# Supplementary material for: De novo assembly and annotation of the Zhe-Maidong (Ophiopogon japonicus (L.f.) Ker-Gawl) transcriptome in different growth stages
Source: Sci Rep. 2017 Jun 15;7:3616. doi: 10.1038/s41598-017-03937-w (PMC5472570; doi:10.1038/s41598-017-03937-w)
Supplement: Supplementary file 1 — Table S1 [file 41598_2017_3937_MOESM1_ESM.xls]

## Sheet: Sheet1
KEGG pathway	Description	Number of unigenes	Unigene_id
map01100	Metabolic pathways	2399	TR4|c0_g1;TR15|c0_g1;TR48|c0_g1;TR70|c0_g1;TR71|c0_g1;TR73|c0_g1;TR97|c0_g1;TR110|c0_g1;TR110|c0_g2;TR127|c0_g1;TR127|c0_g2;TR135|c0_g1;TR135|c0_g1;TR135|c0_g2;TR135|c0_g2;TR135|c0_g3;TR135|c0_g3;TR137|c0_g1;TR139|c0_g1;TR141|c0_g1;TR164|c0_g1;TR164|c1_g1;TR167|c0_g2;TR167|c0_g3;TR167|c0_g8;TR167|c0_g9;TR175|c0_g1;TR175|c1_g1;TR181|c0_g1;TR182|c0_g1;TR182|c0_g2;TR182|c1_g1;TR188|c0_g1;TR188|c1_g1…
map04666	Fc gamma R-mediated phagocytosis	2346	TR12|c0_g1;TR29|c0_g1;TR66|c0_g1;TR88|c0_g2;TR114|c0_g1;TR133|c0_g1;TR146|c0_g1;TR146|c1_g1;TR146|c1_g2;TR158|c0_g1;TR162|c0_g1;TR162|c1_g1;TR162|c2_g2;TR162|c2_g3;TR197|c0_g1;TR197|c1_g1;TR209|c0_g1;TR247|c0_g1;TR315|c0_g1;TR315|c1_g2;TR321|c0_g1;TR367|c0_g1;TR397|c0_g1;TR421|c0_g1;TR491|c0_g1;TR496|c0_g1;TR496|c0_g2;TR562|c0_g1;TR612|c0_g2;TR622|c1_g8;TR622|c1_g15;TR646|c0_g4;TR659|c1_g1;TR661|…
map01110	Biosynthesis of secondary metabolites	2335	TR15|c0_g1;TR48|c0_g1;TR70|c0_g1;TR71|c0_g1;TR73|c0_g1;TR97|c0_g1;TR135|c0_g1;TR135|c0_g2;TR135|c0_g3;TR137|c0_g1;TR139|c0_g1;TR180|c0_g1;TR180|c1_g1;TR181|c0_g1;TR182|c0_g1;TR182|c0_g2;TR182|c1_g1;TR185|c0_g1;TR190|c0_g1;TR190|c0_g1;TR206|c0_g1;TR210|c0_g1;TR228|c0_g1;TR228|c0_g1;TR231|c0_g1;TR231|c1_g1;TR246|c0_g1;TR263|c0_g1;TR308|c0_g3;TR308|c0_g6;TR312|c0_g1;TR323|c0_g1;TR330|c0_g2;TR391|c0_…
map04810	Regulation of actin cytoskeleton	2318	TR12|c0_g1;TR17|c0_g1;TR17|c0_g1;TR29|c0_g1;TR66|c0_g1;TR88|c0_g1;TR88|c0_g2;TR114|c0_g1;TR133|c0_g1;TR146|c0_g1;TR146|c1_g1;TR146|c1_g2;TR158|c0_g1;TR162|c0_g1;TR162|c1_g1;TR162|c2_g2;TR162|c2_g3;TR163|c0_g1;TR197|c0_g1;TR197|c1_g1;TR212|c0_g1;TR247|c0_g1;TR297|c6_g1;TR297|c6_g5;TR297|c6_g7;TR297|c6_g8;TR297|c6_g11;TR315|c0_g1;TR315|c1_g2;TR318|c0_g1;TR321|c0_g1;TR324|c0_g2;TR343|c0_g1;TR367|c0_…
map04520	Adherens junction	2223	TR12|c0_g1;TR12|c0_g1;TR29|c0_g1;TR66|c0_g1;TR66|c0_g1;TR88|c0_g2;TR89|c0_g1;TR114|c0_g1;TR133|c0_g1;TR146|c0_g1;TR146|c1_g1;TR146|c1_g2;TR158|c0_g1;TR197|c0_g1;TR197|c1_g1;TR247|c0_g1;TR247|c0_g1;TR315|c0_g1;TR315|c1_g2;TR357|c2_g2;TR357|c3_g1;TR397|c0_g1;TR421|c0_g1;TR491|c0_g1;TR496|c0_g1;TR496|c0_g2;TR562|c0_g1;TR622|c1_g8;TR622|c1_g8;TR622|c1_g15;TR636|c0_g3;TR646|c0_g4;TR659|c1_g1;TR661|c0_…
map04970	Salivary secretion	2164	TR88|c0_g1;TR88|c0_g2;TR134|c0_g1;TR151|c1_g1;TR155|c0_g1;TR155|c1_g1;TR158|c0_g1;TR237|c0_g1;TR242|c0_g1;TR255|c0_g1;TR255|c0_g1;TR297|c1_g1;TR297|c6_g1;TR297|c6_g2;TR297|c6_g3;TR297|c6_g4;TR297|c6_g5;TR297|c6_g6;TR297|c6_g7;TR297|c6_g8;TR297|c6_g9;TR297|c6_g10;TR297|c6_g11;TR301|c0_g1;TR315|c0_g1;TR315|c0_g2;TR315|c1_g1;TR315|c1_g2;TR315|c1_g2;TR318|c0_g1;TR343|c0_g1;TR383|c0_g1;TR391|c0_g1;TR4…
map04510	Focal adhesion	2095	TR88|c0_g1;TR134|c0_g1;TR146|c0_g1;TR146|c1_g2;TR146|c1_g2;TR147|c0_g1;TR158|c0_g1;TR163|c0_g1;TR212|c0_g1;TR247|c0_g1;TR267|c0_g1;TR297|c6_g1;TR297|c6_g5;TR297|c6_g7;TR297|c6_g8;TR297|c6_g11;TR315|c0_g1;TR315|c1_g2;TR324|c0_g2;TR343|c0_g1;TR366|c0_g1;TR366|c1_g2;TR367|c0_g1;TR420|c0_g2;TR491|c0_g1;TR496|c0_g2;TR499|c0_g1;TR499|c0_g3;TR529|c1_g1;TR607|c0_g1;TR612|c0_g2;TR612|c0_g4;TR644|c0_g1;TR6…
map04626	Plant-pathogen interaction	2051	TR35|c0_g1;TR47|c0_g1;TR50|c0_g1;TR86|c0_g1;TR119|c0_g1;TR119|c0_g2;TR196|c0_g1;TR297|c1_g1;TR297|c6_g1;TR297|c6_g2;TR297|c6_g3;TR297|c6_g4;TR297|c6_g5;TR297|c6_g6;TR297|c6_g7;TR297|c6_g8;TR297|c6_g9;TR297|c6_g10;TR297|c6_g11;TR325|c0_g1;TR325|c1_g1;TR332|c0_g3;TR332|c0_g2;TR332|c0_g6;TR332|c0_g8;TR332|c0_g10;TR357|c2_g2;TR358|c0_g1;TR367|c0_g1;TR385|c0_g1;TR494|c0_g1;TR517|c0_g1;TR517|c0_g2;TR53…
map01120	Microbial metabolism in diverse environments	2040	TR71|c0_g1;TR73|c0_g1;TR164|c1_g1;TR167|c0_g2;TR167|c0_g3;TR167|c0_g8;TR167|c0_g9;TR206|c0_g1;TR228|c0_g1;TR246|c0_g1;TR246|c0_g1;TR263|c0_g1;TR281|c0_g1;TR323|c0_g1;TR501|c0_g1;TR525|c0_g1;TR556|c0_g1;TR556|c0_g2;TR618|c1_g8;TR619|c0_g4;TR629|c0_g2;TR652|c0_g1;TR652|c0_g2;TR662|c0_g4;TR682|c0_g1;TR687|c0_g1;TR702|c0_g1;TR702|c0_g2;TR789|c0_g1;TR829|c0_g1;TR849|c0_g1;TR973|c0_g1;TR1036|c0_g1;TR10…
map04144	Endocytosis	2030	TR12|c0_g1;TR133|c0_g1;TR197|c0_g1;TR197|c1_g1;TR209|c0_g1;TR229|c0_g1;TR247|c0_g1;TR255|c0_g1;TR301|c0_g1;TR301|c0_g2;TR315|c0_g2;TR315|c1_g1;TR318|c0_g1;TR320|c1_g1;TR320|c2_g1;TR342|c0_g1;TR342|c0_g1;TR343|c0_g1;TR401|c0_g1;TR401|c0_g1;TR430|c0_g1;TR430|c0_g1;TR430|c0_g2;TR430|c0_g2;TR447|c0_g1;TR447|c0_g2;TR539|c0_g2;TR558|c0_g1;TR558|c0_g2;TR588|c0_g1;TR588|c0_g1;TR603|c0_g4;TR604|c0_g1;TR60…
map03040	Spliceosome	1979	TR17|c0_g1;TR143|c0_g1;TR143|c1_g1;TR149|c1_g1;TR149|c1_g2;TR165|c0_g1;TR309|c0_g2;TR341|c0_g2;TR370|c0_g1;TR378|c0_g1;TR381|c0_g1;TR381|c0_g1;TR382|c0_g1;TR382|c0_g2;TR384|c0_g1;TR384|c0_g3;TR495|c0_g1;TR495|c0_g1;TR558|c0_g1;TR558|c0_g1;TR558|c0_g2;TR558|c0_g2;TR601|c0_g8;TR601|c0_g9;TR602|c0_g1;TR603|c0_g4;TR606|c3_g2;TR606|c3_g2;TR606|c3_g1;TR610|c0_g1;TR610|c0_g2;TR610|c0_g3;TR610|c0_g4;TR61…
map04141	Protein processing in endoplasmic reticulum	1965	TR12|c0_g1;TR84|c0_g1;TR144|c0_g1;TR177|c0_g1;TR177|c0_g1;TR194|c7_g1;TR194|c7_g1;TR197|c0_g1;TR197|c0_g1;TR197|c1_g1;TR197|c1_g1;TR201|c0_g1;TR202|c0_g1;TR202|c1_g1;TR204|c0_g1;TR204|c1_g1;TR209|c0_g1;TR241|c1_g1;TR241|c1_g1;TR315|c0_g2;TR315|c1_g1;TR348|c0_g1;TR348|c0_g1;TR362|c0_g1;TR370|c0_g1;TR445|c0_g1;TR477|c0_g1;TR477|c1_g1;TR496|c0_g1;TR496|c0_g2;TR533|c0_g1;TR558|c0_g1;TR558|c0_g2;TR600…
map04011	MAPK signaling pathway - yeast	1922	TR17|c0_g1;TR29|c0_g1;TR114|c0_g1;TR114|c0_g1;TR146|c1_g1;TR146|c1_g2;TR163|c0_g1;TR163|c0_g1;TR192|c0_g1;TR197|c0_g1;TR247|c0_g1;TR301|c0_g1;TR343|c0_g1;TR397|c0_g1;TR397|c0_g1;TR421|c0_g1;TR559|c0_g1;TR587|c0_g1;TR587|c0_g2;TR600|c0_g3;TR622|c1_g15;TR661|c0_g1;TR730|c1_g1;TR730|c2_g1;TR775|c0_g3;TR781|c0_g1;TR781|c0_g2;TR812|c0_g1;TR824|c0_g2;TR861|c0_g1;TR861|c0_g2;TR861|c0_g2;TR888|c0_g1;TR88…
map04075	Plant hormone signal transduction	1555	TR35|c0_g1;TR35|c0_g1;TR47|c0_g1;TR47|c0_g1;TR50|c0_g1;TR50|c0_g1;TR86|c0_g1;TR86|c0_g1;TR119|c0_g1;TR119|c0_g1;TR119|c0_g2;TR119|c0_g2;TR138|c0_g1;TR166|c0_g1;TR166|c1_g1;TR170|c0_g1;TR196|c0_g1;TR196|c0_g1;TR213|c1_g1;TR213|c2_g1;TR267|c0_g1;TR308|c0_g3;TR308|c0_g3;TR308|c0_g6;TR308|c0_g7;TR325|c0_g1;TR325|c0_g1;TR325|c1_g1;TR325|c1_g1;TR357|c2_g1;TR357|c2_g1;TR357|c2_g2;TR357|c2_g2;TR357|c3_g1…
map03013	RNA transport	1502	TR165|c0_g1;TR165|c0_g1;TR187|c0_g2;TR301|c0_g1;TR366|c0_g1;TR378|c0_g1;TR501|c0_g1;TR501|c0_g1;TR640|c0_g2;TR730|c2_g1;TR735|c0_g1;TR735|c0_g1;TR735|c0_g2;TR735|c0_g2;TR735|c0_g3;TR735|c0_g3;TR735|c0_g4;TR735|c0_g4;TR735|c0_g5;TR735|c0_g5;TR735|c1_g1;TR754|c0_g1;TR754|c1_g1;TR761|c0_g1;TR781|c1_g1;TR1137|c0_g1;TR1208|c0_g1;TR1208|c1_g2;TR1237|c0_g1;TR1237|c1_g2;TR1265|c0_g1;TR1324|c1_g2;TR1327|c…
map04320	Dorso-ventral axis formation	1409	TR29|c0_g1;TR134|c0_g1;TR146|c1_g2;TR255|c0_g1;TR315|c0_g1;TR315|c0_g1;TR315|c1_g2;TR318|c0_g1;TR318|c0_g1;TR324|c0_g2;TR349|c0_g1;TR349|c1_g1;TR367|c0_g1;TR370|c0_g1;TR370|c0_g1;TR491|c0_g1;TR600|c0_g3;TR601|c0_g8;TR654|c0_g1;TR676|c0_g4;TR719|c0_g1;TR730|c1_g1;TR730|c1_g1;TR752|c0_g1;TR775|c0_g9;TR781|c0_g2;TR793|c0_g1;TR812|c0_g1;TR861|c0_g1;TR861|c0_g1;TR864|c0_g1;TR864|c0_g2;TR864|c0_g3;TR86…
map04120	Ubiquitin mediated proteolysis	1393	TR177|c0_g1;TR344|c0_g1;TR382|c0_g2;TR447|c0_g1;TR447|c0_g1;TR447|c0_g2;TR447|c0_g2;TR495|c0_g1;TR533|c0_g1;TR533|c0_g1;TR540|c1_g1;TR557|c0_g1;TR557|c0_g2;TR632|c0_g4;TR646|c0_g2;TR648|c0_g1;TR648|c0_g1;TR672|c0_g1;TR676|c0_g5;TR676|c0_g6;TR688|c0_g2;TR739|c1_g1;TR748|c0_g1;TR748|c0_g1;TR754|c1_g2;TR791|c0_g1;TR791|c0_g1;TR795|c0_g1;TR836|c0_g1;TR838|c0_g1;TR838|c0_g2;TR838|c0_g3;TR1100|c0_g1;TR…
map04151	PI3K-Akt signaling pathway	1270	TR103|c0_g1;TR103|c0_g2;TR143|c0_g1;TR143|c1_g1;TR177|c0_g1;TR267|c0_g1;TR324|c0_g2;TR366|c0_g1;TR366|c1_g2;TR367|c0_g1;TR398|c0_g1;TR499|c0_g1;TR499|c0_g1;TR499|c0_g3;TR499|c0_g3;TR587|c0_g1;TR587|c0_g2;TR607|c0_g1;TR607|c0_g1;TR609|c0_g1;TR609|c0_g1;TR609|c0_g2;TR609|c0_g2;TR609|c0_g3;TR609|c0_g3;TR612|c0_g2;TR614|c0_g1;TR620|c0_g1;TR620|c0_g2;TR620|c0_g3;TR622|c1_g12;TR628|c0_g1;TR628|c0_g1;TR…
map04062	Chemokine signaling pathway	1230	TR29|c0_g1;TR88|c0_g2;TR115|c0_g1;TR115|c0_g1;TR133|c0_g1;TR133|c0_g1;TR143|c0_g1;TR143|c1_g1;TR267|c0_g1;TR315|c0_g1;TR315|c1_g2;TR324|c0_g2;TR367|c0_g1;TR421|c0_g1;TR587|c0_g1;TR587|c0_g2;TR612|c0_g2;TR612|c0_g4;TR622|c1_g15;TR654|c0_g1;TR775|c0_g9;TR781|c0_g1;TR861|c0_g1;TR953|c0_g1;TR953|c0_g2;TR1076|c0_g1;TR1076|c0_g1;TR1127|c2_g1;TR1202|c0_g1;TR1361|c0_g2;TR1361|c1_g1;TR1397|c0_g2;TR1468|c0…
map03018	RNA degradation	1192	TR84|c0_g1;TR143|c0_g1;TR143|c0_g1;TR143|c1_g1;TR143|c1_g1;TR149|c1_g1;TR149|c1_g1;TR149|c1_g2;TR149|c1_g2;TR192|c0_g1;TR192|c0_g1;TR202|c0_g1;TR202|c1_g1;TR341|c0_g2;TR341|c0_g2;TR384|c0_g1;TR384|c0_g3;TR603|c0_g4;TR603|c0_g5;TR631|c1_g1;TR670|c1_g1;TR681|c0_g2;TR859|c0_g1;TR899|c0_g2;TR965|c0_g1;TR1066|c0_g1;TR1340|c0_g2;TR1377|c0_g1;TR1377|c0_g1;TR1377|c0_g2;TR1377|c0_g2;TR1377|c0_g3;TR1377|c0…
map04111	Cell cycle - yeast	1149	TR143|c0_g1;TR143|c1_g1;TR398|c0_g1;TR515|c0_g2;TR557|c0_g1;TR557|c0_g2;TR609|c0_g1;TR609|c0_g2;TR609|c0_g3;TR612|c0_g2;TR612|c0_g4;TR620|c0_g1;TR620|c0_g2;TR620|c0_g3;TR622|c1_g12;TR631|c1_g1;TR631|c1_g2;TR632|c0_g4;TR646|c0_g2;TR647|c0_g1;TR681|c0_g2;TR683|c1_g1;TR683|c1_g1;TR683|c1_g2;TR683|c1_g2;TR683|c1_g6;TR683|c1_g6;TR683|c1_g7;TR683|c1_g7;TR683|c1_g10;TR683|c1_g10;TR684|c0_g2;TR684|c0_g2;…
map04670	Leukocyte transendothelial migration	1136	TR247|c0_g1;TR297|c6_g1;TR297|c6_g5;TR297|c6_g7;TR297|c6_g8;TR297|c6_g11;TR612|c0_g2;TR612|c0_g4;TR752|c0_g2;TR808|c0_g1;TR808|c1_g1;TR812|c0_g1;TR888|c0_g1;TR914|c0_g1;TR914|c0_g2;TR1074|c0_g1;TR1181|c1_g2;TR1181|c2_g1;TR1306|c0_g1;TR1336|c1_g3;TR1361|c0_g2;TR1361|c1_g1;TR1378|c0_g3;TR1452|c0_g1;TR1456|c0_g1;TR1462|c0_g1;TR1489|c0_g2;TR1505|c1_g2;TR1505|c2_g1;TR1602|c0_g3;TR1625|c0_g1;TR1635|c0_…
map03015	mRNA surveillance pathway	1121	TR165|c0_g1;TR309|c0_g2;TR309|c0_g2;TR370|c0_g1;TR495|c0_g1;TR501|c0_g1;TR601|c0_g8;TR601|c0_g9;TR601|c0_g9;TR640|c0_g2;TR643|c2_g1;TR643|c2_g3;TR684|c0_g2;TR684|c0_g4;TR684|c0_g5;TR684|c0_g5;TR684|c0_g6;TR724|c2_g3;TR724|c2_g3;TR730|c2_g1;TR730|c2_g1;TR740|c0_g1;TR768|c0_g1;TR768|c0_g1;TR773|c0_g2;TR773|c0_g2;TR773|c1_g1;TR773|c1_g1;TR1340|c0_g2;TR1384|c0_g1;TR1384|c0_g2;TR1384|c1_g3;TR1389|c0_g…
map04010	MAPK signaling pathway	1118	TR138|c0_g1;TR138|c0_g1;TR230|c0_g1;TR230|c0_g1;TR324|c0_g2;TR357|c2_g1;TR357|c2_g2;TR357|c3_g1;TR367|c0_g1;TR558|c0_g1;TR558|c0_g2;TR603|c0_g4;TR612|c0_g2;TR622|c0_g1;TR622|c0_g1;TR636|c0_g3;TR642|c0_g1;TR642|c0_g1;TR646|c0_g2;TR654|c0_g1;TR664|c0_g1;TR666|c0_g2;TR666|c0_g2;TR683|c1_g1;TR683|c1_g6;TR684|c0_g2;TR684|c0_g4;TR684|c0_g6;TR719|c0_g1;TR727|c2_g2;TR770|c1_g3;TR775|c0_g9;TR784|c0_g2;TR7…
map00310	Lysine degradation	1069	TR12|c0_g1;TR134|c0_g1;TR198|c0_g1;TR212|c0_g1;TR301|c0_g1;TR315|c0_g2;TR315|c0_g2;TR315|c1_g1;TR315|c1_g1;TR323|c0_g1;TR343|c0_g1;TR343|c0_g1;TR397|c0_g1;TR421|c0_g1;TR496|c0_g1;TR562|c0_g1;TR644|c0_g1;TR644|c0_g1;TR644|c1_g1;TR646|c0_g4;TR697|c0_g2;TR775|c0_g3;TR775|c0_g9;TR888|c0_g1;TR891|c0_g1;TR891|c0_g1;TR1007|c0_g1;TR1074|c0_g1;TR1202|c0_g1;TR1241|c0_g1;TR1319|c0_g1;TR1336|c1_g2;TR1336|c1_…
map04910	Insulin signaling pathway	1041	TR73|c0_g1;TR127|c0_g1;TR127|c0_g2;TR267|c0_g1;TR297|c1_g1;TR297|c6_g1;TR297|c6_g2;TR297|c6_g3;TR297|c6_g4;TR297|c6_g5;TR297|c6_g6;TR297|c6_g7;TR297|c6_g8;TR297|c6_g9;TR297|c6_g10;TR297|c6_g11;TR324|c0_g2;TR367|c0_g1;TR398|c0_g1;TR612|c0_g2;TR620|c0_g1;TR620|c0_g2;TR620|c0_g3;TR637|c0_g1;TR637|c0_g11;TR637|c0_g12;TR647|c0_g1;TR654|c0_g1;TR684|c0_g2;TR684|c0_g4;TR684|c0_g6;TR727|c2_g2;TR727|c3_g3;…
map03010	Ribosome	981	TR160|c0_g1;TR174|c0_g1;TR174|c0_g2;TR174|c0_g3;TR174|c0_g4;TR174|c0_g5;TR189|c0_g1;TR189|c0_g2;TR302|c0_g1;TR334|c0_g2;TR334|c0_g3;TR334|c0_g4;TR334|c0_g5;TR334|c0_g6;TR334|c0_g7;TR334|c0_g9;TR369|c0_g1;TR376|c0_g1;TR826|c0_g1;TR1131|c0_g1;TR1131|c0_g2;TR1172|c0_g1;TR1195|c0_g1;TR1195|c0_g1;TR1195|c1_g1;TR1195|c1_g1;TR1216|c0_g1;TR1437|c0_g1;TR1443|c0_g3;TR1443|c0_g4;TR1489|c0_g2;TR1489|c0_g2;TR…
map04114	Oocyte meiosis	964	TR103|c0_g1;TR103|c0_g1;TR103|c0_g2;TR103|c0_g2;TR230|c0_g1;TR297|c1_g1;TR297|c6_g1;TR297|c6_g2;TR297|c6_g3;TR297|c6_g4;TR297|c6_g5;TR297|c6_g6;TR297|c6_g7;TR297|c6_g8;TR297|c6_g9;TR297|c6_g10;TR297|c6_g11;TR367|c0_g1;TR557|c0_g1;TR557|c0_g2;TR609|c0_g1;TR609|c0_g2;TR609|c0_g3;TR612|c0_g2;TR632|c0_g4;TR684|c0_g2;TR684|c0_g4;TR684|c0_g5;TR684|c0_g6;TR727|c3_g3;TR740|c0_g1;TR740|c0_g1;TR770|c1_g1;T…
map04310	Wnt signaling pathway	951	TR230|c0_g1;TR267|c0_g1;TR357|c2_g2;TR357|c3_g1;TR612|c0_g2;TR612|c0_g4;TR616|c0_g1;TR636|c0_g3;TR640|c0_g2;TR664|c0_g1;TR684|c0_g2;TR684|c0_g6;TR707|c0_g2;TR708|c0_g2;TR719|c0_g1;TR727|c3_g3;TR730|c1_g2;TR770|c1_g1;TR770|c1_g3;TR782|c0_g1;TR782|c0_g2;TR793|c0_g1;TR972|c0_g1;TR1133|c0_g1;TR1178|c0_g2;TR1193|c0_g1;TR1193|c1_g1;TR1297|c1_g1;TR1297|c1_g1;TR1343|c0_g1;TR1384|c0_g1;TR1384|c0_g2;TR1384…
map04722	Neurotrophin signaling pathway	933	TR103|c0_g1;TR103|c0_g2;TR267|c0_g1;TR297|c1_g1;TR297|c6_g1;TR297|c6_g2;TR297|c6_g3;TR297|c6_g4;TR297|c6_g5;TR297|c6_g6;TR297|c6_g7;TR297|c6_g8;TR297|c6_g9;TR297|c6_g10;TR297|c6_g11;TR324|c0_g2;TR357|c2_g1;TR357|c3_g1;TR367|c0_g1;TR515|c0_g1;TR515|c0_g2;TR515|c0_g3;TR612|c0_g2;TR644|c0_g1;TR654|c0_g1;TR683|c1_g7;TR727|c2_g2;TR727|c3_g3;TR770|c1_g1;TR770|c1_g3;TR775|c0_g9;TR929|c0_g1;TR929|c0_g1;T…
map04110	Cell cycle	908	TR103|c0_g1;TR103|c0_g2;TR172|c2_g4;TR212|c0_g1;TR267|c0_g1;TR515|c0_g1;TR515|c0_g2;TR515|c0_g3;TR557|c0_g1;TR557|c0_g1;TR557|c0_g2;TR557|c0_g2;TR609|c0_g1;TR609|c0_g2;TR609|c0_g3;TR632|c0_g4;TR644|c0_g1;TR676|c0_g5;TR683|c1_g1;TR727|c3_g3;TR761|c0_g1;TR787|c0_g1;TR787|c0_g1;TR787|c1_g2;TR787|c1_g2;TR836|c0_g1;TR836|c0_g1;TR914|c0_g1;TR929|c0_g1;TR929|c0_g2;TR972|c0_g1;TR1133|c0_g1;TR1178|c0_g2;T…
map04728	Dopaminergic synapse	904	TR115|c0_g1;TR143|c0_g1;TR143|c1_g1;TR267|c0_g1;TR297|c1_g1;TR297|c6_g1;TR297|c6_g2;TR297|c6_g3;TR297|c6_g4;TR297|c6_g5;TR297|c6_g6;TR297|c6_g7;TR297|c6_g8;TR297|c6_g9;TR297|c6_g10;TR297|c6_g11;TR587|c0_g1;TR587|c0_g2;TR612|c0_g2;TR628|c0_g1;TR684|c0_g2;TR684|c0_g4;TR684|c0_g5;TR684|c0_g6;TR727|c3_g3;TR733|c0_g3;TR770|c1_g1;TR770|c1_g3;TR775|c0_g3;TR953|c0_g1;TR953|c0_g2;TR1127|c2_g1;TR1380|c0_g1…
map04142	Lysosome	810	TR347|c0_g1;TR438|c0_g1;TR438|c0_g1;TR476|c0_g1;TR476|c0_g2;TR494|c0_g1;TR604|c0_g1;TR640|c0_g3;TR650|c0_g3;TR659|c1_g1;TR677|c0_g1;TR767|c0_g1;TR777|c0_g1;TR1166|c0_g1;TR1239|c0_g1;TR1390|c2_g1;TR1390|c2_g2;TR1390|c2_g3;TR1420|c1_g1;TR1439|c1_g1;TR1473|c0_g2;TR1505|c1_g1;TR1568|c0_g1;TR1568|c0_g1;TR1667|c1_g1;TR1667|c2_g1;TR1765|c0_g1;TR1770|c0_g3;TR1770|c0_g4;TR1770|c0_g4;TR1770|c0_g5;TR1770|c0…
map04113	Meiosis - yeast	805	TR128|c0_g1;TR267|c0_g1;TR267|c0_g1;TR360|c2_g1;TR398|c0_g1;TR557|c0_g1;TR557|c0_g2;TR609|c0_g1;TR609|c0_g2;TR609|c0_g3;TR612|c0_g2;TR612|c0_g4;TR620|c0_g1;TR620|c0_g2;TR620|c0_g2;TR620|c0_g3;TR620|c0_g3;TR632|c0_g4;TR637|c0_g11;TR637|c0_g12;TR647|c0_g1;TR684|c0_g2;TR684|c0_g4;TR684|c0_g5;TR684|c0_g6;TR727|c2_g2;TR735|c0_g2;TR735|c0_g4;TR735|c1_g1;TR770|c1_g1;TR770|c1_g3;TR836|c0_g1;TR1021|c0_g1;…
map04622	RIG-I-like receptor signaling pathway	800	TR29|c0_g1;TR146|c1_g1;TR149|c1_g1;TR177|c0_g1;TR242|c0_g1;TR328|c0_g1;TR357|c2_g2;TR357|c3_g1;TR421|c0_g1;TR636|c0_g3;TR642|c0_g3;TR642|c0_g2;TR664|c0_g1;TR670|c1_g1;TR670|c1_g3;TR719|c0_g1;TR754|c1_g2;TR754|c1_g2;TR775|c0_g9;TR793|c0_g1;TR820|c0_g1;TR824|c0_g2;TR824|c0_g2;TR888|c0_g1;TR1100|c0_g1;TR1178|c0_g2;TR1202|c0_g1;TR1202|c0_g1;TR1319|c0_g1;TR1336|c1_g1;TR1336|c1_g2;TR1336|c1_g3;TR1336|c…
map04270	Vascular smooth muscle contraction	791	TR212|c0_g1;TR297|c1_g1;TR297|c6_g1;TR297|c6_g2;TR297|c6_g3;TR297|c6_g4;TR297|c6_g5;TR297|c6_g6;TR297|c6_g7;TR297|c6_g8;TR297|c6_g9;TR297|c6_g10;TR297|c6_g11;TR367|c0_g1;TR612|c0_g2;TR612|c0_g4;TR644|c0_g1;TR684|c0_g2;TR684|c0_g4;TR684|c0_g6;TR1127|c2_g1;TR1340|c0_g2;TR1380|c0_g1;TR1384|c0_g1;TR1384|c0_g2;TR1384|c1_g3;TR1418|c0_g1;TR1602|c0_g3;TR1681|c0_g3;TR1681|c0_g3;TR1717|c1_g3;TR1732|c1_g11;…
map04530	Tight junction	781	TR297|c6_g1;TR297|c6_g5;TR297|c6_g7;TR297|c6_g8;TR297|c6_g11;TR357|c2_g1;TR357|c3_g1;TR612|c0_g2;TR636|c0_g3;TR664|c0_g1;TR664|c0_g1;TR684|c0_g2;TR684|c0_g4;TR684|c0_g5;TR684|c0_g6;TR719|c0_g1;TR779|c0_g1;TR793|c0_g1;TR854|c0_g2;TR953|c0_g1;TR953|c0_g2;TR1127|c2_g1;TR1164|c3_g1;TR1164|c3_g1;TR1188|c0_g1;TR1188|c1_g2;TR1241|c0_g1;TR1343|c0_g1;TR1344|c0_g1;TR1344|c0_g2;TR1356|c0_g1;TR1367|c0_g1;TR1…
map04020	Calcium signaling pathway	777	TR155|c0_g1;TR155|c1_g1;TR230|c0_g1;TR297|c1_g1;TR297|c6_g1;TR297|c6_g1;TR297|c6_g2;TR297|c6_g3;TR297|c6_g4;TR297|c6_g5;TR297|c6_g6;TR297|c6_g7;TR297|c6_g8;TR297|c6_g9;TR297|c6_g10;TR297|c6_g10;TR297|c6_g11;TR382|c0_g1;TR382|c0_g1;TR382|c0_g2;TR382|c0_g2;TR386|c0_g1;TR386|c0_g1;TR386|c0_g2;TR386|c0_g2;TR612|c0_g2;TR622|c0_g1;TR684|c0_g2;TR684|c0_g6;TR727|c3_g3;TR770|c1_g1;TR770|c1_g3;TR772|c0_g1;…
map04115	p53 signaling pathway	756	TR103|c0_g1;TR103|c0_g2;TR138|c0_g1;TR177|c0_g1;TR421|c0_g1;TR421|c0_g1;TR609|c0_g1;TR609|c0_g2;TR609|c0_g3;TR622|c1_g12;TR676|c0_g5;TR676|c0_g6;TR688|c0_g2;TR727|c3_g3;TR739|c1_g1;TR739|c1_g1;TR774|c0_g1;TR774|c0_g1;TR929|c0_g1;TR929|c0_g2;TR1074|c0_g1;TR1074|c0_g1;TR1158|c0_g1;TR1219|c0_g2;TR1219|c0_g2;TR1266|c0_g1;TR1297|c0_g1;TR1297|c1_g1;TR1316|c0_g1;TR1316|c0_g1;TR1356|c0_g1;TR1393|c0_g1;TR…
map04744	Phototransduction	746	TR143|c0_g1;TR143|c1_g1;TR203|c0_g1;TR217|c0_g1;TR217|c0_g1;TR230|c0_g1;TR297|c1_g1;TR297|c6_g1;TR297|c6_g2;TR297|c6_g3;TR297|c6_g4;TR297|c6_g5;TR297|c6_g6;TR297|c6_g7;TR297|c6_g8;TR297|c6_g9;TR297|c6_g10;TR297|c6_g11;TR412|c0_g1;TR412|c0_g2;TR412|c0_g3;TR583|c0_g1;TR583|c0_g2;TR583|c0_g3;TR587|c0_g1;TR587|c0_g2;TR605|c0_g1;TR644|c1_g1;TR644|c1_g1;TR666|c0_g2;TR676|c0_g6;TR676|c0_g7;TR683|c1_g5;T…
map04145	Phagosome	737	TR761|c0_g1;TR808|c0_g1;TR808|c1_g1;TR907|c0_g1;TR907|c0_g1;TR1123|c0_g1;TR1123|c1_g1;TR1142|c0_g1;TR1144|c0_g1;TR1294|c1_g1;TR1297|c0_g1;TR1297|c0_g1;TR1361|c0_g2;TR1361|c1_g1;TR1361|c1_g2;TR1390|c2_g1;TR1390|c2_g3;TR1564|c0_g1;TR1564|c0_g1;TR1690|c0_g1;TR1690|c0_g1;TR1690|c1_g1;TR1690|c1_g1;TR1690|c1_g2;TR1690|c1_g2;TR1690|c1_g3;TR1690|c1_g3;TR1690|c1_g4;TR1690|c1_g4;TR1690|c1_g5;TR1690|c1_g5;T…
map03008	Ribosome biogenesis in eukaryotes	729	TR311|c0_g1;TR348|c0_g1;TR445|c0_g1;TR605|c0_g1;TR622|c1_g12;TR628|c0_g4;TR691|c0_g1;TR691|c0_g2;TR691|c0_g3;TR724|c2_g4;TR724|c2_g4;TR768|c0_g2;TR768|c0_g2;TR773|c0_g2;TR773|c1_g1;TR864|c0_g1;TR864|c0_g1;TR864|c0_g2;TR864|c0_g2;TR864|c0_g3;TR864|c0_g3;TR864|c0_g4;TR864|c0_g4;TR945|c0_g1;TR945|c0_g2;TR945|c0_g3;TR1195|c0_g1;TR1195|c1_g1;TR1297|c1_g1;TR1303|c0_g1;TR1304|c0_g1;TR1393|c0_g4;TR1393|c…
map04740	Olfactory transduction	729	TR203|c0_g1;TR203|c0_g1;TR217|c0_g1;TR297|c1_g1;TR297|c6_g1;TR297|c6_g2;TR297|c6_g3;TR297|c6_g4;TR297|c6_g5;TR297|c6_g6;TR297|c6_g7;TR297|c6_g8;TR297|c6_g9;TR297|c6_g10;TR297|c6_g11;TR412|c0_g1;TR412|c0_g1;TR412|c0_g2;TR412|c0_g2;TR412|c0_g3;TR412|c0_g3;TR583|c0_g1;TR583|c0_g1;TR583|c0_g2;TR583|c0_g2;TR583|c0_g3;TR583|c0_g3;TR605|c0_g1;TR605|c0_g1;TR612|c0_g2;TR644|c1_g1;TR666|c0_g2;TR676|c0_g6;T…
map04066	HIF-1 signaling pathway	714	TR367|c0_g1;TR612|c0_g2;TR637|c0_g1;TR637|c0_g6;TR637|c0_g11;TR637|c0_g12;TR727|c2_g2;TR727|c3_g3;TR770|c1_g1;TR770|c1_g3;TR808|c0_g1;TR808|c1_g1;TR953|c0_g1;TR953|c0_g2;TR972|c0_g1;TR973|c0_g1;TR1077|c0_g1;TR1127|c2_g1;TR1133|c0_g1;TR1178|c0_g2;TR1193|c0_g1;TR1193|c1_g1;TR1353|c0_g1;TR1355|c0_g1;TR1355|c0_g3;TR1361|c0_g2;TR1361|c1_g1;TR1408|c0_g1;TR1408|c0_g2;TR1408|c0_g3;TR1408|c0_g4;TR1408|c0_…
map04723	Retrograde endocannabinoid signaling	710	TR143|c0_g1;TR143|c1_g1;TR366|c0_g1;TR366|c1_g2;TR515|c0_g1;TR515|c0_g3;TR587|c0_g1;TR587|c0_g2;TR612|c0_g2;TR676|c0_g1;TR676|c0_g2;TR676|c0_g3;TR676|c0_g5;TR702|c0_g1;TR702|c0_g2;TR746|c1_g3;TR746|c2_g1;TR814|c0_g1;TR857|c0_g1;TR957|c0_g1;TR1007|c0_g1;TR1108|c0_g1;TR1397|c0_g2;TR1483|c0_g2;TR1602|c0_g3;TR1607|c0_g1;TR1607|c1_g1;TR1665|c1_g1;TR1687|c1_g2;TR1717|c1_g3;TR1723|c0_g3;TR1723|c0_g5;TR1…
map00230	Purine metabolism	706	TR127|c0_g1;TR127|c0_g2;TR263|c0_g1;TR263|c0_g1;TR427|c1_g1;TR427|c1_g1;TR501|c0_g1;TR616|c0_g1;TR660|c1_g1;TR660|c1_g1;TR721|c0_g4;TR752|c1_g2;TR870|c0_g1;TR870|c0_g1;TR1083|c0_g1;TR1083|c0_g1;TR1130|c0_g1;TR1130|c0_g1;TR1130|c1_g1;TR1130|c1_g1;TR1139|c0_g1;TR1378|c0_g1;TR1378|c0_g1;TR1378|c0_g2;TR1378|c0_g2;TR1378|c0_g3;TR1378|c0_g3;TR1378|c0_g4;TR1378|c0_g4;TR1400|c0_g1;TR1464|c0_g1;TR1464|c0_…
map04720	Long-term potentiation	690	TR230|c0_g1;TR297|c1_g1;TR297|c6_g1;TR297|c6_g2;TR297|c6_g3;TR297|c6_g4;TR297|c6_g5;TR297|c6_g6;TR297|c6_g7;TR297|c6_g8;TR297|c6_g9;TR297|c6_g10;TR297|c6_g11;TR367|c0_g1;TR612|c0_g2;TR684|c0_g2;TR684|c0_g4;TR684|c0_g6;TR727|c3_g3;TR770|c1_g1;TR770|c1_g3;TR953|c0_g1;TR953|c0_g2;TR972|c0_g1;TR1127|c1_g1;TR1127|c2_g1;TR1193|c0_g1;TR1193|c1_g1;TR1353|c0_g1;TR1355|c0_g1;TR1355|c0_g3;TR1384|c0_g1;TR138…
map04712	Circadian rhythm - plant	680	TR177|c0_g1;TR364|c0_g1;TR385|c0_g1;TR385|c0_g1;TR389|c0_g1;TR389|c0_g2;TR389|c1_g1;TR389|c1_g2;TR389|c1_g3;TR422|c1_g1;TR634|c0_g1;TR639|c0_g2;TR639|c0_g3;TR651|c0_g1;TR651|c0_g1;TR651|c0_g2;TR651|c0_g2;TR651|c0_g3;TR651|c0_g3;TR676|c0_g5;TR676|c0_g6;TR736|c2_g1;TR736|c3_g1;TR745|c1_g11;TR775|c0_g3;TR775|c0_g3;TR775|c0_g9;TR798|c0_g1;TR1152|c0_g1;TR1152|c0_g2;TR1254|c2_g1;TR1691|c0_g4;TR1737|c0_…
map00500	Starch and sucrose metabolism	639	TR110|c0_g1;TR110|c0_g1;TR110|c0_g2;TR110|c0_g2;TR188|c0_g1;TR188|c0_g1;TR188|c1_g1;TR188|c1_g1;TR331|c0_g1;TR331|c0_g1;TR551|c1_g1;TR551|c1_g1;TR582|c0_g1;TR660|c1_g1;TR668|c0_g1;TR668|c0_g2;TR668|c0_g2;TR668|c0_g3;TR668|c0_g3;TR668|c0_g4;TR668|c0_g4;TR780|c0_g1;TR1139|c0_g1;TR1243|c0_g1;TR1243|c0_g1;TR1328|c0_g5;TR1328|c0_g7;TR1328|c0_g7;TR1351|c0_g1;TR1351|c0_g1;TR1375|c0_g1;TR1375|c0_g2;TR138…
map04713	Circadian entrainment	625	TR143|c0_g1;TR143|c1_g1;TR297|c1_g1;TR297|c6_g1;TR297|c6_g2;TR297|c6_g3;TR297|c6_g4;TR297|c6_g5;TR297|c6_g6;TR297|c6_g7;TR297|c6_g8;TR297|c6_g9;TR297|c6_g10;TR297|c6_g11;TR587|c0_g1;TR587|c0_g2;TR612|c0_g2;TR727|c2_g2;TR727|c3_g3;TR770|c1_g1;TR770|c1_g3;TR953|c0_g1;TR953|c0_g1;TR953|c0_g2;TR953|c0_g2;TR1127|c1_g1;TR1127|c2_g1;TR1127|c2_g1;TR1336|c1_g2;TR1353|c0_g1;TR1355|c0_g1;TR1380|c0_g1;TR1394…
map04916	Melanogenesis	620	TR267|c0_g1;TR297|c1_g1;TR297|c6_g1;TR297|c6_g2;TR297|c6_g3;TR297|c6_g4;TR297|c6_g5;TR297|c6_g6;TR297|c6_g7;TR297|c6_g8;TR297|c6_g9;TR297|c6_g10;TR297|c6_g11;TR367|c0_g1;TR612|c0_g2;TR727|c3_g3;TR770|c1_g1;TR770|c1_g3;TR972|c0_g1;TR1193|c0_g1;TR1193|c1_g1;TR1380|c0_g1;TR1418|c0_g1;TR1421|c0_g1;TR1572|c0_g1;TR1587|c0_g1;TR1587|c1_g1;TR1602|c0_g3;TR1713|c0_g1;TR1716|c0_g1;TR1717|c1_g3;TR1732|c1_g11…
map04727	GABAergic synapse	616	TR143|c0_g1;TR143|c1_g1;TR366|c0_g1;TR366|c1_g2;TR515|c0_g1;TR515|c0_g3;TR587|c0_g1;TR587|c0_g2;TR612|c0_g2;TR676|c0_g1;TR676|c0_g2;TR676|c0_g3;TR676|c0_g5;TR746|c1_g3;TR746|c2_g1;TR814|c0_g1;TR857|c0_g1;TR957|c0_g1;TR1007|c0_g1;TR1108|c0_g1;TR1117|c0_g1;TR1225|c0_g1;TR1397|c0_g2;TR1483|c0_g2;TR1602|c0_g3;TR1607|c0_g1;TR1607|c1_g1;TR1665|c1_g1;TR1687|c1_g2;TR1717|c1_g3;TR1723|c0_g3;TR1723|c0_g5;T…
map00940	Phenylpropanoid biosynthesis	584	TR222|c0_g2;TR525|c0_g1;TR525|c0_g1;TR582|c0_g1;TR657|c0_g4;TR692|c0_g1;TR692|c0_g2;TR692|c0_g3;TR717|c0_g1;TR717|c0_g2;TR717|c0_g3;TR717|c0_g4;TR733|c0_g1;TR733|c0_g2;TR733|c0_g3;TR967|c0_g1;TR967|c0_g1;TR1096|c0_g1;TR1096|c0_g1;TR1159|c0_g1;TR1223|c0_g1;TR1223|c0_g1;TR1247|c0_g1;TR1247|c0_g1;TR1247|c0_g2;TR1247|c0_g2;TR1321|c0_g1;TR1321|c0_g2;TR1321|c0_g3;TR1321|c0_g4;TR1321|c0_g5;TR1329|c0_g1;…
map04912	GnRH signaling pathway	581	TR297|c1_g1;TR297|c6_g1;TR297|c6_g2;TR297|c6_g3;TR297|c6_g4;TR297|c6_g5;TR297|c6_g6;TR297|c6_g7;TR297|c6_g8;TR297|c6_g9;TR297|c6_g10;TR297|c6_g11;TR324|c0_g2;TR367|c0_g1;TR612|c0_g2;TR654|c0_g1;TR727|c3_g3;TR770|c1_g1;TR770|c1_g3;TR775|c0_g9;TR1178|c0_g2;TR1380|c0_g1;TR1418|c0_g1;TR1694|c1_g2;TR1694|c1_g3;TR1713|c0_g1;TR1717|c1_g3;TR1732|c1_g11;TR1775|c0_g2;TR1861|c0_g1;TR1873|c0_g2;TR2139|c0_g1;…
map04976	Bile secretion	568	TR7|c0_g1;TR41|c0_g1;TR68|c0_g1;TR235|c0_g1;TR383|c0_g1;TR438|c0_g1;TR508|c0_g1;TR508|c0_g1;TR508|c0_g2;TR508|c0_g2;TR611|c0_g1;TR612|c0_g2;TR637|c0_g1;TR637|c0_g6;TR637|c0_g11;TR637|c0_g12;TR677|c0_g1;TR677|c0_g1;TR677|c1_g1;TR677|c1_g1;TR677|c1_g2;TR677|c1_g2;TR840|c0_g1;TR842|c0_g1;TR943|c1_g1;TR1380|c0_g1;TR1482|c0_g1;TR1568|c0_g1;TR1696|c0_g1;TR1696|c0_g1;TR1696|c2_g2;TR1696|c2_g2;TR1696|c2_…
map03420	Nucleotide excision repair	546	TR201|c0_g1;TR201|c0_g1;TR230|c0_g1;TR297|c1_g1;TR297|c6_g1;TR297|c6_g2;TR297|c6_g3;TR297|c6_g5;TR297|c6_g6;TR297|c6_g7;TR297|c6_g8;TR297|c6_g9;TR297|c6_g10;TR297|c6_g11;TR616|c0_g1;TR820|c0_g1;TR1133|c0_g1;TR1133|c0_g1;TR1178|c0_g2;TR1178|c0_g2;TR1418|c0_g1;TR1464|c0_g1;TR1598|c0_g2;TR1598|c1_g1;TR1598|c2_g1;TR1598|c2_g1;TR1608|c0_g1;TR1662|c0_g1;TR1662|c0_g2;TR1662|c0_g3;TR1662|c0_g4;TR1662|c0_…
map00941	Flavonoid biosynthesis	545	TR70|c0_g1;TR137|c0_g1;TR506|c0_g1;TR692|c0_g1;TR692|c0_g1;TR692|c0_g2;TR692|c0_g3;TR692|c0_g3;TR717|c0_g1;TR717|c0_g3;TR717|c0_g4;TR733|c0_g2;TR733|c0_g3;TR1159|c0_g1;TR1223|c0_g1;TR1329|c0_g1;TR1329|c1_g1;TR1403|c0_g2;TR1451|c0_g1;TR1451|c0_g1;TR1486|c0_g1;TR1567|c0_g1;TR1905|c0_g1;TR2401|c1_g1;TR2401|c1_g2;TR2706|c0_g1;TR2908|c2_g1;TR2908|c3_g1;TR3224|c0_g1;TR3224|c0_g1;TR3229|c0_g1;TR3229|c1_…
map04914	Progesterone-mediated oocyte maturation	544	TR367|c0_g1;TR557|c0_g1;TR557|c0_g2;TR609|c0_g1;TR609|c0_g2;TR609|c0_g3;TR612|c0_g2;TR614|c0_g1;TR632|c0_g4;TR761|c0_g1;TR836|c0_g1;TR953|c0_g1;TR953|c0_g2;TR1127|c1_g1;TR1127|c2_g1;TR1339|c0_g1;TR1353|c0_g1;TR1355|c0_g1;TR1355|c0_g3;TR1361|c0_g2;TR1361|c1_g1;TR1457|c0_g1;TR1457|c1_g1;TR1646|c1_g1;TR1717|c1_g3;TR1775|c0_g2;TR1777|c0_g1;TR1861|c0_g1;TR1901|c1_g1;TR1937|c0_g1;TR2155|c0_g1;TR2155|c1…
map00010	Glycolysis / Gluconeogenesis	542	TR73|c0_g1;TR73|c0_g1;TR127|c0_g1;TR127|c0_g1;TR127|c0_g2;TR127|c0_g2;TR525|c0_g1;TR618|c1_g8;TR618|c1_g8;TR682|c0_g1;TR829|c0_g1;TR829|c0_g1;TR1077|c0_g1;TR1318|c0_g1;TR1318|c0_g1;TR1375|c0_g1;TR1375|c0_g1;TR1375|c0_g2;TR1375|c0_g2;TR1408|c0_g1;TR1408|c0_g1;TR1408|c0_g2;TR1408|c0_g2;TR1408|c0_g3;TR1408|c0_g3;TR1408|c0_g4;TR1408|c0_g4;TR1408|c0_g6;TR1408|c0_g6;TR1752|c0_g7;TR1752|c0_g7;TR1758|c0_…
map00190	Oxidative phosphorylation	529	TR136|c0_g1;TR136|c0_g3;TR136|c0_g4;TR136|c0_g5;TR136|c0_g7;TR136|c0_g8;TR155|c0_g1;TR155|c1_g1;TR842|c0_g1;TR1144|c0_g1;TR1144|c0_g1;TR1151|c0_g1;TR1151|c0_g1;TR1151|c0_g2;TR1151|c0_g2;TR1184|c0_g1;TR1184|c0_g1;TR1184|c0_g3;TR1184|c0_g3;TR1184|c0_g4;TR1184|c0_g4;TR1184|c0_g5;TR1184|c0_g5;TR1204|c0_g1;TR1204|c0_g1;TR1204|c0_g2;TR1204|c0_g2;TR1277|c0_g1;TR1277|c0_g1;TR1559|c0_g1;TR1559|c0_g1;TR162…
map04540	Gap junction	518	TR324|c0_g2;TR367|c0_g1;TR609|c0_g1;TR609|c0_g2;TR609|c0_g3;TR612|c0_g2;TR654|c0_g1;TR775|c0_g9;TR907|c0_g1;TR1380|c0_g1;TR1564|c0_g1;TR1602|c0_g3;TR1690|c0_g1;TR1690|c1_g1;TR1690|c1_g2;TR1690|c1_g3;TR1690|c1_g4;TR1690|c1_g5;TR1690|c1_g6;TR1690|c1_g7;TR1690|c1_g8;TR1690|c1_g9;TR1690|c1_g10;TR1713|c0_g1;TR1717|c1_g3;TR1749|c1_g2;TR1749|c1_g1;TR1749|c1_g3;TR1749|c1_g4;TR1749|c1_g5;TR1749|c1_g6;TR17…
map04146	Peroxisome	507	TR164|c1_g1;TR177|c0_g1;TR323|c0_g1;TR348|c0_g1;TR445|c0_g1;TR445|c0_g1;TR632|c0_g4;TR632|c0_g4;TR632|c0_g5;TR640|c0_g2;TR640|c0_g2;TR973|c0_g1;TR1303|c0_g1;TR1341|c0_g1;TR1448|c0_g1;TR1448|c0_g1;TR1599|c0_g1;TR1796|c0_g1;TR1992|c0_g1;TR1992|c0_g1;TR2022|c0_g1;TR2022|c1_g2;TR2251|c0_g1;TR2251|c1_g1;TR2256|c0_g1;TR2256|c0_g2;TR2256|c0_g4;TR2256|c0_g5;TR2256|c0_g6;TR2308|c0_g1;TR2317|c0_g2;TR2317|c…
map03320	PPAR signaling pathway	503	TR88|c0_g1;TR201|c0_g1;TR212|c0_g1;TR323|c0_g1;TR386|c0_g1;TR386|c0_g2;TR820|c0_g1;TR820|c0_g1;TR969|c0_g1;TR1127|c1_g1;TR1127|c1_g1;TR1311|c0_g1;TR1341|c0_g1;TR1401|c0_g3;TR1457|c0_g1;TR1457|c1_g1;TR1494|c0_g1;TR1599|c0_g1;TR1662|c0_g1;TR1662|c0_g2;TR1662|c0_g3;TR1662|c0_g4;TR1662|c0_g5;TR1662|c0_g6;TR1662|c0_g7;TR1662|c0_g8;TR1662|c0_g9;TR1662|c0_g10;TR1662|c0_g11;TR1662|c0_g12;TR1796|c0_g1;TR1…
map04920	Adipocytokine signaling pathway	498	TR88|c0_g1;TR398|c0_g1;TR539|c0_g1;TR539|c0_g1;TR539|c0_g2;TR612|c0_g2;TR620|c0_g1;TR620|c0_g2;TR620|c0_g3;TR637|c0_g1;TR637|c0_g6;TR637|c0_g11;TR637|c0_g12;TR644|c0_g1;TR647|c0_g1;TR953|c0_g1;TR953|c0_g2;TR969|c0_g1;TR1127|c2_g1;TR1347|c0_g3;TR1482|c0_g1;TR1679|c0_g5;TR1708|c0_g3;TR1717|c1_g3;TR1745|c0_g3;TR1745|c0_g4;TR1745|c0_g5;TR1745|c0_g6;TR1861|c0_g1;TR1913|c0_g1;TR1917|c0_g1;TR1917|c1_g1;…
map04260	Cardiac muscle contraction	486	TR5|c0_g1;TR297|c1_g1;TR297|c6_g2;TR297|c6_g3;TR297|c6_g4;TR297|c6_g6;TR297|c6_g8;TR297|c6_g9;TR297|c6_g11;TR383|c0_g1;TR779|c0_g1;TR779|c0_g1;TR842|c0_g1;TR854|c0_g2;TR1340|c0_g2;TR1655|c0_g1;TR1706|c0_g13;TR1732|c1_g11;TR1829|c0_g1;TR1930|c0_g1;TR2039|c0_g1;TR2139|c0_g1;TR2253|c0_g1;TR2301|c0_g2;TR2352|c1_g1;TR2352|c1_g1;TR2612|c0_g1;TR2755|c0_g1;TR2796|c1_g1;TR2815|c0_g2;TR2837|c0_g1;TR2837|c0…
map00520	Amino sugar and nucleotide sugar metabolism	484	TR181|c0_g1;TR185|c0_g1;TR185|c0_g1;TR188|c0_g1;TR188|c1_g1;TR206|c0_g1;TR331|c0_g1;TR582|c0_g1;TR582|c0_g1;TR662|c0_g4;TR1139|c0_g1;TR1139|c0_g1;TR1243|c0_g1;TR1351|c0_g1;TR1375|c0_g1;TR1375|c0_g2;TR1660|c0_g2;TR1859|c0_g1;TR1859|c0_g2;TR1859|c0_g3;TR1927|c4_g1;TR1927|c4_g2;TR1927|c4_g3;TR1927|c4_g4;TR1927|c4_g6;TR1927|c4_g8;TR1927|c4_g9;TR1927|c4_g10;TR1927|c4_g11;TR1927|c4_g12;TR1927|c4_g13;TR…
map04971	Gastric acid secretion	478	TR155|c0_g1;TR155|c1_g1;TR297|c1_g1;TR297|c6_g1;TR297|c6_g2;TR297|c6_g3;TR297|c6_g4;TR297|c6_g5;TR297|c6_g6;TR297|c6_g7;TR297|c6_g8;TR297|c6_g9;TR297|c6_g10;TR297|c6_g11;TR351|c0_g1;TR383|c0_g1;TR612|c0_g2;TR727|c3_g3;TR770|c1_g1;TR770|c1_g3;TR842|c0_g1;TR1380|c0_g1;TR1418|c0_g1;TR1602|c0_g3;TR1618|c0_g2;TR1717|c1_g3;TR1732|c1_g11;TR1775|c0_g2;TR1873|c0_g2;TR2139|c0_g1;TR2301|c0_g2;TR2366|c0_g1;T…
map04064	NF-kappa B signaling pathway	463	TR357|c2_g2;TR357|c3_g1;TR636|c0_g3;TR664|c0_g1;TR719|c0_g1;TR793|c0_g1;TR854|c0_g2;TR1188|c0_g1;TR1188|c1_g2;TR1324|c1_g2;TR1324|c1_g2;TR1343|c0_g1;TR1367|c0_g1;TR1448|c0_g1;TR1505|c0_g1;TR1584|c0_g1;TR1873|c0_g2;TR1917|c0_g1;TR1917|c1_g1;TR1929|c1_g1;TR1954|c0_g1;TR1954|c0_g1;TR2142|c0_g1;TR2142|c0_g1;TR2297|c0_g2;TR2300|c1_g4;TR2320|c0_g1;TR2480|c0_g1;TR2480|c0_g2;TR2480|c0_g3;TR2509|c0_g1;TR2…
map04012	ErbB signaling pathway	460	TR50|c0_g1;TR267|c0_g1;TR324|c0_g2;TR367|c0_g1;TR612|c0_g2;TR654|c0_g1;TR727|c3_g3;TR770|c1_g1;TR770|c1_g3;TR775|c0_g9;TR953|c0_g1;TR953|c0_g2;TR1127|c2_g1;TR1353|c0_g1;TR1353|c0_g1;TR1355|c0_g1;TR1355|c0_g3;TR1361|c0_g2;TR1361|c1_g1;TR1602|c0_g3;TR1713|c0_g1;TR1717|c0_g1;TR1717|c1_g3;TR1861|c0_g1;TR1873|c0_g2;TR1917|c0_g1;TR1917|c1_g1;TR2278|c0_g1;TR2278|c0_g3;TR2310|c0_g1;TR2320|c0_g1;TR2320|c0…
map04725	Cholinergic synapse	460	TR143|c0_g1;TR143|c1_g1;TR367|c0_g1;TR587|c0_g1;TR587|c0_g2;TR612|c0_g2;TR628|c0_g1;TR727|c3_g3;TR770|c1_g1;TR770|c1_g3;TR953|c0_g1;TR953|c0_g2;TR1127|c2_g1;TR1361|c0_g2;TR1361|c1_g1;TR1397|c0_g2;TR1602|c0_g3;TR1667|c2_g1;TR1687|c1_g2;TR1717|c1_g3;TR1738|c1_g9;TR1749|c1_g5;TR1775|c0_g2;TR1873|c0_g2;TR2018|c0_g1;TR2018|c0_g3;TR2278|c0_g1;TR2278|c0_g3;TR2287|c0_g2;TR2423|c1_g1;TR2573|c0_g2;TR2689|c…
map00240	Pyrimidine metabolism	459	TR190|c0_g1;TR309|c0_g2;TR427|c1_g1;TR629|c0_g2;TR629|c0_g2;TR660|c1_g1;TR721|c0_g4;TR752|c1_g2;TR752|c1_g2;TR812|c0_g1;TR812|c0_g1;TR870|c0_g1;TR1083|c0_g1;TR1130|c0_g1;TR1130|c1_g1;TR1139|c0_g1;TR1222|c0_g1;TR1241|c0_g1;TR1349|c0_g1;TR1349|c0_g1;TR1464|c0_g1;TR1501|c0_g3;TR1608|c0_g1;TR1639|c0_g1;TR1639|c0_g2;TR1639|c0_g4;TR1671|c0_g1;TR1671|c0_g2;TR2159|c0_g1;TR2184|c1_g1;TR2293|c0_g1;TR2293|c…
map04660	T cell receptor signaling pathway	455	TR230|c0_g1;TR267|c0_g1;TR324|c0_g2;TR357|c2_g2;TR357|c3_g1;TR367|c0_g1;TR612|c0_g2;TR636|c0_g3;TR644|c0_g1;TR654|c0_g1;TR664|c0_g1;TR684|c0_g2;TR684|c0_g6;TR719|c0_g1;TR775|c0_g9;TR793|c0_g1;TR953|c0_g1;TR953|c0_g2;TR1127|c1_g1;TR1127|c2_g1;TR1343|c0_g1;TR1361|c0_g2;TR1361|c1_g1;TR1384|c0_g1;TR1384|c0_g2;TR1384|c1_g3;TR1457|c0_g1;TR1457|c1_g1;TR1694|c1_g2;TR1694|c1_g3;TR1713|c0_g1;TR1717|c1_g3;T…
map04745	Phototransduction - fly	451	TR151|c1_g1;TR297|c1_g1;TR297|c6_g1;TR297|c6_g2;TR297|c6_g3;TR297|c6_g4;TR297|c6_g5;TR297|c6_g6;TR297|c6_g7;TR297|c6_g8;TR297|c6_g9;TR297|c6_g10;TR297|c6_g11;TR587|c0_g1;TR587|c0_g2;TR684|c0_g4;TR727|c3_g3;TR770|c1_g1;TR770|c1_g3;TR1344|c0_g1;TR1344|c0_g2;TR1418|c0_g1;TR1602|c0_g3;TR1732|c1_g11;TR1829|c0_g1;TR1873|c0_g2;TR1930|c0_g2;TR1930|c0_g1;TR2139|c0_g1;TR2302|c1_g5;TR2424|c0_g1;TR2612|c0_g1…
map04380	Osteoclast differentiation	451	TR230|c0_g1;TR357|c2_g2;TR357|c3_g1;TR367|c0_g1;TR494|c0_g1;TR612|c0_g2;TR636|c0_g3;TR664|c0_g1;TR684|c0_g2;TR684|c0_g6;TR719|c0_g1;TR727|c3_g3;TR793|c0_g1;TR808|c0_g1;TR808|c1_g1;TR953|c0_g1;TR953|c0_g2;TR1127|c2_g1;TR1343|c0_g1;TR1361|c0_g2;TR1361|c1_g1;TR1384|c0_g1;TR1384|c0_g2;TR1384|c1_g3;TR1390|c2_g3;TR1448|c0_g1;TR1694|c1_g1;TR1694|c1_g2;TR1694|c1_g3;TR1717|c1_g3;TR1861|c0_g1;TR1873|c0_g2;…
map04724	Glutamatergic synapse	432	TR143|c0_g1;TR143|c1_g1;TR230|c0_g1;TR587|c0_g1;TR587|c0_g2;TR612|c0_g2;TR684|c0_g2;TR684|c0_g6;TR746|c1_g3;TR746|c2_g1;TR1380|c0_g1;TR1384|c0_g1;TR1384|c0_g2;TR1384|c1_g3;TR1394|c0_g5;TR1397|c0_g2;TR1421|c0_g1;TR1421|c0_g1;TR1421|c1_g2;TR1421|c1_g2;TR1602|c0_g3;TR1687|c1_g2;TR1717|c1_g3;TR1775|c0_g2;TR1873|c0_g2;TR1971|c0_g1;TR1971|c0_g2;TR1971|c0_g2;TR1971|c1_g1;TR1971|c1_g1;TR2278|c0_g1;TR2278…
map03050	Proteasome	428	TR156|c0_g1;TR156|c0_g2;TR241|c1_g1;TR445|c0_g1;TR608|c0_g12;TR624|c0_g1;TR624|c0_g1;TR624|c0_g2;TR624|c0_g2;TR624|c0_g3;TR624|c0_g3;TR715|c0_g1;TR715|c0_g1;TR715|c0_g2;TR715|c0_g2;TR715|c0_g3;TR715|c0_g3;TR715|c0_g4;TR715|c0_g4;TR715|c0_g5;TR715|c0_g5;TR715|c0_g6;TR715|c0_g7;TR715|c0_g7;TR715|c0_g8;TR715|c0_g8;TR734|c0_g2;TR734|c1_g1;TR734|c1_g3;TR734|c1_g4;TR741|c1_g1;TR741|c1_g1;TR741|c1_g2;TR…
map03050	Proteasome	428	TR156|c0_g1;TR156|c0_g2;TR241|c1_g1;TR445|c0_g1;TR608|c0_g12;TR624|c0_g1;TR624|c0_g1;TR624|c0_g2;TR624|c0_g2;TR624|c0_g3;TR624|c0_g3;TR715|c0_g1;TR715|c0_g1;TR715|c0_g2;TR715|c0_g2;TR715|c0_g3;TR715|c0_g3;TR715|c0_g4;TR715|c0_g4;TR715|c0_g5;TR715|c0_g5;TR715|c0_g6;TR715|c0_g7;TR715|c0_g7;TR715|c0_g8;TR715|c0_g8;TR734|c0_g2;TR734|c1_g1;TR734|c1_g3;TR734|c1_g4;TR741|c1_g1;TR741|c1_g1;TR741|c1_g2;TR…
map04612	Antigen processing and presentation	421	TR84|c0_g1;TR202|c0_g1;TR202|c0_g1;TR202|c1_g1;TR202|c1_g1;TR558|c0_g1;TR558|c0_g2;TR603|c0_g4;TR603|c0_g5;TR614|c0_g1;TR866|c0_g1;TR866|c0_g1;TR965|c0_g1;TR1066|c0_g1;TR1362|c0_g2;TR1362|c0_g2;TR1390|c2_g1;TR1390|c2_g3;TR1777|c0_g1;TR2179|c0_g1;TR2179|c0_g1;TR2277|c0_g1;TR2277|c0_g2;TR2277|c0_g3;TR2277|c0_g4;TR2277|c0_g5;TR2277|c0_g6;TR2277|c0_g7;TR2869|c0_g1;TR2937|c0_g1;TR2937|c0_g1;TR3454|c0_…
map00620	Pyruvate metabolism	404	TR127|c0_g1;TR127|c0_g2;TR556|c0_g1;TR556|c0_g2;TR618|c1_g8;TR682|c0_g1;TR687|c0_g1;TR1223|c0_g1;TR1376|c0_g3;TR1726|c0_g2;TR1752|c0_g7;TR1758|c0_g1;TR1758|c0_g2;TR1758|c0_g3;TR1758|c0_g4;TR1758|c0_g5;TR1758|c0_g6;TR1758|c0_g7;TR1758|c0_g8;TR2266|c0_g2;TR2317|c0_g3;TR2390|c0_g1;TR3100|c0_g1;TR3176|c0_g1;TR3262|c0_g1;TR3397|c0_g1;TR3397|c0_g1;TR3589|c0_g1;TR3714|c0_g1;TR3714|c0_g1;TR3819|c0_g3;TR3…
map00680	Methane metabolism	404	TR73|c0_g1;TR556|c0_g1;TR652|c0_g1;TR652|c0_g2;TR682|c0_g1;TR829|c0_g1;TR1396|c0_g1;TR1396|c0_g3;TR1408|c0_g1;TR1408|c0_g2;TR1408|c0_g3;TR1408|c0_g4;TR1408|c0_g6;TR2053|c0_g1;TR2441|c0_g1;TR2441|c0_g2;TR2515|c0_g2;TR2680|c0_g1;TR2871|c0_g1;TR2896|c0_g1;TR2897|c1_g1;TR2897|c1_g2;TR2897|c1_g3;TR2897|c1_g5;TR2897|c1_g6;TR2897|c1_g7;TR2897|c1_g8;TR2897|c1_g9;TR2897|c1_g10;TR2918|c0_g1;TR2918|c0_g1;TR…
map04360	Axon guidance	401	TR162|c0_g1;TR162|c0_g1;TR162|c1_g1;TR162|c1_g1;TR162|c2_g2;TR162|c2_g2;TR162|c2_g3;TR162|c2_g3;TR230|c0_g1;TR267|c0_g1;TR320|c1_g1;TR320|c2_g1;TR321|c0_g1;TR321|c0_g1;TR497|c0_g1;TR609|c0_g1;TR609|c0_g2;TR609|c0_g3;TR612|c0_g2;TR612|c0_g2;TR612|c0_g4;TR684|c0_g2;TR684|c0_g6;TR1384|c0_g1;TR1384|c0_g2;TR1384|c1_g3;TR1694|c1_g1;TR1694|c1_g2;TR1694|c1_g3;TR1775|c0_g2;TR1861|c0_g1;TR1901|c1_g1;TR2016…
map00460	Cyanoamino acid metabolism	400	TR180|c0_g1;TR180|c1_g1;TR484|c0_g1;TR484|c0_g1;TR484|c0_g2;TR506|c0_g1;TR582|c0_g1;TR652|c0_g1;TR652|c0_g2;TR657|c0_g1;TR657|c0_g1;TR657|c0_g2;TR657|c0_g2;TR657|c0_g3;TR657|c0_g4;TR717|c0_g1;TR717|c0_g1;TR717|c0_g2;TR717|c0_g2;TR717|c0_g3;TR717|c0_g3;TR717|c0_g4;TR717|c0_g4;TR1159|c0_g1;TR1159|c0_g1;TR1369|c0_g2;TR1369|c0_g2;TR1403|c0_g1;TR1403|c0_g1;TR1403|c0_g2;TR1403|c0_g2;TR1673|c0_g1;TR1673…
map04721	Synaptic vesicle cycle	400	TR342|c0_g1;TR377|c0_g1;TR377|c1_g2;TR430|c0_g1;TR430|c0_g2;TR604|c0_g1;TR709|c0_g1;TR709|c0_g2;TR746|c1_g3;TR746|c1_g3;TR746|c2_g1;TR746|c2_g1;TR887|c0_g1;TR1123|c0_g1;TR1123|c1_g1;TR1123|c1_g1;TR1144|c0_g1;TR1217|c0_g1;TR1602|c0_g3;TR1602|c0_g3;TR1765|c0_g1;TR1770|c0_g3;TR1770|c0_g4;TR1770|c0_g5;TR1770|c0_g7;TR1770|c0_g9;TR1789|c0_g1;TR1789|c0_g2;TR1789|c0_g3;TR1824|c0_g1;TR1824|c0_g2;TR1824|c0…
map00943	Isoflavonoid biosynthesis	399	TR657|c0_g1;TR657|c0_g2;TR657|c0_g3;TR692|c0_g1;TR1223|c0_g1;TR1287|c0_g1;TR1287|c0_g1;TR1287|c0_g2;TR1287|c0_g2;TR1329|c0_g1;TR1445|c0_g1;TR1486|c0_g1;TR1486|c0_g1;TR1567|c0_g1;TR1567|c0_g1;TR1669|c0_g1;TR2118|c0_g1;TR2563|c0_g1;TR2563|c0_g1;TR2848|c0_g1;TR2899|c0_g1;TR2908|c2_g1;TR2908|c2_g2;TR2908|c4_g2;TR3819|c0_g2;TR3819|c0_g3;TR3998|c0_g1;TR4291|c0_g1;TR4382|c0_g2;TR4382|c0_g4;TR4382|c0_g5;…
map03060	Protein export	397	TR84|c0_g1;TR84|c0_g1;TR171|c0_g1;TR202|c0_g1;TR202|c1_g1;TR558|c0_g1;TR558|c0_g2;TR603|c0_g1;TR603|c0_g1;TR603|c0_g2;TR603|c0_g2;TR603|c0_g3;TR603|c0_g3;TR603|c0_g4;TR603|c0_g4;TR603|c0_g5;TR603|c0_g5;TR720|c2_g3;TR720|c2_g3;TR720|c3_g1;TR720|c3_g1;TR965|c0_g1;TR965|c0_g1;TR1066|c0_g1;TR1066|c0_g1;TR1268|c0_g1;TR1270|c0_g1;TR1270|c0_g1;TR1633|c1_g2;TR1633|c1_g2;TR1738|c1_g10;TR1738|c1_g10;TR1738…
map04150	mTOR signaling pathway	394	TR398|c0_g1;TR612|c0_g2;TR620|c0_g1;TR620|c0_g2;TR620|c0_g3;TR622|c1_g12;TR622|c1_g12;TR647|c0_g1;TR953|c0_g1;TR953|c0_g2;TR1127|c1_g1;TR1127|c2_g1;TR1347|c0_g3;TR1353|c0_g1;TR1355|c0_g1;TR1355|c0_g3;TR1356|c0_g1;TR1361|c0_g2;TR1361|c1_g1;TR1457|c0_g1;TR1457|c1_g1;TR1602|c0_g3;TR1679|c0_g5;TR1708|c0_g3;TR1717|c0_g1;TR1717|c1_g3;TR1745|c0_g3;TR1745|c0_g4;TR1745|c0_g5;TR1745|c0_g6;TR1917|c0_g1;TR19…
map00270	Cysteine and methionine metabolism	393	TR182|c0_g1;TR182|c0_g2;TR182|c1_g1;TR618|c1_g8;TR849|c0_g1;TR849|c0_g1;TR1512|c1_g1;TR1512|c1_g1;TR1512|c2_g1;TR1582|c0_g1;TR1647|c0_g1;TR1647|c0_g1;TR1673|c0_g1;TR1673|c1_g1;TR1752|c0_g7;TR1858|c0_g1;TR1858|c0_g1;TR1858|c0_g3;TR1858|c0_g3;TR1858|c0_g4;TR1858|c0_g4;TR1858|c0_g2;TR1858|c0_g2;TR2281|c0_g1;TR2281|c0_g2;TR2281|c0_g3;TR2281|c0_g5;TR2281|c0_g6;TR2281|c0_g10;TR2281|c0_g11;TR2281|c0_g11…
map04662	B cell receptor signaling pathway	393	TR230|c0_g1;TR267|c0_g1;TR324|c0_g2;TR367|c0_g1;TR612|c0_g2;TR644|c0_g1;TR654|c0_g1;TR684|c0_g2;TR684|c0_g6;TR774|c0_g1;TR775|c0_g9;TR953|c0_g1;TR953|c0_g2;TR1127|c2_g1;TR1361|c0_g2;TR1361|c1_g1;TR1384|c0_g1;TR1384|c0_g2;TR1384|c1_g3;TR1694|c1_g1;TR1694|c1_g2;TR1694|c1_g3;TR1713|c0_g1;TR1717|c1_g3;TR1861|c0_g1;TR1873|c0_g2;TR1944|c0_g1;TR1944|c1_g1;TR2278|c0_g1;TR2278|c0_g3;TR2302|c1_g2;TR2302|c1…
map04726	Serotonergic synapse	384	TR143|c0_g1;TR143|c1_g1;TR367|c0_g1;TR411|c0_g1;TR529|c1_g1;TR587|c0_g1;TR587|c0_g2;TR612|c0_g2;TR1380|c0_g1;TR1397|c0_g2;TR1602|c0_g3;TR1687|c1_g2;TR1717|c1_g3;TR1775|c0_g2;TR1873|c0_g2;TR2018|c0_g1;TR2018|c0_g3;TR2278|c0_g1;TR2278|c0_g3;TR2287|c0_g2;TR2310|c0_g1;TR2366|c0_g1;TR2573|c0_g2;TR2689|c0_g1;TR2803|c0_g4;TR2809|c1_g1;TR2852|c0_g1;TR2908|c4_g1;TR2908|c4_g3;TR2912|c0_g1;TR2932|c0_g1;TR32…
map04972	Pancreatic secretion	381	TR155|c0_g1;TR155|c1_g1;TR351|c0_g1;TR351|c0_g1;TR383|c0_g1;TR842|c0_g1;TR1071|c0_g1;TR1380|c0_g1;TR1541|c0_g1;TR1602|c0_g3;TR1618|c0_g2;TR1618|c0_g2;TR1694|c1_g1;TR1694|c1_g2;TR1694|c1_g3;TR1805|c0_g1;TR1873|c0_g2;TR1897|c0_g1;TR1897|c1_g2;TR1897|c1_g3;TR1897|c1_g4;TR1897|c1_g5;TR1897|c1_g6;TR1897|c1_g7;TR1897|c1_g10;TR1897|c1_g9;TR1897|c1_g11;TR1918|c0_g1;TR1918|c0_g2;TR1918|c0_g3;TR1918|c0_g4;…
map04350	TGF-beta signaling pathway	379	TR447|c0_g1;TR447|c0_g2;TR612|c0_g2;TR612|c0_g4;TR612|c0_g4;TR684|c0_g2;TR684|c0_g4;TR684|c0_g5;TR684|c0_g6;TR787|c0_g1;TR787|c1_g2;TR953|c0_g1;TR953|c0_g2;TR972|c0_g1;TR1133|c0_g1;TR1178|c0_g2;TR1193|c0_g1;TR1193|c1_g1;TR1353|c0_g1;TR1355|c0_g1;TR1355|c0_g3;TR1384|c0_g1;TR1384|c0_g2;TR1384|c1_g3;TR1421|c0_g1;TR1572|c0_g1;TR1587|c0_g1;TR1587|c1_g1;TR1713|c0_g1;TR1716|c0_g1;TR1717|c0_g1;TR1717|c1_…
map04210	Apoptosis	376	TR230|c0_g1;TR612|c0_g2;TR622|c1_g12;TR684|c0_g2;TR684|c0_g6;TR688|c0_g2;TR953|c0_g1;TR953|c0_g2;TR1127|c2_g1;TR1219|c0_g2;TR1266|c0_g1;TR1297|c0_g1;TR1297|c1_g1;TR1316|c0_g1;TR1361|c0_g2;TR1361|c1_g1;TR1384|c0_g1;TR1384|c0_g2;TR1384|c1_g3;TR1397|c0_g2;TR1428|c0_g1;TR1428|c0_g2;TR1584|c0_g1;TR1717|c1_g3;TR1753|c0_g1;TR1771|c1_g2;TR1917|c0_g1;TR1917|c1_g1;TR1960|c1_g2;TR2261|c0_g2;TR2294|c1_g1;TR2…
map04080	Neuroactive ligand-receptor interaction	370	TR366|c0_g1;TR366|c0_g1;TR366|c1_g2;TR366|c1_g2;TR515|c0_g1;TR515|c0_g3;TR676|c0_g1;TR676|c0_g1;TR676|c0_g2;TR676|c0_g2;TR676|c0_g3;TR676|c0_g5;TR814|c0_g1;TR857|c0_g1;TR957|c0_g1;TR957|c0_g1;TR1007|c0_g1;TR1108|c0_g1;TR1108|c0_g1;TR1394|c0_g5;TR1483|c0_g2;TR1483|c0_g2;TR1607|c0_g1;TR1607|c0_g1;TR1607|c1_g1;TR1665|c1_g1;TR1723|c0_g3;TR1723|c0_g5;TR1911|c0_g2;TR1994|c0_g1;TR1994|c0_g2;TR2391|c0_g2…
map04330	Notch signaling pathway	368	TR333|c0_g2;TR468|c0_g1;TR676|c0_g3;TR676|c0_g3;TR676|c0_g5;TR676|c0_g5;TR676|c0_g6;TR676|c0_g6;TR676|c0_g7;TR676|c0_g7;TR683|c1_g5;TR932|c0_g1;TR969|c0_g1;TR972|c0_g1;TR1193|c0_g1;TR1193|c1_g1;TR1340|c0_g2;TR1421|c0_g1;TR1421|c1_g2;TR1448|c0_g1;TR1572|c0_g1;TR1587|c0_g1;TR1587|c1_g1;TR1634|c0_g1;TR1634|c0_g1;TR1681|c0_g3;TR1713|c0_g1;TR1716|c0_g1;TR1773|c0_g1;TR1850|c0_g1;TR1850|c0_g1;TR1931|c1_…
map04621	NOD-like receptor signaling pathway	363	TR357|c2_g2;TR357|c3_g1;TR614|c0_g1;TR636|c0_g3;TR664|c0_g1;TR719|c0_g1;TR762|c0_g2;TR762|c1_g1;TR793|c0_g1;TR1343|c0_g1;TR1407|c1_g8;TR1407|c1_g8;TR1407|c1_g9;TR1407|c1_g9;TR1448|c0_g1;TR1505|c0_g1;TR1583|c0_g1;TR1583|c0_g2;TR1777|c0_g1;TR1801|c0_g1;TR1861|c0_g1;TR1881|c0_g1;TR1881|c0_g1;TR1929|c1_g1;TR2278|c0_g1;TR2278|c0_g3;TR2286|c0_g2;TR2286|c0_g2;TR2509|c0_g1;TR2603|c1_g1;TR2603|c1_g2;TR260…
map00380	Tryptophan metabolism	359	TR180|c0_g1;TR180|c0_g1;TR180|c1_g1;TR180|c1_g1;TR222|c0_g2;TR323|c0_g1;TR484|c0_g1;TR484|c0_g2;TR484|c0_g2;TR506|c0_g1;TR506|c0_g1;TR657|c0_g2;TR657|c0_g3;TR657|c0_g3;TR657|c0_g4;TR973|c0_g1;TR1442|c0_g1;TR1442|c1_g1;TR1596|c1_g1;TR1599|c0_g1;TR1769|c0_g1;TR1769|c0_g1;TR1769|c0_g2;TR1769|c0_g4;TR1769|c0_g6;TR1769|c0_g6;TR1769|c0_g7;TR1769|c0_g7;TR1839|c0_g1;TR2161|c0_g1;TR2251|c0_g1;TR2251|c1_g1…
map04650	Natural killer cell mediated cytotoxicity	357	TR230|c0_g1;TR324|c0_g2;TR367|c0_g1;TR654|c0_g1;TR684|c0_g2;TR684|c0_g6;TR775|c0_g9;TR1361|c0_g2;TR1361|c1_g1;TR1384|c0_g1;TR1384|c0_g2;TR1384|c1_g3;TR1602|c0_g3;TR1694|c1_g1;TR1694|c1_g2;TR1694|c1_g3;TR1713|c0_g1;TR1873|c0_g2;TR1960|c1_g2;TR2278|c0_g1;TR2278|c0_g3;TR2302|c1_g2;TR2302|c1_g5;TR2302|c1_g6;TR2310|c0_g1;TR2474|c1_g1;TR2670|c0_g1;TR2689|c0_g1;TR2785|c0_g7;TR2795|c0_g1;TR2809|c1_g1;TR2…
map04070	Phosphatidylinositol signaling system	355	TR297|c1_g1;TR297|c1_g1;TR297|c6_g1;TR297|c6_g2;TR297|c6_g2;TR297|c6_g3;TR297|c6_g3;TR297|c6_g4;TR297|c6_g4;TR297|c6_g5;TR297|c6_g5;TR297|c6_g6;TR297|c6_g6;TR297|c6_g7;TR297|c6_g7;TR297|c6_g8;TR297|c6_g8;TR297|c6_g9;TR297|c6_g9;TR297|c6_g10;TR297|c6_g11;TR297|c6_g11;TR354|c0_g1;TR354|c1_g1;TR585|c0_g1;TR585|c0_g2;TR685|c0_g3;TR1260|c0_g1;TR1260|c1_g1;TR1350|c2_g3;TR1350|c2_g5;TR1356|c0_g1;TR1361|…
map04961	Endocrine and other factor-regulated calcium reabsorption	353	TR342|c0_g1;TR430|c0_g1;TR430|c0_g2;TR604|c0_g1;TR612|c0_g2;TR709|c0_g1;TR709|c0_g2;TR842|c0_g1;TR887|c0_g1;TR1071|c0_g1;TR1071|c0_g1;TR1217|c0_g1;TR1380|c0_g1;TR1602|c0_g3;TR1717|c1_g3;TR1765|c0_g1;TR1770|c0_g3;TR1770|c0_g4;TR1770|c0_g5;TR1770|c0_g7;TR1770|c0_g9;TR1789|c0_g1;TR1789|c0_g2;TR1789|c0_g3;TR1824|c0_g1;TR1824|c0_g2;TR1824|c0_g3;TR1873|c0_g2;TR1897|c0_g1;TR1897|c0_g1;TR1897|c1_g2;TR189…
map04620	Toll-like receptor signaling pathway	344	TR357|c2_g2;TR357|c3_g1;TR367|c0_g1;TR494|c0_g1;TR612|c0_g2;TR636|c0_g3;TR664|c0_g1;TR719|c0_g1;TR793|c0_g1;TR953|c0_g1;TR953|c0_g2;TR1127|c2_g1;TR1343|c0_g1;TR1361|c0_g2;TR1361|c1_g1;TR1390|c2_g3;TR1448|c0_g1;TR1584|c0_g1;TR1694|c1_g1;TR1694|c1_g2;TR1694|c1_g3;TR1717|c1_g3;TR1861|c0_g1;TR1929|c1_g1;TR2077|c0_g1;TR2278|c0_g1;TR2278|c0_g3;TR2297|c0_g2;TR2300|c1_g4;TR2615|c0_g1;TR2615|c0_g2;TR2615|…
map00950	Isoquinoline alkaloid biosynthesis	338	TR48|c0_g1;TR137|c0_g1;TR308|c0_g3;TR308|c0_g6;TR308|c0_g6;TR692|c0_g2;TR692|c0_g3;TR1391|c0_g1;TR1391|c0_g2;TR1445|c0_g1;TR1451|c0_g1;TR1669|c0_g1;TR2036|c0_g1;TR2036|c0_g1;TR2118|c0_g1;TR2303|c0_g1;TR2332|c0_g1;TR2401|c1_g1;TR2401|c1_g2;TR2741|c0_g4;TR2908|c2_g1;TR3027|c0_g1;TR3027|c0_g1;TR3245|c0_g1;TR3245|c0_g1;TR3565|c0_g2;TR4451|c0_g1;TR4451|c0_g1;TR4655|c0_g1;TR4681|c1_g1;TR4893|c0_g1;TR49…
map04974	Protein digestion and absorption	334	TR288|c0_g1;TR366|c0_g1;TR366|c1_g2;TR383|c0_g1;TR499|c0_g1;TR499|c0_g2;TR499|c0_g3;TR676|c0_g2;TR722|c4_g1;TR746|c1_g3;TR746|c2_g1;TR842|c0_g1;TR1155|c0_g1;TR1364|c0_g1;TR1364|c0_g1;TR1394|c0_g4;TR1420|c1_g1;TR1912|c0_g1;TR2167|c0_g2;TR2167|c0_g2;TR2301|c0_g2;TR2439|c0_g2;TR2755|c0_g1;TR2763|c0_g2;TR2763|c0_g3;TR2895|c1_g1;TR2895|c1_g1;TR2895|c1_g2;TR3196|c0_g1;TR4229|c0_g1;TR5237|c0_g1;TR5406|c…
map00902	Monoterpenoid biosynthesis	326	TR48|c0_g1;TR48|c0_g1;TR391|c0_g1;TR484|c0_g1;TR484|c0_g2;TR692|c0_g2;TR1061|c0_g1;TR1061|c0_g1;TR1675|c0_g1;TR1675|c0_g1;TR1675|c0_g2;TR1675|c0_g2;TR1832|c0_g1;TR1832|c0_g1;TR1984|c0_g1;TR3027|c0_g1;TR3834|c0_g1;TR3834|c0_g2;TR3834|c1_g1;TR3834|c1_g1;TR3834|c1_g2;TR3834|c1_g2;TR3851|c0_g1;TR4016|c0_g1;TR4016|c0_g1;TR4382|c0_g2;TR4382|c0_g4;TR4382|c0_g5;TR4382|c0_g6;TR4382|c0_g9;TR4382|c0_g14;TR4…
map04370	VEGF signaling pathway	326	TR230|c0_g1;TR367|c0_g1;TR612|c0_g2;TR684|c0_g2;TR684|c0_g6;TR953|c0_g1;TR953|c0_g2;TR1127|c2_g1;TR1361|c0_g2;TR1361|c1_g1;TR1384|c0_g1;TR1384|c0_g2;TR1384|c1_g3;TR1602|c0_g3;TR1694|c1_g1;TR1694|c1_g2;TR1694|c1_g3;TR1717|c1_g3;TR1873|c0_g2;TR2278|c0_g1;TR2278|c0_g3;TR2302|c1_g2;TR2302|c1_g5;TR2302|c1_g6;TR2689|c0_g1;TR2730|c0_g1;TR2743|c0_g6;TR2766|c0_g2;TR2766|c0_g1;TR2795|c0_g1;TR2852|c0_g1;TR2…
map04962	Vasopressin-regulated water reabsorption	319	TR612|c0_g2;TR628|c0_g1;TR1071|c0_g1;TR1168|c1_g1;TR1168|c1_g1;TR1380|c0_g1;TR1667|c2_g1;TR1717|c1_g3;TR1738|c1_g9;TR1749|c1_g5;TR1897|c0_g1;TR1897|c1_g2;TR1897|c1_g3;TR1897|c1_g4;TR1897|c1_g5;TR1897|c1_g6;TR1897|c1_g7;TR1897|c1_g10;TR1897|c1_g9;TR1897|c1_g11;TR1918|c0_g1;TR1918|c0_g2;TR1918|c0_g3;TR1918|c0_g4;TR1918|c0_g5;TR1918|c0_g6;TR1918|c0_g7;TR1918|c0_g9;TR1977|c0_g1;TR1977|c0_g1;TR2308|c0…
map00720	Carbon fixation pathways in prokaryotes	312	TR71|c0_g1;TR323|c0_g1;TR525|c0_g1;TR682|c0_g1;TR687|c0_g1;TR1183|c0_g1;TR1183|c0_g2;TR1285|c0_g1;TR1334|c0_g3;TR1376|c0_g3;TR1396|c0_g1;TR1396|c0_g3;TR1442|c0_g1;TR1442|c0_g1;TR1442|c1_g1;TR1758|c0_g1;TR2161|c0_g1;TR2808|c0_g1;TR2890|c0_g4;TR2918|c0_g1;TR3692|c0_g1;TR3843|c0_g2;TR4329|c1_g1;TR4687|c0_g1;TR4711|c0_g1;TR5938|c0_g1;TR5938|c0_g1;TR6717|c0_g1;TR6738|c0_g2;TR6809|c2_g1;TR6905|c1_g1;TR…
map03022	Basal transcription factors	311	TR754|c0_g1;TR754|c1_g1;TR891|c0_g1;TR1081|c0_g1;TR1081|c0_g1;TR1081|c0_g2;TR1081|c0_g2;TR1237|c1_g2;TR1257|c0_g1;TR1257|c0_g1;TR1374|c0_g1;TR1374|c0_g1;TR1381|c0_g1;TR1381|c0_g1;TR1393|c0_g5;TR1402|c0_g1;TR1402|c0_g1;TR1402|c0_g2;TR1402|c0_g2;TR1402|c0_g3;TR1402|c0_g3;TR1581|c0_g1;TR1581|c0_g1;TR1643|c0_g2;TR1685|c0_g1;TR1700|c0_g1;TR1700|c0_g1;TR1702|c0_g1;TR1702|c0_g1;TR1736|c1_g1;TR1736|c1_g1…
map02010	ABC transporters	311	TR41|c0_g1;TR438|c0_g1;TR508|c0_g1;TR508|c0_g2;TR611|c0_g1;TR611|c0_g1;TR677|c0_g1;TR677|c1_g1;TR677|c1_g2;TR840|c0_g1;TR943|c1_g1;TR1328|c0_g1;TR1568|c0_g1;TR1627|c0_g1;TR1696|c0_g1;TR1696|c2_g2;TR1696|c2_g3;TR1696|c2_g3;TR1981|c0_g1;TR2561|c0_g1;TR2561|c0_g1;TR2561|c0_g2;TR2641|c0_g1;TR2641|c0_g2;TR2641|c0_g3;TR3081|c0_g1;TR3081|c0_g1;TR3342|c0_g1;TR3407|c0_g1;TR3646|c0_g1;TR4131|c0_g1;TR4131|c…
map04730	Long-term depression	310	TR367|c0_g1;TR684|c0_g2;TR684|c0_g4;TR684|c0_g5;TR684|c0_g6;TR1380|c0_g1;TR1384|c0_g1;TR1384|c0_g2;TR1384|c1_g3;TR1602|c0_g3;TR1775|c0_g2;TR1831|c0_g1;TR1873|c0_g2;TR2278|c0_g1;TR2278|c0_g3;TR2302|c1_g2;TR2302|c1_g5;TR2302|c1_g6;TR2310|c0_g1;TR2366|c0_g1;TR2689|c0_g1;TR2785|c0_g1;TR2809|c1_g1;TR2852|c0_g1;TR2939|c2_g1;TR2939|c2_g4;TR3249|c0_g1;TR3806|c0_g1;TR3995|c0_g1;TR3995|c1_g1;TR4112|c0_g1;T…
map00280	Valine, leucine and isoleucine degradation	308	TR323|c0_g1;TR682|c0_g1;TR682|c0_g1;TR1334|c0_g1;TR1388|c0_g2;TR1388|c0_g3;TR1442|c0_g1;TR1442|c1_g1;TR1599|c0_g1;TR1758|c0_g1;TR1758|c0_g2;TR1758|c0_g3;TR1758|c0_g4;TR1758|c0_g5;TR1758|c0_g6;TR1758|c0_g7;TR1758|c0_g8;TR1853|c0_g1;TR1921|c0_g1;TR2161|c0_g1;TR2332|c0_g1;TR2390|c0_g1;TR2808|c0_g1;TR3238|c0_g1;TR3262|c0_g1;TR3565|c0_g2;TR3832|c0_g1;TR4326|c0_g2;TR4326|c0_g3;TR4326|c0_g4;TR4326|c0_g6…
map00330	Arginine and proline metabolism	308	TR175|c0_g1;TR175|c0_g1;TR175|c1_g1;TR175|c1_g1;TR190|c0_g1;TR206|c0_g1;TR702|c0_g1;TR702|c0_g2;TR973|c0_g1;TR1175|c0_g1;TR1175|c0_g1;TR1376|c0_g3;TR1582|c0_g1;TR1885|c0_g1;TR1885|c0_g1;TR1885|c0_g2;TR1885|c0_g2;TR1885|c1_g1;TR1885|c2_g2;TR1921|c0_g1;TR2224|c0_g1;TR2224|c0_g1;TR2251|c0_g1;TR2251|c1_g1;TR2303|c0_g1;TR2303|c0_g3;TR2332|c0_g1;TR2744|c1_g2;TR2744|c1_g3;TR2744|c1_g4;TR2744|c1_g5;TR274…
map01054	Nonribosomal peptide structures	308	TR17|c0_g1;TR88|c0_g2;TR190|c0_g1;TR242|c0_g1;TR588|c0_g1;TR991|c0_g1;TR1007|c0_g1;TR1336|c1_g3;TR1388|c0_g3;TR1394|c0_g5;TR1630|c0_g1;TR1685|c0_g3;TR1705|c1_g4;TR1705|c1_g4;TR1734|c0_g1;TR1734|c0_g4;TR1880|c0_g1;TR1927|c4_g1;TR1927|c4_g21;TR2343|c0_g1;TR2343|c0_g2;TR2343|c0_g3;TR2546|c0_g1;TR3086|c0_g1;TR3367|c0_g1;TR3367|c0_g2;TR3579|c0_g1;TR3648|c0_g1;TR4248|c0_g1;TR4248|c0_g1;TR4637|c0_g2;TR4…
map02020	Two-component system	301	TR155|c0_g1;TR155|c0_g1;TR155|c1_g1;TR155|c1_g1;TR421|c0_g1;TR622|c1_g15;TR622|c1_g15;TR651|c0_g1;TR651|c0_g2;TR651|c0_g3;TR1266|c0_g1;TR1332|c0_g1;TR1332|c1_g1;TR1413|c0_g1;TR1595|c0_g1;TR2266|c0_g2;TR2266|c0_g2;TR2316|c0_g1;TR2509|c0_g1;TR2628|c0_g1;TR2670|c0_g1;TR2670|c0_g1;TR2726|c1_g1;TR2726|c1_g1;TR2948|c0_g3;TR3063|c0_g1;TR3063|c0_g2;TR3176|c0_g1;TR3176|c0_g1;TR3397|c0_g1;TR3458|c0_g1;TR35…
map02020	Two-component system	301	TR155|c0_g1;TR155|c0_g1;TR155|c1_g1;TR155|c1_g1;TR421|c0_g1;TR622|c1_g15;TR622|c1_g15;TR651|c0_g1;TR651|c0_g2;TR651|c0_g3;TR1266|c0_g1;TR1332|c0_g1;TR1332|c1_g1;TR1413|c0_g1;TR1595|c0_g1;TR2266|c0_g2;TR2266|c0_g2;TR2316|c0_g1;TR2509|c0_g1;TR2628|c0_g1;TR2670|c0_g1;TR2670|c0_g1;TR2726|c1_g1;TR2726|c1_g1;TR2948|c0_g3;TR3063|c0_g1;TR3063|c0_g2;TR3176|c0_g1;TR3176|c0_g1;TR3397|c0_g1;TR3458|c0_g1;TR35…
map00630	Glyoxylate and dicarboxylate metabolism	300	TR71|c0_g1;TR167|c0_g2;TR167|c0_g2;TR167|c0_g3;TR167|c0_g3;TR167|c0_g8;TR167|c0_g8;TR167|c0_g9;TR167|c0_g9;TR206|c0_g1;TR556|c0_g1;TR556|c0_g2;TR618|c1_g8;TR652|c0_g1;TR652|c0_g2;TR789|c0_g1;TR789|c0_g1;TR1183|c0_g1;TR1183|c0_g2;TR1285|c0_g1;TR1396|c0_g1;TR1396|c0_g1;TR1396|c0_g3;TR1396|c0_g3;TR1429|c0_g1;TR2053|c0_g1;TR2256|c0_g1;TR2256|c0_g2;TR2256|c0_g4;TR2256|c0_g5;TR2256|c0_g6;TR2303|c0_g1;T…
map04140	Regulation of autophagy	297	TR398|c0_g1;TR398|c0_g1;TR620|c0_g1;TR620|c0_g1;TR620|c0_g2;TR620|c0_g3;TR647|c0_g1;TR647|c0_g1;TR696|c0_g2;TR696|c0_g5;TR725|c0_g1;TR725|c0_g2;TR725|c0_g6;TR1117|c0_g1;TR1117|c0_g1;TR1225|c0_g1;TR1225|c0_g1;TR1297|c0_g1;TR1347|c0_g3;TR1347|c0_g3;TR1361|c0_g2;TR1361|c0_g2;TR1361|c1_g1;TR1361|c1_g1;TR1361|c1_g2;TR1438|c0_g1;TR1674|c1_g1;TR1679|c0_g5;TR1679|c0_g5;TR1708|c0_g3;TR1708|c0_g3;TR1745|c0…
map00360	Phenylalanine metabolism	296	TR222|c0_g2;TR525|c0_g1;TR556|c0_g1;TR556|c0_g2;TR733|c0_g2;TR733|c0_g3;TR809|c0_g1;TR1318|c0_g1;TR1321|c0_g1;TR1321|c0_g1;TR1321|c0_g2;TR1321|c0_g2;TR1321|c0_g3;TR1321|c0_g3;TR1321|c0_g4;TR1321|c0_g4;TR1321|c0_g5;TR1321|c0_g5;TR1429|c0_g1;TR1442|c0_g1;TR1442|c1_g1;TR1921|c0_g1;TR2016|c1_g1;TR2303|c0_g1;TR2332|c0_g1;TR2441|c0_g1;TR2441|c0_g2;TR2897|c1_g2;TR2897|c1_g7;TR2897|c1_g10;TR2936|c0_g2;TR…
map00260	Glycine, serine and threonine metabolism	291	TR182|c0_g1;TR182|c0_g1;TR182|c0_g2;TR182|c0_g2;TR182|c1_g1;TR182|c1_g1;TR556|c0_g1;TR556|c0_g2;TR652|c0_g1;TR652|c0_g1;TR652|c0_g2;TR652|c0_g2;TR673|c0_g4;TR1413|c1_g1;TR1413|c1_g1;TR1413|c2_g1;TR1413|c2_g1;TR1413|c2_g3;TR1413|c2_g3;TR1413|c2_g2;TR1413|c2_g2;TR1429|c0_g1;TR1429|c0_g1;TR1556|c0_g1;TR1620|c0_g1;TR1620|c0_g1;TR1673|c0_g1;TR1673|c1_g1;TR1758|c0_g1;TR1758|c0_g2;TR1758|c0_g3;TR1758|c0…
map04960	Aldosterone-regulated sodium reabsorption	291	TR103|c0_g1;TR103|c0_g2;TR842|c0_g1;TR929|c0_g1;TR929|c0_g2;TR1127|c1_g1;TR1279|c0_g1;TR1355|c0_g1;TR1355|c0_g3;TR1355|c0_g3;TR1361|c0_g2;TR1361|c1_g1;TR1457|c0_g1;TR1457|c1_g1;TR1602|c0_g3;TR2278|c0_g1;TR2278|c0_g3;TR2301|c0_g2;TR2689|c0_g1;TR2755|c0_g1;TR3249|c0_g1;TR3806|c0_g1;TR3808|c0_g2;TR4112|c0_g1;TR4229|c0_g1;TR4392|c0_g7;TR4863|c0_g1;TR4908|c0_g1;TR5202|c0_g1;TR5280|c0_g1;TR5280|c0_g2;T…
map04664	Fc epsilon RI signaling pathway	286	TR324|c0_g2;TR367|c0_g1;TR612|c0_g2;TR654|c0_g1;TR775|c0_g9;TR953|c0_g1;TR953|c0_g2;TR1127|c1_g1;TR1127|c2_g1;TR1361|c0_g2;TR1361|c1_g1;TR1457|c0_g1;TR1457|c1_g1;TR1694|c1_g1;TR1694|c1_g2;TR1694|c1_g3;TR1713|c0_g1;TR1717|c1_g3;TR1861|c0_g1;TR1873|c0_g2;TR1944|c0_g1;TR1944|c1_g1;TR2278|c0_g1;TR2278|c0_g3;TR2670|c0_g1;TR2730|c0_g1;TR2743|c0_g6;TR2795|c0_g1;TR2809|c1_g1;TR2852|c0_g1;TR3249|c0_g1;TR3…
map04710	Circadian rhythm	279	TR398|c0_g1;TR620|c0_g1;TR620|c0_g2;TR620|c0_g3;TR647|c0_g1;TR1133|c0_g1;TR1178|c0_g2;TR1336|c1_g2;TR1347|c0_g3;TR1679|c0_g5;TR1708|c0_g3;TR1745|c0_g3;TR1745|c0_g4;TR1745|c0_g5;TR1745|c0_g6;TR1922|c0_g1;TR1923|c0_g1;TR1923|c1_g1;TR1945|c0_g3;TR1998|c0_g1;TR2299|c1_g1;TR2299|c2_g2;TR3033|c0_g1;TR3704|c0_g1;TR3808|c0_g1;TR3808|c0_g3;TR3809|c0_g1;TR3809|c0_g1;TR3809|c1_g1;TR3809|c1_g1;TR3865|c1_g1;T…
map00944	Flavone and flavonol biosynthesis	277	TR506|c0_g1;TR692|c0_g1;TR692|c0_g2;TR692|c0_g2;TR692|c0_g3;TR733|c0_g1;TR733|c0_g1;TR733|c0_g2;TR733|c0_g2;TR733|c0_g3;TR733|c0_g3;TR1329|c0_g1;TR1329|c1_g1;TR1486|c0_g1;TR1769|c0_g1;TR1769|c0_g2;TR1769|c0_g2;TR1769|c0_g4;TR1769|c0_g4;TR1769|c0_g6;TR1769|c0_g7;TR2563|c0_g1;TR2795|c1_g1;TR2908|c2_g1;TR3148|c0_g1;TR3587|c0_g1;TR3870|c0_g1;TR3870|c0_g1;TR3870|c0_g2;TR3870|c0_g2;TR3870|c0_g3;TR3870|…
map00592	alpha-Linolenic acid metabolism	274	TR323|c0_g1;TR323|c0_g1;TR391|c0_g1;TR411|c0_g1;TR1311|c0_g1;TR1334|c0_g1;TR1334|c0_g1;TR1334|c0_g2;TR1334|c0_g2;TR1334|c0_g3;TR1334|c0_g3;TR1388|c0_g2;TR1388|c0_g2;TR1388|c0_g3;TR1388|c0_g3;TR1494|c0_g1;TR1599|c0_g1;TR2011|c0_g1;TR2226|c3_g1;TR2808|c0_g1;TR2808|c0_g1;TR2855|c0_g1;TR2855|c0_g1;TR2855|c0_g2;TR2855|c0_g2;TR2906|c0_g1;TR2912|c0_g1;TR2912|c0_g1;TR2916|c1_g1;TR2936|c0_g2;TR3162|c0_g1;…
map00830	Retinol metabolism	272	TR525|c0_g1;TR570|c0_g1;TR1675|c0_g1;TR1675|c0_g2;TR1832|c0_g1;TR2032|c0_g1;TR2441|c0_g1;TR2441|c0_g2;TR2756|c2_g13;TR2890|c0_g4;TR2897|c1_g1;TR2897|c1_g2;TR2897|c1_g3;TR2897|c1_g5;TR2897|c1_g6;TR2897|c1_g7;TR2897|c1_g8;TR2897|c1_g9;TR2897|c1_g10;TR2897|c1_g11;TR2908|c4_g1;TR2908|c4_g3;TR3328|c0_g1;TR3328|c1_g1;TR3834|c0_g1;TR3834|c1_g1;TR3834|c1_g2;TR3843|c0_g2;TR4016|c0_g1;TR4513|c0_g1;TR4513|c…
map00960	Tropane, piperidine and pyridine alkaloid biosynthesis	270	TR137|c0_g1;TR556|c0_g1;TR556|c0_g2;TR1287|c0_g2;TR1429|c0_g1;TR1451|c0_g1;TR1582|c0_g1;TR1582|c0_g1;TR1619|c0_g1;TR2303|c0_g1;TR2401|c1_g1;TR2577|c0_g1;TR2577|c0_g1;TR2577|c1_g1;TR2577|c1_g1;TR3238|c0_g1;TR3868|c0_g2;TR3868|c0_g4;TR4039|c0_g1;TR4039|c0_g1;TR4451|c0_g1;TR4847|c0_g1;TR4981|c0_g1;TR4981|c2_g1;TR5037|c0_g1;TR5228|c1_g1;TR5228|c1_g1;TR5553|c0_g1;TR5553|c1_g1;TR6009|c0_g3;TR6009|c0_g3…
map00350	Tyrosine metabolism	265	TR525|c0_g1;TR556|c0_g1;TR556|c0_g2;TR733|c0_g3;TR1120|c0_g3;TR1173|c0_g1;TR1318|c0_g1;TR1321|c0_g4;TR1391|c0_g1;TR1391|c0_g2;TR1429|c0_g1;TR1921|c0_g1;TR2016|c1_g1;TR2303|c0_g1;TR2332|c0_g1;TR2441|c0_g1;TR2441|c0_g2;TR2890|c0_g4;TR2897|c1_g1;TR2897|c1_g2;TR2897|c1_g3;TR2897|c1_g5;TR2897|c1_g6;TR2897|c1_g7;TR2897|c1_g8;TR2897|c1_g9;TR2897|c1_g10;TR2897|c1_g11;TR3328|c0_g1;TR3328|c1_g1;TR3565|c0_g…
map00564	Glycerophospholipid metabolism	263	TR707|c0_g2;TR707|c0_g1;TR707|c0_g3;TR708|c0_g1;TR708|c0_g2;TR783|c2_g1;TR1090|c0_g1;TR1179|c0_g1;TR1260|c0_g1;TR1260|c0_g1;TR1260|c1_g1;TR1260|c1_g1;TR1350|c2_g3;TR1350|c2_g3;TR1350|c2_g5;TR1350|c2_g5;TR1357|c0_g1;TR1357|c0_g2;TR1357|c0_g3;TR1363|c0_g8;TR1363|c0_g11;TR1363|c0_g14;TR1433|c0_g1;TR1758|c0_g7;TR1856|c0_g1;TR2011|c0_g1;TR2089|c0_g1;TR2152|c0_g1;TR2226|c3_g1;TR2226|c3_g1;TR2835|c0_g1;…
map00020	Citrate cycle (TCA cycle)	262	TR71|c0_g1;TR71|c0_g1;TR618|c1_g8;TR687|c0_g1;TR687|c0_g1;TR1183|c0_g1;TR1183|c0_g1;TR1183|c0_g2;TR1183|c0_g2;TR1285|c0_g1;TR1285|c0_g1;TR1376|c0_g3;TR1376|c0_g3;TR1396|c0_g1;TR1396|c0_g2;TR1396|c0_g2;TR1396|c0_g3;TR1596|c1_g1;TR1596|c1_g1;TR1758|c0_g1;TR1758|c0_g2;TR1758|c0_g3;TR1758|c0_g4;TR1758|c0_g5;TR1758|c0_g6;TR1758|c0_g7;TR1758|c0_g8;TR2390|c0_g1;TR2918|c0_g1;TR2918|c0_g2;TR3262|c0_g1;TR3…
map00945	Stilbenoid, diarylheptanoid and gingerol biosynthesis	259	TR70|c0_g1;TR231|c0_g1;TR231|c0_g1;TR231|c1_g1;TR692|c0_g2;TR733|c0_g2;TR733|c0_g3;TR1445|c0_g1;TR1445|c0_g1;TR1475|c0_g1;TR1475|c0_g1;TR1475|c0_g2;TR1475|c1_g1;TR1520|c0_g1;TR1669|c0_g1;TR1669|c0_g1;TR1872|c0_g1;TR1905|c0_g1;TR1905|c1_g1;TR1905|c1_g1;TR1905|c2_g1;TR1905|c2_g2;TR1905|c2_g2;TR2118|c0_g1;TR2118|c0_g1;TR2899|c0_g1;TR2908|c3_g1;TR3260|c0_g1;TR3437|c0_g1;TR3587|c0_g1;TR3868|c0_g1;TR38…
map04964	Proximal tubule bicarbonate reclamation	258	TR383|c0_g1;TR383|c0_g1;TR386|c0_g2;TR746|c1_g3;TR746|c2_g1;TR772|c0_g1;TR842|c0_g1;TR1341|c0_g2;TR1341|c0_g1;TR1796|c0_g1;TR1921|c0_g1;TR2301|c0_g2;TR2324|c2_g1;TR2324|c2_g1;TR2755|c0_g1;TR2895|c1_g1;TR2895|c1_g2;TR2895|c1_g2;TR3199|c1_g1;TR3199|c1_g2;TR3456|c0_g1;TR3456|c0_g1;TR4229|c0_g1;TR4912|c0_g1;TR4935|c0_g1;TR5951|c1_g1;TR6723|c1_g2;TR6777|c1_g1;TR6928|c0_g2;TR7479|c0_g2;TR7479|c0_g2;TR7…
map00071	Fatty acid metabolism	255	TR323|c0_g1;TR525|c0_g1;TR973|c0_g1;TR973|c0_g1;TR1442|c0_g1;TR1442|c1_g1;TR1599|c0_g1;TR2161|c0_g1;TR2251|c0_g1;TR2251|c1_g1;TR2441|c0_g1;TR2441|c0_g2;TR2744|c1_g2;TR2744|c1_g3;TR2744|c1_g4;TR2744|c1_g4;TR2744|c1_g5;TR2744|c1_g5;TR2744|c1_g8;TR2744|c1_g9;TR2744|c1_g9;TR2744|c1_g11;TR2808|c0_g1;TR2890|c0_g4;TR2897|c1_g1;TR2897|c1_g2;TR2897|c1_g3;TR2897|c1_g5;TR2897|c1_g6;TR2897|c1_g7;TR2897|c1_g8…
map00906	Carotenoid biosynthesis	253	TR70|c0_g1;TR231|c0_g1;TR231|c1_g1;TR263|c0_g1;TR1318|c0_g1;TR1475|c0_g1;TR1475|c0_g2;TR1475|c1_g1;TR1520|c0_g1;TR1533|c0_g1;TR1675|c0_g1;TR1872|c0_g1;TR1872|c0_g1;TR1905|c0_g1;TR1905|c0_g1;TR1905|c1_g1;TR1905|c2_g1;TR1905|c2_g2;TR1984|c0_g1;TR2741|c0_g4;TR2756|c2_g1;TR2756|c2_g1;TR2756|c2_g2;TR2756|c2_g2;TR2756|c2_g3;TR2756|c2_g3;TR2756|c2_g4;TR2756|c2_g4;TR2756|c2_g5;TR2756|c2_g5;TR2756|c2_g6;T…
map00590	Arachidonic acid metabolism	249	TR279|c0_g1;TR411|c0_g1;TR529|c1_g1;TR1267|c0_g1;TR1603|c0_g1;TR1603|c0_g2;TR2011|c0_g1;TR2268|c0_g1;TR2268|c0_g1;TR2741|c0_g2;TR2908|c4_g1;TR2908|c4_g3;TR2912|c0_g1;TR2928|c0_g1;TR2928|c0_g1;TR3027|c0_g1;TR3346|c0_g1;TR3834|c0_g1;TR3834|c1_g1;TR3834|c1_g2;TR4016|c0_g1;TR4187|c0_g1;TR4513|c0_g1;TR4513|c1_g1;TR4589|c0_g1;TR4592|c0_g1;TR4592|c0_g1;TR4934|c0_g1;TR4934|c0_g1;TR4964|c0_g1;TR5047|c0_g1…
map04340	Hedgehog signaling pathway	247	TR267|c0_g1;TR357|c2_g2;TR612|c0_g2;TR814|c0_g1;TR1457|c0_g1;TR1457|c1_g1;TR1717|c1_g3;TR1745|c0_g4;TR1807|c0_g1;TR1807|c0_g2;TR1861|c0_g1;TR2299|c1_g1;TR2299|c1_g1;TR2299|c2_g2;TR2299|c2_g2;TR2315|c0_g1;TR2315|c0_g2;TR2620|c0_g1;TR2620|c0_g1;TR3033|c0_g1;TR3249|c0_g1;TR3890|c0_g1;TR3891|c1_g3;TR3891|c1_g4;TR4392|c0_g9;TR4396|c1_g3;TR4396|c1_g4;TR4924|c0_g1;TR4925|c0_g3;TR4993|c0_g1;TR5202|c0_g1;…
map00480	Glutathione metabolism	246	TR222|c0_g1;TR222|c0_g2;TR222|c0_g3;TR222|c0_g4;TR237|c0_g1;TR279|c0_g1;TR279|c0_g1;TR1173|c0_g1;TR1173|c0_g1;TR1267|c0_g1;TR1267|c0_g1;TR1284|c0_g1;TR1284|c0_g1;TR1429|c0_g1;TR1492|c0_g1;TR1582|c0_g1;TR1603|c0_g1;TR1603|c0_g1;TR1603|c0_g2;TR1603|c0_g2;TR1631|c0_g1;TR1631|c0_g1;TR1758|c0_g1;TR1758|c0_g5;TR1758|c0_g6;TR1758|c0_g7;TR2268|c0_g1;TR2318|c0_g1;TR2318|c0_g3;TR2318|c0_g2;TR2318|c0_g4;TR2…
map03460	Fanconi anemia pathway	245	TR128|c0_g1;TR177|c0_g1;TR495|c0_g1;TR680|c0_g1;TR680|c1_g1;TR1309|c0_g1;TR1309|c1_g1;TR1309|c2_g1;TR1366|c0_g2;TR1421|c0_g1;TR1421|c1_g2;TR1917|c0_g1;TR1917|c0_g1;TR1917|c1_g1;TR1917|c1_g1;TR1954|c0_g1;TR1971|c0_g1;TR1971|c1_g1;TR2165|c0_g1;TR2165|c1_g1;TR2165|c1_g3;TR2203|c0_g5;TR2320|c0_g1;TR2943|c0_g1;TR3290|c0_g1;TR3682|c0_g1;TR4021|c1_g1;TR4021|c1_g2;TR4337|c0_g4;TR4337|c0_g4;TR4439|c0_g1;T…
map04630	Jak-STAT signaling pathway	245	TR324|c0_g2;TR612|c0_g2;TR654|c0_g1;TR775|c0_g9;TR799|c0_g1;TR953|c0_g1;TR953|c0_g2;TR972|c0_g1;TR1127|c2_g1;TR1193|c0_g1;TR1193|c1_g1;TR1361|c0_g2;TR1361|c1_g1;TR1393|c0_g1;TR1421|c0_g1;TR1572|c0_g1;TR1587|c0_g1;TR1587|c1_g1;TR1713|c0_g1;TR1716|c0_g1;TR1717|c1_g3;TR1773|c0_g1;TR1931|c1_g2;TR1971|c0_g2;TR2391|c0_g2;TR2467|c0_g1;TR2670|c0_g1;TR2730|c0_g1;TR2743|c0_g6;TR2785|c0_g5;TR2785|c0_g6;TR28…
map00904	Diterpenoid biosynthesis	243	TR48|c0_g1;TR137|c0_g1;TR137|c0_g1;TR1096|c0_g1;TR1486|c0_g1;TR1567|c0_g1;TR1908|c0_g1;TR1984|c0_g1;TR1984|c0_g1;TR2065|c0_g1;TR2065|c0_g1;TR2577|c0_g1;TR2577|c1_g1;TR2756|c2_g1;TR2756|c2_g3;TR2756|c2_g4;TR2756|c2_g5;TR2756|c2_g6;TR2756|c2_g7;TR2756|c2_g9;TR2756|c2_g10;TR2756|c2_g11;TR2756|c2_g12;TR2756|c2_g14;TR2756|c2_g15;TR2908|c3_g1;TR3868|c0_g2;TR3868|c0_g4;TR4054|c0_g1;TR4054|c0_g1;TR4054|c…
map00710	Carbon fixation in photosynthetic organisms	236	TR73|c0_g1;TR167|c0_g2;TR167|c0_g3;TR167|c0_g8;TR167|c0_g9;TR618|c1_g8;TR629|c0_g2;TR1036|c0_g1;TR1036|c0_g1;TR1036|c0_g2;TR1036|c0_g2;TR1077|c0_g1;TR1468|c0_g2;TR1752|c0_g7;TR2266|c0_g2;TR2303|c0_g1;TR2303|c0_g3;TR3176|c0_g1;TR3240|c0_g1;TR4687|c0_g1;TR5617|c0_g1;TR5617|c0_g1;TR5951|c1_g1;TR5983|c0_g3;TR5983|c1_g1;TR5983|c1_g3;TR5983|c1_g4;TR6723|c1_g2;TR6723|c1_g3;TR6823|c0_g1;TR6823|c0_g1;TR71…
map03440	Homologous recombination	236	TR128|c0_g1;TR128|c0_g1;TR495|c0_g1;TR616|c0_g1;TR680|c0_g1;TR680|c0_g1;TR680|c1_g1;TR680|c1_g1;TR1309|c0_g1;TR1309|c0_g1;TR1309|c1_g1;TR1309|c1_g1;TR1309|c2_g1;TR1309|c2_g1;TR1421|c0_g1;TR1421|c1_g2;TR1464|c0_g1;TR1608|c0_g1;TR1701|c1_g1;TR1701|c1_g1;TR1710|c1_g1;TR1715|c1_g2;TR1715|c1_g2;TR1971|c0_g1;TR1971|c1_g1;TR2074|c0_g1;TR2814|c0_g1;TR3194|c0_g1;TR3194|c0_g2;TR3194|c0_g3;TR3194|c0_g4;TR31…
map00920	Sulfur metabolism	230	TR182|c0_g1;TR182|c0_g2;TR182|c1_g1;TR501|c0_g1;TR619|c0_g4;TR849|c0_g1;TR973|c0_g1;TR1266|c0_g1;TR1266|c0_g1;TR1515|c0_g1;TR1535|c0_g1;TR1673|c0_g1;TR1673|c1_g1;TR2146|c0_g1;TR2251|c0_g1;TR2251|c0_g1;TR2251|c1_g1;TR2251|c1_g1;TR2281|c0_g1;TR2281|c0_g2;TR2281|c0_g3;TR2281|c0_g5;TR2281|c0_g6;TR2281|c0_g10;TR2281|c0_g11;TR2281|c0_g12;TR2281|c0_g13;TR2281|c0_g14;TR2281|c0_g15;TR2281|c0_g16;TR2281|c0…
map04973	Carbohydrate digestion and absorption	226	TR612|c0_g2;TR637|c0_g1;TR637|c0_g6;TR637|c0_g11;TR637|c0_g12;TR842|c0_g1;TR953|c0_g1;TR953|c0_g2;TR1127|c2_g1;TR1328|c0_g5;TR1361|c0_g2;TR1361|c1_g1;TR1482|c0_g1;TR1717|c1_g3;TR1913|c0_g1;TR2301|c0_g2;TR2730|c0_g1;TR2743|c0_g6;TR2755|c0_g1;TR2801|c0_g1;TR3428|c0_g1;TR3805|c0_g1;TR3842|c0_g1;TR4229|c0_g1;TR4924|c0_g1;TR5531|c0_g1;TR6483|c0_g1;TR6483|c1_g1;TR6834|c2_g1;TR6834|c3_g1;TR6834|c4_g1;TR…
map00053	Ascorbate and aldarate metabolism	223	TR141|c0_g1;TR141|c0_g1;TR222|c0_g1;TR222|c0_g1;TR222|c0_g2;TR222|c0_g2;TR222|c0_g3;TR222|c0_g3;TR222|c0_g4;TR222|c0_g4;TR237|c0_g1;TR237|c0_g1;TR286|c1_g1;TR286|c1_g1;TR756|c0_g2;TR756|c0_g2;TR1492|c0_g1;TR1492|c0_g1;TR1758|c0_g5;TR1758|c0_g6;TR3373|c0_g1;TR3373|c0_g1;TR3494|c0_g1;TR3494|c0_g1;TR3987|c1_g1;TR3987|c1_g1;TR3987|c2_g1;TR3987|c2_g1;TR4245|c0_g1;TR4522|c0_g1;TR4522|c0_g1;TR4560|c0_g1…
map00640	Propanoate metabolism	221	TR323|c0_g1;TR618|c1_g8;TR682|c0_g1;TR1223|c0_g1;TR1334|c0_g3;TR1396|c0_g1;TR1396|c0_g2;TR1396|c0_g3;TR1442|c0_g1;TR1442|c1_g1;TR1752|c0_g7;TR2161|c0_g1;TR2681|c0_g1;TR2681|c0_g1;TR2808|c0_g1;TR2890|c0_g4;TR3390|c0_g1;TR3819|c0_g3;TR3998|c0_g1;TR4163|c0_g1;TR4329|c0_g1;TR4329|c1_g1;TR4560|c0_g1;TR4560|c0_g1;TR5951|c1_g1;TR6029|c0_g2;TR6474|c0_g1;TR6717|c0_g1;TR6723|c1_g2;TR6723|c1_g3;TR6738|c0_g2…
map00250	Alanine, aspartate and glutamate metabolism	220	TR181|c0_g1;TR181|c0_g1;TR190|c0_g1;TR687|c0_g1;TR789|c0_g1;TR1318|c0_g1;TR1376|c0_g3;TR1378|c0_g1;TR1378|c0_g2;TR1378|c0_g3;TR1378|c0_g4;TR1885|c1_g1;TR1885|c1_g1;TR1885|c2_g2;TR1885|c2_g2;TR1921|c0_g1;TR2224|c0_g1;TR2303|c0_g1;TR2303|c0_g3;TR2332|c0_g1;TR2805|c0_g1;TR2805|c0_g1;TR3390|c0_g1;TR3565|c0_g2;TR5238|c1_g1;TR5339|c0_g1;TR5968|c0_g1;TR5968|c0_g1;TR5968|c0_g3;TR5968|c0_g3;TR5968|c0_g4;T…
map00130	Ubiquinone and other terpenoid-quinone biosynthesis	217	TR15|c0_g1;TR15|c0_g1;TR556|c0_g1;TR556|c0_g1;TR556|c0_g2;TR556|c0_g2;TR1370|c0_g1;TR1370|c0_g1;TR1370|c0_g2;TR1370|c0_g2;TR1370|c0_g3;TR1370|c0_g3;TR1370|c0_g4;TR1370|c0_g4;TR1370|c0_g5;TR1370|c0_g5;TR1370|c0_g8;TR1370|c0_g8;TR1370|c0_g9;TR1370|c0_g9;TR1370|c0_g10;TR1370|c0_g10;TR1370|c0_g11;TR1370|c0_g11;TR1370|c0_g13;TR1370|c0_g13;TR1370|c0_g14;TR1424|c0_g1;TR1424|c0_g1;TR1429|c0_g1;TR1458|c0_…
map00073	Cutin, suberine and wax biosynthesis	215	TR135|c0_g1;TR135|c0_g2;TR135|c0_g3;TR1518|c0_g1;TR1863|c0_g1;TR1863|c1_g1;TR2276|c1_g1;TR2276|c1_g3;TR2276|c1_g4;TR2276|c1_g5;TR2276|c1_g6;TR2276|c1_g6;TR2577|c0_g1;TR2577|c1_g1;TR2908|c2_g1;TR2908|c2_g1;TR2908|c2_g2;TR2908|c2_g2;TR2908|c3_g1;TR2908|c3_g1;TR2908|c4_g1;TR2908|c4_g1;TR2908|c4_g2;TR2908|c4_g2;TR3260|c0_g1;TR3868|c0_g1;TR3868|c0_g2;TR3868|c0_g3;TR3868|c0_g4;TR3868|c0_g4;TR4019|c0_g1…
map00942	Anthocyanin biosynthesis	213	TR70|c0_g1;TR231|c0_g1;TR231|c1_g1;TR231|c1_g1;TR506|c0_g1;TR1475|c0_g1;TR1475|c0_g2;TR1475|c1_g1;TR1520|c0_g1;TR1839|c1_g1;TR1872|c0_g1;TR1905|c0_g1;TR1905|c1_g1;TR1905|c2_g1;TR1905|c2_g1;TR1905|c2_g2;TR2563|c0_g1;TR2706|c0_g1;TR2899|c0_g1;TR2899|c0_g1;TR3260|c0_g1;TR3304|c0_g1;TR3437|c0_g1;TR3437|c0_g1;TR3868|c0_g1;TR5005|c0_g1;TR5005|c1_g1;TR5005|c2_g1;TR5495|c0_g1;TR5495|c0_g1;TR5495|c0_g2;TR…
map00650	Butanoate metabolism	211	TR164|c0_g1;TR164|c0_g1;TR164|c1_g1;TR323|c0_g1;TR682|c0_g1;TR1318|c0_g1;TR1334|c0_g3;TR1442|c0_g1;TR1442|c1_g1;TR1620|c0_g1;TR2161|c0_g1;TR2317|c0_g3;TR2808|c0_g1;TR2918|c0_g2;TR3390|c0_g1;TR5422|c0_g1;TR5422|c0_g2;TR6009|c0_g3;TR6009|c0_g4;TR6009|c0_g5;TR6009|c0_g6;TR6009|c0_g10;TR6691|c0_g1;TR6691|c1_g1;TR6738|c0_g2;TR6809|c2_g1;TR6905|c1_g1;TR6906|c2_g2;TR6906|c2_g2;TR6937|c0_g1;TR6946|c0_g1;…
map00565	Ether lipid metabolism	211	TR622|c1_g12;TR707|c0_g2;TR707|c0_g1;TR707|c0_g1;TR707|c0_g3;TR707|c0_g3;TR708|c0_g1;TR708|c0_g1;TR708|c0_g2;TR708|c0_g2;TR1179|c0_g1;TR1297|c0_g1;TR1297|c1_g1;TR1428|c0_g1;TR1428|c0_g2;TR1674|c1_g1;TR1753|c0_g1;TR1771|c1_g2;TR1898|c0_g1;TR1898|c0_g1;TR2011|c0_g1;TR2072|c0_g1;TR2072|c0_g1;TR2309|c1_g1;TR2573|c1_g1;TR2573|c1_g1;TR3080|c0_g1;TR3596|c0_g1;TR3596|c0_g2;TR3596|c1_g1;TR3596|c2_g1;TR388…
map00051	Fructose and mannose metabolism	208	TR73|c0_g1;TR829|c0_g1;TR1383|c3_g3;TR1620|c0_g1;TR1876|c2_g1;TR1975|c0_g1;TR2273|c0_g1;TR2273|c0_g1;TR2273|c1_g1;TR2273|c1_g1;TR2871|c0_g1;TR2890|c0_g4;TR2896|c0_g1;TR3186|c0_g1;TR3240|c0_g1;TR3240|c0_g1;TR3434|c0_g1;TR3883|c0_g1;TR3883|c0_g1;TR3883|c0_g2;TR3883|c0_g2;TR5046|c0_g1;TR5046|c0_g1;TR5983|c0_g3;TR5983|c1_g1;TR5983|c1_g3;TR5983|c1_g4;TR6016|c0_g1;TR6016|c0_g2;TR6016|c0_g3;TR6483|c0_g1…
map00030	Pentose phosphate pathway	207	TR73|c0_g1;TR206|c0_g1;TR228|c0_g1;TR829|c0_g1;TR1375|c0_g1;TR1375|c0_g2;TR1429|c0_g1;TR1468|c0_g2;TR1468|c0_g2;TR2318|c0_g1;TR2318|c0_g1;TR2318|c0_g3;TR2318|c0_g3;TR2318|c0_g2;TR2318|c0_g2;TR2318|c0_g4;TR2318|c0_g4;TR2318|c0_g5;TR2318|c0_g5;TR2318|c0_g6;TR2318|c0_g6;TR2318|c0_g8;TR2318|c0_g8;TR2620|c0_g1;TR2871|c0_g1;TR2896|c0_g1;TR3186|c0_g1;TR3240|c0_g1;TR4836|c0_g1;TR4836|c0_g1;TR6188|c0_g1;T…
map00909	Sesquiterpenoid and triterpenoid biosynthesis	203	TR180|c0_g1;TR180|c1_g1;TR484|c0_g1;TR657|c0_g1;TR657|c0_g2;TR657|c0_g3;TR692|c0_g1;TR692|c0_g3;TR1329|c0_g1;TR1329|c1_g1;TR1486|c0_g1;TR2065|c0_g1;TR2741|c0_g2;TR2741|c0_g4;TR2741|c0_g7;TR2908|c4_g1;TR4382|c0_g2;TR4382|c0_g3;TR4382|c0_g8;TR4382|c0_g9;TR4382|c0_g10;TR4382|c0_g13;TR4382|c0_g14;TR4382|c0_g15;TR4382|c0_g16;TR4382|c0_g17;TR4477|c0_g1;TR4513|c3_g1;TR5439|c0_g1;TR6199|c0_g1;TR6533|c0_g…
map00970	Aminoacyl-tRNA biosynthesis	199	TR151|c1_g1;TR151|c1_g1;TR702|c0_g1;TR702|c0_g1;TR702|c0_g2;TR1365|c0_g1;TR1484|c0_g1;TR1698|c0_g3;TR1851|c0_g1;TR1851|c0_g1;TR2236|c0_g1;TR2236|c0_g2;TR2458|c0_g1;TR2458|c1_g1;TR2574|c0_g1;TR2960|c0_g1;TR3052|c0_g1;TR3286|c0_g1;TR3286|c1_g1;TR4740|c0_g1;TR5192|c0_g3;TR5194|c0_g1;TR5194|c0_g1;TR5274|c0_g1;TR5776|c0_g1;TR5958|c0_g1;TR6018|c0_g1;TR6018|c1_g1;TR6018|c2_g1;TR6890|c0_g1;TR6890|c0_g1;T…
map00905	Brassinosteroid biosynthesis	198	TR1061|c0_g1;TR1675|c0_g1;TR1675|c0_g2;TR1832|c0_g1;TR1908|c0_g1;TR1908|c0_g1;TR2756|c2_g1;TR2756|c2_g2;TR2756|c2_g3;TR2756|c2_g4;TR2756|c2_g5;TR2756|c2_g6;TR2756|c2_g7;TR2756|c2_g9;TR2756|c2_g10;TR2756|c2_g11;TR2756|c2_g12;TR2756|c2_g13;TR2756|c2_g14;TR2756|c2_g15;TR3526|c0_g1;TR3526|c0_g1;TR3834|c0_g1;TR3834|c0_g1;TR3834|c0_g2;TR3834|c0_g2;TR3834|c1_g1;TR3834|c1_g2;TR4016|c0_g1;TR4054|c0_g1;TR4…
map00052	Galactose metabolism	196	TR206|c0_g1;TR347|c0_g1;TR347|c0_g1;TR777|c0_g1;TR777|c0_g1;TR829|c0_g1;TR1328|c0_g5;TR1383|c3_g3;TR1383|c3_g3;TR1405|c0_g1;TR1524|c0_g1;TR1876|c2_g1;TR1876|c2_g1;TR1975|c0_g1;TR1975|c0_g1;TR2795|c1_g1;TR2795|c1_g1;TR2795|c1_g3;TR2795|c1_g3;TR2795|c1_g4;TR2795|c1_g4;TR2801|c0_g1;TR2871|c0_g1;TR2896|c0_g1;TR2995|c0_g1;TR3186|c0_g1;TR3255|c0_g1;TR3255|c0_g1;TR3889|c0_g1;TR3889|c0_g1;TR4374|c0_g1;TR…
map00561	Glycerolipid metabolism	195	TR347|c0_g1;TR707|c0_g2;TR707|c0_g2;TR707|c0_g1;TR707|c0_g3;TR708|c0_g1;TR708|c0_g2;TR783|c2_g1;TR783|c2_g1;TR1179|c0_g1;TR1179|c0_g1;TR1281|c0_g1;TR1281|c0_g1;TR2011|c0_g1;TR2032|c0_g1;TR2032|c0_g1;TR2089|c0_g1;TR2089|c0_g1;TR2152|c0_g1;TR2152|c0_g1;TR2258|c0_g1;TR2258|c0_g1;TR2258|c0_g2;TR2258|c0_g2;TR2346|c0_g1;TR2346|c0_g1;TR2346|c0_g2;TR2346|c0_g2;TR2696|c0_g1;TR2835|c0_g1;TR2835|c0_g1;TR416…
map04966	Collecting duct acid secretion	194	TR155|c0_g1;TR155|c1_g1;TR842|c0_g1;TR1144|c0_g1;TR1325|c0_g1;TR1325|c1_g1;TR2301|c0_g2;TR2313|c0_g1;TR2731|c0_g3;TR2755|c0_g1;TR4229|c0_g1;TR4935|c0_g1;TR8265|c0_g1;TR8265|c0_g2;TR8265|c0_g3;TR8265|c0_g4;TR8265|c0_g5;TR8265|c0_g6;TR8265|c0_g7;TR8265|c0_g8;TR8265|c0_g9;TR8265|c0_g10;TR8265|c0_g11;TR8324|c0_g3;TR8634|c0_g1;TR8634|c0_g2;TR8634|c0_g3;TR9487|c1_g3;TR9515|c0_g11;TR9519|c1_g1;TR9519|c1…
map00562	Inositol phosphate metabolism	190	TR354|c0_g1;TR354|c0_g1;TR354|c1_g1;TR354|c1_g1;TR585|c0_g1;TR585|c0_g1;TR585|c0_g2;TR585|c0_g2;TR685|c0_g3;TR685|c0_g3;TR1356|c0_g1;TR1356|c0_g1;TR1361|c0_g2;TR1361|c1_g1;TR1361|c1_g2;TR1361|c1_g2;TR1856|c0_g1;TR1856|c0_g1;TR1873|c0_g2;TR1904|c1_g2;TR1904|c1_g1;TR1944|c0_g1;TR1944|c1_g1;TR4370|c0_g4;TR4370|c0_g4;TR4370|c0_g3;TR4378|c1_g1;TR4378|c1_g1;TR4895|c0_g1;TR5983|c0_g3;TR5983|c1_g1;TR5983…
map00900	Terpenoid backbone biosynthesis	189	TR210|c0_g1;TR246|c0_g1;TR1148|c0_g1;TR1196|c0_g1;TR1333|c0_g1;TR2126|c0_g1;TR2154|c0_g1;TR4488|c0_g1;TR4727|c0_g1;TR5595|c0_g1;TR5821|c0_g1;TR5821|c0_g2;TR5821|c0_g3;TR5821|c0_g4;TR6706|c0_g1;TR6713|c0_g1;TR6713|c0_g1;TR6713|c0_g2;TR6713|c0_g2;TR6713|c1_g1;TR6713|c1_g1;TR6713|c1_g2;TR6713|c1_g2;TR6713|c1_g3;TR6713|c1_g3;TR6760|c0_g1;TR6760|c0_g1;TR6760|c0_g2;TR6760|c0_g2;TR6760|c0_g3;TR6760|c0_g…
map00980	Metabolism of xenobiotics by cytochrome P450	189	TR525|c0_g1;TR1318|c0_g1;TR1675|c0_g1;TR1675|c0_g2;TR1769|c0_g6;TR1769|c0_g7;TR1832|c0_g1;TR2441|c0_g1;TR2441|c0_g2;TR2890|c0_g4;TR2897|c1_g1;TR2897|c1_g2;TR2897|c1_g3;TR2897|c1_g5;TR2897|c1_g6;TR2897|c1_g7;TR2897|c1_g8;TR2897|c1_g9;TR2897|c1_g10;TR2897|c1_g11;TR2908|c4_g3;TR3027|c0_g1;TR3328|c0_g1;TR3328|c1_g1;TR3834|c0_g1;TR3843|c0_g2;TR4187|c0_g1;TR7145|c0_g1;TR7263|c0_g1;TR7294|c0_g1;TR7294|c…
map00300	Lysine biosynthesis	187	TR206|c0_g1;TR206|c0_g1;TR1059|c0_g1;TR1059|c0_g1;TR1183|c0_g1;TR1183|c0_g2;TR2073|c0_g1;TR2073|c0_g1;TR2918|c0_g1;TR2918|c0_g2;TR2986|c0_g1;TR3390|c0_g1;TR5973|c0_g1;TR5973|c0_g2;TR5973|c1_g1;TR5973|c1_g2;TR5973|c1_g3;TR5973|c1_g3;TR5973|c1_g5;TR6405|c1_g1;TR6405|c1_g1;TR6808|c0_g1;TR6808|c1_g1;TR7110|c0_g2;TR7163|c0_g1;TR7284|c0_g1;TR7919|c1_g1;TR7919|c2_g1;TR7960|c0_g1;TR7960|c1_g1;TR7972|c0_g…
map04711	Circadian rhythm - fly	182	TR267|c0_g1;TR1336|c1_g2;TR1381|c0_g1;TR1861|c0_g1;TR1971|c0_g1;TR1971|c0_g2;TR1971|c1_g1;TR2239|c1_g1;TR2239|c1_g3;TR3249|c0_g1;TR3865|c1_g1;TR3891|c1_g3;TR3891|c1_g4;TR4222|c0_g1;TR4222|c0_g1;TR4323|c0_g6;TR4392|c0_g9;TR4396|c1_g3;TR4403|c0_g8;TR4702|c0_g1;TR4702|c0_g2;TR4925|c0_g3;TR5202|c0_g1;TR6541|c0_g1;TR6710|c0_g1;TR6784|c3_g2;TR7174|c0_g1;TR7966|c0_g2;TR8245|c1_g4;TR8273|c0_g1;TR8273|c0_…
map04512	ECM-receptor interaction	179	TR68|c0_g1;TR68|c0_g1;TR366|c0_g1;TR366|c1_g2;TR499|c0_g1;TR499|c0_g3;TR607|c0_g1;TR779|c0_g1;TR1239|c0_g1;TR1344|c0_g2;TR1394|c0_g4;TR1473|c0_g2;TR1667|c1_g1;TR1937|c0_g1;TR1937|c0_g1;TR2439|c0_g2;TR2725|c0_g1;TR2725|c0_g1;TR2784|c0_g5;TR3043|c0_g1;TR3048|c1_g1;TR3048|c1_g1;TR4036|c0_g1;TR5138|c0_g1;TR5641|c0_g1;TR6033|c0_g1;TR6443|c0_g10;TR6750|c2_g1;TR6918|c0_g1;TR6936|c0_g1;TR6945|c0_g1;TR713…
map04013	MAPK signaling pathway - fly	177	TR324|c0_g2;TR367|c0_g1;TR654|c0_g1;TR719|c0_g1;TR775|c0_g9;TR793|c0_g1;TR1713|c0_g1;TR1929|c1_g1;TR2278|c0_g1;TR2278|c0_g3;TR2670|c0_g1;TR3249|c0_g1;TR3806|c0_g1;TR4392|c0_g7;TR4395|c2_g4;TR4798|c0_g1;TR5200|c0_g1;TR5200|c0_g4;TR5202|c0_g1;TR6184|c0_g1;TR6753|c0_g2;TR6997|c0_g1;TR7018|c0_g1;TR7018|c0_g2;TR7205|c0_g1;TR7205|c0_g2;TR7929|c1_g3;TR9383|c1_g2;TR9520|c0_g1;TR10504|c0_g1;TR10608|c0_g1;…
map00400	Phenylalanine, tyrosine and tryptophan biosynthesis	174	TR139|c0_g1;TR139|c0_g1;TR312|c0_g1;TR705|c0_g1;TR1183|c0_g1;TR1183|c0_g2;TR1398|c0_g2;TR1398|c0_g2;TR1556|c0_g1;TR1921|c0_g1;TR1939|c0_g1;TR2303|c0_g1;TR2332|c0_g1;TR3263|c0_g1;TR3263|c0_g1;TR3565|c0_g2;TR4205|c0_g1;TR4205|c0_g1;TR4429|c0_g1;TR4429|c0_g1;TR4936|c0_g1;TR4936|c0_g1;TR5238|c1_g1;TR6048|c0_g1;TR6048|c0_g1;TR6213|c0_g1;TR6213|c0_g1;TR6213|c0_g2;TR6213|c0_g2;TR6802|c0_g1;TR6802|c1_g1;…
map00600	Sphingolipid metabolism	173	TR330|c0_g2;TR330|c0_g2;TR347|c0_g1;TR673|c0_g2;TR673|c0_g2;TR673|c0_g3;TR673|c0_g3;TR673|c0_g4;TR673|c0_g4;TR777|c0_g1;TR1179|c0_g1;TR1871|c0_g1;TR1871|c0_g1;TR1966|c0_g1;TR2998|c0_g1;TR2998|c0_g1;TR2998|c0_g2;TR3596|c1_g1;TR4006|c0_g2;TR4006|c0_g2;TR4318|c1_g1;TR4318|c1_g3;TR4318|c1_g3;TR4318|c1_g4;TR4318|c1_g5;TR4318|c1_g5;TR4354|c0_g2;TR4354|c0_g2;TR4354|c0_g3;TR4354|c0_g5;TR4354|c0_g5;TR4354…
map00901	Indole alkaloid biosynthesis	173	TR1839|c0_g1;TR1839|c0_g1;TR1839|c1_g1;TR1839|c1_g1;TR2401|c1_g2;TR3260|c0_g1;TR3304|c0_g1;TR3304|c0_g1;TR4382|c0_g2;TR4382|c0_g2;TR4382|c0_g4;TR4382|c0_g4;TR4382|c0_g9;TR4382|c0_g9;TR4382|c0_g15;TR4382|c0_g17;TR4382|c0_g17;TR4930|c0_g2;TR4930|c0_g2;TR5403|c0_g1;TR5439|c0_g1;TR6199|c0_g1;TR6199|c0_g1;TR6766|c1_g1;TR6832|c0_g1;TR7865|c0_g2;TR7875|c0_g1;TR7875|c0_g1;TR7889|c0_g1;TR7889|c0_g1;TR7904…
map00965	Betalain biosynthesis	171	TR70|c0_g1;TR70|c0_g1;TR231|c0_g1;TR231|c1_g1;TR733|c0_g3;TR1475|c0_g1;TR1475|c0_g2;TR1475|c0_g2;TR1475|c1_g1;TR1475|c1_g1;TR1520|c0_g1;TR1520|c0_g1;TR1872|c0_g1;TR1905|c0_g1;TR1905|c1_g1;TR1905|c2_g1;TR1905|c2_g2;TR2899|c0_g1;TR3437|c0_g1;TR3587|c0_g1;TR5495|c0_g1;TR5495|c0_g2;TR6151|c0_g1;TR6151|c0_g1;TR7189|c0_g1;TR7189|c0_g1;TR7238|c0_g1;TR7675|c0_g1;TR7736|c0_g1;TR7736|c0_g1;TR8478|c0_g1;TR8…
map00860	Porphyrin and chlorophyll metabolism	167	TR97|c0_g1;TR97|c0_g1;TR570|c0_g1;TR673|c0_g4;TR972|c0_g1;TR1107|c0_g1;TR1107|c0_g1;TR1107|c1_g1;TR1107|c1_g1;TR1326|c0_g1;TR1326|c0_g1;TR1441|c0_g1;TR1441|c0_g1;TR1441|c1_g1;TR1441|c1_g1;TR2255|c0_g1;TR2515|c0_g1;TR2515|c0_g1;TR2515|c0_g2;TR2515|c0_g2;TR2574|c0_g1;TR2574|c0_g1;TR2733|c0_g4;TR2733|c0_g4;TR2795|c1_g1;TR3052|c0_g1;TR3052|c0_g1;TR3060|c0_g1;TR3060|c0_g1;TR3494|c0_g1;TR4318|c1_g3;TR4…
map04978	Mineral absorption	166	TR285|c0_g1;TR351|c0_g1;TR383|c0_g1;TR842|c0_g1;TR1314|c0_g1;TR1314|c0_g1;TR1325|c0_g1;TR1325|c0_g1;TR1325|c1_g1;TR1325|c1_g1;TR1618|c0_g2;TR1826|c0_g1;TR1826|c0_g2;TR1826|c0_g3;TR1865|c0_g1;TR1865|c1_g1;TR2301|c0_g2;TR2695|c0_g1;TR2755|c0_g1;TR2867|c0_g1;TR3140|c0_g1;TR3303|c0_g1;TR4229|c0_g1;TR4923|c1_g2;TR5740|c0_g1;TR6729|c0_g1;TR6729|c0_g2;TR6729|c0_g2;TR6777|c1_g1;TR7443|c0_g1;TR7443|c0_g2;…
map00908	Zeatin biosynthesis	164	TR506|c0_g1;TR717|c0_g1;TR717|c0_g4;TR1403|c0_g1;TR1475|c0_g2;TR1475|c1_g1;TR1520|c0_g1;TR1675|c0_g1;TR1675|c0_g2;TR1832|c0_g1;TR1872|c0_g1;TR2706|c0_g1;TR3229|c0_g1;TR3229|c1_g1;TR3834|c1_g1;TR3834|c1_g2;TR4016|c0_g1;TR4513|c0_g1;TR4513|c1_g1;TR4513|c3_g1;TR4589|c0_g1;TR5456|c0_g1;TR5456|c0_g1;TR5513|c0_g1;TR5513|c0_g2;TR6344|c0_g1;TR7015|c1_g1;TR7015|c1_g2;TR7015|c2_g1;TR7055|c0_g1;TR7675|c0_g1…
map04623	Cytosolic DNA-sensing pathway	156	TR660|c1_g1;TR721|c0_g4;TR721|c0_g4;TR1671|c0_g1;TR1671|c0_g2;TR1954|c0_g1;TR2159|c0_g1;TR2184|c1_g1;TR2359|c0_g1;TR2359|c0_g1;TR2748|c0_g1;TR2748|c0_g1;TR2752|c1_g1;TR2752|c1_g1;TR3256|c0_g1;TR3256|c0_g1;TR3256|c0_g2;TR3256|c0_g2;TR3256|c0_g3;TR3256|c0_g4;TR3256|c0_g4;TR3256|c0_g5;TR3256|c0_g5;TR3256|c0_g6;TR3256|c0_g6;TR3256|c0_g7;TR3256|c0_g8;TR3256|c0_g9;TR3256|c0_g9;TR3256|c0_g10;TR3256|c0_g…
map00982	Drug metabolism - cytochrome P450	153	TR525|c0_g1;TR1318|c0_g1;TR1675|c0_g1;TR1675|c0_g2;TR1832|c0_g1;TR2441|c0_g1;TR2441|c0_g2;TR2890|c0_g4;TR2897|c1_g1;TR2897|c1_g2;TR2897|c1_g3;TR2897|c1_g5;TR2897|c1_g6;TR2897|c1_g7;TR2897|c1_g8;TR2897|c1_g9;TR2897|c1_g10;TR2897|c1_g11;TR2908|c4_g3;TR3328|c0_g1;TR3328|c1_g1;TR3834|c0_g1;TR3843|c0_g2;TR6029|c0_g1;TR6029|c0_g2;TR6029|c0_g2;TR6029|c0_g4;TR7145|c0_g1;TR7263|c0_g1;TR7278|c0_g1;TR7278|c…
map00627	Aminobenzoate degradation	152	TR323|c0_g1;TR702|c0_g1;TR702|c0_g2;TR702|c0_g2;TR973|c0_g1;TR1318|c0_g1;TR1442|c0_g1;TR1442|c1_g1;TR2161|c0_g1;TR2251|c0_g1;TR2251|c1_g1;TR2276|c1_g6;TR2744|c1_g2;TR2744|c1_g3;TR2744|c1_g4;TR2744|c1_g5;TR2744|c1_g8;TR2744|c1_g9;TR2744|c1_g11;TR2808|c0_g1;TR2936|c0_g2;TR3238|c0_g1;TR3238|c0_g1;TR4326|c0_g6;TR4717|c0_g1;TR4740|c0_g1;TR4740|c0_g1;TR5274|c0_g1;TR5274|c0_g1;TR5709|c0_g1;TR5938|c1_g1;…
map00100	Steroid biosynthesis	151	TR330|c0_g2;TR570|c0_g1;TR1370|c0_g8;TR1637|c0_g1;TR1637|c0_g1;TR1637|c1_g1;TR1637|c1_g1;TR1659|c0_g3;TR1659|c0_g3;TR1659|c0_g4;TR1726|c0_g2;TR1726|c0_g2;TR1726|c0_g3;TR1726|c0_g3;TR2011|c0_g1;TR2011|c0_g1;TR2032|c0_g1;TR2741|c0_g1;TR2741|c0_g1;TR2741|c0_g2;TR2741|c0_g2;TR2741|c0_g4;TR2741|c0_g4;TR2741|c0_g7;TR2741|c0_g7;TR4006|c0_g2;TR4477|c0_g1;TR4477|c0_g1;TR4947|c0_g1;TR5917|c0_g1;TR5917|c0_g…
map00625	Chloroalkane and chloroalkene degradation	150	TR525|c0_g1;TR1120|c0_g3;TR1120|c0_g3;TR1620|c0_g1;TR2441|c0_g1;TR2441|c0_g1;TR2441|c0_g2;TR2890|c0_g4;TR2897|c1_g1;TR2897|c1_g1;TR2897|c1_g2;TR2897|c1_g2;TR2897|c1_g3;TR2897|c1_g3;TR2897|c1_g5;TR2897|c1_g5;TR2897|c1_g6;TR2897|c1_g6;TR2897|c1_g7;TR2897|c1_g8;TR2897|c1_g8;TR2897|c1_g9;TR2897|c1_g9;TR2897|c1_g10;TR2928|c0_g1;TR3328|c0_g1;TR3328|c1_g1;TR3843|c0_g2;TR5047|c0_g1;TR6430|c0_g3;TR6430|c0…
map01052	Type I polyketide structures	148	TR733|c0_g2;TR733|c0_g3;TR1334|c0_g1;TR1334|c0_g3;TR1370|c0_g4;TR1370|c0_g8;TR1370|c0_g10;TR1370|c0_g14;TR1388|c0_g2;TR1388|c0_g3;TR1606|c0_g1;TR1853|c0_g1;TR2790|c5_g1;TR3738|c0_g1;TR3843|c0_g1;TR3843|c0_g1;TR3843|c0_g3;TR3851|c0_g1;TR3870|c0_g1;TR3870|c0_g2;TR3870|c1_g2;TR3870|c1_g3;TR4590|c0_g1;TR5189|c1_g1;TR5189|c1_g2;TR6548|c0_g1;TR6548|c0_g1;TR7329|c0_g1;TR7329|c1_g1;TR8115|c0_g1;TR8142|c2…
map03410	Base excision repair	148	TR1197|c0_g1;TR1487|c1_g1;TR1487|c1_g1;TR1487|c2_g1;TR1487|c2_g1;TR1598|c0_g2;TR1598|c2_g1;TR2329|c0_g1;TR2329|c0_g2;TR3214|c0_g2;TR4268|c0_g1;TR4492|c0_g3;TR4492|c0_g4;TR4619|c0_g1;TR4648|c0_g1;TR5226|c0_g1;TR5226|c0_g1;TR6422|c0_g1;TR6422|c0_g3;TR6422|c0_g7;TR6422|c0_g13;TR6916|c0_g1;TR6916|c0_g2;TR7200|c0_g1;TR7200|c0_g2;TR7269|c0_g1;TR8236|c2_g9;TR8236|c2_g12;TR8236|c3_g1;TR8236|c3_g17;TR8236…
map00450	Selenocompound metabolism	144	TR182|c0_g1;TR182|c0_g2;TR182|c1_g1;TR501|c0_g1;TR1515|c0_g1;TR1535|c0_g1;TR2146|c0_g1;TR2231|c2_g1;TR2244|c1_g1;TR2244|c1_g1;TR3271|c0_g1;TR3271|c0_g1;TR3848|c5_g2;TR3848|c6_g1;TR3848|c6_g1;TR4371|c0_g1;TR4371|c0_g2;TR4371|c0_g3;TR4371|c0_g4;TR4371|c0_g5;TR4402|c0_g1;TR4402|c0_g2;TR4402|c0_g3;TR4402|c0_g4;TR4402|c0_g5;TR4402|c0_g6;TR4402|c0_g7;TR4402|c0_g8;TR4402|c0_g9;TR4402|c0_g10;TR4822|c0_g1…
map00513	Various types of N-glycan biosynthesis	143	TR2232|c0_g2;TR2232|c1_g2;TR2813|c1_g6;TR3258|c0_g1;TR3586|c0_g1;TR3958|c0_g1;TR3958|c0_g2;TR3958|c0_g3;TR4032|c0_g1;TR6008|c0_g3;TR6609|c0_g1;TR6609|c1_g1;TR6609|c1_g1;TR6787|c0_g1;TR6787|c1_g1;TR6933|c0_g3;TR6933|c1_g1;TR7044|c0_g1;TR7169|c0_g1;TR7848|c0_g1;TR7848|c0_g1;TR7862|c0_g1;TR7882|c0_g1;TR7882|c0_g1;TR8270|c1_g1;TR9057|c0_g1;TR9665|c0_g1;TR9998|c0_g1;TR11589|c0_g2;TR12304|c0_g1;TR12323…
map00040	Pentose and glucuronate interconversions	142	TR1620|c0_g1;TR2346|c0_g1;TR2346|c0_g2;TR2795|c1_g1;TR2890|c0_g4;TR3240|c0_g1;TR3623|c0_g1;TR3623|c0_g1;TR4163|c0_g1;TR4187|c0_g1;TR4444|c0_g1;TR4444|c0_g1;TR4893|c0_g1;TR5845|c0_g1;TR5845|c0_g1;TR6431|c0_g1;TR6431|c1_g1;TR6736|c0_g1;TR6736|c0_g1;TR6736|c1_g1;TR6736|c1_g1;TR6872|c0_g1;TR7971|c0_g5;TR7971|c0_g5;TR8667|c0_g1;TR8689|c0_g1;TR9804|c0_g1;TR9804|c1_g1;TR9804|c1_g6;TR10070|c0_g1;TR10070|…
map00362	Benzoate degradation	142	TR323|c0_g1;TR662|c0_g4;TR687|c0_g1;TR1376|c0_g3;TR1442|c0_g1;TR1442|c1_g1;TR1619|c0_g1;TR1853|c0_g1;TR2161|c0_g1;TR2276|c1_g6;TR2808|c0_g1;TR5938|c1_g1;TR5938|c1_g1;TR6009|c0_g10;TR6430|c0_g3;TR6430|c0_g2;TR6738|c0_g2;TR6946|c0_g1;TR7155|c0_g1;TR7709|c0_g1;TR7709|c0_g2;TR7709|c0_g3;TR7709|c0_g4;TR7731|c0_g1;TR7731|c0_g2;TR7731|c0_g3;TR9052|c0_g1;TR9052|c0_g2;TR9110|c0_g1;TR9370|c0_g1;TR9804|c0_g…
map00510	N-Glycan biosynthesis	139	TR1246|c0_g1;TR1246|c0_g1;TR1246|c1_g1;TR1246|c1_g1;TR2232|c0_g2;TR2232|c0_g2;TR2232|c1_g2;TR2232|c1_g2;TR2801|c0_g1;TR2801|c0_g1;TR3258|c0_g1;TR3958|c0_g1;TR3958|c0_g1;TR3958|c0_g2;TR3958|c0_g2;TR3958|c0_g3;TR3958|c0_g3;TR4032|c0_g1;TR4032|c0_g1;TR6787|c0_g1;TR6787|c0_g1;TR6787|c1_g1;TR6787|c1_g1;TR6933|c0_g3;TR6933|c1_g1;TR7044|c0_g1;TR7044|c0_g1;TR7169|c0_g1;TR7169|c0_g1;TR7862|c0_g1;TR7862|c0…
map00410	beta-Alanine metabolism	138	TR323|c0_g1;TR1222|c0_g1;TR1222|c0_g1;TR1318|c0_g1;TR1442|c0_g1;TR1442|c1_g1;TR1582|c0_g1;TR2161|c0_g1;TR2332|c0_g1;TR2680|c0_g1;TR2808|c0_g1;TR2808|c1_g1;TR3390|c0_g1;TR3390|c0_g1;TR3565|c0_g2;TR4039|c0_g1;TR4677|c0_g1;TR4677|c1_g1;TR4677|c1_g2;TR4981|c0_g1;TR4981|c2_g1;TR5238|c1_g1;TR5886|c0_g1;TR5886|c1_g1;TR6436|c0_g1;TR6738|c0_g2;TR6809|c2_g1;TR6905|c1_g1;TR6926|c0_g1;TR6946|c0_g1;TR7155|c0_…
map00591	Linoleic acid metabolism	130	TR411|c0_g1;TR411|c0_g1;TR623|c0_g3;TR623|c0_g4;TR623|c0_g4;TR623|c0_g5;TR623|c0_g7;TR1368|c0_g3;TR1368|c0_g5;TR1368|c0_g6;TR1368|c0_g8;TR1368|c0_g9;TR1620|c0_g1;TR2011|c0_g1;TR2855|c0_g1;TR2855|c0_g2;TR2908|c4_g1;TR2908|c4_g3;TR2912|c0_g1;TR3353|c0_g1;TR3353|c0_g1;TR3834|c0_g1;TR5031|c0_g1;TR5080|c0_g1;TR5612|c0_g1;TR5612|c0_g1;TR5612|c0_g2;TR5612|c0_g2;TR6218|c0_g1;TR6218|c0_g2;TR6910|c0_g3;TR6…
map00061	Fatty acid biosynthesis	129	TR164|c0_g1;TR164|c1_g1;TR665|c1_g1;TR665|c1_g2;TR665|c1_g3;TR665|c1_g4;TR665|c1_g5;TR665|c1_g5;TR665|c1_g7;TR723|c0_g2;TR723|c0_g2;TR723|c0_g3;TR723|c0_g3;TR1916|c0_g1;TR3238|c0_g1;TR4329|c0_g1;TR4329|c0_g1;TR4329|c1_g1;TR4506|c0_g1;TR4506|c0_g1;TR4565|c0_g1;TR4565|c0_g1;TR6717|c0_g1;TR6717|c0_g1;TR7237|c0_g1;TR7237|c0_g1;TR8094|c0_g1;TR9141|c0_g1;TR9141|c0_g1;TR10022|c0_g2;TR10022|c0_g2;TR10157…
map00140	Steroid hormone biosynthesis	129	TR570|c0_g1;TR733|c0_g3;TR1675|c0_g1;TR1675|c0_g2;TR1769|c0_g1;TR1769|c0_g4;TR1769|c0_g6;TR1769|c0_g7;TR1832|c0_g1;TR1984|c0_g1;TR2908|c4_g1;TR2908|c4_g3;TR2908|c4_g3;TR3834|c0_g1;TR4187|c0_g1;TR4893|c0_g1;TR5550|c0_g1;TR6431|c0_g1;TR6431|c1_g1;TR7920|c1_g1;TR8631|c0_g1;TR8667|c0_g1;TR8689|c0_g1;TR9422|c0_g1;TR10099|c1_g2;TR10154|c0_g1;TR10454|c0_g1;TR10668|c0_g1;TR11087|c0_g1;TR11087|c1_g1;TR119…
map00402	Benzoxazinoid biosynthesis	127	TR717|c0_g2;TR717|c0_g3;TR1159|c0_g1;TR1403|c0_g1;TR1403|c0_g2;TR1556|c0_g1;TR1556|c0_g1;TR2118|c0_g1;TR3229|c0_g1;TR3229|c1_g1;TR4382|c0_g1;TR4382|c0_g1;TR4382|c0_g3;TR4382|c0_g4;TR4382|c0_g7;TR4382|c0_g8;TR4382|c0_g11;TR4382|c0_g12;TR4382|c0_g13;TR4382|c0_g17;TR7055|c0_g1;TR7932|c3_g6;TR8815|c0_g1;TR9557|c2_g4;TR9557|c2_g5;TR9557|c2_g9;TR9557|c2_g10;TR9557|c2_g16;TR9557|c2_g16;TR9810|c1_g3;TR10…
map01040	Biosynthesis of unsaturated fatty acids	126	TR164|c1_g1;TR323|c0_g1;TR623|c0_g1;TR623|c0_g2;TR623|c0_g3;TR623|c0_g3;TR623|c0_g4;TR623|c0_g5;TR623|c0_g5;TR623|c0_g6;TR623|c0_g7;TR623|c0_g7;TR723|c0_g2;TR723|c0_g3;TR1311|c0_g1;TR1368|c0_g1;TR1368|c0_g2;TR1368|c0_g3;TR1368|c0_g3;TR1368|c0_g4;TR1368|c0_g5;TR1368|c0_g5;TR1368|c0_g6;TR1368|c0_g6;TR1368|c0_g7;TR1368|c0_g8;TR1368|c0_g8;TR1368|c0_g9;TR1368|c0_g9;TR1368|c0_g10;TR1392|c1_g3;TR1494|c0…
map03020	RNA polymerase	126	TR660|c1_g1;TR721|c0_g4;TR870|c0_g1;TR1130|c0_g1;TR1130|c1_g1;TR1671|c0_g1;TR1671|c0_g2;TR2159|c0_g1;TR2184|c1_g1;TR2748|c0_g1;TR2752|c1_g1;TR2937|c0_g1;TR3256|c0_g1;TR3256|c0_g2;TR3256|c0_g3;TR3256|c0_g4;TR3256|c0_g5;TR3256|c0_g6;TR3256|c0_g7;TR3256|c0_g8;TR3256|c0_g9;TR3256|c0_g10;TR3847|c0_g1;TR3848|c5_g1;TR4058|c0_g1;TR4058|c0_g2;TR4058|c0_g3;TR4058|c0_g4;TR4058|c0_g5;TR4058|c0_g6;TR4058|c0_g…
map00910	Nitrogen metabolism	125	TR243|c0_g1;TR789|c0_g1;TR1311|c0_g1;TR1311|c0_g1;TR1328|c0_g1;TR1494|c0_g1;TR1494|c0_g1;TR1921|c0_g1;TR2751|c0_g1;TR2751|c0_g1;TR2817|c0_g2;TR2817|c0_g2;TR2817|c0_g1;TR2817|c0_g1;TR2951|c0_g1;TR2951|c0_g1;TR2951|c2_g1;TR2951|c2_g1;TR3162|c0_g1;TR3162|c0_g2;TR4904|c0_g1;TR4904|c0_g1;TR4935|c0_g1;TR4935|c0_g1;TR5216|c0_g1;TR5216|c0_g1;TR5216|c1_g1;TR5216|c1_g1;TR7886|c0_g1;TR7886|c1_g1;TR8053|c0_g…
map00622	Xylene degradation	123	TR525|c0_g1;TR1318|c0_g1;TR1424|c0_g1;TR1619|c0_g1;TR2441|c0_g1;TR2441|c0_g2;TR2454|c0_g1;TR2897|c1_g2;TR2897|c1_g7;TR2897|c1_g10;TR6009|c0_g3;TR6009|c0_g4;TR6009|c0_g5;TR7263|c0_g1;TR9110|c0_g1;TR9370|c0_g1;TR9422|c0_g1;TR9422|c0_g1;TR9482|c2_g1;TR9728|c0_g1;TR9850|c0_g2;TR10086|c1_g7;TR10086|c1_g11;TR10086|c1_g12;TR10662|c0_g1;TR10807|c0_g1;TR10807|c0_g2;TR10807|c0_g3;TR11216|c0_g1;TR11601|c0_g…
map01051	Biosynthesis of ansamycins	120	TR733|c0_g2;TR733|c0_g3;TR1139|c0_g1;TR1334|c0_g1;TR1334|c0_g3;TR1388|c0_g2;TR1388|c0_g3;TR1853|c0_g1;TR2790|c5_g1;TR3870|c0_g1;TR3870|c0_g2;TR3870|c1_g2;TR3870|c1_g3;TR4590|c0_g1;TR5189|c1_g1;TR5189|c1_g2;TR7168|c0_g1;TR7329|c0_g1;TR7329|c1_g1;TR9514|c0_g5;TR10114|c0_g1;TR10571|c0_g1;TR11608|c1_g2;TR11608|c1_g4;TR11608|c1_g4;TR11608|c1_g5;TR11608|c1_g6;TR11608|c1_g10;TR11608|c1_g10;TR11613|c0_g1…
map00626	Naphthalene degradation	120	TR263|c0_g1;TR525|c0_g1;TR1800|c0_g1;TR2441|c0_g1;TR2441|c0_g2;TR2890|c0_g4;TR2897|c1_g1;TR2897|c1_g2;TR2897|c1_g3;TR2897|c1_g5;TR2897|c1_g6;TR2897|c1_g7;TR2897|c1_g8;TR2897|c1_g9;TR2897|c1_g10;TR3328|c0_g1;TR3328|c1_g1;TR3843|c0_g2;TR7145|c0_g1;TR7189|c0_g1;TR7263|c0_g1;TR7703|c0_g1;TR7703|c0_g2;TR7708|c0_g1;TR7708|c0_g2;TR7708|c0_g3;TR7928|c0_g2;TR8149|c0_g2;TR9633|c1_g2;TR10086|c1_g1;TR10086|c…
map00760	Nicotinate and nicotinamide metabolism	119	TR263|c0_g1;TR281|c0_g1;TR281|c0_g1;TR365|c0_g1;TR365|c0_g1;TR1139|c0_g1;TR1758|c0_g5;TR1758|c0_g6;TR1758|c0_g7;TR2293|c0_g1;TR2293|c1_g2;TR2961|c0_g1;TR2961|c0_g1;TR2961|c1_g1;TR2961|c1_g1;TR3596|c0_g1;TR3596|c0_g2;TR3596|c1_g1;TR3596|c2_g1;TR4326|c0_g1;TR4326|c0_g1;TR4326|c0_g2;TR4326|c0_g3;TR4326|c0_g5;TR4326|c0_g5;TR4326|c0_g6;TR4326|c0_g7;TR4326|c0_g7;TR5257|c0_g2;TR5257|c0_g5;TR6032|c0_g1;T…
map03070	Bacterial secretion system	117	TR658|c0_g2;TR720|c2_g3;TR720|c3_g1;TR1328|c0_g1;TR1328|c0_g1;TR1633|c1_g2;TR1735|c0_g1;TR1735|c0_g1;TR1735|c1_g1;TR1735|c1_g1;TR1735|c1_g2;TR1738|c1_g10;TR1738|c1_g9;TR1757|c0_g1;TR1757|c0_g1;TR1757|c0_g2;TR1955|c0_g2;TR2175|c0_g1;TR2175|c0_g1;TR2313|c0_g1;TR5032|c0_g1;TR5949|c2_g4;TR6845|c0_g1;TR6849|c0_g1;TR7060|c0_g2;TR7779|c0_g1;TR8116|c0_g1;TR8116|c0_g3;TR9120|c1_g1;TR10942|c1_g1;TR10942|c1…
map03030	DNA replication	114	TR1126|c0_g2;TR1126|c1_g1;TR1464|c0_g1;TR1598|c0_g2;TR1598|c0_g2;TR1598|c2_g1;TR1608|c0_g1;TR2774|c0_g1;TR3214|c0_g2;TR4492|c0_g3;TR4492|c0_g4;TR4619|c0_g1;TR6386|c0_g1;TR6386|c0_g1;TR6422|c0_g1;TR6422|c0_g3;TR6422|c0_g7;TR6422|c0_g7;TR6422|c0_g13;TR6849|c0_g1;TR6916|c0_g1;TR6916|c0_g1;TR6916|c0_g2;TR6916|c0_g2;TR7269|c0_g1;TR7269|c0_g1;TR7290|c0_g1;TR8236|c2_g9;TR8236|c2_g12;TR8236|c2_g12;TR8236…
map00750	Vitamin B6 metabolism	113	TR1077|c0_g1;TR1077|c0_g1;TR1282|c0_g1;TR1413|c1_g1;TR1413|c2_g1;TR1413|c2_g3;TR1413|c2_g2;TR1934|c0_g1;TR1934|c0_g1;TR3863|c0_g1;TR3863|c0_g1;TR4163|c0_g1;TR4163|c0_g1;TR4560|c0_g1;TR5260|c0_g1;TR5260|c1_g1;TR5260|c2_g1;TR5260|c2_g3;TR5260|c2_g5;TR5260|c2_g6;TR6749|c0_g1;TR6749|c0_g1;TR7866|c0_g1;TR8667|c0_g1;TR9422|c0_g1;TR10401|c0_g1;TR10401|c0_g2;TR11410|c0_g1;TR11410|c0_g1;TR13101|c0_g1;TR13…
map04742	Taste transduction	113	TR143|c0_g1;TR143|c1_g1;TR587|c0_g1;TR587|c0_g1;TR587|c0_g2;TR587|c0_g2;TR612|c0_g2;TR1380|c0_g1;TR1397|c0_g2;TR1687|c1_g2;TR1717|c1_g3;TR2018|c0_g1;TR2018|c0_g3;TR2287|c0_g2;TR2287|c0_g2;TR2366|c0_g1;TR4918|c1_g1;TR4924|c0_g1;TR5206|c0_g1;TR5206|c0_g2;TR5228|c1_g3;TR5258|c0_g1;TR5857|c0_g1;TR6498|c3_g1;TR6931|c0_g2;TR7557|c0_g2;TR7557|c2_g2;TR7714|c0_g1;TR7828|c0_g2;TR8149|c0_g1;TR9452|c0_g1;TR1…
map00966	Glucosinolate biosynthesis	106	TR180|c0_g1;TR180|c1_g1;TR484|c0_g1;TR484|c0_g2;TR506|c0_g1;TR657|c0_g3;TR657|c0_g4;TR657|c0_g4;TR1769|c0_g1;TR1769|c0_g2;TR1769|c0_g4;TR1769|c0_g6;TR1769|c0_g7;TR2908|c2_g2;TR2908|c3_g1;TR2986|c0_g1;TR4382|c0_g12;TR4382|c0_g13;TR6453|c0_g5;TR6893|c0_g1;TR6978|c0_g1;TR6978|c0_g1;TR6978|c0_g2;TR7110|c0_g2;TR7246|c0_g1;TR7772|c0_g1;TR7772|c0_g2;TR8851|c0_g1;TR8906|c0_g1;TR9557|c2_g7;TR9712|c0_g1;TR…
map03430	Mismatch repair	106	TR296|c0_g1;TR296|c0_g2;TR1464|c0_g1;TR1608|c0_g1;TR2487|c0_g1;TR4492|c0_g3;TR4492|c0_g4;TR4619|c0_g1;TR6386|c0_g1;TR6422|c0_g1;TR6422|c0_g3;TR6422|c0_g7;TR6422|c0_g13;TR6670|c0_g1;TR6849|c0_g1;TR6916|c0_g1;TR6916|c0_g2;TR7269|c0_g1;TR8048|c0_g1;TR8048|c0_g1;TR8236|c2_g9;TR8236|c2_g12;TR8236|c3_g1;TR8236|c3_g17;TR8236|c3_g22;TR8647|c0_g1;TR9913|c0_g1;TR9941|c0_g1;TR9941|c0_g1;TR11154|c0_g1;TR1136…
map04640	Hematopoietic cell lineage	104	TR1197|c0_g1;TR1239|c0_g1;TR1473|c0_g2;TR1667|c1_g1;TR1874|c1_g3;TR2231|c0_g1;TR2231|c1_g1;TR3043|c0_g1;TR4036|c0_g1;TR5138|c0_g1;TR5215|c0_g1;TR5481|c0_g1;TR5481|c0_g1;TR5641|c0_g1;TR5872|c0_g1;TR5968|c0_g4;TR7131|c0_g1;TR8024|c0_g2;TR8104|c0_g1;TR8156|c1_g1;TR8271|c3_g21;TR8277|c5_g1;TR8319|c5_g3;TR9654|c0_g1;TR9814|c1_g1;TR9919|c0_g1;TR12175|c0_g1;TR16203|c0_g2;TR16203|c1_g1;TR17153|c1_g1;TR17…
map00930	Caprolactam degradation	101	TR323|c0_g1;TR525|c0_g1;TR1442|c0_g1;TR1442|c1_g1;TR2161|c0_g1;TR2441|c0_g1;TR2441|c0_g2;TR2808|c0_g1;TR2897|c1_g2;TR2897|c1_g7;TR2897|c1_g10;TR3238|c0_g1;TR4163|c0_g1;TR4187|c0_g1;TR4893|c0_g1;TR6431|c0_g1;TR6431|c1_g1;TR6738|c0_g2;TR6809|c2_g1;TR6946|c0_g1;TR7155|c0_g1;TR7263|c0_g1;TR10086|c1_g7;TR10086|c1_g11;TR10086|c1_g12;TR10668|c0_g1;TR11216|c0_g1;TR11608|c1_g5;TR11608|c1_g8;TR11613|c0_g7;…
map00770	Pantothenate and CoA biosynthesis	99	TR4|c0_g1;TR4|c0_g1;TR275|c0_g1;TR275|c0_g1;TR1222|c0_g1;TR2317|c0_g3;TR2680|c0_g1;TR3126|c0_g1;TR3126|c0_g1;TR3596|c0_g1;TR3596|c0_g2;TR3596|c1_g1;TR3596|c2_g1;TR4677|c0_g1;TR4677|c1_g1;TR4677|c1_g2;TR5422|c0_g1;TR5422|c0_g2;TR5886|c0_g1;TR5886|c1_g1;TR6028|c0_g1;TR6028|c0_g2;TR6859|c0_g1;TR6859|c0_g1;TR7003|c0_g1;TR7829|c2_g1;TR8507|c0_g1;TR8649|c0_g1;TR8649|c0_g1;TR9388|c1_g1;TR9388|c1_g1;TR93…
map00062	Fatty acid elongation	98	TR323|c0_g1;TR1392|c1_g3;TR1392|c1_g3;TR1442|c0_g1;TR1442|c1_g1;TR1442|c1_g1;TR2161|c0_g1;TR2161|c0_g1;TR2808|c0_g1;TR4345|c0_g1;TR4345|c0_g1;TR4345|c0_g2;TR4345|c0_g2;TR4345|c0_g3;TR4345|c0_g3;TR4345|c0_g4;TR4345|c0_g4;TR4345|c0_g6;TR4345|c0_g6;TR4345|c0_g7;TR4345|c0_g7;TR4345|c0_g8;TR4345|c0_g8;TR4345|c0_g9;TR4345|c0_g9;TR4345|c0_g10;TR4345|c0_g10;TR4345|c0_g11;TR4345|c0_g11;TR4345|c0_g13;TR434…
map04130	SNARE interactions in vesicular transport	97	TR223|c2_g5;TR1123|c0_g1;TR1123|c1_g1;TR1142|c0_g1;TR1142|c0_g1;TR1589|c0_g1;TR1589|c0_g2;TR3997|c0_g1;TR4876|c0_g1;TR5209|c0_g3;TR5209|c0_g5;TR6491|c2_g1;TR6491|c2_g1;TR6491|c2_g5;TR6491|c2_g5;TR7906|c1_g1;TR7906|c1_g6;TR7906|c1_g7;TR7906|c1_g12;TR7906|c1_g13;TR7924|c0_g1;TR7924|c0_g2;TR7924|c0_g4;TR7924|c0_g3;TR7962|c0_g1;TR7962|c0_g3;TR10125|c0_g1;TR10484|c0_g1;TR10484|c0_g2;TR11057|c0_g1;TR11…
map00290	Valine, leucine and isoleucine biosynthesis	95	TR1183|c0_g1;TR1183|c0_g2;TR2303|c0_g1;TR2303|c0_g1;TR2303|c0_g3;TR2317|c0_g3;TR5422|c0_g1;TR5422|c0_g1;TR5422|c0_g2;TR5422|c0_g2;TR6028|c0_g1;TR6028|c0_g2;TR7972|c0_g2;TR8053|c0_g1;TR8507|c0_g1;TR8507|c0_g1;TR9553|c1_g1;TR9571|c1_g6;TR11110|c0_g1;TR12446|c0_g1;TR13999|c1_g1;TR13999|c1_g1;TR13999|c1_g3;TR13999|c1_g4;TR13999|c1_g4;TR15740|c0_g1;TR15740|c0_g3;TR15740|c0_g3;TR15740|c0_g4;TR15740|c0_…
map00514	Other types of O-glycan biosynthesis	92	TR146|c0_g1;TR146|c0_g1;TR146|c1_g1;TR146|c1_g1;TR781|c1_g4;TR1852|c0_g1;TR2813|c1_g6;TR2919|c0_g1;TR3586|c0_g1;TR3586|c0_g1;TR4599|c0_g1;TR6036|c0_g2;TR6036|c0_g2;TR6500|c0_g1;TR7848|c0_g1;TR7862|c0_g1;TR7882|c0_g1;TR8270|c1_g1;TR9502|c2_g4;TR9502|c2_g4;TR10057|c0_g2;TR10057|c0_g1;TR10057|c0_g1;TR10057|c0_g4;TR10057|c0_g5;TR10402|c0_g1;TR10402|c0_g1;TR12320|c0_g1;TR12320|c0_g1;TR13647|c0_g1;TR13…
map04614	Renin-angiotensin system	91	TR1912|c0_g1;TR1912|c0_g1;TR4086|c0_g1;TR4857|c0_g1;TR4857|c0_g1;TR5454|c0_g1;TR5454|c0_g2;TR5454|c0_g2;TR5454|c0_g3;TR5454|c0_g3;TR5741|c0_g1;TR5872|c0_g1;TR7813|c0_g1;TR8037|c0_g1;TR10035|c0_g1;TR10035|c0_g2;TR10035|c0_g3;TR10035|c0_g5;TR10035|c0_g6;TR10035|c0_g7;TR10676|c0_g2;TR11605|c0_g2;TR11605|c0_g2;TR11605|c0_g3;TR11605|c0_g3;TR11605|c0_g4;TR11605|c0_g4;TR11605|c0_g5;TR11605|c0_g5;TR12774…
map04975	Fat digestion and absorption	90	TR611|c0_g1;TR840|c0_g1;TR840|c0_g1;TR943|c1_g1;TR943|c1_g1;TR1179|c0_g1;TR1696|c2_g3;TR2032|c0_g1;TR5800|c2_g1;TR5800|c3_g1;TR6001|c1_g2;TR6001|c1_g2;TR6951|c0_g1;TR7863|c0_g2;TR7863|c0_g3;TR7863|c1_g1;TR8159|c0_g1;TR8159|c2_g1;TR8682|c0_g1;TR8682|c0_g1;TR9062|c0_g1;TR9084|c0_g1;TR9084|c1_g1;TR9372|c0_g1;TR9372|c0_g1;TR9671|c0_g1;TR10695|c0_g1;TR10695|c1_g1;TR10715|c2_g1;TR11035|c0_g1;TR11035|c0…
map00790	Folate biosynthesis	89	TR312|c0_g1;TR312|c0_g1;TR1173|c0_g1;TR1349|c0_g1;TR1631|c0_g1;TR2321|c0_g4;TR2321|c0_g4;TR2984|c0_g2;TR3191|c0_g1;TR3191|c1_g2;TR4666|c0_g1;TR4666|c0_g1;TR6357|c0_g1;TR6425|c0_g1;TR6425|c0_g1;TR6662|c0_g1;TR6662|c0_g1;TR6792|c0_g1;TR6862|c0_g1;TR6862|c0_g1;TR6973|c0_g3;TR6973|c0_g3;TR7133|c0_g1;TR7133|c0_g1;TR7226|c0_g1;TR7226|c0_g1;TR7345|c0_g1;TR7345|c0_g1;TR7345|c0_g2;TR7345|c0_g2;TR7345|c0_g…
map00670	One carbon pool by folate	88	TR652|c0_g1;TR652|c0_g2;TR1349|c0_g1;TR2053|c0_g1;TR3692|c0_g1;TR3692|c0_g1;TR4711|c0_g1;TR4711|c0_g1;TR5007|c0_g1;TR5007|c0_g2;TR6109|c0_g1;TR7689|c0_g1;TR7689|c0_g1;TR8119|c0_g1;TR8119|c0_g1;TR8119|c1_g1;TR8119|c1_g1;TR9482|c2_g1;TR13719|c0_g1;TR13719|c0_g1;TR13839|c0_g1;TR13839|c0_g1;TR13839|c0_g2;TR14000|c1_g1;TR14187|c0_g1;TR14187|c0_g2;TR14659|c0_g1;TR14659|c0_g2;TR14677|c0_g1;TR15113|c0_g1…
map00903	Limonene and pinene degradation	88	TR323|c0_g1;TR484|c0_g1;TR484|c0_g2;TR1287|c0_g2;TR2808|c0_g1;TR3238|c0_g1;TR4382|c0_g2;TR4382|c0_g4;TR4382|c0_g9;TR4382|c0_g14;TR4382|c0_g14;TR4382|c0_g15;TR4382|c0_g15;TR4382|c0_g16;TR4382|c0_g16;TR6738|c0_g2;TR6809|c2_g1;TR6946|c0_g1;TR7155|c0_g1;TR8102|c0_g1;TR11266|c0_g1;TR11606|c0_g5;TR11606|c0_g6;TR11606|c0_g8;TR11606|c0_g12;TR11608|c1_g5;TR11608|c1_g8;TR11613|c0_g7;TR11613|c0_g10;TR11613|…
map00120	Primary bile acid biosynthesis	85	TR330|c0_g2;TR1599|c0_g1;TR1599|c0_g1;TR1832|c0_g1;TR4006|c0_g2;TR4187|c0_g1;TR4947|c0_g1;TR6431|c1_g1;TR6858|c0_g1;TR6858|c0_g1;TR8631|c0_g1;TR8760|c0_g1;TR8760|c0_g1;TR8760|c0_g2;TR8760|c0_g2;TR10665|c0_g1;TR10668|c0_g1;TR11054|c1_g1;TR11730|c0_g1;TR11982|c0_g1;TR12920|c0_g1;TR12920|c0_g1;TR13519|c0_g2;TR13519|c0_g3;TR13680|c0_g1;TR13680|c0_g2;TR13680|c0_g3;TR13680|c0_g4;TR13680|c1_g1;TR13680|c…
map01057	Biosynthesis of type II polyketide products	85	TR570|c0_g1;TR570|c0_g1;TR1496|c0_g1;TR2036|c0_g1;TR2986|c0_g1;TR3738|c0_g1;TR3738|c0_g1;TR3843|c0_g2;TR3843|c0_g2;TR3843|c0_g3;TR3843|c0_g3;TR4163|c0_g1;TR4527|c0_g2;TR4560|c0_g1;TR6959|c1_g2;TR7110|c0_g2;TR7866|c0_g1;TR7919|c1_g1;TR7919|c2_g1;TR9025|c0_g1;TR9643|c1_g3;TR9643|c1_g3;TR9643|c1_g2;TR9643|c1_g2;TR10003|c1_g1;TR10003|c1_g1;TR10003|c1_g2;TR10464|c0_g2;TR12987|c0_g1;TR12987|c0_g1;TR131…
map04112	Cell cycle - Caulobacter	85	TR304|c0_g1;TR304|c1_g1;TR322|c0_g1;TR1156|c0_g1;TR1156|c0_g1;TR1735|c0_g1;TR1735|c1_g1;TR4357|c0_g1;TR4357|c0_g1;TR4878|c0_g5;TR4891|c0_g1;TR5775|c0_g1;TR7389|c0_g1;TR7400|c0_g1;TR7684|c0_g1;TR9573|c1_g3;TR9898|c0_g1;TR10422|c0_g1;TR10761|c0_g1;TR10916|c0_g1;TR11207|c0_g1;TR11258|c0_g1;TR11258|c0_g2;TR11447|c1_g1;TR11553|c0_g1;TR11602|c0_g1;TR11602|c0_g1;TR13442|c0_g2;TR13838|c0_g1;TR14337|c1_g1…
map00340	Histidine metabolism	84	TR1318|c0_g1;TR1321|c0_g4;TR1391|c0_g1;TR1391|c0_g1;TR1391|c0_g2;TR1391|c0_g2;TR1698|c0_g3;TR1698|c0_g3;TR3019|c0_g1;TR3803|c0_g2;TR3803|c0_g2;TR3803|c0_g3;TR3803|c0_g3;TR4981|c1_g1;TR4981|c2_g1;TR6436|c0_g1;TR6905|c1_g1;TR6926|c0_g1;TR7919|c1_g1;TR7919|c1_g1;TR7919|c2_g1;TR7919|c2_g1;TR9331|c0_g1;TR9331|c0_g1;TR10807|c0_g1;TR10807|c0_g2;TR10807|c0_g3;TR12776|c0_g1;TR14368|c0_g1;TR14991|c0_g2;TR1…
map04977	Vitamin digestion and absorption	83	TR41|c0_g1;TR41|c0_g1;TR3342|c0_g1;TR4131|c0_g1;TR4131|c0_g1;TR4131|c1_g1;TR4131|c1_g1;TR4361|c0_g1;TR4965|c0_g1;TR4965|c0_g1;TR4965|c1_g1;TR4965|c1_g1;TR5800|c2_g1;TR5800|c3_g1;TR5968|c0_g1;TR5968|c0_g3;TR5968|c0_g4;TR5968|c0_g5;TR5968|c0_g6;TR5968|c0_g7;TR5968|c0_g8;TR7068|c0_g1;TR7068|c0_g1;TR8318|c0_g1;TR8318|c0_g1;TR9654|c0_g1;TR9654|c0_g3;TR9654|c0_g2;TR10019|c0_g3;TR10019|c0_g3;TR11586|c1_…
map00623	Toluene degradation	80	TR164|c1_g1;TR525|c0_g1;TR662|c0_g4;TR1318|c0_g1;TR2441|c0_g1;TR2441|c0_g2;TR2897|c1_g2;TR2897|c1_g7;TR2897|c1_g10;TR6430|c0_g3;TR6430|c0_g2;TR7263|c0_g1;TR7572|c0_g1;TR7923|c0_g1;TR9110|c0_g1;TR9422|c0_g1;TR9804|c0_g2;TR9804|c0_g4;TR9850|c0_g2;TR10086|c1_g7;TR10086|c1_g11;TR10086|c1_g12;TR11216|c0_g1;TR12957|c0_g1;TR13184|c0_g1;TR13483|c0_g1;TR13708|c2_g1;TR14355|c0_g1;TR14355|c0_g1;TR14355|c1_g…
map00983	Drug metabolism - other enzymes	78	TR629|c0_g2;TR812|c0_g1;TR1083|c0_g1;TR1222|c0_g1;TR1400|c0_g1;TR1400|c0_g1;TR2680|c0_g1;TR2795|c1_g1;TR3834|c0_g1;TR5886|c0_g1;TR5886|c1_g1;TR6694|c3_g2;TR6694|c3_g2;TR7829|c0_g1;TR7829|c0_g2;TR7829|c1_g1;TR7829|c1_g1;TR7829|c2_g1;TR7829|c2_g1;TR7920|c1_g1;TR10454|c0_g1;TR10935|c0_g1;TR11553|c0_g1;TR12160|c0_g1;TR12839|c0_g1;TR12839|c1_g1;TR13630|c0_g1;TR14340|c0_g1;TR14340|c1_g1;TR15358|c0_g1;T…
map00430	Taurine and hypotaurine metabolism	76	TR1147|c0_g1;TR1147|c0_g1;TR1190|c0_g1;TR1190|c0_g1;TR1893|c0_g1;TR1893|c0_g1;TR1893|c0_g3;TR1893|c0_g3;TR1921|c0_g1;TR1921|c0_g1;TR2268|c0_g1;TR3100|c0_g1;TR4592|c0_g1;TR5217|c0_g1;TR5217|c0_g1;TR5217|c0_g2;TR5217|c0_g2;TR5217|c0_g4;TR5217|c0_g4;TR7324|c0_g1;TR7565|c0_g1;TR7565|c0_g1;TR7935|c1_g1;TR8053|c0_g1;TR8053|c0_g1;TR9631|c0_g1;TR9631|c0_g2;TR9631|c0_g4;TR9631|c0_g5;TR9631|c0_g6;TR9785|c1…
map00523	Polyketide sugar unit biosynthesis	76	TR2273|c0_g1;TR2273|c1_g1;TR3883|c0_g1;TR4163|c0_g1;TR4560|c0_g1;TR7866|c0_g1;TR9659|c0_g5;TR11169|c0_g3;TR12055|c0_g2;TR12055|c0_g2;TR12368|c0_g1;TR12442|c0_g1;TR12751|c1_g1;TR12751|c2_g1;TR12751|c3_g1;TR14381|c0_g1;TR14463|c1_g1;TR14680|c0_g1;TR17202|c0_g1;TR17202|c2_g2;TR17417|c0_g1;TR17726|c0_g1;TR17726|c0_g1;TR19603|c0_g1;TR19683|c0_g1;TR19688|c0_g2;TR19708|c0_g1;TR19708|c1_g1;TR20039|c0_g1;…
map01058	Acridone alkaloid biosynthesis	71	TR4345|c0_g2;TR4655|c0_g1;TR6477|c1_g2;TR6829|c0_g1;TR6829|c0_g4;TR6829|c0_g5;TR7560|c0_g1;TR7560|c0_g2;TR7560|c0_g3;TR7560|c0_g4;TR11531|c0_g8;TR12035|c0_g2;TR12035|c0_g3;TR12035|c0_g5;TR12035|c0_g6;TR12035|c0_g7;TR12035|c0_g8;TR12035|c0_g9;TR12035|c0_g10;TR12035|c0_g15;TR13635|c1_g2;TR13635|c1_g3;TR17891|c0_g1;TR18103|c0_g1;TR18542|c0_g1;TR18542|c0_g1;TR18542|c0_g2;TR18542|c0_g3;TR18542|c0_g4;T…
map00660	C5-Branched dibasic acid metabolism	70	TR1183|c0_g1;TR1183|c0_g2;TR1396|c0_g1;TR1396|c0_g3;TR2317|c0_g3;TR5422|c0_g1;TR5422|c0_g2;TR7972|c0_g2;TR8507|c0_g1;TR9553|c1_g1;TR9571|c1_g6;TR10776|c0_g1;TR11110|c0_g1;TR13881|c0_g1;TR13881|c0_g2;TR13881|c0_g3;TR13881|c0_g4;TR15423|c0_g1;TR17166|c0_g1;TR18518|c0_g1;TR18518|c0_g2;TR18518|c0_g4;TR18518|c0_g5;TR18518|c0_g6;TR19501|c2_g2;TR19608|c0_g1;TR19608|c1_g1;TR20010|c0_g2;TR20010|c0_g3;TR20…
map00195	Photosynthesis	70	TR619|c0_g1;TR619|c0_g1;TR619|c0_g2;TR619|c0_g2;TR619|c0_g3;TR619|c0_g3;TR619|c0_g4;TR619|c0_g4;TR619|c0_g5;TR619|c0_g5;TR662|c0_g4;TR662|c0_g4;TR1811|c0_g1;TR2251|c0_g1;TR2251|c1_g1;TR2313|c0_g1;TR2744|c1_g9;TR7059|c0_g1;TR7059|c0_g1;TR8910|c0_g1;TR8910|c0_g1;TR9370|c0_g1;TR9370|c0_g1;TR10947|c0_g2;TR12794|c0_g1;TR13151|c0_g1;TR13151|c0_g1;TR13154|c0_g10;TR14937|c0_g1;TR14937|c0_g2;TR15695|c0_g4…
map00361	Chlorocyclohexane and chlorobenzene degradation	70	TR662|c0_g4;TR1496|c0_g1;TR1496|c0_g1;TR1984|c0_g1;TR5047|c0_g1;TR5550|c0_g1;TR6430|c0_g3;TR6430|c0_g2;TR7572|c0_g1;TR7572|c0_g1;TR9110|c0_g1;TR9850|c0_g2;TR12957|c0_g1;TR13223|c1_g1;TR13223|c1_g2;TR13223|c1_g2;TR13223|c2_g1;TR13223|c2_g1;TR13223|c2_g2;TR14472|c1_g1;TR15040|c0_g1;TR15040|c0_g1;TR17829|c1_g1;TR17925|c0_g1;TR17925|c0_g2;TR18708|c0_g1;TR18708|c0_g4;TR19463|c0_g1;TR19631|c0_g1;TR1963…
map00563	Glycosylphosphatidylinositol(GPI)-anchor biosynthesis	69	TR1668|c0_g1;TR1668|c0_g1;TR3258|c0_g1;TR3258|c0_g1;TR3770|c0_g1;TR3770|c0_g1;TR3946|c1_g1;TR4138|c0_g1;TR4138|c0_g1;TR4726|c0_g1;TR4726|c0_g1;TR4726|c0_g2;TR4726|c0_g2;TR5532|c0_g1;TR5532|c0_g1;TR5532|c1_g1;TR6000|c0_g1;TR6000|c0_g1;TR6000|c1_g1;TR6000|c1_g1;TR6000|c1_g2;TR6000|c1_g2;TR7179|c0_g1;TR7179|c0_g1;TR7834|c0_g1;TR7834|c0_g1;TR8176|c1_g1;TR8176|c1_g1;TR9444|c0_g1;TR9679|c0_g1;TR10458|c…
map00730	Thiamine metabolism	69	TR2231|c2_g1;TR2231|c2_g1;TR2244|c1_g1;TR3442|c0_g2;TR3442|c0_g2;TR3848|c5_g2;TR3848|c5_g2;TR3848|c6_g1;TR3863|c0_g1;TR4488|c0_g1;TR4488|c0_g1;TR5595|c0_g1;TR5821|c0_g1;TR5821|c0_g1;TR5821|c0_g2;TR5821|c0_g2;TR5821|c0_g3;TR5821|c0_g3;TR5821|c0_g4;TR5821|c0_g4;TR6606|c0_g1;TR6606|c0_g1;TR6749|c0_g1;TR7168|c0_g1;TR7934|c0_g5;TR7934|c0_g5;TR8002|c0_g2;TR8308|c0_g1;TR9345|c0_g1;TR9345|c0_g1;TR12861|c…
map00281	Geraniol degradation	69	TR323|c0_g1;TR2808|c0_g1;TR6717|c0_g1;TR6738|c0_g2;TR6809|c2_g1;TR6946|c0_g1;TR7155|c0_g1;TR10022|c0_g2;TR10264|c0_g1;TR10264|c0_g1;TR11613|c0_g11;TR12058|c0_g1;TR12647|c0_g2;TR12746|c0_g2;TR13571|c0_g1;TR14249|c0_g1;TR14249|c0_g1;TR14355|c0_g1;TR14355|c0_g2;TR14621|c0_g2;TR14621|c1_g1;TR14683|c1_g1;TR16197|c0_g1;TR16197|c1_g1;TR16251|c0_g1;TR17272|c0_g1;TR17814|c0_g1;TR18514|c0_g1;TR18514|c0_g1;…
map01055	Biosynthesis of vancomycin group antibiotics	61	TR2016|c0_g1;TR2016|c0_g1;TR2016|c1_g1;TR2016|c1_g1;TR3100|c0_g1;TR4345|c0_g2;TR6477|c1_g2;TR6946|c0_g1;TR6959|c1_g2;TR7709|c0_g1;TR7709|c0_g1;TR7709|c0_g2;TR7709|c0_g2;TR7709|c0_g3;TR7709|c0_g3;TR7709|c0_g4;TR7709|c0_g4;TR9659|c0_g5;TR11169|c0_g3;TR11531|c0_g8;TR12751|c2_g1;TR12751|c3_g1;TR12814|c0_g1;TR12814|c1_g1;TR13234|c0_g1;TR13635|c1_g1;TR13635|c1_g2;TR13635|c1_g5;TR14214|c0_g1;TR14463|c1_…
map00511	Other glycan degradation	60	TR207|c0_g1;TR777|c0_g1;TR2034|c0_g2;TR2795|c1_g1;TR2795|c1_g3;TR2795|c1_g4;TR4222|c0_g1;TR4373|c0_g2;TR4374|c0_g1;TR4514|c0_g1;TR5993|c0_g1;TR5993|c0_g1;TR5993|c1_g1;TR5993|c1_g1;TR6933|c0_g3;TR6933|c1_g1;TR7530|c0_g1;TR7530|c0_g1;TR7850|c0_g1;TR7850|c0_g1;TR9057|c0_g1;TR10092|c0_g2;TR10092|c1_g1;TR11582|c0_g1;TR11582|c0_g2;TR13397|c0_g1;TR13397|c0_g1;TR13397|c0_g2;TR13397|c0_g2;TR15833|c0_g1;TR…
map00780	Biotin metabolism	60	TR164|c0_g1;TR164|c1_g1;TR164|c1_g1;TR673|c0_g4;TR1424|c0_g1;TR2454|c0_g1;TR2454|c0_g1;TR3816|c1_g1;TR3816|c1_g1;TR4318|c1_g1;TR4318|c1_g3;TR4318|c1_g4;TR4318|c1_g5;TR4354|c0_g2;TR4354|c0_g3;TR4354|c0_g5;TR4354|c0_g6;TR4354|c0_g7;TR4354|c0_g8;TR4354|c0_g9;TR4354|c0_g10;TR4354|c0_g10;TR4354|c0_g11;TR7237|c0_g1;TR8094|c0_g1;TR8094|c0_g1;TR10662|c0_g1;TR10662|c0_g1;TR11157|c0_g1;TR11157|c0_g1;TR1115…
map00534	Glycosaminoglycan biosynthesis - HS/Hep	59	TR700|c0_g1;TR700|c0_g1;TR2173|c0_g1;TR2173|c0_g1;TR4554|c0_g1;TR4554|c0_g1;TR6008|c0_g3;TR6476|c0_g1;TR6476|c1_g1;TR6553|c0_g1;TR6553|c0_g1;TR6998|c0_g1;TR6998|c0_g1;TR6998|c0_g2;TR6998|c0_g2;TR7519|c0_g1;TR8675|c1_g1;TR8675|c2_g2;TR9425|c0_g1;TR9425|c0_g1;TR9837|c1_g1;TR9837|c1_g1;TR9997|c0_g2;TR11140|c0_g1;TR11140|c0_g1;TR12063|c0_g1;TR12063|c3_g2;TR13221|c0_g1;TR13658|c0_g1;TR13658|c0_g1;TR13…
map00253	Tetracycline biosynthesis	59	TR1496|c0_g1;TR2805|c0_g1;TR2986|c0_g1;TR4329|c1_g1;TR6009|c0_g9;TR6717|c0_g1;TR6959|c1_g2;TR7110|c0_g2;TR7237|c0_g1;TR7919|c1_g1;TR7919|c2_g1;TR7923|c0_g1;TR9804|c0_g3;TR9804|c1_g2;TR10022|c0_g2;TR13152|c0_g1;TR13152|c0_g1;TR13152|c0_g2;TR13152|c0_g2;TR13152|c1_g1;TR13152|c1_g1;TR13708|c2_g1;TR14008|c0_g1;TR15334|c0_g1;TR15334|c0_g2;TR16209|c0_g1;TR18550|c0_g1;TR18550|c0_g2;TR18550|c0_g3;TR18550…
map04122	Sulfur relay system	58	TR849|c0_g1;TR2231|c2_g1;TR2244|c1_g1;TR2321|c0_g4;TR3848|c5_g2;TR3848|c6_g1;TR4508|c0_g1;TR7226|c0_g1;TR7564|c0_g1;TR7934|c0_g5;TR8308|c0_g1;TR9345|c0_g1;TR9420|c0_g1;TR9420|c0_g2;TR10600|c1_g3;TR10867|c0_g1;TR10870|c0_g1;TR12023|c0_g1;TR12212|c0_g1;TR12861|c0_g1;TR12887|c0_g1;TR15469|c0_g1;TR16554|c0_g1;TR16554|c0_g2;TR16554|c0_g3;TR17154|c0_g1;TR17679|c1_g1;TR18167|c0_g1;TR18167|c0_g2;TR18167|…
map00521	Streptomycin biosynthesis	56	TR2273|c0_g1;TR2273|c1_g1;TR3883|c0_g1;TR4895|c0_g1;TR4895|c0_g1;TR6483|c0_g1;TR6483|c1_g1;TR9659|c0_g5;TR10016|c0_g1;TR10016|c0_g5;TR10016|c0_g9;TR10498|c0_g1;TR10498|c1_g1;TR11169|c0_g3;TR12368|c0_g1;TR12368|c0_g1;TR12751|c2_g1;TR12751|c3_g1;TR12973|c0_g1;TR12998|c0_g1;TR14381|c0_g1;TR14463|c1_g1;TR14680|c0_g1;TR16768|c1_g1;TR16768|c1_g1;TR17417|c0_g1;TR18707|c0_g6;TR19708|c0_g1;TR19708|c1_g1;T…
map00540	Lipopolysaccharide biosynthesis	55	TR668|c0_g1;TR668|c0_g1;TR1357|c0_g1;TR1357|c0_g2;TR1357|c0_g2;TR1357|c0_g3;TR2273|c0_g1;TR2273|c1_g1;TR3883|c0_g1;TR6955|c0_g1;TR6955|c0_g2;TR7847|c0_g3;TR7847|c0_g3;TR9141|c0_g1;TR10027|c0_g2;TR10027|c0_g2;TR11157|c0_g1;TR11157|c1_g1;TR11157|c1_g2;TR11671|c0_g1;TR11671|c0_g1;TR11671|c0_g2;TR11671|c0_g2;TR11671|c1_g1;TR11671|c1_g1;TR12929|c0_g1;TR13307|c0_g1;TR13307|c0_g1;TR13307|c0_g2;TR13307|c…
map00624	Polycyclic aromatic hydrocarbon degradation	51	TR206|c0_g1;TR263|c0_g1;TR1800|c0_g1;TR2928|c0_g1;TR4895|c0_g1;TR7202|c0_g1;TR7202|c0_g1;TR7928|c0_g2;TR8149|c0_g2;TR9728|c0_g1;TR9728|c0_g1;TR9850|c0_g2;TR11410|c0_g1;TR11601|c0_g3;TR12055|c0_g2;TR12066|c1_g1;TR13183|c0_g1;TR14141|c0_g1;TR14144|c0_g1;TR14144|c0_g1;TR14986|c0_g1;TR16265|c1_g3;TR16265|c1_g3;TR17377|c0_g1;TR17726|c0_g1;TR20306|c0_g7;TR23808|c0_g1;TR24342|c0_g1;TR25661|c0_g1;TR25661…
map00531	Glycosaminoglycan degradation	50	TR767|c0_g1;TR767|c0_g1;TR777|c0_g1;TR2046|c0_g1;TR2046|c0_g1;TR2046|c1_g1;TR2046|c1_g1;TR2168|c0_g1;TR2168|c0_g1;TR2168|c1_g3;TR2168|c1_g3;TR2375|c0_g1;TR2375|c0_g1;TR2375|c0_g2;TR2375|c0_g2;TR2795|c1_g1;TR2902|c0_g1;TR2902|c0_g1;TR2902|c0_g4;TR2902|c0_g4;TR4222|c0_g1;TR4374|c0_g1;TR8922|c0_g1;TR8922|c0_g1;TR10092|c0_g2;TR10092|c1_g1;TR11582|c0_g1;TR11582|c0_g2;TR16443|c0_g1;TR16443|c0_g1;TR1729…
map00740	Riboflavin metabolism	50	TR1357|c0_g3;TR3596|c0_g1;TR3596|c0_g2;TR3596|c1_g1;TR3596|c2_g1;TR5750|c0_g1;TR5750|c0_g1;TR6955|c0_g1;TR6955|c0_g2;TR7003|c0_g1;TR8207|c0_g1;TR8207|c0_g1;TR8207|c1_g1;TR8207|c1_g1;TR8724|c0_g1;TR8724|c0_g1;TR8724|c0_g2;TR8724|c0_g2;TR9343|c1_g1;TR9343|c1_g1;TR9393|c0_g1;TR10652|c0_g1;TR10652|c0_g1;TR11399|c0_g2;TR11399|c0_g2;TR11399|c1_g1;TR11399|c1_g1;TR12929|c0_g1;TR16510|c0_g1;TR16510|c0_g1;…
map00621	Dioxin degradation	48	TR263|c0_g1;TR1424|c0_g1;TR1800|c0_g1;TR2928|c0_g1;TR7928|c0_g2;TR8149|c0_g2;TR8149|c0_g2;TR9728|c0_g1;TR11410|c0_g1;TR11601|c0_g3;TR13126|c0_g1;TR13126|c0_g1;TR13183|c0_g1;TR14144|c0_g1;TR14986|c0_g1;TR16197|c0_g1;TR16197|c1_g1;TR17377|c0_g1;TR17377|c0_g1;TR19463|c0_g1;TR19631|c0_g1;TR19631|c0_g3;TR19631|c0_g5;TR19631|c0_g7;TR19878|c0_g1;TR19878|c0_g2;TR23517|c1_g1;TR23808|c0_g1;TR24342|c0_g1;TR…
map01056	Biosynthesis of type II polyketide backbone	46	TR1619|c0_g1;TR6009|c0_g9;TR7237|c0_g1;TR7923|c0_g1;TR8689|c0_g1;TR9643|c1_g3;TR9804|c0_g3;TR9804|c1_g2;TR9804|c1_g5;TR10003|c1_g1;TR13152|c0_g1;TR13152|c0_g2;TR13152|c1_g1;TR13708|c2_g1;TR15334|c0_g1;TR15334|c0_g2;TR18516|c1_g1;TR20306|c0_g9;TR20312|c0_g5;TR20312|c0_g8;TR20312|c0_g9;TR20312|c0_g10;TR20312|c0_g17;TR23604|c0_g1;TR24028|c0_g1;TR24028|c1_g1;TR24182|c0_g1;TR27408|c0_g1;TR27925|c0_g1;…
map00401	Novobiocin biosynthesis	46	TR2303|c0_g1;TR6009|c0_g6;TR7329|c0_g1;TR7919|c1_g1;TR7919|c2_g1;TR9804|c1_g4;TR12717|c0_g1;TR12881|c1_g1;TR14439|c0_g2;TR14756|c0_g1;TR16013|c1_g1;TR17735|c0_g1;TR17845|c0_g1;TR17845|c0_g2;TR19142|c0_g1;TR19189|c0_g1;TR19189|c0_g1;TR19485|c0_g1;TR21623|c0_g1;TR23017|c0_g1;TR23017|c0_g1;TR23468|c2_g1;TR23468|c3_g1;TR24227|c0_g1;TR25614|c0_g1;TR27060|c0_g1;TR27981|c0_g1;TR27981|c0_g2;TR28313|c0_g1…
map00363	Bisphenol degradation	45	TR1287|c0_g2;TR1620|c0_g1;TR5553|c0_g1;TR5553|c1_g1;TR6029|c0_g2;TR7189|c0_g1;TR8102|c0_g1;TR10008|c0_g2;TR10780|c0_g1;TR11216|c0_g1;TR13483|c0_g1;TR15923|c0_g1;TR17368|c0_g1;TR17368|c1_g1;TR17387|c0_g2;TR17387|c0_g3;TR17473|c0_g1;TR17473|c0_g2;TR17473|c0_g3;TR18693|c0_g5;TR18693|c0_g4;TR22703|c0_g1;TR22703|c0_g3;TR24149|c0_g1;TR24272|c0_g1;TR25082|c1_g1;TR25360|c0_g1;TR26092|c1_g1;TR26092|c2_g1;…
map00642	Ethylbenzene degradation	42	TR1424|c0_g1;TR2454|c0_g1;TR9728|c0_g1;TR10662|c0_g1;TR11601|c0_g3;TR12746|c0_g2;TR14144|c0_g1;TR14406|c0_g1;TR14683|c1_g1;TR17351|c0_g1;TR17351|c1_g1;TR17406|c1_g1;TR17406|c2_g3;TR17406|c2_g4;TR18708|c0_g1;TR18708|c0_g4;TR19631|c0_g1;TR19631|c0_g2;TR19631|c0_g3;TR19631|c0_g4;TR19631|c0_g5;TR19631|c0_g7;TR19644|c0_g6;TR22618|c1_g3;TR22618|c1_g4;TR27695|c3_g1;TR27695|c4_g1;TR27893|c0_g1;TR27955|c0…
map00633	Nitrotoluene degradation	41	TR2936|c0_g2;TR2936|c0_g2;TR4653|c0_g1;TR4653|c0_g1;TR4653|c0_g2;TR4653|c0_g2;TR5709|c0_g1;TR5709|c0_g1;TR12825|c0_g2;TR12825|c0_g2;TR15683|c0_g1;TR15683|c0_g1;TR15683|c0_g2;TR15683|c0_g2;TR15683|c0_g4;TR15683|c0_g4;TR15683|c0_g6;TR15683|c0_g6;TR15683|c0_g5;TR15683|c0_g5;TR15683|c0_g8;TR15683|c0_g8;TR15683|c0_g9;TR15683|c0_g9;TR15683|c0_g10;TR15683|c0_g10;TR15683|c0_g11;TR15683|c0_g11;TR21334|c0_…
map00643	Styrene degradation	38	TR1120|c0_g3;TR1318|c0_g1;TR5271|c0_g4;TR7822|c0_g1;TR8681|c0_g1;TR8681|c0_g1;TR8704|c0_g2;TR10482|c0_g1;TR11162|c0_g1;TR13126|c0_g1;TR13223|c1_g1;TR13223|c1_g2;TR13223|c2_g1;TR13223|c2_g2;TR14714|c0_g1;TR17351|c0_g1;TR17351|c1_g1;TR20032|c0_g2;TR20306|c0_g7;TR22652|c3_g4;TR22652|c3_g4;TR22851|c0_g1;TR24159|c0_g1;TR24197|c0_g1;TR25129|c0_g1;TR25343|c0_g1;TR25343|c0_g1;TR26581|c0_g1;TR27690|c0_g4;…
map00550	Peptidoglycan biosynthesis	37	TR1059|c0_g1;TR2073|c0_g1;TR7798|c0_g1;TR9150|c0_g1;TR15376|c0_g1;TR15376|c0_g1;TR15376|c1_g1;TR15376|c1_g1;TR15376|c1_g2;TR15376|c1_g2;TR15387|c1_g5;TR17149|c0_g1;TR17149|c0_g1;TR17149|c0_g2;TR17149|c0_g2;TR17149|c1_g1;TR17149|c1_g1;TR18610|c0_g1;TR19288|c1_g1;TR19486|c1_g2;TR19486|c1_g5;TR19486|c2_g3;TR19496|c0_g1;TR19496|c1_g1;TR21998|c0_g1;TR21998|c0_g1;TR25506|c0_g1;TR26265|c0_g1;TR29010|c0_…
map04060	Cytokine-cytokine receptor interaction	37	TR1960|c1_g2;TR2474|c1_g1;TR2784|c0_g5;TR3479|c0_g1;TR4961|c1_g2;TR6033|c0_g1;TR6240|c0_g1;TR8024|c0_g2;TR9471|c0_g1;TR11586|c1_g1;TR11586|c1_g5;TR11586|c1_g6;TR11612|c0_g3;TR13216|c0_g1;TR13873|c0_g1;TR13873|c0_g2;TR14329|c0_g1;TR14731|c0_g1;TR14731|c0_g2;TR18681|c0_g1;TR18901|c0_g1;TR18901|c0_g1;TR18901|c0_g2;TR18901|c0_g2;TR20657|c0_g2;TR29531|c0_g1;TR31908|c0_g1;TR34188|c0_g1;TR35608|c0_g1;TR…
map04514	Cell adhesion molecules (CAMs)	37	TR255|c0_g1;TR607|c0_g1;TR1874|c1_g3;TR2231|c0_g1;TR2231|c0_g1;TR2231|c1_g1;TR5215|c0_g1;TR6033|c0_g1;TR6945|c0_g1;TR8843|c0_g1;TR10051|c3_g2;TR12175|c0_g1;TR13216|c0_g1;TR15882|c0_g1;TR17954|c0_g1;TR18210|c0_g1;TR19696|c0_g1;TR22188|c0_g1;TR22501|c0_g1;TR23665|c1_g2;TR24453|c0_g2;TR25637|c1_g1;TR25879|c0_g1;TR26595|c0_g1;TR30771|c1_g2;TR31677|c1_g1;TR32358|c1_g1;TR34867|c4_g7;TR38172|c0_g1;TR416…
map03450	Non-homologous end-joining	35	TR961|c0_g1;TR1197|c0_g1;TR1197|c0_g1;TR1259|c0_g2;TR1259|c1_g1;TR1598|c0_g2;TR1598|c2_g1;TR1715|c1_g2;TR3214|c0_g2;TR4619|c0_g1;TR5221|c0_g1;TR6717|c0_g1;TR9542|c0_g2;TR12757|c3_g1;TR15353|c1_g1;TR16102|c0_g1;TR19590|c0_g1;TR20593|c1_g1;TR20593|c2_g4;TR21480|c1_g1;TR21480|c1_g1;TR21480|c2_g1;TR21480|c2_g1;TR23086|c1_g1;TR25455|c1_g1;TR28031|c1_g4;TR28031|c2_g4;TR29505|c1_g1;TR32331|c0_g1;TR34949…
map00440	Phosphonate and phosphinate metabolism	33	TR1357|c0_g1;TR1357|c0_g1;TR1357|c0_g2;TR1357|c0_g3;TR1357|c0_g3;TR1363|c0_g8;TR1363|c0_g8;TR1363|c0_g11;TR1363|c0_g11;TR1363|c0_g14;TR1363|c0_g14;TR2681|c0_g1;TR6955|c0_g1;TR6955|c0_g1;TR6955|c0_g2;TR6955|c0_g2;TR7175|c0_g1;TR11998|c0_g1;TR12929|c0_g1;TR12929|c0_g1;TR14313|c0_g1;TR14313|c0_g1;TR17368|c0_g1;TR17368|c1_g1;TR19194|c0_g1;TR19194|c0_g1;TR19194|c0_g2;TR19194|c0_g2;TR19194|c0_g3;TR1919…
map00532	Glycosaminoglycan biosynthesis - CS/DS	33	TR6008|c0_g3;TR6008|c0_g3;TR6476|c0_g1;TR6476|c0_g1;TR6476|c1_g1;TR6476|c1_g1;TR7519|c0_g1;TR7519|c0_g1;TR8675|c1_g1;TR8675|c1_g1;TR8675|c2_g2;TR8675|c2_g2;TR9997|c0_g2;TR9997|c0_g2;TR12063|c0_g1;TR12063|c3_g2;TR12063|c3_g2;TR13221|c0_g1;TR13221|c0_g1;TR15703|c0_g7;TR15703|c0_g7;TR18971|c1_g1;TR18971|c1_g1;TR19484|c0_g1;TR19484|c0_g1;TR19484|c1_g1;TR19484|c1_g1;TR20923|c0_g1;TR20923|c0_g1;TR23618…
map04610	Complement and coagulation cascades	33	TR2784|c0_g5;TR6033|c0_g1;TR6033|c0_g1;TR9065|c0_g1;TR9999|c0_g1;TR9999|c0_g2;TR9999|c0_g3;TR9999|c0_g4;TR9999|c0_g5;TR9999|c0_g6;TR9999|c0_g7;TR9999|c0_g8;TR9999|c0_g9;TR13216|c0_g1;TR13216|c0_g1;TR14773|c0_g1;TR15020|c0_g1;TR15203|c0_g1;TR18788|c0_g1;TR18788|c0_g2;TR18788|c0_g3;TR18788|c0_g4;TR18788|c0_g5;TR18788|c0_g6;TR24415|c0_g1;TR24415|c0_g2;TR27975|c0_g1;TR28936|c0_g2;TR29041|c0_g1;TR2908…
map00522	Biosynthesis of 12-, 14- and 16-membered macrolides	32	TR1370|c0_g4;TR1370|c0_g8;TR1370|c0_g10;TR1370|c0_g14;TR1370|c0_g14;TR8142|c2_g1;TR9422|c0_g1;TR9598|c0_g1;TR9598|c0_g6;TR9598|c0_g15;TR11988|c0_g1;TR12762|c0_g1;TR12987|c0_g1;TR14971|c0_g1;TR15033|c0_g1;TR16215|c4_g1;TR17662|c0_g1;TR17662|c0_g1;TR17662|c1_g1;TR17662|c1_g1;TR17845|c0_g1;TR17845|c0_g1;TR17845|c0_g2;TR17845|c0_g2;TR18789|c0_g1;TR18789|c0_g1;TR20635|c0_g1;TR20635|c0_g1;TR21833|c0_g1…
map00791	Atrazine degradation	32	TR702|c0_g1;TR702|c0_g2;TR2197|c0_g3;TR2197|c0_g3;TR2197|c0_g4;TR2197|c0_g4;TR4740|c0_g1;TR5274|c0_g1;TR8062|c0_g1;TR9529|c2_g2;TR9529|c2_g2;TR12776|c0_g1;TR12776|c0_g1;TR12808|c0_g1;TR14129|c0_g1;TR14393|c0_g1;TR14393|c0_g1;TR17711|c0_g2;TR17711|c0_g2;TR19580|c0_g1;TR20747|c0_g1;TR20747|c0_g1;TR21545|c0_g1;TR21545|c0_g1;TR21545|c1_g1;TR21545|c1_g1;TR24039|c0_g1;TR24039|c0_g1;TR27896|c1_g1;TR2914…
map00604	Glycosphingolipid biosynthesis - ganglio series	30	TR777|c0_g1;TR4222|c0_g1;TR4374|c0_g1;TR10092|c0_g2;TR10092|c1_g1;TR11582|c0_g1;TR11582|c0_g2;TR18547|c0_g2;TR18562|c0_g1;TR20001|c0_g1;TR20001|c0_g2;TR20001|c1_g1;TR20198|c0_g4;TR20198|c0_g6;TR20198|c0_g12;TR25590|c0_g1;TR25590|c0_g2;TR26425|c0_g1;TR29265|c0_g1;TR29265|c1_g1;TR33614|c0_g1;TR33614|c1_g1;TR35438|c0_g1;TR35438|c0_g2;TR36100|c0_g1;TR38907|c0_g1;TR40138|c0_g1;TR40171|c0_g1;TR40171|c0…
map00984	Steroid degradation	28	TR662|c0_g4;TR2928|c0_g1;TR9370|c0_g1;TR11601|c0_g3;TR11982|c0_g1;TR11982|c0_g1;TR13151|c0_g1;TR14700|c0_g1;TR14700|c0_g1;TR17971|c0_g1;TR17971|c0_g2;TR19529|c0_g1;TR19529|c0_g1;TR21473|c1_g1;TR21473|c1_g1;TR23447|c0_g5;TR25661|c0_g1;TR25661|c0_g2;TR25856|c0_g1;TR27519|c0_g1;TR27695|c3_g1;TR27695|c4_g1;TR27777|c0_g2;TR27777|c0_g3;TR33592|c0_g1;TR35809|c1_g1;TR35809|c1_g1;TR35809|c2_g1;TR35809|c2_…
map00981	Insect hormone biosynthesis	26	TR135|c0_g2;TR135|c0_g3;TR4589|c0_g1;TR7923|c0_g1;TR8689|c0_g1;TR9643|c1_g3;TR9643|c1_g2;TR10003|c1_g2;TR13651|c0_g2;TR13708|c2_g1;TR14355|c1_g1;TR16319|c0_g1;TR18713|c2_g4;TR18713|c2_g5;TR18713|c2_g8;TR18713|c2_g10;TR18737|c0_g4;TR18737|c0_g3;TR18831|c0_g1;TR25984|c0_g1;TR25984|c0_g3;TR28313|c0_g1;TR29819|c0_g1;TR35362|c0_g1;TR37583|c0_g1;TR38662|c2_g2
map00601	Glycosphingolipid biosynthesis - lacto and neolacto series	25	TR6476|c0_g1;TR6476|c1_g1;TR6609|c1_g1;TR9997|c0_g2;TR18547|c0_g2;TR20198|c0_g2;TR20198|c0_g6;TR20198|c0_g12;TR22331|c0_g1;TR22331|c1_g4;TR25339|c1_g1;TR25955|c0_g2;TR27960|c2_g2;TR27960|c3_g5;TR27960|c4_g1;TR29420|c0_g1;TR29420|c1_g1;TR29754|c0_g1;TR29754|c1_g1;TR33332|c0_g3;TR39378|c1_g1;TR41484|c0_g2;TR42881|c0_g1;TR42881|c1_g1;TR43187|c0_g1
map00196	Photosynthesis - antenna proteins	24	TR3736|c0_g1;TR3956|c0_g1;TR6653|c0_g1;TR6653|c0_g1;TR6653|c0_g2;TR6653|c0_g2;TR10448|c0_g1;TR12053|c0_g2;TR12053|c0_g4;TR18336|c0_g1;TR21116|c0_g1;TR23596|c0_g1;TR23982|c0_g1;TR23982|c0_g1;TR23982|c1_g1;TR23982|c1_g1;TR27839|c0_g1;TR27839|c0_g1;TR31309|c0_g1;TR33519|c0_g1;TR33952|c0_g1;TR33952|c0_g1;TR33952|c0_g2;TR36779|c0_g1;TR37681|c0_g1;TR37681|c0_g1;TR38716|c0_g1;TR39089|c0_g1;TR41612|c0_g1…
map00232	Caffeine metabolism	23	TR11322|c0_g1;TR12160|c0_g1;TR20109|c0_g1;TR20109|c0_g2;TR20109|c1_g1;TR22691|c0_g1;TR22691|c0_g1;TR23347|c0_g1;TR23429|c1_g1;TR23429|c1_g2;TR25922|c0_g1;TR25922|c0_g1;TR26463|c0_g1;TR30155|c0_g1;TR30155|c1_g3;TR33921|c0_g1;TR34402|c0_g1;TR34402|c1_g1;TR34451|c0_g1;TR34451|c1_g1;TR34523|c0_g1;TR35271|c0_g6;TR35271|c0_g8;TR35593|c0_g1;TR37048|c0_g1
map00121	Secondary bile acid biosynthesis	21	TR2936|c0_g2;TR4653|c0_g1;TR5709|c0_g1;TR9643|c1_g2;TR12825|c0_g2;TR15683|c0_g4;TR15683|c0_g6;TR15683|c0_g5;TR19320|c0_g1;TR20306|c0_g7;TR21334|c0_g1;TR21334|c0_g3;TR21334|c0_g4;TR23814|c0_g2;TR23814|c0_g3;TR29517|c0_g1;TR29517|c0_g7;TR29517|c0_g8;TR29517|c0_g10;TR29517|c0_g12;TR37563|c0_g1
map00364	Fluorobenzoate degradation	20	TR1496|c0_g1;TR7572|c0_g1;TR9370|c0_g1;TR13151|c0_g1;TR15040|c0_g1;TR20312|c0_g11;TR23423|c0_g1;TR23447|c0_g5;TR24137|c0_g1;TR26046|c0_g1;TR27333|c0_g1;TR30869|c0_g1;TR31993|c0_g1;TR32224|c0_g1;TR32288|c0_g1;TR34879|c0_g1;TR34879|c1_g1;TR35743|c0_g1;TR36573|c1_g1;TR38189|c0_g5
map00473	D-Alanine metabolism	19	TR6028|c0_g1;TR6028|c0_g2;TR6425|c0_g1;TR10073|c0_g5;TR10073|c0_g3;TR10073|c0_g4;TR10073|c0_g6;TR10073|c0_g8;TR10073|c0_g9;TR22648|c0_g1;TR30629|c0_g3;TR30629|c1_g2;TR34002|c0_g1;TR41944|c0_g1;TR42181|c1_g1;TR42181|c1_g3;TR42181|c1_g7;TR42181|c1_g10;TR42181|c1_g9
map00072	Synthesis and degradation of ketone bodies	18	TR9052|c0_g1;TR9052|c0_g2;TR10062|c1_g1;TR10062|c1_g1;TR12746|c0_g1;TR12746|c0_g2;TR14355|c1_g1;TR14683|c1_g1;TR14683|c1_g2;TR16197|c0_g1;TR16197|c0_g1;TR16197|c1_g1;TR16197|c1_g1;TR25949|c0_g1;TR25949|c0_g1;TR25949|c1_g1;TR25949|c1_g1;TR25949|c1_g2;TR25949|c1_g2;TR25949|c1_g3;TR25949|c1_g3;TR37583|c0_g1;TR37586|c0_g1;TR37586|c0_g1;TR37624|c0_g2;TR37624|c0_g2;TR41357|c0_g1
map00512	Mucin type O-Glycan biosynthesis	18	TR6476|c0_g1;TR6476|c1_g1;TR8675|c1_g1;TR8675|c2_g2;TR9997|c0_g2;TR12063|c0_g1;TR12063|c0_g1;TR12063|c3_g2;TR18547|c0_g2;TR18547|c0_g2;TR19484|c0_g1;TR19484|c1_g1;TR20198|c0_g4;TR20198|c0_g6;TR20198|c0_g12;TR33332|c0_g5;TR33332|c0_g3;TR36100|c0_g1;TR38907|c0_g1;TR41484|c0_g2;TR41484|c0_g2
map00533	Glycosaminoglycan biosynthesis - KS	17	TR6609|c1_g1;TR18547|c0_g2;TR20198|c0_g2;TR20198|c0_g4;TR20198|c0_g6;TR20198|c0_g12;TR25339|c1_g1;TR27960|c2_g2;TR27960|c3_g5;TR27960|c4_g1;TR29420|c1_g1;TR29754|c0_g1;TR29754|c1_g1;TR36100|c0_g1;TR38907|c0_g1;TR41484|c0_g2;TR43187|c0_g1
map01053	Biosynthesis of siderophore group nonribosomal peptides	17	TR9853|c0_g1;TR10099|c1_g2;TR11608|c1_g4;TR11608|c1_g7;TR11608|c1_g8;TR11608|c1_g12;TR11613|c0_g6;TR11613|c0_g10;TR12870|c0_g1;TR12870|c0_g2;TR12870|c1_g1;TR15987|c0_g2;TR22642|c0_g1;TR23417|c2_g1;TR23417|c2_g1;TR41093|c0_g1;TR41945|c1_g1;TR41945|c1_g1;TR44468|c0_g1
map00472	D-Arginine and D-ornithine metabolism	16	TR6028|c0_g1;TR6028|c0_g2;TR6425|c0_g1;TR10073|c0_g5;TR10073|c0_g3;TR10073|c0_g4;TR10073|c0_g6;TR10073|c0_g8;TR10073|c0_g9;TR22648|c0_g1;TR34002|c0_g1;TR42181|c1_g1;TR42181|c1_g3;TR42181|c1_g7;TR42181|c1_g10;TR42181|c1_g9
map00785	Lipoic acid metabolism	15	TR20632|c0_g1;TR20632|c0_g1;TR20632|c0_g2;TR20632|c0_g2;TR23165|c0_g1;TR23165|c0_g1;TR24201|c2_g1;TR24201|c2_g1;TR31173|c0_g2;TR31173|c0_g2;TR31173|c1_g1;TR31173|c1_g1;TR31173|c1_g2;TR31173|c1_g2;TR38180|c0_g1;TR38180|c0_g1;TR38180|c0_g2;TR38180|c0_g2;TR38180|c0_g3;TR38180|c0_g3;TR38180|c0_g4;TR38180|c0_g4;TR38180|c0_g5;TR38180|c0_g5;TR38873|c0_g1;TR38873|c0_g1;TR42649|c0_g1;TR42649|c0_g1;TR42649…
map00331	Clavulanic acid biosynthesis	15	TR2805|c0_g1;TR11087|c0_g1;TR11087|c0_g1;TR11087|c1_g1;TR14356|c0_g1;TR18518|c0_g4;TR27690|c0_g4;TR34920|c0_g2;TR34920|c0_g1;TR35415|c0_g4;TR37335|c0_g1;TR37335|c0_g1;TR41973|c0_g1;TR41973|c0_g2;TR41973|c0_g3;TR44008|c0_g1;TR44201|c0_g1;TR44201|c0_g1
map00231	Puromycin biosynthesis	15	TR9654|c0_g1;TR10412|c0_g1;TR10412|c1_g1;TR14368|c0_g1;TR16768|c1_g1;TR20102|c0_g1;TR20102|c1_g1;TR20102|c1_g2;TR23389|c0_g1;TR23389|c1_g1;TR26773|c0_g1;TR28531|c0_g1;TR31212|c0_g1;TR31400|c0_g1;TR35832|c0_g1
map00311	Penicillin and cephalosporin biosynthesis	11	TR3848|c5_g2;TR8308|c0_g1;TR16099|c0_g1;TR16099|c0_g1;TR19611|c0_g11;TR31910|c0_g1;TR35237|c0_g1;TR35237|c0_g1;TR35237|c0_g2;TR35237|c0_g2;TR35237|c0_g4;TR35237|c0_g4;TR39469|c0_g1;TR39469|c0_g2;TR41449|c1_g4;TR41449|c1_g4
map00471	D-Glutamine and D-glutamate metabolism	9	TR1921|c0_g1;TR8053|c0_g1;TR12446|c0_g1;TR13626|c1_g1;TR18610|c0_g1;TR18610|c0_g1;TR31775|c1_g2;TR34401|c1_g1;TR36876|c0_g1;TR36876|c2_g1
map02040	Flagellar assembly	7	TR529|c1_g1;TR9503|c2_g1;TR15695|c0_g4;TR15695|c0_g3;TR32851|c1_g1;TR34670|c1_g1;TR42760|c0_g7
map04672	Intestinal immune network for IgA production	5	TR8843|c0_g1;TR8843|c0_g1;TR15882|c0_g1;TR15882|c0_g1;TR18901|c0_g1;TR18901|c0_g2;TR23591|c0_g1
map01062	Biosynthesis of terpenoids and steroids	2	TR25755|c0_g1;TR32548|c0_g1
map02060	Phosphotransferase system (PTS)	1	TR37138|c0_g1
