# Supplementary material for: De novo assembly and annotation of the Zhe-Maidong (Ophiopogon japonicus (L.f.) Ker-Gawl) transcriptome in different growth stages
Source: Sci Rep. 2017 Jun 15;7:3616. doi: 10.1038/s41598-017-03937-w (PMC5472570; doi:10.1038/s41598-017-03937-w)
Supplement: Supplementary file 2 — Table S2 [file 41598_2017_3937_MOESM2_ESM.xls]

## Sheet: Sheet3
Unigene_id	Y1	Y2	Y3	KEGG_annotation
	Value of FPKM
TR30169|c0_g1	2938.2	2131.9	1985.13	map00750:Vitamin B6 metabolism;map00010:Glycolysis / Gluconeogenesis;map00710:Carbon fixation in photosynthetic organisms;map01100:Metabolic pathways;map01110:Biosynthesis of secondary metabolites;map01120:Microbial metabolism in diverse environments;map04066:HIF-1 signaling pathway;
TR30150|c0_g7	1952.56	1399.67	1228.32	map00010:Glycolysis / Gluconeogenesis;map00710:Carbon fixation in photosynthetic organisms;map01110:Biosynthesis of secondary metabolites;map01120:Microbial metabolism in diverse environments;map04066:HIF-1 signaling pathway;map05010:Alzheimer's disease;map00750:Vitamin B6 metabolism;map01100:Metabolic pathways
TR31741|c1_g1	1878.08	699.07	447.45	map00625:Chloroalkane and chloroalkene degradation;map00626:Naphthalene degradation;map00680:Methane metabolism;map01110:Biosynthesis of secondary metabolites;map00010:Glycolysis / Gluconeogenesis;map00071:Fatty acid metabolism;map00830:Retinol metabolism;map00980:Metabolism of xenobiotics by cytochrome P450;map00982:Drug metabolism - cytochrome P450;map05204:Chemical carcinogenesis;map00350:Tyro…
TR31741|c1_g5	1800.2	521.72	305.47	map00625:Chloroalkane and chloroalkene degradation;map00626:Naphthalene degradation;map00680:Methane metabolism;map01110:Biosynthesis of secondary metabolites;map01120:Microbial metabolism in diverse environments;map00010:Glycolysis / Gluconeogenesis;map00071:Fatty acid metabolism;map00350:Tyrosine metabolism;map00830:Retinol metabolism;map00980:Metabolism of xenobiotics by cytochrome P450;map009…
TR10086|c1_g11	1769.82	540.02	366.48	map00010:Glycolysis / Gluconeogenesis;map00071:Fatty acid metabolism;map00625:Chloroalkane and chloroalkene degradation;map00626:Naphthalene degradation;map00680:Methane metabolism;map00830:Retinol metabolism;map00980:Metabolism of xenobiotics by cytochrome P450;map00982:Drug metabolism - cytochrome P450;map01110:Biosynthesis of secondary metabolites;map05204:Chemical carcinogenesis;map00350:Tyro…
TR22332|c0_g6	1603.53	206.42	120.46	map00625:Chloroalkane and chloroalkene degradation;map00626:Naphthalene degradation;map00680:Methane metabolism;map01110:Biosynthesis of secondary metabolites;map00010:Glycolysis / Gluconeogenesis;map00071:Fatty acid metabolism;map00830:Retinol metabolism;map00980:Metabolism of xenobiotics by cytochrome P450;map00982:Drug metabolism - cytochrome P450;map05204:Chemical carcinogenesis;map00350:Tyro…
TR30150|c0_g2	1584.56	1009.74	932.55	map00750:Vitamin B6 metabolism;map00010:Glycolysis / Gluconeogenesis;map00710:Carbon fixation in photosynthetic organisms;map01100:Metabolic pathways;map01110:Biosynthesis of secondary metabolites;map01120:Microbial metabolism in diverse environments;map04066:HIF-1 signaling pathway;map05010:Alzheimer's disease
TR31741|c1_g8	1335.85	480.41	292.01	map00625:Chloroalkane and chloroalkene degradation;map00626:Naphthalene degradation;map00680:Methane metabolism;map01110:Biosynthesis of secondary metabolites;map01120:Microbial metabolism in diverse environments;map00010:Glycolysis / Gluconeogenesis;map00071:Fatty acid metabolism;map00350:Tyrosine metabolism;map00830:Retinol metabolism;map00980:Metabolism of xenobiotics by cytochrome P450;map009…
TR44044|c0_g1	1295.61	304.22	65.12	map01110:Biosynthesis of secondary metabolites;map01100:Metabolic pathways;map00909:Sesquiterpenoid and triterpenoid biosynthesis
TR29107|c1_g8	1273.42	1090.79	960.73	map00010:Glycolysis / Gluconeogenesis;map00680:Methane metabolism;map01100:Metabolic pathways;map01110:Biosynthesis of secondary metabolites;map01120:Microbial metabolism in diverse environments;map03018:RNA degradation;map04066:HIF-1 signaling pathway
TR36084|c0_g4	1235.68	334.38	64.78	map01110:Biosynthesis of secondary metabolites;map01100:Metabolic pathways;map00909:Sesquiterpenoid and triterpenoid biosynthesis
TR18363|c0_g1	1212.82	246.68	68.19	map01100:Metabolic pathways;map01110:Biosynthesis of secondary metabolites;map00909:Sesquiterpenoid and triterpenoid biosynthesis
TR30150|c0_g3	1195.83	890.26	1060.29	map00010:Glycolysis / Gluconeogenesis;map01110:Biosynthesis of secondary metabolites;map04066:HIF-1 signaling pathway;map05010:Alzheimer's disease;map00750:Vitamin B6 metabolism;map00710:Carbon fixation in photosynthetic organisms;map01100:Metabolic pathways;map01120:Microbial metabolism in diverse environments
TR17379|c2_g1	1129.8	433.98	56.75	map01100:Metabolic pathways;map00909:Sesquiterpenoid and triterpenoid biosynthesis;map01110:Biosynthesis of secondary metabolites
TR30156|c0_g1	1118.25	385.63	60.77	map01100:Metabolic pathways;map00909:Sesquiterpenoid and triterpenoid biosynthesis;map01110:Biosynthesis of secondary metabolites
TR29107|c1_g11	1111.83	985.08	895.89	map00010:Glycolysis / Gluconeogenesis;map00680:Methane metabolism;map01100:Metabolic pathways;map01110:Biosynthesis of secondary metabolites;map01120:Microbial metabolism in diverse environments;map03018:RNA degradation;map04066:HIF-1 signaling pathway
TR30169|c0_g2	1103.98	810.55	824.76	map00010:Glycolysis / Gluconeogenesis;map01110:Biosynthesis of secondary metabolites;map04066:HIF-1 signaling pathway;map05010:Alzheimer's disease;map00710:Carbon fixation in photosynthetic organisms;map01120:Microbial metabolism in diverse environments;map00750:Vitamin B6 metabolism;map01100:Metabolic pathways
TR10086|c1_g4	1093.36	406.13	280.47	map00010:Glycolysis / Gluconeogenesis;map00071:Fatty acid metabolism;map00350:Tyrosine metabolism;map00625:Chloroalkane and chloroalkene degradation;map00626:Naphthalene degradation;map00680:Methane metabolism;map00830:Retinol metabolism;map00980:Metabolism of xenobiotics by cytochrome P450;map00982:Drug metabolism - cytochrome P450;map01100:Metabolic pathways;map01110:Biosynthesis of secondary m…
TR22676|c0_g1	1082.48	368.18	137.83	map00943:Isoflavonoid biosynthesis;map00940:Phenylpropanoid biosynthesis;map00941:Flavonoid biosynthesis;map00900:Terpenoid backbone biosynthesis;map00909:Sesquiterpenoid and triterpenoid biosynthesis;map01110:Biosynthesis of secondary metabolites
TR22294|c0_g3	1050.36	978.01	759	map00290:Valine, leucine and isoleucine biosynthesis;map00650:Butanoate metabolism;map00660:C5-Branched dibasic acid metabolism;map00770:Pantothenate and CoA biosynthesis;map01100:Metabolic pathways;map01110:Biosynthesis of secondary metabolites
TR30150|c0_g6	1046.65	911.35	947.18	map00010:Glycolysis / Gluconeogenesis;map01110:Biosynthesis of secondary metabolites;map04066:HIF-1 signaling pathway;map05010:Alzheimer's disease;map00710:Carbon fixation in photosynthetic organisms;map01120:Microbial metabolism in diverse environments;map00750:Vitamin B6 metabolism;map01100:Metabolic pathways
TR2256|c0_g4	999.64	1187.24	1254.03	map00380:Tryptophan metabolism;map00630:Glyoxylate and dicarboxylate metabolism;map01110:Biosynthesis of secondary metabolites;map04146:Peroxisome;map05014:Amyotrophic lateral sclerosis (ALS);map05110:Vibrio cholerae infection;map05146:Amoebiasis;map04970:Salivary secretion;map04142:Lysosome
TR40342|c0_g3	966.83	831.41	737.64	map00053:Ascorbate and aldarate metabolism;map00480:Glutathione metabolism
TR6009|c0_g10	959.41	1319.6	1234.91	map00960:Tropane, piperidine and pyridine alkaloid biosynthesis;map01110:Biosynthesis of secondary metabolites;map00830:Retinol metabolism;map01100:Metabolic pathways;map00650:Butanoate metabolism;map00362:Benzoate degradation;map01120:Microbial metabolism in diverse environments
TR31741|c1_g3	875.87	271.71	187.72	map00625:Chloroalkane and chloroalkene degradation;map00626:Naphthalene degradation;map00680:Methane metabolism;map01120:Microbial metabolism in diverse environments;map00010:Glycolysis / Gluconeogenesis;map00071:Fatty acid metabolism;map00350:Tyrosine metabolism;map00830:Retinol metabolism;map00980:Metabolism of xenobiotics by cytochrome P450;map00982:Drug metabolism - cytochrome P450;map05204:C…
TR10086|c1_g3	836	286.34	183.31	map00625:Chloroalkane and chloroalkene degradation;map00626:Naphthalene degradation;map00680:Methane metabolism;map01110:Biosynthesis of secondary metabolites;map00010:Glycolysis / Gluconeogenesis;map00071:Fatty acid metabolism;map00350:Tyrosine metabolism;map00830:Retinol metabolism;map00980:Metabolism of xenobiotics by cytochrome P450;map00982:Drug metabolism - cytochrome P450;map01100:Metaboli…
TR8005|c0_g2	811.48	272.18	124.29	map00943:Isoflavonoid biosynthesis;map00940:Phenylpropanoid biosynthesis;map00941:Flavonoid biosynthesis;map00900:Terpenoid backbone biosynthesis;map00909:Sesquiterpenoid and triterpenoid biosynthesis;map01110:Biosynthesis of secondary metabolites
TR26003|c0_g6	792.23	695.44	648.51	map00010:Glycolysis / Gluconeogenesis;map00680:Methane metabolism;map01100:Metabolic pathways;map01110:Biosynthesis of secondary metabolites;map01120:Microbial metabolism in diverse environments;map03018:RNA degradation;map04066:HIF-1 signaling pathway
TR30698|c0_g1	787.04	231.74	146.94	map00010:Glycolysis / Gluconeogenesis;map01110:Biosynthesis of secondary metabolites;map00380:Tryptophan metabolism;map00360:Phenylalanine metabolism;map00620:Pyruvate metabolism;map00330:Arginine and proline metabolism;map01100:Metabolic pathways
TR2897|c1_g2	775.43	83.7	46.69	map00625:Chloroalkane and chloroalkene degradation;map00626:Naphthalene degradation;map00680:Methane metabolism;map01110:Biosynthesis of secondary metabolites;map00010:Glycolysis / Gluconeogenesis;map00071:Fatty acid metabolism;map00830:Retinol metabolism;map00980:Metabolism of xenobiotics by cytochrome P450;map00982:Drug metabolism - cytochrome P450;map05204:Chemical carcinogenesis;map00350:Tyro…
TR7959|c0_g2	753.59	440.91	364.15	map00010:Glycolysis / Gluconeogenesis;map00710:Carbon fixation in photosynthetic organisms;map01100:Metabolic pathways;map01110:Biosynthesis of secondary metabolites;map01120:Microbial metabolism in diverse environments
TR222|c0_g2	743.72	578.74	536.57	map00053:Ascorbate and aldarate metabolism;map00480:Glutathione metabolism;map00360:Phenylalanine metabolism;map00380:Tryptophan metabolism;map00940:Phenylpropanoid biosynthesis;map01100:Metabolic pathways
TR7932|c3_g1	713.28	185.66	45.34	map00941:Flavonoid biosynthesis;map00944:Flavone and flavonol biosynthesis;map01100:Metabolic pathways;map01110:Biosynthesis of secondary metabolites;map00904:Diterpenoid biosynthesis;map00909:Sesquiterpenoid and triterpenoid biosynthesis;map00943:Isoflavonoid biosynthesis
TR17569|c0_g2	686.46	225.2	195.74	map00010:Glycolysis / Gluconeogenesis;map00710:Carbon fixation in photosynthetic organisms;map01110:Biosynthesis of secondary metabolites;map01120:Microbial metabolism in diverse environments;map04066:HIF-1 signaling pathway;map05010:Alzheimer's disease;map00750:Vitamin B6 metabolism;map01100:Metabolic pathways
TR30150|c0_g1	685.84	566.65	547.36	map00750:Vitamin B6 metabolism;map00010:Glycolysis / Gluconeogenesis;map00710:Carbon fixation in photosynthetic organisms;map01100:Metabolic pathways;map01110:Biosynthesis of secondary metabolites;map01120:Microbial metabolism in diverse environments;map04066:HIF-1 signaling pathway;map05010:Alzheimer's disease
TR27715|c0_g3	659.89	368.86	584.6	map04075:Plant hormone signal transduction;map00950:Isoquinoline alkaloid biosynthesis;map01100:Metabolic pathways;map01110:Biosynthesis of secondary metabolites
TR27339|c0_g3	650.33	184.16	139.98	map00750:Vitamin B6 metabolism;map00010:Glycolysis / Gluconeogenesis;map00710:Carbon fixation in photosynthetic organisms;map01100:Metabolic pathways;map01110:Biosynthesis of secondary metabolites;map01120:Microbial metabolism in diverse environments;map04066:HIF-1 signaling pathway;map05010:Alzheimer's disease
TR10401|c0_g2	649.09	208.78	224.09	map00010:Glycolysis / Gluconeogenesis;map00710:Carbon fixation in photosynthetic organisms;map01110:Biosynthesis of secondary metabolites;map01120:Microbial metabolism in diverse environments;map04066:HIF-1 signaling pathway;map05010:Alzheimer's disease;map00750:Vitamin B6 metabolism;map01100:Metabolic pathways
TR16957|c0_g1	640.41	176.62	37.03	map00944:Flavone and flavonol biosynthesis;map00940:Phenylpropanoid biosynthesis;map00950:Isoquinoline alkaloid biosynthesis;map01100:Metabolic pathways;map01110:Biosynthesis of secondary metabolites
TR36084|c0_g1	630.04	151.44	38.88	map00909:Sesquiterpenoid and triterpenoid biosynthesis;map01100:Metabolic pathways;map01110:Biosynthesis of secondary metabolites
TR16942|c0_g4	618.89	1903.84	961.23	map00052:Galactose metabolism;map00500:Starch and sucrose metabolism;map01100:Metabolic pathways
TR22332|c0_g5	614.5	275.25	171.81	map00625:Chloroalkane and chloroalkene degradation;map00626:Naphthalene degradation;map00680:Methane metabolism;map01110:Biosynthesis of secondary metabolites;map00010:Glycolysis / Gluconeogenesis;map00071:Fatty acid metabolism;map00350:Tyrosine metabolism;map00830:Retinol metabolism;map00980:Metabolism of xenobiotics by cytochrome P450;map00982:Drug metabolism - cytochrome P450;map01100:Metaboli…
TR43969|c1_g2	586.67	405.14	344.21	map04910:Insulin signaling pathway;map04950:Maturity onset diabetes of the young;map00010:Glycolysis / Gluconeogenesis;map00230:Purine metabolism;map00620:Pyruvate metabolism;map01100:Metabolic pathways;map01110:Biosynthesis of secondary metabolites;map01120:Microbial metabolism in diverse environments;map04930:Type II diabetes mellitus;map05203:Viral carcinogenesis
TR18513|c0_g1	583.21	559.21	489.53	map00010:Glycolysis / Gluconeogenesis;map00051:Fructose and mannose metabolism;map00562:Inositol phosphate metabolism;map00710:Carbon fixation in photosynthetic organisms;map01100:Metabolic pathways;map01110:Biosynthesis of secondary metabolites;map01120:Microbial metabolism in diverse environments
TR38908|c0_g5	570.72	335.37	291.72	map00010:Glycolysis / Gluconeogenesis;map00710:Carbon fixation in photosynthetic organisms;map01100:Metabolic pathways;map01110:Biosynthesis of secondary metabolites;map01120:Microbial metabolism in diverse environments
TR31741|c1_g2	569.28	137.61	80.13	map00625:Chloroalkane and chloroalkene degradation;map00626:Naphthalene degradation;map00680:Methane metabolism;map01110:Biosynthesis of secondary metabolites;map00010:Glycolysis / Gluconeogenesis;map00071:Fatty acid metabolism;map00830:Retinol metabolism;map00980:Metabolism of xenobiotics by cytochrome P450;map00982:Drug metabolism - cytochrome P450;map05204:Chemical carcinogenesis;map00350:Tyro…
TR6925|c0_g6	547.71	332.91	298.39	map00010:Glycolysis / Gluconeogenesis;map00260:Glycine, serine and threonine metabolism;map00680:Methane metabolism;map01100:Metabolic pathways;map01110:Biosynthesis of secondary metabolites;map01120:Microbial metabolism in diverse environments
TR38925|c0_g3	522.47	626.77	609.66	map00380:Tryptophan metabolism;map00630:Glyoxylate and dicarboxylate metabolism;map01110:Biosynthesis of secondary metabolites;map04146:Peroxisome;map05014:Amyotrophic lateral sclerosis (ALS);map05110:Vibrio cholerae infection;map05146:Amoebiasis;map04970:Salivary secretion;map04011:MAPK signaling pathway - yeast
TR308|c0_g3	504.58	251.76	418.44	map04075:Plant hormone signal transduction;map00950:Isoquinoline alkaloid biosynthesis;map01100:Metabolic pathways;map01110:Biosynthesis of secondary metabolites
TR36115|c1_g1	497.51	169.63	113.66	map00010:Glycolysis / Gluconeogenesis;map00710:Carbon fixation in photosynthetic organisms;map01110:Biosynthesis of secondary metabolites;map01120:Microbial metabolism in diverse environments;map04066:HIF-1 signaling pathway;map05010:Alzheimer's disease;map00750:Vitamin B6 metabolism;map01100:Metabolic pathways
TR27339|c0_g2	476.04	164.22	103.5	map00010:Glycolysis / Gluconeogenesis;map00710:Carbon fixation in photosynthetic organisms;map01110:Biosynthesis of secondary metabolites;map01120:Microbial metabolism in diverse environments;map04066:HIF-1 signaling pathway;map05010:Alzheimer's disease;map00750:Vitamin B6 metabolism;map01100:Metabolic pathways
TR36098|c0_g6	462.78	138.14	176.43	map00562:Inositol phosphate metabolism;map00052:Galactose metabolism;map00030:Pentose phosphate pathway;map01100:Metabolic pathways;map01120:Microbial metabolism in diverse environments
TR23447|c0_g5	459.38	340.39	343.15	map00195:Photosynthesis;map00984:Steroid degradation;map00360:Phenylalanine metabolism;map00640:Propanoate metabolism;map00362:Benzoate degradation;map00364:Fluorobenzoate degradation;map00622:Xylene degradation;map01100:Metabolic pathways;map01120:Microbial metabolism in diverse environments
TR40342|c0_g2	454.67	414.16	439.07	map00053:Ascorbate and aldarate metabolism;map00480:Glutathione metabolism;map00360:Phenylalanine metabolism;map00380:Tryptophan metabolism;map00940:Phenylpropanoid biosynthesis;map01100:Metabolic pathways
TR36295|c0_g1	451.82	151.47	14.23	map00900:Terpenoid backbone biosynthesis;map00902:Monoterpenoid biosynthesis;map01100:Metabolic pathways;map01110:Biosynthesis of secondary metabolites
TR2897|c1_g8	448.42	70.07	59.54	map00625:Chloroalkane and chloroalkene degradation;map00626:Naphthalene degradation;map00680:Methane metabolism;map01120:Microbial metabolism in diverse environments;map00010:Glycolysis / Gluconeogenesis;map00071:Fatty acid metabolism;map00350:Tyrosine metabolism;map00830:Retinol metabolism;map00980:Metabolism of xenobiotics by cytochrome P450;map00982:Drug metabolism - cytochrome P450;map05204:C…
TR38136|c2_g5	441.97	655.71	753.4	map04964:Proximal tubule bicarbonate reclamation;map00020:Citrate cycle (TCA cycle);map00270:Cysteine and methionine metabolism;map00630:Glyoxylate and dicarboxylate metabolism;map00680:Methane metabolism;map00720:Carbon fixation pathways in prokaryotes;map01110:Biosynthesis of secondary metabolites;map00620:Pyruvate metabolism;map00710:Carbon fixation in photosynthetic organisms;map01100:Metabol…
TR2256|c0_g2	440.54	499.06	580.98	map00380:Tryptophan metabolism;map00630:Glyoxylate and dicarboxylate metabolism;map01110:Biosynthesis of secondary metabolites;map04146:Peroxisome;map05014:Amyotrophic lateral sclerosis (ALS)
TR35305|c1_g6	433.71	148.8	34.03	map01100:Metabolic pathways;map00944:Flavone and flavonol biosynthesis;map00940:Phenylpropanoid biosynthesis;map01058:Acridone alkaloid biosynthesis;map00950:Isoquinoline alkaloid biosynthesis;map01110:Biosynthesis of secondary metabolites
TR19683|c0_g1	425.37	178.02	72.25	map00053:Ascorbate and aldarate metabolism;map01110:Biosynthesis of secondary metabolites;map00523:Polyketide sugar unit biosynthesis;map00051:Fructose and mannose metabolism;map00500:Starch and sucrose metabolism;map00520:Amino sugar and nucleotide sugar metabolism;map01100:Metabolic pathways
TR39032|c0_g1	419.06	122	75.47	map00010:Glycolysis / Gluconeogenesis;map00380:Tryptophan metabolism;map00360:Phenylalanine metabolism;map00620:Pyruvate metabolism;map00290:Valine, leucine and isoleucine biosynthesis;map00650:Butanoate metabolism;map00660:C5-Branched dibasic acid metabolism;map00770:Pantothenate and CoA biosynthesis;map01100:Metabolic pathways;map01110:Biosynthesis of secondary metabolites
TR37606|c0_g3	413.01	310.52	254.59	map00010:Glycolysis / Gluconeogenesis;map00030:Pentose phosphate pathway;map00051:Fructose and mannose metabolism;map00052:Galactose metabolism;map00680:Methane metabolism;map01100:Metabolic pathways;map01110:Biosynthesis of secondary metabolites;map01120:Microbial metabolism in diverse environments
TR44044|c0_g3	411.98	141.73	17.53	map00902:Monoterpenoid biosynthesis;map01100:Metabolic pathways;map01110:Biosynthesis of secondary metabolites;map00909:Sesquiterpenoid and triterpenoid biosynthesis
TR29558|c0_g2	407.94	343.78	320.85	map00500:Starch and sucrose metabolism;map00520:Amino sugar and nucleotide sugar metabolism;map01100:Metabolic pathways
TR10086|c1_g13	403.49	123.82	71.6	map00625:Chloroalkane and chloroalkene degradation;map00626:Naphthalene degradation;map00680:Methane metabolism;map01110:Biosynthesis of secondary metabolites;map01120:Microbial metabolism in diverse environments;map00010:Glycolysis / Gluconeogenesis;map00071:Fatty acid metabolism;map00350:Tyrosine metabolism;map00830:Retinol metabolism;map00980:Metabolism of xenobiotics by cytochrome P450;map009…
TR6009|c0_g9	400.08	584.75	580.2	map00960:Tropane, piperidine and pyridine alkaloid biosynthesis;map01100:Metabolic pathways;map00253:Tetracycline biosynthesis;map01056:Biosynthesis of type II polyketide backbone;map01110:Biosynthesis of secondary metabolites
TR34415|c0_g2	394.52	103.59	21.6	map00944:Flavone and flavonol biosynthesis;map00950:Isoquinoline alkaloid biosynthesis;map00940:Phenylpropanoid biosynthesis;map01100:Metabolic pathways;map01110:Biosynthesis of secondary metabolites
TR31964|c0_g1	392.03	131.03	15.59	map01110:Biosynthesis of secondary metabolites;map00909:Sesquiterpenoid and triterpenoid biosynthesis
TR7922|c3_g3	390.44	2489.2	1295.35	map00052:Galactose metabolism;map01100:Metabolic pathways;map00500:Starch and sucrose metabolism;map00051:Fructose and mannose metabolism
TR6533|c0_g1	387.76	139.98	15.07	map01110:Biosynthesis of secondary metabolites;map00909:Sesquiterpenoid and triterpenoid biosynthesis
TR6929|c0_g4	386.27	245.31	206.06	map00010:Glycolysis / Gluconeogenesis;map00260:Glycine, serine and threonine metabolism;map00680:Methane metabolism;map01100:Metabolic pathways;map01110:Biosynthesis of secondary metabolites;map01120:Microbial metabolism in diverse environments
TR38925|c0_g10	385.71	508.89	529	map00380:Tryptophan metabolism;map00630:Glyoxylate and dicarboxylate metabolism;map01110:Biosynthesis of secondary metabolites;map04146:Peroxisome;map05014:Amyotrophic lateral sclerosis (ALS);map04970:Salivary secretion;map05110:Vibrio cholerae infection;map05146:Amoebiasis
TR29107|c1_g13	384.55	415.54	373.75	map00010:Glycolysis / Gluconeogenesis;map00680:Methane metabolism;map01100:Metabolic pathways;map01110:Biosynthesis of secondary metabolites;map01120:Microbial metabolism in diverse environments;map03018:RNA degradation;map04066:HIF-1 signaling pathway
TR6766|c1_g1	382.4	98.89	42.71	map00130:Ubiquinone and other terpenoid-quinone biosynthesis;map00360:Phenylalanine metabolism;map00941:Flavonoid biosynthesis;map00945:Stilbenoid, diarylheptanoid and gingerol biosynthesis;map01100:Metabolic pathways;map00904:Diterpenoid biosynthesis;map01110:Biosynthesis of secondary metabolites;map00940:Phenylpropanoid biosynthesis;map00901:Indole alkaloid biosynthesis
TR17129|c2_g1	379.59	106.75	17.66	map00941:Flavonoid biosynthesis;map00944:Flavone and flavonol biosynthesis;map01100:Metabolic pathways;map01110:Biosynthesis of secondary metabolites;map00909:Sesquiterpenoid and triterpenoid biosynthesis;map00943:Isoflavonoid biosynthesis;map00904:Diterpenoid biosynthesis
TR26003|c0_g7	376.24	344.63	342.62	map00010:Glycolysis / Gluconeogenesis;map00680:Methane metabolism;map01100:Metabolic pathways;map01110:Biosynthesis of secondary metabolites;map01120:Microbial metabolism in diverse environments;map03018:RNA degradation;map04066:HIF-1 signaling pathway
TR20208|c0_g3	373.46	196.27	118	map00010:Glycolysis / Gluconeogenesis;map01110:Biosynthesis of secondary metabolites;map00380:Tryptophan metabolism;map00360:Phenylalanine metabolism;map00620:Pyruvate metabolism;map00330:Arginine and proline metabolism;map01100:Metabolic pathways
TR38136|c2_g4	372.89	410.14	381.52	map00680:Methane metabolism;map00720:Carbon fixation pathways in prokaryotes;map04964:Proximal tubule bicarbonate reclamation;map00020:Citrate cycle (TCA cycle);map00630:Glyoxylate and dicarboxylate metabolism;map00710:Carbon fixation in photosynthetic organisms;map00010:Glycolysis / Gluconeogenesis;map00270:Cysteine and methionine metabolism;map00620:Pyruvate metabolism;map00640:Propanoate metab…
TR43810|c0_g1	366.49	352.86	309.16	map00040:Pentose and glucuronate interconversions;map00053:Ascorbate and aldarate metabolism;map00500:Starch and sucrose metabolism;map01100:Metabolic pathways;map01110:Biosynthesis of secondary metabolites;map00051:Fructose and mannose metabolism;map02020:Two-component system;map00520:Amino sugar and nucleotide sugar metabolism
TR17129|c2_g2	361.6	77.61	14.98	map00943:Isoflavonoid biosynthesis;map00940:Phenylpropanoid biosynthesis;map00941:Flavonoid biosynthesis;map00944:Flavone and flavonol biosynthesis;map01100:Metabolic pathways;map01110:Biosynthesis of secondary metabolites;map00909:Sesquiterpenoid and triterpenoid biosynthesis
TR1405|c0_g1	355.29	420.88	415.32	map00052:Galactose metabolism
TR26003|c0_g1	352.64	404.75	356.19	map00010:Glycolysis / Gluconeogenesis;map00680:Methane metabolism;map01100:Metabolic pathways;map01110:Biosynthesis of secondary metabolites;map01120:Microbial metabolism in diverse environments;map03018:RNA degradation;map04066:HIF-1 signaling pathway
TR10086|c1_g7	352.04	95.04	55.94	map00625:Chloroalkane and chloroalkene degradation;map00626:Naphthalene degradation;map00680:Methane metabolism;map01110:Biosynthesis of secondary metabolites;map00010:Glycolysis / Gluconeogenesis;map00071:Fatty acid metabolism;map00830:Retinol metabolism;map00980:Metabolism of xenobiotics by cytochrome P450;map00982:Drug metabolism - cytochrome P450;map05204:Chemical carcinogenesis;map00350:Tyro…
TR36084|c0_g3	351.25	119.22	15.7	map01100:Metabolic pathways;map00909:Sesquiterpenoid and triterpenoid biosynthesis;map01110:Biosynthesis of secondary metabolites
TR31747|c2_g11	346.1	457.27	418.54	map00960:Tropane, piperidine and pyridine alkaloid biosynthesis;map00830:Retinol metabolism;map04146:Peroxisome;map01056:Biosynthesis of type II polyketide backbone;map01110:Biosynthesis of secondary metabolites;map00623:Toluene degradation;map01100:Metabolic pathways;map01120:Microbial metabolism in diverse environments
TR17134|c0_g1	345.88	401.4	334.71	map00622:Xylene degradation;map00940:Phenylpropanoid biosynthesis;map00260:Glycine, serine and threonine metabolism;map00830:Retinol metabolism;map00010:Glycolysis / Gluconeogenesis;map00053:Ascorbate and aldarate metabolism;map00071:Fatty acid metabolism;map00280:Valine, leucine and isoleucine degradation;map00310:Lysine degradation;map00330:Arginine and proline metabolism;map00340:Histidine met…
TR2897|c1_g7	342.23	34.51	22.43	map00010:Glycolysis / Gluconeogenesis;map00071:Fatty acid metabolism;map00625:Chloroalkane and chloroalkene degradation;map00626:Naphthalene degradation;map00680:Methane metabolism;map00830:Retinol metabolism;map00980:Metabolism of xenobiotics by cytochrome P450;map00982:Drug metabolism - cytochrome P450;map01110:Biosynthesis of secondary metabolites;map05204:Chemical carcinogenesis;map00350:Tyro…
TR7971|c0_g5	335.05	31.98	24.2	map00040:Pentose and glucuronate interconversions;map00500:Starch and sucrose metabolism;map01100:Metabolic pathways
TR34415|c0_g1	325.34	80.16	20.01	map00950:Isoquinoline alkaloid biosynthesis;map05110:Vibrio cholerae infection;map05146:Amoebiasis;map00944:Flavone and flavonol biosynthesis;map00940:Phenylpropanoid biosynthesis
TR35307|c2_g2	324.34	177.71	123.6	map00540:Lipopolysaccharide biosynthesis;map00500:Starch and sucrose metabolism;map01100:Metabolic pathways;map00524:Butirosin and neomycin biosynthesis;map01110:Biosynthesis of secondary metabolites
TR20603|c0_g4	321.64	490.62	477.04	map00500:Starch and sucrose metabolism;map00052:Galactose metabolism;map00520:Amino sugar and nucleotide sugar metabolism;map00521:Streptomycin biosynthesis;map01055:Biosynthesis of vancomycin group antibiotics;map01100:Metabolic pathways;map01110:Biosynthesis of secondary metabolites;map00523:Polyketide sugar unit biosynthesis
TR36882|c0_g1	320.27	164.25	85.73	map00943:Isoflavonoid biosynthesis;map00940:Phenylpropanoid biosynthesis;map00941:Flavonoid biosynthesis;map01110:Biosynthesis of secondary metabolites
TR668|c0_g1	318.81	149.58	107.33	map00540:Lipopolysaccharide biosynthesis;map00500:Starch and sucrose metabolism;map01100:Metabolic pathways;map00524:Butirosin and neomycin biosynthesis;map01110:Biosynthesis of secondary metabolites
TR9659|c0_g5	315.41	425.05	430.55	map00500:Starch and sucrose metabolism;map00521:Streptomycin biosynthesis;map00523:Polyketide sugar unit biosynthesis;map01055:Biosynthesis of vancomycin group antibiotics;map00052:Galactose metabolism;map00520:Amino sugar and nucleotide sugar metabolism;map01100:Metabolic pathways;map01110:Biosynthesis of secondary metabolites
TR27339|c0_g1	314.57	79.52	66.39	map00750:Vitamin B6 metabolism;map00010:Glycolysis / Gluconeogenesis;map00710:Carbon fixation in photosynthetic organisms;map01100:Metabolic pathways;map01110:Biosynthesis of secondary metabolites;map01120:Microbial metabolism in diverse environments;map04066:HIF-1 signaling pathway;map05010:Alzheimer's disease
TR24929|c0_g2	310.69	29.72	35.87	map00625:Chloroalkane and chloroalkene degradation;map00626:Naphthalene degradation;map00680:Methane metabolism;map01110:Biosynthesis of secondary metabolites;map00010:Glycolysis / Gluconeogenesis;map00071:Fatty acid metabolism;map00350:Tyrosine metabolism;map00830:Retinol metabolism;map00980:Metabolism of xenobiotics by cytochrome P450;map00982:Drug metabolism - cytochrome P450;map01100:Metaboli…
TR33372|c1_g4	305.83	113.23	51.47	map00380:Tryptophan metabolism;map00010:Glycolysis / Gluconeogenesis;map01110:Biosynthesis of secondary metabolites;map00360:Phenylalanine metabolism;map01100:Metabolic pathways;map05110:Vibrio cholerae infection;map05146:Amoebiasis;map04320:Dorso-ventral axis formation
TR13017|c0_g1	305.45	87.36	35.7	map00130:Ubiquinone and other terpenoid-quinone biosynthesis;map00360:Phenylalanine metabolism;map00940:Phenylpropanoid biosynthesis;map00945:Stilbenoid, diarylheptanoid and gingerol biosynthesis;map00901:Indole alkaloid biosynthesis;map00941:Flavonoid biosynthesis;map00944:Flavone and flavonol biosynthesis;map01100:Metabolic pathways;map00402:Benzoxazinoid biosynthesis;map01110:Biosynthesis of s…
TR10086|c1_g9	304.22	175.11	94.22	map00010:Glycolysis / Gluconeogenesis;map00071:Fatty acid metabolism;map00350:Tyrosine metabolism;map00830:Retinol metabolism;map00980:Metabolism of xenobiotics by cytochrome P450;map00982:Drug metabolism - cytochrome P450;map01100:Metabolic pathways;map05204:Chemical carcinogenesis
TR1769|c0_g6	303.63	132.39	103.65	map00380:Tryptophan metabolism;map00966:Glucosinolate biosynthesis;map01110:Biosynthesis of secondary metabolites;map00944:Flavone and flavonol biosynthesis;map00140:Steroid hormone biosynthesis;map00980:Metabolism of xenobiotics by cytochrome P450;map04976:Bile secretion;map05204:Chemical carcinogenesis
TR20603|c0_g3	302.59	401.64	433.33	map00500:Starch and sucrose metabolism;map05110:Vibrio cholerae infection;map05146:Amoebiasis;map04970:Salivary secretion;map04144:Endocytosis;map00052:Galactose metabolism;map00520:Amino sugar and nucleotide sugar metabolism;map01100:Metabolic pathways;map01110:Biosynthesis of secondary metabolites
TR36573|c1_g1	300.11	245.32	226.75	map00195:Photosynthesis;map00984:Steroid degradation;map00360:Phenylalanine metabolism;map00640:Propanoate metabolism;map00362:Benzoate degradation;map00364:Fluorobenzoate degradation;map00622:Xylene degradation;map01100:Metabolic pathways;map01120:Microbial metabolism in diverse environments
TR30156|c0_g2	299.45	124.82	11.74	map01100:Metabolic pathways;map01110:Biosynthesis of secondary metabolites;map00909:Sesquiterpenoid and triterpenoid biosynthesis
TR9482|c2_g1	298.03	383.81	315.11	map00830:Retinol metabolism;map00940:Phenylpropanoid biosynthesis;map00330:Arginine and proline metabolism;map01100:Metabolic pathways;map00622:Xylene degradation;map01120:Microbial metabolism in diverse environments;map00670:One carbon pool by folate
TR26003|c0_g4	296.52	278.35	299.74	map00010:Glycolysis / Gluconeogenesis;map00680:Methane metabolism;map01100:Metabolic pathways;map01110:Biosynthesis of secondary metabolites;map01120:Microbial metabolism in diverse environments;map03018:RNA degradation;map04066:HIF-1 signaling pathway
TR2897|c1_g11	295.97	24.99	21.26	map00010:Glycolysis / Gluconeogenesis;map00071:Fatty acid metabolism;map00350:Tyrosine metabolism;map00830:Retinol metabolism;map00980:Metabolism of xenobiotics by cytochrome P450;map00982:Drug metabolism - cytochrome P450;map01100:Metabolic pathways;map05204:Chemical carcinogenesis
TR18518|c0_g4	294.44	293.35	276.92	map00290:Valine, leucine and isoleucine biosynthesis;map00650:Butanoate metabolism;map00660:C5-Branched dibasic acid metabolism;map00770:Pantothenate and CoA biosynthesis;map00630:Glyoxylate and dicarboxylate metabolism;map00620:Pyruvate metabolism;map01100:Metabolic pathways;map00331:Clavulanic acid biosynthesis;map01110:Biosynthesis of secondary metabolites
TR20171|c1_g5	291.56	78.28	120.58	map00562:Inositol phosphate metabolism;map00052:Galactose metabolism;map01100:Metabolic pathways;map01120:Microbial metabolism in diverse environments;map00030:Pentose phosphate pathway
TR18737|c0_g3	287.36	126.37	137.52	map00905:Brassinosteroid biosynthesis;map00902:Monoterpenoid biosynthesis;map00908:Zeatin biosynthesis;map00590:Arachidonic acid metabolism;map01100:Metabolic pathways;map00981:Insect hormone biosynthesis;map01110:Biosynthesis of secondary metabolites
TR29107|c1_g10	280.58	214.66	137.36	map00010:Glycolysis / Gluconeogenesis;map00680:Methane metabolism;map01100:Metabolic pathways;map01110:Biosynthesis of secondary metabolites;map01120:Microbial metabolism in diverse environments;map03018:RNA degradation;map04066:HIF-1 signaling pathway
TR19688|c0_g2	280.18	137.54	48.17	map00053:Ascorbate and aldarate metabolism;map01110:Biosynthesis of secondary metabolites;map00523:Polyketide sugar unit biosynthesis;map00051:Fructose and mannose metabolism;map00500:Starch and sucrose metabolism;map00520:Amino sugar and nucleotide sugar metabolism;map01100:Metabolic pathways
TR18518|c0_g2	279.2	299.51	231.9	map00290:Valine, leucine and isoleucine biosynthesis;map00650:Butanoate metabolism;map00660:C5-Branched dibasic acid metabolism;map00770:Pantothenate and CoA biosynthesis;map01100:Metabolic pathways;map01110:Biosynthesis of secondary metabolites
TR17379|c2_g2	277.99	123.46	8.32	map01100:Metabolic pathways;map01110:Biosynthesis of secondary metabolites;map00909:Sesquiterpenoid and triterpenoid biosynthesis
TR24929|c0_g1	277.62	35	33.02	map00625:Chloroalkane and chloroalkene degradation;map00626:Naphthalene degradation;map00680:Methane metabolism;map01110:Biosynthesis of secondary metabolites;map00010:Glycolysis / Gluconeogenesis;map00071:Fatty acid metabolism;map00350:Tyrosine metabolism;map00830:Retinol metabolism;map00980:Metabolism of xenobiotics by cytochrome P450;map00982:Drug metabolism - cytochrome P450;map01100:Metaboli…
TR20258|c0_g3	277.4	154.94	97.16	map01110:Biosynthesis of secondary metabolites;map00500:Starch and sucrose metabolism;map01100:Metabolic pathways;map00523:Polyketide sugar unit biosynthesis;map00051:Fructose and mannose metabolism;map00520:Amino sugar and nucleotide sugar metabolism
TR20653|c1_g10	276.98	174.59	109.93	map01110:Biosynthesis of secondary metabolites;map00500:Starch and sucrose metabolism;map00520:Amino sugar and nucleotide sugar metabolism;map01100:Metabolic pathways;map00523:Polyketide sugar unit biosynthesis
TR14355|c1_g1	275.15	46.79	37.06	map00900:Terpenoid backbone biosynthesis;map00981:Insect hormone biosynthesis;map01110:Biosynthesis of secondary metabolites;map00040:Pentose and glucuronate interconversions;map00051:Fructose and mannose metabolism;map00623:Toluene degradation;map01120:Microbial metabolism in diverse environments;map00072:Synthesis and degradation of ketone bodies;map00650:Butanoate metabolism;map01100:Metabolic…
TR22332|c0_g10	274.66	108.79	89.4	map00010:Glycolysis / Gluconeogenesis;map00071:Fatty acid metabolism;map00350:Tyrosine metabolism;map00625:Chloroalkane and chloroalkene degradation;map00626:Naphthalene degradation;map00680:Methane metabolism;map00830:Retinol metabolism;map00980:Metabolism of xenobiotics by cytochrome P450;map00982:Drug metabolism - cytochrome P450;map01100:Metabolic pathways;map01110:Biosynthesis of secondary m…
TR21543|c1_g3	273.82	53.19	66.63	map00521:Streptomycin biosynthesis;map00523:Polyketide sugar unit biosynthesis;map00051:Fructose and mannose metabolism;map00540:Lipopolysaccharide biosynthesis;map00500:Starch and sucrose metabolism;map00520:Amino sugar and nucleotide sugar metabolism;map01100:Metabolic pathways;map01110:Biosynthesis of secondary metabolites
TR40080|c0_g4	269.89	133.46	145.61	map01100:Metabolic pathways;map00943:Isoflavonoid biosynthesis;map00941:Flavonoid biosynthesis;map00944:Flavone and flavonol biosynthesis;map00909:Sesquiterpenoid and triterpenoid biosynthesis;map00460:Cyanoamino acid metabolism;map01110:Biosynthesis of secondary metabolites
TR18754|c0_g3	268.38	191.03	65.44	map00053:Ascorbate and aldarate metabolism;map01100:Metabolic pathways;map01110:Biosynthesis of secondary metabolites
TR36084|c0_g2	267.76	63.21	11.62	map00909:Sesquiterpenoid and triterpenoid biosynthesis;map01100:Metabolic pathways;map01110:Biosynthesis of secondary metabolites
TR7959|c0_g1	267.66	217.41	186.88	map00010:Glycolysis / Gluconeogenesis;map00710:Carbon fixation in photosynthetic organisms;map01100:Metabolic pathways;map01110:Biosynthesis of secondary metabolites;map01120:Microbial metabolism in diverse environments
TR7890|c0_g2	266.65	268.85	232	map00053:Ascorbate and aldarate metabolism;map00480:Glutathione metabolism
TR38925|c0_g2	261.21	340.9	341.42	map00380:Tryptophan metabolism;map00630:Glyoxylate and dicarboxylate metabolism;map01110:Biosynthesis of secondary metabolites;map04146:Peroxisome;map05014:Amyotrophic lateral sclerosis (ALS)
TR26003|c0_g2	260.55	328.42	352.59	map00010:Glycolysis / Gluconeogenesis;map00680:Methane metabolism;map01100:Metabolic pathways;map01110:Biosynthesis of secondary metabolites;map01120:Microbial metabolism in diverse environments;map03018:RNA degradation;map04066:HIF-1 signaling pathway
TR26003|c0_g17	260.41	262.78	232.9	map00010:Glycolysis / Gluconeogenesis;map00680:Methane metabolism;map01100:Metabolic pathways;map01110:Biosynthesis of secondary metabolites;map01120:Microbial metabolism in diverse environments;map03018:RNA degradation;map04066:HIF-1 signaling pathway
TR18711|c0_g2	258.12	251.43	221.04	map00040:Pentose and glucuronate interconversions;map00053:Ascorbate and aldarate metabolism;map00500:Starch and sucrose metabolism;map01100:Metabolic pathways;map01110:Biosynthesis of secondary metabolites;map00051:Fructose and mannose metabolism;map00520:Amino sugar and nucleotide sugar metabolism;map02020:Two-component system;map05110:Vibrio cholerae infection;map05146:Amoebiasis;map04970:Sali…
TR29107|c1_g7	257.58	238.15	180.94	map00010:Glycolysis / Gluconeogenesis;map00680:Methane metabolism;map01100:Metabolic pathways;map01110:Biosynthesis of secondary metabolites;map01120:Microbial metabolism in diverse environments;map03018:RNA degradation;map04066:HIF-1 signaling pathway
TR38925|c0_g5	256.07	316.89	304.63	map00380:Tryptophan metabolism;map00630:Glyoxylate and dicarboxylate metabolism;map01110:Biosynthesis of secondary metabolites;map04146:Peroxisome;map05014:Amyotrophic lateral sclerosis (ALS)
TR29098|c0_g1	249.6	330.39	334.48	map00562:Inositol phosphate metabolism;map01100:Metabolic pathways;map04070:Phosphatidylinositol signaling system
TR33301|c0_g4	249.21	257.38	300.02	map00903:Limonene and pinene degradation;map00943:Isoflavonoid biosynthesis;map00909:Sesquiterpenoid and triterpenoid biosynthesis;map00902:Monoterpenoid biosynthesis;map01110:Biosynthesis of secondary metabolites
TR32284|c0_g1	248.45	39.78	13.33	map00909:Sesquiterpenoid and triterpenoid biosynthesis;map00402:Benzoxazinoid biosynthesis;map00902:Monoterpenoid biosynthesis;map00943:Isoflavonoid biosynthesis;map01110:Biosynthesis of secondary metabolites
TR35305|c1_g1	246.18	85.67	33.07	map01100:Metabolic pathways;map00944:Flavone and flavonol biosynthesis;map01058:Acridone alkaloid biosynthesis;map01110:Biosynthesis of secondary metabolites;map00940:Phenylpropanoid biosynthesis
TR21380|c0_g1	245.3	229.5	213.2	map00902:Monoterpenoid biosynthesis;map00905:Brassinosteroid biosynthesis;map00908:Zeatin biosynthesis;map01110:Biosynthesis of secondary metabolites;map00590:Arachidonic acid metabolism;map01100:Metabolic pathways
TR15371|c0_g1	244.43	44.05	12.18	map00909:Sesquiterpenoid and triterpenoid biosynthesis;map00402:Benzoxazinoid biosynthesis;map00902:Monoterpenoid biosynthesis;map00943:Isoflavonoid biosynthesis;map01110:Biosynthesis of secondary metabolites
TR36897|c0_g1	242.79	125.92	66.81	map00943:Isoflavonoid biosynthesis;map00940:Phenylpropanoid biosynthesis;map00941:Flavonoid biosynthesis;map01110:Biosynthesis of secondary metabolites
TR20609|c2_g1	242.78	284.69	263.06	map00622:Xylene degradation;map00940:Phenylpropanoid biosynthesis;map00260:Glycine, serine and threonine metabolism;map00830:Retinol metabolism;map00010:Glycolysis / Gluconeogenesis;map00053:Ascorbate and aldarate metabolism;map00071:Fatty acid metabolism;map00280:Valine, leucine and isoleucine degradation;map00310:Lysine degradation;map00330:Arginine and proline metabolism;map00340:Histidine met…
TR18713|c2_g4	241.95	82.28	92.37	map00902:Monoterpenoid biosynthesis;map00905:Brassinosteroid biosynthesis;map00908:Zeatin biosynthesis;map00590:Arachidonic acid metabolism;map01100:Metabolic pathways;map00981:Insect hormone biosynthesis;map01110:Biosynthesis of secondary metabolites
TR37586|c0_g1	238.69	59.54	16.94	map00072:Synthesis and degradation of ketone bodies;map00280:Valine, leucine and isoleucine degradation;map00650:Butanoate metabolism;map00900:Terpenoid backbone biosynthesis;map01100:Metabolic pathways;map01110:Biosynthesis of secondary metabolites
TR26003|c0_g16	233.35	210.14	223.59	map00010:Glycolysis / Gluconeogenesis;map00680:Methane metabolism;map01100:Metabolic pathways;map01110:Biosynthesis of secondary metabolites;map01120:Microbial metabolism in diverse environments;map03018:RNA degradation;map04066:HIF-1 signaling pathway
TR22332|c0_g9	232.05	65.57	33.18	map00625:Chloroalkane and chloroalkene degradation;map00626:Naphthalene degradation;map00680:Methane metabolism;map01110:Biosynthesis of secondary metabolites;map00010:Glycolysis / Gluconeogenesis;map00071:Fatty acid metabolism;map00350:Tyrosine metabolism;map00830:Retinol metabolism;map00980:Metabolism of xenobiotics by cytochrome P450;map00982:Drug metabolism - cytochrome P450;map01100:Metaboli…
TR19688|c0_g1	231.09	94.92	29.23	map00053:Ascorbate and aldarate metabolism;map00520:Amino sugar and nucleotide sugar metabolism;map01100:Metabolic pathways;map01110:Biosynthesis of secondary metabolites
TR16918|c0_g2	230.44	115.53	54.62	map00130:Ubiquinone and other terpenoid-quinone biosynthesis;map00360:Phenylalanine metabolism;map00940:Phenylpropanoid biosynthesis;map00945:Stilbenoid, diarylheptanoid and gingerol biosynthesis;map00941:Flavonoid biosynthesis;map00944:Flavone and flavonol biosynthesis;map01100:Metabolic pathways;map00943:Isoflavonoid biosynthesis;map00402:Benzoxazinoid biosynthesis;map01110:Biosynthesis of seco…
TR23347|c0_g2	230.37	121.63	75.7	map00130:Ubiquinone and other terpenoid-quinone biosynthesis;map00360:Phenylalanine metabolism;map00941:Flavonoid biosynthesis;map00945:Stilbenoid, diarylheptanoid and gingerol biosynthesis;map00940:Phenylpropanoid biosynthesis;map01100:Metabolic pathways;map00902:Monoterpenoid biosynthesis;map01110:Biosynthesis of secondary metabolites;map00909:Sesquiterpenoid and triterpenoid biosynthesis
TR9627|c0_g8	229.65	209.7	172.23	map00010:Glycolysis / Gluconeogenesis;map00051:Fructose and mannose metabolism;map00562:Inositol phosphate metabolism;map00710:Carbon fixation in photosynthetic organisms;map01100:Metabolic pathways;map01110:Biosynthesis of secondary metabolites;map01120:Microbial metabolism in diverse environments
TR10086|c1_g2	224.99	31.49	20.85	map00010:Glycolysis / Gluconeogenesis;map00071:Fatty acid metabolism;map00350:Tyrosine metabolism;map00625:Chloroalkane and chloroalkene degradation;map00626:Naphthalene degradation;map00680:Methane metabolism;map00830:Retinol metabolism;map00980:Metabolism of xenobiotics by cytochrome P450;map00982:Drug metabolism - cytochrome P450;map01100:Metabolic pathways;map01110:Biosynthesis of secondary m…
TR16997|c1_g4	224.38	1078.57	576.12	map00052:Galactose metabolism;map01100:Metabolic pathways;map00500:Starch and sucrose metabolism;map00051:Fructose and mannose metabolism
TR25945|c1_g3	224.31	131.37	145.55	map00380:Tryptophan metabolism;map00966:Glucosinolate biosynthesis;map01110:Biosynthesis of secondary metabolites;map00944:Flavone and flavonol biosynthesis
TR34913|c0_g1	223.97	83.65	21.89	map00901:Indole alkaloid biosynthesis;map00402:Benzoxazinoid biosynthesis;map00950:Isoquinoline alkaloid biosynthesis;map00941:Flavonoid biosynthesis;map01100:Metabolic pathways;map01110:Biosynthesis of secondary metabolites
TR44044|c0_g2	223.62	85.56	11.59	map01110:Biosynthesis of secondary metabolites;map00909:Sesquiterpenoid and triterpenoid biosynthesis
TR29558|c0_g3	223.45	243.75	234.7	map00500:Starch and sucrose metabolism;map00520:Amino sugar and nucleotide sugar metabolism;map01100:Metabolic pathways
TR40936|c2_g1	223.24	132.65	57.76	map00360:Phenylalanine metabolism;map00940:Phenylpropanoid biosynthesis;map01110:Biosynthesis of secondary metabolites;map00350:Tyrosine metabolism;map00340:Histidine metabolism;map01100:Metabolic pathways
TR40961|c2_g8	222.65	105.97	67.12	map00360:Phenylalanine metabolism;map00940:Phenylpropanoid biosynthesis;map01100:Metabolic pathways;map01110:Biosynthesis of secondary metabolites
TR38908|c0_g2	222.64	176.36	141.2	map00010:Glycolysis / Gluconeogenesis;map00710:Carbon fixation in photosynthetic organisms;map01100:Metabolic pathways;map01110:Biosynthesis of secondary metabolites;map01120:Microbial metabolism in diverse environments
TR1876|c2_g1	222.17	1064.79	580.81	map00052:Galactose metabolism;map01100:Metabolic pathways;map00500:Starch and sucrose metabolism;map00051:Fructose and mannose metabolism
TR1321|c0_g4	221.63	121.24	116.85	map00360:Phenylalanine metabolism;map00940:Phenylpropanoid biosynthesis;map01110:Biosynthesis of secondary metabolites;map00350:Tyrosine metabolism;map00340:Histidine metabolism;map01100:Metabolic pathways
TR26003|c0_g15	221.29	258.98	200.98	map00010:Glycolysis / Gluconeogenesis;map00680:Methane metabolism;map01100:Metabolic pathways;map01110:Biosynthesis of secondary metabolites;map01120:Microbial metabolism in diverse environments;map03018:RNA degradation;map04066:HIF-1 signaling pathway
TR39429|c0_g1	218.43	88.63	7.11	map00900:Terpenoid backbone biosynthesis;map00902:Monoterpenoid biosynthesis;map01100:Metabolic pathways;map01110:Biosynthesis of secondary metabolites
TR18711|c0_g7	212.34	239.8	195.45	map00040:Pentose and glucuronate interconversions;map00053:Ascorbate and aldarate metabolism;map00500:Starch and sucrose metabolism;map01100:Metabolic pathways;map01110:Biosynthesis of secondary metabolites;map00051:Fructose and mannose metabolism;map02020:Two-component system;map00520:Amino sugar and nucleotide sugar metabolism
TR9641|c1_g2	212.19	172.75	151.25	map04910:Insulin signaling pathway;map04950:Maturity onset diabetes of the young;map00010:Glycolysis / Gluconeogenesis;map00230:Purine metabolism;map00620:Pyruvate metabolism;map01100:Metabolic pathways;map01110:Biosynthesis of secondary metabolites;map01120:Microbial metabolism in diverse environments;map04930:Type II diabetes mellitus;map05203:Viral carcinogenesis
TR17753|c2_g1	211.79	680.88	372.19	map00052:Galactose metabolism;map00500:Starch and sucrose metabolism;map01100:Metabolic pathways
TR20020|c1_g4	209.9	290.92	295	map05110:Vibrio cholerae infection;map05146:Amoebiasis;map00500:Starch and sucrose metabolism;map00520:Amino sugar and nucleotide sugar metabolism;map01110:Biosynthesis of secondary metabolites;map03013:RNA transport;map05169:Epstein-Barr virus infection;map04970:Salivary secretion
TR25320|c1_g1	208.63	105.94	16.14	map00944:Flavone and flavonol biosynthesis;map01100:Metabolic pathways;map00940:Phenylpropanoid biosynthesis;map01058:Acridone alkaloid biosynthesis;map00950:Isoquinoline alkaloid biosynthesis;map01110:Biosynthesis of secondary metabolites
TR40097|c3_g1	208.6	77.87	57.97	map04910:Insulin signaling pathway;map04950:Maturity onset diabetes of the young;map00010:Glycolysis / Gluconeogenesis;map00230:Purine metabolism;map00620:Pyruvate metabolism;map01100:Metabolic pathways;map01110:Biosynthesis of secondary metabolites;map01120:Microbial metabolism in diverse environments;map04930:Type II diabetes mellitus;map05203:Viral carcinogenesis
TR42701|c0_g3	207.81	100.85	63.94	map00260:Glycine, serine and threonine metabolism;map00460:Cyanoamino acid metabolism;map00630:Glyoxylate and dicarboxylate metabolism;map00670:One carbon pool by folate;map00680:Methane metabolism;map01100:Metabolic pathways;map01110:Biosynthesis of secondary metabolites;map01120:Microbial metabolism in diverse environments
TR3883|c0_g1	207.35	42.03	39.16	map00051:Fructose and mannose metabolism;map00521:Streptomycin biosynthesis;map00523:Polyketide sugar unit biosynthesis;map00540:Lipopolysaccharide biosynthesis;map00500:Starch and sucrose metabolism;map00520:Amino sugar and nucleotide sugar metabolism;map01100:Metabolic pathways;map01110:Biosynthesis of secondary metabolites
TR2318|c0_g2	204.76	133.96	100.08	map00030:Pentose phosphate pathway;map00480:Glutathione metabolism;map01100:Metabolic pathways;map01110:Biosynthesis of secondary metabolites;map01120:Microbial metabolism in diverse environments
TR26003|c0_g9	201.96	210.21	133.99	map00010:Glycolysis / Gluconeogenesis;map00680:Methane metabolism;map01100:Metabolic pathways;map01110:Biosynthesis of secondary metabolites;map01120:Microbial metabolism in diverse environments;map03018:RNA degradation;map04066:HIF-1 signaling pathway
TR10062|c1_g1	201.64	53.56	33.98	map00072:Synthesis and degradation of ketone bodies;map00310:Lysine degradation;map00380:Tryptophan metabolism;map00620:Pyruvate metabolism;map00630:Glyoxylate and dicarboxylate metabolism;map00640:Propanoate metabolism;map00650:Butanoate metabolism;map00720:Carbon fixation pathways in prokaryotes;map00900:Terpenoid backbone biosynthesis;map02020:Two-component system;map00062:Fatty acid elongatio…
TR26003|c0_g11	201.26	182.38	178.27	map00010:Glycolysis / Gluconeogenesis;map00680:Methane metabolism;map01100:Metabolic pathways;map01110:Biosynthesis of secondary metabolites;map01120:Microbial metabolism in diverse environments;map03018:RNA degradation;map04066:HIF-1 signaling pathway
TR16942|c0_g9	200.48	960.65	360.56	map00052:Galactose metabolism;map01100:Metabolic pathways;map00500:Starch and sucrose metabolism;map00051:Fructose and mannose metabolism;map05110:Vibrio cholerae infection;map05146:Amoebiasis
TR10004|c0_g2	200.1	111.98	40.74	map00053:Ascorbate and aldarate metabolism;map01100:Metabolic pathways;map01110:Biosynthesis of secondary metabolites
TR21543|c1_g5	199.98	35.1	47.72	map00051:Fructose and mannose metabolism;map00520:Amino sugar and nucleotide sugar metabolism;map01100:Metabolic pathways;map01110:Biosynthesis of secondary metabolites
TR26003|c0_g5	199.64	185.84	147.8	map00010:Glycolysis / Gluconeogenesis;map00680:Methane metabolism;map01100:Metabolic pathways;map01110:Biosynthesis of secondary metabolites;map01120:Microbial metabolism in diverse environments;map03018:RNA degradation;map04066:HIF-1 signaling pathway
TR22294|c0_g2	199.58	202.49	177.6	map00290:Valine, leucine and isoleucine biosynthesis;map00650:Butanoate metabolism;map00660:C5-Branched dibasic acid metabolism;map00770:Pantothenate and CoA biosynthesis;map01110:Biosynthesis of secondary metabolites;map00630:Glyoxylate and dicarboxylate metabolism;map00620:Pyruvate metabolism;map00330:Arginine and proline metabolism;map01100:Metabolic pathways
TR37624|c0_g2	198.52	62.57	14.77	map00072:Synthesis and degradation of ketone bodies;map00280:Valine, leucine and isoleucine degradation;map00650:Butanoate metabolism;map00900:Terpenoid backbone biosynthesis;map01100:Metabolic pathways;map01110:Biosynthesis of secondary metabolites
TR44033|c0_g1	198.5	33.43	16.86	map00270:Cysteine and methionine metabolism;map00950:Isoquinoline alkaloid biosynthesis;map00941:Flavonoid biosynthesis;map00943:Isoflavonoid biosynthesis;map01100:Metabolic pathways;map01110:Biosynthesis of secondary metabolites;map00402:Benzoxazinoid biosynthesis
TR25945|c1_g1	198.01	63.11	40.95	map00380:Tryptophan metabolism;map00966:Glucosinolate biosynthesis;map01110:Biosynthesis of secondary metabolites;map00944:Flavone and flavonol biosynthesis;map00140:Steroid hormone biosynthesis
TR1329|c1_g1	196.33	77.79	26.19	map00940:Phenylpropanoid biosynthesis;map00941:Flavonoid biosynthesis;map00944:Flavone and flavonol biosynthesis;map01100:Metabolic pathways;map01110:Biosynthesis of secondary metabolites;map00909:Sesquiterpenoid and triterpenoid biosynthesis
TR20258|c0_g1	194.49	78.25	58.15	map01100:Metabolic pathways;map00520:Amino sugar and nucleotide sugar metabolism;map01110:Biosynthesis of secondary metabolites
TR25320|c0_g1	194.11	77.28	8.4	map00944:Flavone and flavonol biosynthesis;map01100:Metabolic pathways;map00940:Phenylpropanoid biosynthesis;map01058:Acridone alkaloid biosynthesis;map00950:Isoquinoline alkaloid biosynthesis;map01110:Biosynthesis of secondary metabolites
TR20653|c1_g3	193.88	102.52	54.13	map01110:Biosynthesis of secondary metabolites;map00500:Starch and sucrose metabolism;map00520:Amino sugar and nucleotide sugar metabolism;map01100:Metabolic pathways
TR41999|c0_g1	192.55	150.52	100.8	map00250:Alanine, aspartate and glutamate metabolism;map00330:Arginine and proline metabolism;map00710:Carbon fixation in photosynthetic organisms;map01120:Microbial metabolism in diverse environments;map04975:Fat digestion and absorption;map00270:Cysteine and methionine metabolism;map00350:Tyrosine metabolism;map00360:Phenylalanine metabolism;map00400:Phenylalanine, tyrosine and tryptophan biosy…
TR43844|c0_g5	191.78	148.04	123.75	map00010:Glycolysis / Gluconeogenesis;map00030:Pentose phosphate pathway;map00051:Fructose and mannose metabolism;map00052:Galactose metabolism;map00680:Methane metabolism;map01100:Metabolic pathways;map01110:Biosynthesis of secondary metabolites;map01120:Microbial metabolism in diverse environments
TR14975|c0_g1	191.75	91.11	48.54	map00900:Terpenoid backbone biosynthesis;map01100:Metabolic pathways;map01110:Biosynthesis of secondary metabolites
TR26003|c0_g8	191.5	208.99	144.98	map00010:Glycolysis / Gluconeogenesis;map00680:Methane metabolism;map01100:Metabolic pathways;map01110:Biosynthesis of secondary metabolites;map01120:Microbial metabolism in diverse environments;map03018:RNA degradation;map04066:HIF-1 signaling pathway
TR12987|c0_g1	191.44	171.11	137.76	map01057:Biosynthesis of type II polyketide products;map00522:Biosynthesis of 12-, 14- and 16-membered macrolides;map01110:Biosynthesis of secondary metabolites;map01052:Type I polyketide structures
TR18713|c2_g8	190.77	43.73	62.42	map00902:Monoterpenoid biosynthesis;map00905:Brassinosteroid biosynthesis;map00908:Zeatin biosynthesis;map00981:Insect hormone biosynthesis;map01110:Biosynthesis of secondary metabolites;map00590:Arachidonic acid metabolism;map01100:Metabolic pathways
TR10401|c0_g1	190.64	62.29	41.39	map00010:Glycolysis / Gluconeogenesis;map00710:Carbon fixation in photosynthetic organisms;map01110:Biosynthesis of secondary metabolites;map01120:Microbial metabolism in diverse environments;map04066:HIF-1 signaling pathway;map05010:Alzheimer's disease;map00750:Vitamin B6 metabolism;map01100:Metabolic pathways
TR35271|c0_g5	189.45	48.81	26.18	map00130:Ubiquinone and other terpenoid-quinone biosynthesis;map00360:Phenylalanine metabolism;map00940:Phenylpropanoid biosynthesis;map00941:Flavonoid biosynthesis;map00945:Stilbenoid, diarylheptanoid and gingerol biosynthesis;map01100:Metabolic pathways;map00909:Sesquiterpenoid and triterpenoid biosynthesis;map00902:Monoterpenoid biosynthesis;map01110:Biosynthesis of secondary metabolites;map00…
TR31747|c2_g9	189.26	277.64	252.38	map00960:Tropane, piperidine and pyridine alkaloid biosynthesis;map01110:Biosynthesis of secondary metabolites;map00040:Pentose and glucuronate interconversions;map00830:Retinol metabolism;map01100:Metabolic pathways;map04146:Peroxisome
TR22332|c0_g7	187.59	29.9	13.46	map00625:Chloroalkane and chloroalkene degradation;map00626:Naphthalene degradation;map00680:Methane metabolism;map01110:Biosynthesis of secondary metabolites;map01120:Microbial metabolism in diverse environments;map00010:Glycolysis / Gluconeogenesis;map00071:Fatty acid metabolism;map00350:Tyrosine metabolism;map00830:Retinol metabolism;map00980:Metabolism of xenobiotics by cytochrome P450;map009…
TR38908|c0_g4	183.65	124.05	95.5	map00010:Glycolysis / Gluconeogenesis;map00710:Carbon fixation in photosynthetic organisms;map01100:Metabolic pathways;map01110:Biosynthesis of secondary metabolites;map01120:Microbial metabolism in diverse environments
TR16996|c0_g1	182.23	79.9	85.2	map01100:Metabolic pathways;map00943:Isoflavonoid biosynthesis;map00941:Flavonoid biosynthesis;map00944:Flavone and flavonol biosynthesis;map00909:Sesquiterpenoid and triterpenoid biosynthesis;map00460:Cyanoamino acid metabolism;map01110:Biosynthesis of secondary metabolites
TR2897|c1_g3	182.06	31.53	16.71	map00625:Chloroalkane and chloroalkene degradation;map00626:Naphthalene degradation;map00680:Methane metabolism;map01110:Biosynthesis of secondary metabolites;map01120:Microbial metabolism in diverse environments;map00010:Glycolysis / Gluconeogenesis;map00071:Fatty acid metabolism;map00350:Tyrosine metabolism;map00830:Retinol metabolism;map00980:Metabolism of xenobiotics by cytochrome P450;map009…
TR30276|c0_g1	177.68	64.35	40.46	map00500:Starch and sucrose metabolism;map01100:Metabolic pathways
TR30767|c0_g7	176.07	723.47	322.04	map00052:Galactose metabolism;map01100:Metabolic pathways;map00500:Starch and sucrose metabolism;map00051:Fructose and mannose metabolism;map05110:Vibrio cholerae infection;map05146:Amoebiasis
TR40136|c0_g2	176	70.33	77.79	map00944:Flavone and flavonol biosynthesis;map01051:Biosynthesis of ansamycins;map01052:Type I polyketide structures;map00360:Phenylalanine metabolism;map00940:Phenylpropanoid biosynthesis;map00941:Flavonoid biosynthesis;map00945:Stilbenoid, diarylheptanoid and gingerol biosynthesis;map01110:Biosynthesis of secondary metabolites;map00140:Steroid hormone biosynthesis;map00350:Tyrosine metabolism;m…
TR20653|c1_g13	175.06	74.63	47.95	map01100:Metabolic pathways;map00520:Amino sugar and nucleotide sugar metabolism;map01110:Biosynthesis of secondary metabolites
TR29107|c1_g9	174.4	147.81	165.77	map00010:Glycolysis / Gluconeogenesis;map00680:Methane metabolism;map01100:Metabolic pathways;map01110:Biosynthesis of secondary metabolites;map01120:Microbial metabolism in diverse environments;map03018:RNA degradation;map04066:HIF-1 signaling pathway
TR17569|c0_g1	173.98	59.57	37.79	map00010:Glycolysis / Gluconeogenesis;map00710:Carbon fixation in photosynthetic organisms;map01110:Biosynthesis of secondary metabolites;map01120:Microbial metabolism in diverse environments;map04066:HIF-1 signaling pathway;map05010:Alzheimer's disease;map00750:Vitamin B6 metabolism;map01100:Metabolic pathways
TR22332|c0_g12	172.36	18.48	7.43	map00625:Chloroalkane and chloroalkene degradation;map00626:Naphthalene degradation;map00680:Methane metabolism;map01110:Biosynthesis of secondary metabolites;map01120:Microbial metabolism in diverse environments;map00010:Glycolysis / Gluconeogenesis;map00071:Fatty acid metabolism;map00350:Tyrosine metabolism;map00830:Retinol metabolism;map00980:Metabolism of xenobiotics by cytochrome P450;map009…
TR32812|c2_g1	169.48	148.45	172.78	map00500:Starch and sucrose metabolism;map00520:Amino sugar and nucleotide sugar metabolism;map01100:Metabolic pathways
TR43810|c0_g5	169.26	178.7	148.55	map00040:Pentose and glucuronate interconversions;map00053:Ascorbate and aldarate metabolism;map00500:Starch and sucrose metabolism;map01100:Metabolic pathways;map01110:Biosynthesis of secondary metabolites;map00051:Fructose and mannose metabolism;map00520:Amino sugar and nucleotide sugar metabolism;map02020:Two-component system;map05110:Vibrio cholerae infection;map05146:Amoebiasis;map04970:Sali…
TR38136|c2_g1	169.06	260.08	296.49	map04964:Proximal tubule bicarbonate reclamation;map00020:Citrate cycle (TCA cycle);map00270:Cysteine and methionine metabolism;map00630:Glyoxylate and dicarboxylate metabolism;map00680:Methane metabolism;map00720:Carbon fixation pathways in prokaryotes;map01110:Biosynthesis of secondary metabolites;map00620:Pyruvate metabolism;map00710:Carbon fixation in photosynthetic organisms;map01100:Metabol…
TR18711|c0_g4	168.65	224.44	219.34	map00040:Pentose and glucuronate interconversions;map00053:Ascorbate and aldarate metabolism;map00500:Starch and sucrose metabolism;map00520:Amino sugar and nucleotide sugar metabolism;map01100:Metabolic pathways;map01110:Biosynthesis of secondary metabolites
TR31741|c1_g6	168.53	66.8	45.47	map00625:Chloroalkane and chloroalkene degradation;map00626:Naphthalene degradation;map00680:Methane metabolism;map01110:Biosynthesis of secondary metabolites;map01120:Microbial metabolism in diverse environments;map00010:Glycolysis / Gluconeogenesis;map00071:Fatty acid metabolism;map00350:Tyrosine metabolism;map00830:Retinol metabolism;map00980:Metabolism of xenobiotics by cytochrome P450;map009…
TR8005|c0_g1	167.97	48.21	12.88	map00943:Isoflavonoid biosynthesis;map00940:Phenylpropanoid biosynthesis;map00941:Flavonoid biosynthesis;map00900:Terpenoid backbone biosynthesis;map00909:Sesquiterpenoid and triterpenoid biosynthesis;map01110:Biosynthesis of secondary metabolites
TR19683|c0_g4	167.68	82.78	24.99	map00053:Ascorbate and aldarate metabolism;map00520:Amino sugar and nucleotide sugar metabolism;map01100:Metabolic pathways;map01110:Biosynthesis of secondary metabolites
TR26003|c0_g3	164.92	152.72	124.74	map00010:Glycolysis / Gluconeogenesis;map00680:Methane metabolism;map01100:Metabolic pathways;map01110:Biosynthesis of secondary metabolites;map01120:Microbial metabolism in diverse environments;map03018:RNA degradation;map04066:HIF-1 signaling pathway
TR6929|c0_g1	164.58	154.09	143.67	map00010:Glycolysis / Gluconeogenesis;map00260:Glycine, serine and threonine metabolism;map00680:Methane metabolism;map01100:Metabolic pathways;map01110:Biosynthesis of secondary metabolites;map01120:Microbial metabolism in diverse environments
TR9659|c0_g3	164.2	239.72	240.02	map00500:Starch and sucrose metabolism;map05110:Vibrio cholerae infection;map05146:Amoebiasis;map04970:Salivary secretion;map04144:Endocytosis;map00052:Galactose metabolism;map00520:Amino sugar and nucleotide sugar metabolism;map01100:Metabolic pathways;map01110:Biosynthesis of secondary metabolites
TR1383|c3_g3	163.7	1140.33	587.92	map00052:Galactose metabolism;map01100:Metabolic pathways;map00500:Starch and sucrose metabolism;map00051:Fructose and mannose metabolism;map05110:Vibrio cholerae infection;map05146:Amoebiasis
TR9631|c0_g2	163.19	55.72	53.68	map00250:Alanine, aspartate and glutamate metabolism;map00410:beta-Alanine metabolism;map00430:Taurine and hypotaurine metabolism;map00650:Butanoate metabolism;map04727:GABAergic synapse;map04940:Type I diabetes mellitus;map00350:Tyrosine metabolism;map00950:Isoquinoline alkaloid biosynthesis;map01110:Biosynthesis of secondary metabolites;map00600:Sphingolipid metabolism;map01100:Metabolic pathwa…
TR33372|c1_g6	162.82	86.09	52.98	map00010:Glycolysis / Gluconeogenesis;map00380:Tryptophan metabolism;map00360:Phenylalanine metabolism;map00290:Valine, leucine and isoleucine biosynthesis;map00650:Butanoate metabolism;map00660:C5-Branched dibasic acid metabolism;map00770:Pantothenate and CoA biosynthesis;map01110:Biosynthesis of secondary metabolites;map00330:Arginine and proline metabolism;map01100:Metabolic pathways
TR15033|c0_g1	162.47	152.69	123.04	map01057:Biosynthesis of type II polyketide products;map00522:Biosynthesis of 12-, 14- and 16-membered macrolides;map01110:Biosynthesis of secondary metabolites;map01052:Type I polyketide structures
TR10008|c0_g2	162.18	60.66	59.32	map04075:Plant hormone signal transduction;map00943:Isoflavonoid biosynthesis;map01110:Biosynthesis of secondary metabolites;map00363:Bisphenol degradation;map00960:Tropane, piperidine and pyridine alkaloid biosynthesis;map01120:Microbial metabolism in diverse environments;map04976:Bile secretion;map05110:Vibrio cholerae infection;map05146:Amoebiasis
TR10086|c1_g10	162.01	72.25	63.55	map00010:Glycolysis / Gluconeogenesis;map00071:Fatty acid metabolism;map00350:Tyrosine metabolism;map00625:Chloroalkane and chloroalkene degradation;map00626:Naphthalene degradation;map00680:Methane metabolism;map00830:Retinol metabolism;map00980:Metabolism of xenobiotics by cytochrome P450;map00982:Drug metabolism - cytochrome P450;map01100:Metabolic pathways;map01110:Biosynthesis of secondary m…
TR6903|c0_g1	161.48	104.45	120.12	map00360:Phenylalanine metabolism;map00940:Phenylpropanoid biosynthesis;map01100:Metabolic pathways;map01110:Biosynthesis of secondary metabolites
TR30700|c0_g3	160.16	11	8.34	map00460:Cyanoamino acid metabolism;map01110:Biosynthesis of secondary metabolites;map00940:Phenylpropanoid biosynthesis;map00941:Flavonoid biosynthesis;map00402:Benzoxazinoid biosynthesis
TR18542|c0_g6	159.61	53.08	17.2	map00944:Flavone and flavonol biosynthesis;map01100:Metabolic pathways;map01058:Acridone alkaloid biosynthesis;map01110:Biosynthesis of secondary metabolites;map00940:Phenylpropanoid biosynthesis
TR2897|c1_g1	158.52	22.83	11.14	map00625:Chloroalkane and chloroalkene degradation;map00626:Naphthalene degradation;map00680:Methane metabolism;map01110:Biosynthesis of secondary metabolites;map01120:Microbial metabolism in diverse environments;map00010:Glycolysis / Gluconeogenesis;map00071:Fatty acid metabolism;map00350:Tyrosine metabolism;map00830:Retinol metabolism;map00980:Metabolism of xenobiotics by cytochrome P450;map009…
TR35309|c0_g1	156.98	152.58	139.78	map02020:Two-component system;map00620:Pyruvate metabolism;map00710:Carbon fixation in photosynthetic organisms;map01100:Metabolic pathways;map01120:Microbial metabolism in diverse environments
TR39560|c0_g1	156.45	168	135.28	map00940:Phenylpropanoid biosynthesis;map01100:Metabolic pathways;map00941:Flavonoid biosynthesis;map00943:Isoflavonoid biosynthesis;map01110:Biosynthesis of secondary metabolites;map00620:Pyruvate metabolism;map00640:Propanoate metabolism
TR31749|c1_g2	155.67	128.93	252.34	map00053:Ascorbate and aldarate metabolism;map01100:Metabolic pathways;map00910:Nitrogen metabolism;map01120:Microbial metabolism in diverse environments
TR18700|c0_g4	155.53	179.88	208.71	map00909:Sesquiterpenoid and triterpenoid biosynthesis;map00380:Tryptophan metabolism;map00966:Glucosinolate biosynthesis;map00460:Cyanoamino acid metabolism;map01110:Biosynthesis of secondary metabolites
TR29107|c1_g4	155.35	155.07	130.2	map00010:Glycolysis / Gluconeogenesis;map00680:Methane metabolism;map01100:Metabolic pathways;map01110:Biosynthesis of secondary metabolites;map01120:Microbial metabolism in diverse environments;map03018:RNA degradation;map04066:HIF-1 signaling pathway
TR9641|c1_g7	155.32	163.73	142.68	map01110:Biosynthesis of secondary metabolites;map01120:Microbial metabolism in diverse environments;map05203:Viral carcinogenesis;map00010:Glycolysis / Gluconeogenesis;map00230:Purine metabolism;map00620:Pyruvate metabolism;map01100:Metabolic pathways;map04910:Insulin signaling pathway;map04930:Type II diabetes mellitus;map04950:Maturity onset diabetes of the young
TR38908|c0_g6	154.27	123.86	90.01	map00010:Glycolysis / Gluconeogenesis;map00710:Carbon fixation in photosynthetic organisms;map01100:Metabolic pathways;map01110:Biosynthesis of secondary metabolites;map01120:Microbial metabolism in diverse environments
TR43775|c0_g3	153.3	135.68	122.92	map00627:Aminobenzoate degradation;map00903:Limonene and pinene degradation;map00930:Caprolactam degradation;map00960:Tropane, piperidine and pyridine alkaloid biosynthesis;map01120:Microbial metabolism in diverse environments;map00061:Fatty acid biosynthesis;map00071:Fatty acid metabolism;map03320:PPAR signaling pathway;map04146:Peroxisome;map04920:Adipocytokine signaling pathway;map00280:Valine…
TR2897|c1_g5	153.22	32.89	11.59	map00625:Chloroalkane and chloroalkene degradation;map00626:Naphthalene degradation;map00680:Methane metabolism;map01110:Biosynthesis of secondary metabolites;map01120:Microbial metabolism in diverse environments;map00010:Glycolysis / Gluconeogenesis;map00071:Fatty acid metabolism;map00350:Tyrosine metabolism;map00830:Retinol metabolism;map00980:Metabolism of xenobiotics by cytochrome P450;map009…
TR22368|c0_g2	153.07	232.4	183.96	map00680:Methane metabolism;map00720:Carbon fixation pathways in prokaryotes;map04964:Proximal tubule bicarbonate reclamation;map00020:Citrate cycle (TCA cycle);map00270:Cysteine and methionine metabolism;map00630:Glyoxylate and dicarboxylate metabolism;map01110:Biosynthesis of secondary metabolites;map00620:Pyruvate metabolism;map00710:Carbon fixation in photosynthetic organisms;map01100:Metabol…
TR37583|c0_g1	152.33	23.38	14.75	map00040:Pentose and glucuronate interconversions;map00900:Terpenoid backbone biosynthesis;map00981:Insect hormone biosynthesis;map01110:Biosynthesis of secondary metabolites;map00051:Fructose and mannose metabolism;map00072:Synthesis and degradation of ketone bodies;map00650:Butanoate metabolism;map00623:Toluene degradation;map01100:Metabolic pathways;map01120:Microbial metabolism in diverse env…
TR2897|c1_g9	150.86	44.13	21.47	map00625:Chloroalkane and chloroalkene degradation;map00626:Naphthalene degradation;map00680:Methane metabolism;map01110:Biosynthesis of secondary metabolites;map01120:Microbial metabolism in diverse environments;map00010:Glycolysis / Gluconeogenesis;map00071:Fatty acid metabolism;map00350:Tyrosine metabolism;map00830:Retinol metabolism;map00980:Metabolism of xenobiotics by cytochrome P450;map009…
TR36581|c0_g1	150.65	144.97	137.93	map00250:Alanine, aspartate and glutamate metabolism;map00330:Arginine and proline metabolism;map00630:Glyoxylate and dicarboxylate metabolism;map00910:Nitrogen metabolism;map01100:Metabolic pathways;map01120:Microbial metabolism in diverse environments;map02020:Two-component system;map04724:Glutamatergic synapse;map04727:GABAergic synapse
TR15019|c0_g1	150.26	142.23	127.33	map00250:Alanine, aspartate and glutamate metabolism;map00330:Arginine and proline metabolism;map00630:Glyoxylate and dicarboxylate metabolism;map00910:Nitrogen metabolism;map01100:Metabolic pathways;map01120:Microbial metabolism in diverse environments;map02020:Two-component system;map04724:Glutamatergic synapse;map04727:GABAergic synapse
TR13151|c0_g1	150.19	104.47	79.98	map00195:Photosynthesis;map00984:Steroid degradation;map00360:Phenylalanine metabolism;map00640:Propanoate metabolism;map00362:Benzoate degradation;map00364:Fluorobenzoate degradation;map00622:Xylene degradation;map01100:Metabolic pathways;map01120:Microbial metabolism in diverse environments
TR38925|c0_g9	149.89	142.67	189.18	map00380:Tryptophan metabolism;map00630:Glyoxylate and dicarboxylate metabolism;map01110:Biosynthesis of secondary metabolites;map04146:Peroxisome;map05014:Amyotrophic lateral sclerosis (ALS)
TR6436|c0_g1	149.63	124.59	147.09	map00260:Glycine, serine and threonine metabolism;map00350:Tyrosine metabolism;map00360:Phenylalanine metabolism;map00410:beta-Alanine metabolism;map00950:Isoquinoline alkaloid biosynthesis;map00960:Tropane, piperidine and pyridine alkaloid biosynthesis;map01100:Metabolic pathways;map01110:Biosynthesis of secondary metabolites;map00330:Arginine and proline metabolism;map00340:Histidine metabolism…
TR11063|c0_g1	149.31	22.73	5.37	map00900:Terpenoid backbone biosynthesis;map01100:Metabolic pathways;map01110:Biosynthesis of secondary metabolites;map05164:Influenza A;map05166:HTLV-I infection
TR35305|c0_g6	149.04	35.33	9.38	map01100:Metabolic pathways;map00944:Flavone and flavonol biosynthesis;map00940:Phenylpropanoid biosynthesis;map00950:Isoquinoline alkaloid biosynthesis;map01058:Acridone alkaloid biosynthesis;map01110:Biosynthesis of secondary metabolites
TR22361|c2_g5	148.77	123.37	87.99	map00010:Glycolysis / Gluconeogenesis;map00500:Starch and sucrose metabolism;map00520:Amino sugar and nucleotide sugar metabolism;map00030:Pentose phosphate pathway;map01100:Metabolic pathways;map01110:Biosynthesis of secondary metabolites;map01120:Microbial metabolism in diverse environments
TR27580|c1_g1	148.7	71.94	44.08	map00010:Glycolysis / Gluconeogenesis;map00030:Pentose phosphate pathway;map00051:Fructose and mannose metabolism;map00052:Galactose metabolism;map00680:Methane metabolism;map01100:Metabolic pathways;map01110:Biosynthesis of secondary metabolites;map01120:Microbial metabolism in diverse environments
TR11385|c0_g1	148.66	24.82	6.45	map00900:Terpenoid backbone biosynthesis;map01100:Metabolic pathways;map01110:Biosynthesis of secondary metabolites;map05164:Influenza A;map05166:HTLV-I infection
TR12035|c0_g9	147.76	43.07	9.73	map00945:Stilbenoid, diarylheptanoid and gingerol biosynthesis;map01058:Acridone alkaloid biosynthesis;map00941:Flavonoid biosynthesis;map01100:Metabolic pathways;map01110:Biosynthesis of secondary metabolites;map04712:Circadian rhythm - plant
TR31741|c1_g4	147.16	72.75	41.1	map00625:Chloroalkane and chloroalkene degradation;map00626:Naphthalene degradation;map00680:Methane metabolism;map01110:Biosynthesis of secondary metabolites;map00010:Glycolysis / Gluconeogenesis;map00071:Fatty acid metabolism;map00830:Retinol metabolism;map00980:Metabolism of xenobiotics by cytochrome P450;map00982:Drug metabolism - cytochrome P450;map05204:Chemical carcinogenesis;map00350:Tyro…
TR21353|c0_g1	145.77	62.65	31.36	map00500:Starch and sucrose metabolism;map01100:Metabolic pathways
TR36054|c0_g5	145.61	87.2	66.19	map00030:Pentose phosphate pathway;map00480:Glutathione metabolism;map01110:Biosynthesis of secondary metabolites;map01120:Microbial metabolism in diverse environments;map00280:Valine, leucine and isoleucine degradation;map01100:Metabolic pathways
TR22676|c0_g2	145.45	54.97	34.26	map00943:Isoflavonoid biosynthesis;map00940:Phenylpropanoid biosynthesis;map00941:Flavonoid biosynthesis;map00900:Terpenoid backbone biosynthesis;map00909:Sesquiterpenoid and triterpenoid biosynthesis;map01110:Biosynthesis of secondary metabolites
TR44028|c3_g3	144.6	11.8	11.94	map00040:Pentose and glucuronate interconversions;map00500:Starch and sucrose metabolism;map01100:Metabolic pathways
TR6925|c0_g4	143.43	107.53	87.94	map00010:Glycolysis / Gluconeogenesis;map00260:Glycine, serine and threonine metabolism;map00680:Methane metabolism;map01100:Metabolic pathways;map01110:Biosynthesis of secondary metabolites;map01120:Microbial metabolism in diverse environments
TR30767|c0_g5	142.25	543.77	224.97	map00052:Galactose metabolism;map00500:Starch and sucrose metabolism;map01100:Metabolic pathways
TR6925|c0_g9	142.15	123.22	134.04	map00010:Glycolysis / Gluconeogenesis;map00260:Glycine, serine and threonine metabolism;map00680:Methane metabolism;map01100:Metabolic pathways;map01110:Biosynthesis of secondary metabolites;map01120:Microbial metabolism in diverse environments
TR29487|c1_g3	141.21	152.75	150.83	map00500:Starch and sucrose metabolism;map00520:Amino sugar and nucleotide sugar metabolism;map01100:Metabolic pathways
TR29498|c0_g8	141.05	116.86	113.29	map00630:Glyoxylate and dicarboxylate metabolism;map00640:Propanoate metabolism;map00020:Citrate cycle (TCA cycle);map00720:Carbon fixation pathways in prokaryotes;map01100:Metabolic pathways;map01110:Biosynthesis of secondary metabolites;map01120:Microbial metabolism in diverse environments
TR22294|c0_g4	141.02	155.23	163.87	map00290:Valine, leucine and isoleucine biosynthesis;map00650:Butanoate metabolism;map00660:C5-Branched dibasic acid metabolism;map00770:Pantothenate and CoA biosynthesis;map01110:Biosynthesis of secondary metabolites;map00562:Inositol phosphate metabolism;map01120:Microbial metabolism in diverse environments;map00630:Glyoxylate and dicarboxylate metabolism;map00620:Pyruvate metabolism;map01100:M…
TR39517|c0_g2	140.71	129.57	90.05	map00945:Stilbenoid, diarylheptanoid and gingerol biosynthesis;map00940:Phenylpropanoid biosynthesis;map00943:Isoflavonoid biosynthesis;map00950:Isoquinoline alkaloid biosynthesis;map01100:Metabolic pathways;map01110:Biosynthesis of secondary metabolites
TR43815|c0_g2	140.43	166.03	126.59	map02020:Two-component system;map00620:Pyruvate metabolism;map00710:Carbon fixation in photosynthetic organisms;map01100:Metabolic pathways;map01120:Microbial metabolism in diverse environments
TR30169|c0_g6	139.77	157.54	154.75	map00010:Glycolysis / Gluconeogenesis;map01110:Biosynthesis of secondary metabolites;map04066:HIF-1 signaling pathway;map05010:Alzheimer's disease;map00710:Carbon fixation in photosynthetic organisms;map01120:Microbial metabolism in diverse environments;map00750:Vitamin B6 metabolism;map01100:Metabolic pathways
TR36056|c1_g4	138.95	116.62	236.09	map00053:Ascorbate and aldarate metabolism;map01100:Metabolic pathways;map00910:Nitrogen metabolism;map01120:Microbial metabolism in diverse environments
TR22368|c1_g14	138.57	103.87	107.58	map00680:Methane metabolism;map00720:Carbon fixation pathways in prokaryotes;map04964:Proximal tubule bicarbonate reclamation;map00020:Citrate cycle (TCA cycle);map00270:Cysteine and methionine metabolism;map00630:Glyoxylate and dicarboxylate metabolism;map01110:Biosynthesis of secondary metabolites;map00620:Pyruvate metabolism;map00710:Carbon fixation in photosynthetic organisms;map01100:Metabol…
TR18713|c2_g3	138.12	53.53	72.03	map00905:Brassinosteroid biosynthesis;map00902:Monoterpenoid biosynthesis;map00908:Zeatin biosynthesis;map00071:Fatty acid metabolism;map00590:Arachidonic acid metabolism;map00830:Retinol metabolism;map03320:PPAR signaling pathway;map04270:Vascular smooth muscle contraction;map00906:Carotenoid biosynthesis;map01100:Metabolic pathways;map01110:Biosynthesis of secondary metabolites
TR31348|c0_g1	137.85	81.69	89.8	map00945:Stilbenoid, diarylheptanoid and gingerol biosynthesis;map00940:Phenylpropanoid biosynthesis;map01110:Biosynthesis of secondary metabolites;map00943:Isoflavonoid biosynthesis;map00950:Isoquinoline alkaloid biosynthesis
TR2897|c1_g6	136.37	14.13	8.82	map00625:Chloroalkane and chloroalkene degradation;map00626:Naphthalene degradation;map00680:Methane metabolism;map01110:Biosynthesis of secondary metabolites;map01120:Microbial metabolism in diverse environments;map00010:Glycolysis / Gluconeogenesis;map00071:Fatty acid metabolism;map00350:Tyrosine metabolism;map00830:Retinol metabolism;map00980:Metabolism of xenobiotics by cytochrome P450;map009…
TR20306|c0_g7	135.86	119.33	101.27	map00960:Tropane, piperidine and pyridine alkaloid biosynthesis;map01040:Biosynthesis of unsaturated fatty acids;map01100:Metabolic pathways;map04146:Peroxisome;map00361:Chlorocyclohexane and chlorobenzene degradation;map00362:Benzoate degradation;map00623:Toluene degradation;map00624:Polycyclic aromatic hydrocarbon degradation;map00643:Styrene degradation;map01120:Microbial metabolism in diverse…
TR22368|c1_g10	135.05	145.11	133.67	map00680:Methane metabolism;map00720:Carbon fixation pathways in prokaryotes;map04964:Proximal tubule bicarbonate reclamation;map00020:Citrate cycle (TCA cycle);map00270:Cysteine and methionine metabolism;map00620:Pyruvate metabolism;map00630:Glyoxylate and dicarboxylate metabolism;map00710:Carbon fixation in photosynthetic organisms;map01100:Metabolic pathways;map01110:Biosynthesis of secondary …
TR18483|c0_g4	132.7	140.22	114.63	map00902:Monoterpenoid biosynthesis;map01110:Biosynthesis of secondary metabolites
TR685|c0_g3	132.21	163.21	170.48	map00562:Inositol phosphate metabolism;map01100:Metabolic pathways;map04070:Phosphatidylinositol signaling system
TR10464|c0_g2	132.17	114	116.52	map00902:Monoterpenoid biosynthesis;map04115:p53 signaling pathway;map01052:Type I polyketide structures;map01057:Biosynthesis of type II polyketide products;map01110:Biosynthesis of secondary metabolites
TR31741|c1_g9	131.9	71.94	42.74	map00625:Chloroalkane and chloroalkene degradation;map00626:Naphthalene degradation;map00680:Methane metabolism;map01110:Biosynthesis of secondary metabolites;map01120:Microbial metabolism in diverse environments;map00010:Glycolysis / Gluconeogenesis;map00071:Fatty acid metabolism;map00350:Tyrosine metabolism;map00830:Retinol metabolism;map00980:Metabolism of xenobiotics by cytochrome P450;map009…
TR22332|c0_g3	130.9	51	34.1	map00625:Chloroalkane and chloroalkene degradation;map00626:Naphthalene degradation;map00680:Methane metabolism;map01110:Biosynthesis of secondary metabolites;map00010:Glycolysis / Gluconeogenesis;map00071:Fatty acid metabolism;map00350:Tyrosine metabolism;map00830:Retinol metabolism;map00980:Metabolism of xenobiotics by cytochrome P450;map00982:Drug metabolism - cytochrome P450;map01100:Metaboli…
TR27758|c0_g1	130.48	51.18	9.71	map00944:Flavone and flavonol biosynthesis;map01051:Biosynthesis of ansamycins;map01052:Type I polyketide structures;map00360:Phenylalanine metabolism;map00940:Phenylpropanoid biosynthesis;map00941:Flavonoid biosynthesis;map00945:Stilbenoid, diarylheptanoid and gingerol biosynthesis;map01100:Metabolic pathways;map01110:Biosynthesis of secondary metabolites
TR6829|c0_g1	130.25	34.54	14.18	map00940:Phenylpropanoid biosynthesis;map01100:Metabolic pathways;map00944:Flavone and flavonol biosynthesis;map00950:Isoquinoline alkaloid biosynthesis;map01058:Acridone alkaloid biosynthesis;map01110:Biosynthesis of secondary metabolites
TR40342|c0_g1	129.87	115.3	100.8	map00053:Ascorbate and aldarate metabolism;map00480:Glutathione metabolism
TR18518|c0_g5	129.87	154.98	148.06	map00290:Valine, leucine and isoleucine biosynthesis;map00650:Butanoate metabolism;map00660:C5-Branched dibasic acid metabolism;map00770:Pantothenate and CoA biosynthesis;map01110:Biosynthesis of secondary metabolites;map00630:Glyoxylate and dicarboxylate metabolism;map00330:Arginine and proline metabolism;map01100:Metabolic pathways;map00620:Pyruvate metabolism
TR38908|c0_g7	129.78	127.12	93.56	map00010:Glycolysis / Gluconeogenesis;map00710:Carbon fixation in photosynthetic organisms;map01100:Metabolic pathways;map01110:Biosynthesis of secondary metabolites;map01120:Microbial metabolism in diverse environments
TR21543|c1_g4	129.52	21.14	19.3	map00051:Fructose and mannose metabolism;map00520:Amino sugar and nucleotide sugar metabolism;map01100:Metabolic pathways;map01110:Biosynthesis of secondary metabolites
TR20208|c0_g4	126.75	71.84	44.21	map00010:Glycolysis / Gluconeogenesis;map01100:Metabolic pathways;map01110:Biosynthesis of secondary metabolites
TR10016|c0_g9	126.68	344.78	281.72	map00051:Fructose and mannose metabolism;map01110:Biosynthesis of secondary metabolites;map04066:HIF-1 signaling pathway;map04973:Carbohydrate digestion and absorption;map00010:Glycolysis / Gluconeogenesis;map00052:Galactose metabolism;map00500:Starch and sucrose metabolism;map00520:Amino sugar and nucleotide sugar metabolism;map00521:Streptomycin biosynthesis;map00524:Butirosin and neomycin bios…
TR9571|c1_g6	126.58	135.21	120.43	map00020:Citrate cycle (TCA cycle);map00630:Glyoxylate and dicarboxylate metabolism;map00720:Carbon fixation pathways in prokaryotes;map00300:Lysine biosynthesis;map01120:Microbial metabolism in diverse environments;map00400:Phenylalanine, tyrosine and tryptophan biosynthesis;map00290:Valine, leucine and isoleucine biosynthesis;map00660:C5-Branched dibasic acid metabolism;map01100:Metabolic pathw…
TR41993|c0_g2	125.79	114.46	112.39	map00380:Tryptophan metabolism;map00630:Glyoxylate and dicarboxylate metabolism;map01100:Metabolic pathways;map05110:Vibrio cholerae infection;map05146:Amoebiasis;map04011:MAPK signaling pathway - yeast;map04062:Chemokine signaling pathway;map04520:Adherens junction;map04666:Fc gamma R-mediated phagocytosis;map04810:Regulation of actin cytoskeleton;map05100:Bacterial invasion of epithelial cells;…
TR38908|c0_g3	125.52	63.58	61.45	map00010:Glycolysis / Gluconeogenesis;map00710:Carbon fixation in photosynthetic organisms;map01100:Metabolic pathways;map01110:Biosynthesis of secondary metabolites;map01120:Microbial metabolism in diverse environments
TR38136|c2_g3	125.48	255.64	247.54	map04964:Proximal tubule bicarbonate reclamation;map00020:Citrate cycle (TCA cycle);map00270:Cysteine and methionine metabolism;map00630:Glyoxylate and dicarboxylate metabolism;map00680:Methane metabolism;map00720:Carbon fixation pathways in prokaryotes;map01110:Biosynthesis of secondary metabolites;map00620:Pyruvate metabolism;map00710:Carbon fixation in photosynthetic organisms;map01100:Metabol…
TR9553|c1_g1	125.42	143.33	143.49	map00020:Citrate cycle (TCA cycle);map00630:Glyoxylate and dicarboxylate metabolism;map00720:Carbon fixation pathways in prokaryotes;map00300:Lysine biosynthesis;map01120:Microbial metabolism in diverse environments;map00290:Valine, leucine and isoleucine biosynthesis;map00660:C5-Branched dibasic acid metabolism;map01100:Metabolic pathways;map01110:Biosynthesis of secondary metabolites;map00400:P…
TR30749|c0_g3	125.24	158.73	106.41	map00950:Isoquinoline alkaloid biosynthesis;map00904:Diterpenoid biosynthesis;map00941:Flavonoid biosynthesis;map00901:Indole alkaloid biosynthesis;map00270:Cysteine and methionine metabolism;map01100:Metabolic pathways;map01110:Biosynthesis of secondary metabolites
TR1445|c0_g1	124.84	72.45	70.76	map00945:Stilbenoid, diarylheptanoid and gingerol biosynthesis;map00940:Phenylpropanoid biosynthesis;map01110:Biosynthesis of secondary metabolites;map00943:Isoflavonoid biosynthesis;map00950:Isoquinoline alkaloid biosynthesis
TR35271|c0_g1	124.47	76.58	51.08	map00130:Ubiquinone and other terpenoid-quinone biosynthesis;map00360:Phenylalanine metabolism;map00940:Phenylpropanoid biosynthesis;map00945:Stilbenoid, diarylheptanoid and gingerol biosynthesis;map00941:Flavonoid biosynthesis;map00944:Flavone and flavonol biosynthesis;map01100:Metabolic pathways;map00943:Isoflavonoid biosynthesis;map01110:Biosynthesis of secondary metabolites
TR733|c0_g3	124.23	38.35	50.56	map00944:Flavone and flavonol biosynthesis;map01051:Biosynthesis of ansamycins;map01052:Type I polyketide structures;map00360:Phenylalanine metabolism;map00940:Phenylpropanoid biosynthesis;map00941:Flavonoid biosynthesis;map00945:Stilbenoid, diarylheptanoid and gingerol biosynthesis;map01110:Biosynthesis of secondary metabolites;map00140:Steroid hormone biosynthesis;map00350:Tyrosine metabolism;m…
TR42152|c0_g3	124.22	76.85	77.61	map00500:Starch and sucrose metabolism;map00520:Amino sugar and nucleotide sugar metabolism;map01110:Biosynthesis of secondary metabolites
TR13004|c0_g5	123.04	22.72	7.82	map00943:Isoflavonoid biosynthesis;map01110:Biosynthesis of secondary metabolites
TR668|c0_g4	122.95	68.6	63.98	map00500:Starch and sucrose metabolism;map01100:Metabolic pathways
TR668|c0_g3	122.72	43.61	21.62	map00500:Starch and sucrose metabolism;map01100:Metabolic pathways
TR6458|c2_g1	122.51	46.15	43.94	map00053:Ascorbate and aldarate metabolism;map00480:Glutathione metabolism
TR31747|c2_g8	121.76	156.78	170.47	map01110:Biosynthesis of secondary metabolites;map00960:Tropane, piperidine and pyridine alkaloid biosynthesis;map00830:Retinol metabolism;map00040:Pentose and glucuronate interconversions;map00140:Steroid hormone biosynthesis;map01100:Metabolic pathways
TR7959|c0_g3	121.6	61.39	75.39	map00010:Glycolysis / Gluconeogenesis;map00710:Carbon fixation in photosynthetic organisms;map01100:Metabolic pathways;map01110:Biosynthesis of secondary metabolites;map01120:Microbial metabolism in diverse environments
TR32275|c0_g1	121	88.48	50.17	map00380:Tryptophan metabolism;map00966:Glucosinolate biosynthesis;map01110:Biosynthesis of secondary metabolites;map00944:Flavone and flavonol biosynthesis;map00140:Steroid hormone biosynthesis
TR7932|c3_g2	120.95	47.17	6.56	map00943:Isoflavonoid biosynthesis;map00902:Monoterpenoid biosynthesis;map00380:Tryptophan metabolism;map00904:Diterpenoid biosynthesis;map00941:Flavonoid biosynthesis;map00944:Flavone and flavonol biosynthesis;map01100:Metabolic pathways;map01110:Biosynthesis of secondary metabolites
TR10428|c0_g4	120.61	108.68	93.41	map00053:Ascorbate and aldarate metabolism;map00480:Glutathione metabolism
TR42202|c0_g3	119.66	40.71	15.05	map00730:Thiamine metabolism;map00900:Terpenoid backbone biosynthesis;map00010:Glycolysis / Gluconeogenesis;map00020:Citrate cycle (TCA cycle);map00620:Pyruvate metabolism;map04066:HIF-1 signaling pathway;map00280:Valine, leucine and isoleucine degradation;map00030:Pentose phosphate pathway;map00710:Carbon fixation in photosynthetic organisms;map01051:Biosynthesis of ansamycins;map01100:Metabolic…
TR36637|c0_g1	119.37	40.75	32.29	map00626:Naphthalene degradation;map01120:Microbial metabolism in diverse environments;map00061:Fatty acid biosynthesis;map01100:Metabolic pathways;map00040:Pentose and glucuronate interconversions;map00960:Tropane, piperidine and pyridine alkaloid biosynthesis
TR38159|c0_g1	118.91	145.86	161.97	map00052:Galactose metabolism
TR22368|c1_g3	116.86	152.77	130.42	map00680:Methane metabolism;map00720:Carbon fixation pathways in prokaryotes;map04964:Proximal tubule bicarbonate reclamation;map00020:Citrate cycle (TCA cycle);map00270:Cysteine and methionine metabolism;map00630:Glyoxylate and dicarboxylate metabolism;map01110:Biosynthesis of secondary metabolites;map00620:Pyruvate metabolism;map00710:Carbon fixation in photosynthetic organisms;map01100:Metabol…
TR36098|c0_g5	116.59	34.98	74.37	map00562:Inositol phosphate metabolism;map00052:Galactose metabolism;map00030:Pentose phosphate pathway;map01100:Metabolic pathways;map01120:Microbial metabolism in diverse environments;map00240:Pyrimidine metabolism
TR34331|c1_g1	116.55	157.77	104.22	map00260:Glycine, serine and threonine metabolism;map00363:Bisphenol degradation;map00591:Linoleic acid metabolism;map00625:Chloroalkane and chloroalkene degradation;map01120:Microbial metabolism in diverse environments;map00040:Pentose and glucuronate interconversions;map00051:Fructose and mannose metabolism;map01100:Metabolic pathways;map00650:Butanoate metabolism
TR6929|c0_g5	116.23	59.92	61.79	map00010:Glycolysis / Gluconeogenesis;map00260:Glycine, serine and threonine metabolism;map00680:Methane metabolism;map01100:Metabolic pathways;map01110:Biosynthesis of secondary metabolites;map01120:Microbial metabolism in diverse environments
TR35271|c0_g2	116.14	57.05	23.18	map00130:Ubiquinone and other terpenoid-quinone biosynthesis;map00360:Phenylalanine metabolism;map00941:Flavonoid biosynthesis;map00945:Stilbenoid, diarylheptanoid and gingerol biosynthesis;map01100:Metabolic pathways;map00943:Isoflavonoid biosynthesis;map00402:Benzoxazinoid biosynthesis;map01110:Biosynthesis of secondary metabolites;map00940:Phenylpropanoid biosynthesis
TR13630|c1_g3	116.06	103.05	117.33	map00902:Monoterpenoid biosynthesis;map00905:Brassinosteroid biosynthesis;map00908:Zeatin biosynthesis;map01110:Biosynthesis of secondary metabolites;map03320:PPAR signaling pathway;map00071:Fatty acid metabolism;map00590:Arachidonic acid metabolism;map00830:Retinol metabolism;map01100:Metabolic pathways;map04270:Vascular smooth muscle contraction
TR29067|c0_g1	115.84	36.65	14.92	map00902:Monoterpenoid biosynthesis;map00905:Brassinosteroid biosynthesis;map00908:Zeatin biosynthesis;map00906:Carotenoid biosynthesis;map01110:Biosynthesis of secondary metabolites;map00140:Steroid hormone biosynthesis;map00830:Retinol metabolism;map00980:Metabolism of xenobiotics by cytochrome P450;map00982:Drug metabolism - cytochrome P450;map01100:Metabolic pathways;map05204:Chemical carcino…
TR32821|c1_g3	115.47	95.53	82.73	map00562:Inositol phosphate metabolism;map01100:Metabolic pathways;map04070:Phosphatidylinositol signaling system
TR7932|c3_g5	114.99	30.97	0.95	map00943:Isoflavonoid biosynthesis;map00941:Flavonoid biosynthesis;map00944:Flavone and flavonol biosynthesis;map00904:Diterpenoid biosynthesis;map00902:Monoterpenoid biosynthesis;map01100:Metabolic pathways;map01110:Biosynthesis of secondary metabolites
TR308|c0_g6	114.98	64.29	39.14	map00950:Isoquinoline alkaloid biosynthesis;map01100:Metabolic pathways;map01110:Biosynthesis of secondary metabolites;map04075:Plant hormone signal transduction
TR35311|c0_g4	114.74	102.76	77.39	map00400:Phenylalanine, tyrosine and tryptophan biosynthesis;map01110:Biosynthesis of secondary metabolites;map00520:Amino sugar and nucleotide sugar metabolism;map00550:Peptidoglycan biosynthesis;map01100:Metabolic pathways
TR23043|c0_g1	114.67	86.4	83.71	map05110:Vibrio cholerae infection;map05146:Amoebiasis;map04970:Salivary secretion;map04520:Adherens junction;map04666:Fc gamma R-mediated phagocytosis;map04810:Regulation of actin cytoskeleton;map05100:Bacterial invasion of epithelial cells;map05131:Shigellosis;map05132:Salmonella infection;map00030:Pentose phosphate pathway;map00051:Fructose and mannose metabolism;map00710:Carbon fixation in ph…
TR29472|c0_g3	114.59	139.1	118.95	map00630:Glyoxylate and dicarboxylate metabolism;map00640:Propanoate metabolism;map00020:Citrate cycle (TCA cycle);map00720:Carbon fixation pathways in prokaryotes;map01100:Metabolic pathways;map01110:Biosynthesis of secondary metabolites;map01120:Microbial metabolism in diverse environments
TR40936|c2_g2	114.29	69.34	36.31	map00360:Phenylalanine metabolism;map00940:Phenylpropanoid biosynthesis;map01110:Biosynthesis of secondary metabolites;map00350:Tyrosine metabolism;map00340:Histidine metabolism;map01100:Metabolic pathways;map04810:Regulation of actin cytoskeleton
TR668|c0_g2	114.12	73.65	57.1	map00500:Starch and sucrose metabolism;map01100:Metabolic pathways
TR35305|c1_g10	113.39	31.49	6.75	map00944:Flavone and flavonol biosynthesis;map01100:Metabolic pathways;map00940:Phenylpropanoid biosynthesis;map01058:Acridone alkaloid biosynthesis;map00950:Isoquinoline alkaloid biosynthesis;map01110:Biosynthesis of secondary metabolites
TR44098|c0_g3	113.31	20.13	7.8	map00270:Cysteine and methionine metabolism;map00943:Isoflavonoid biosynthesis;map00950:Isoquinoline alkaloid biosynthesis;map00941:Flavonoid biosynthesis;map01100:Metabolic pathways;map01110:Biosynthesis of secondary metabolites
TR9627|c0_g18	112.87	109.26	100.19	map00010:Glycolysis / Gluconeogenesis;map00051:Fructose and mannose metabolism;map00562:Inositol phosphate metabolism;map00710:Carbon fixation in photosynthetic organisms;map01100:Metabolic pathways;map01110:Biosynthesis of secondary metabolites;map01120:Microbial metabolism in diverse environments
TR22307|c3_g1	112.29	105.51	100.4	map00901:Indole alkaloid biosynthesis;map01100:Metabolic pathways;map01110:Biosynthesis of secondary metabolites
TR39080|c0_g1	112.17	93.98	113.35	map00260:Glycine, serine and threonine metabolism;map00350:Tyrosine metabolism;map00360:Phenylalanine metabolism;map00410:beta-Alanine metabolism;map00950:Isoquinoline alkaloid biosynthesis;map00960:Tropane, piperidine and pyridine alkaloid biosynthesis;map01100:Metabolic pathways;map01110:Biosynthesis of secondary metabolites;map00330:Arginine and proline metabolism;map00340:Histidine metabolism…
TR41650|c1_g5	111.97	65.75	26.64	map00900:Terpenoid backbone biosynthesis;map01100:Metabolic pathways;map01110:Biosynthesis of secondary metabolites;map04976:Bile secretion
TR30150|c0_g5	111.52	94.16	102.51	map00010:Glycolysis / Gluconeogenesis;map01110:Biosynthesis of secondary metabolites;map04066:HIF-1 signaling pathway;map05010:Alzheimer's disease;map00710:Carbon fixation in photosynthetic organisms;map01120:Microbial metabolism in diverse environments;map00750:Vitamin B6 metabolism;map01100:Metabolic pathways
TR12368|c0_g1	110.69	14.25	3.9	map00521:Streptomycin biosynthesis;map00523:Polyketide sugar unit biosynthesis;map00051:Fructose and mannose metabolism;map00500:Starch and sucrose metabolism;map00520:Amino sugar and nucleotide sugar metabolism;map01100:Metabolic pathways;map01110:Biosynthesis of secondary metabolites
TR20625|c0_g1	110.31	104.74	95.67	map00053:Ascorbate and aldarate metabolism;map00480:Glutathione metabolism;map00360:Phenylalanine metabolism;map00380:Tryptophan metabolism;map00940:Phenylpropanoid biosynthesis;map01100:Metabolic pathways
TR39055|c0_g1	110.23	96.05	74.39	map04910:Insulin signaling pathway;map04950:Maturity onset diabetes of the young;map00010:Glycolysis / Gluconeogenesis;map00230:Purine metabolism;map00620:Pyruvate metabolism;map01100:Metabolic pathways;map01110:Biosynthesis of secondary metabolites;map01120:Microbial metabolism in diverse environments;map04930:Type II diabetes mellitus;map05203:Viral carcinogenesis
TR18711|c0_g3	109.88	112.77	82.57	map00040:Pentose and glucuronate interconversions;map00053:Ascorbate and aldarate metabolism;map00500:Starch and sucrose metabolism;map01100:Metabolic pathways;map01110:Biosynthesis of secondary metabolites;map00520:Amino sugar and nucleotide sugar metabolism;map05110:Vibrio cholerae infection;map05146:Amoebiasis
TR26010|c0_g1	108.95	18.3	8.51	map00053:Ascorbate and aldarate metabolism;map01100:Metabolic pathways;map05110:Vibrio cholerae infection;map05146:Amoebiasis;map00860:Porphyrin and chlorophyll metabolism
TR20064|c0_g2	108.44	137.9	126.53	map04115:p53 signaling pathway;map01057:Biosynthesis of type II polyketide products;map01110:Biosynthesis of secondary metabolites;map01052:Type I polyketide structures
TR40961|c2_g6	108.19	59.63	24.46	map00360:Phenylalanine metabolism;map00940:Phenylpropanoid biosynthesis;map01110:Biosynthesis of secondary metabolites;map00350:Tyrosine metabolism;map00340:Histidine metabolism;map01100:Metabolic pathways
TR24184|c0_g1	108.17	89.06	82.31	map05110:Vibrio cholerae infection;map05146:Amoebiasis;map04970:Salivary secretion;map04520:Adherens junction;map04666:Fc gamma R-mediated phagocytosis;map04810:Regulation of actin cytoskeleton;map05100:Bacterial invasion of epithelial cells;map05131:Shigellosis;map05132:Salmonella infection;map00030:Pentose phosphate pathway;map00051:Fructose and mannose metabolism;map00710:Carbon fixation in ph…
TR22332|c0_g1	107.99	14.68	8.35	map00625:Chloroalkane and chloroalkene degradation;map00626:Naphthalene degradation;map00680:Methane metabolism;map01110:Biosynthesis of secondary metabolites;map01120:Microbial metabolism in diverse environments;map00010:Glycolysis / Gluconeogenesis;map00071:Fatty acid metabolism;map00350:Tyrosine metabolism;map00830:Retinol metabolism;map00980:Metabolism of xenobiotics by cytochrome P450;map009…
TR36079|c0_g3	107.68	99.11	45.11	map01100:Metabolic pathways;map00944:Flavone and flavonol biosynthesis;map00940:Phenylpropanoid biosynthesis;map01058:Acridone alkaloid biosynthesis;map00950:Isoquinoline alkaloid biosynthesis;map01110:Biosynthesis of secondary metabolites
TR21543|c1_g6	107.67	17.59	18.83	map00051:Fructose and mannose metabolism;map00520:Amino sugar and nucleotide sugar metabolism;map01100:Metabolic pathways;map01110:Biosynthesis of secondary metabolites
TR13946|c0_g3	107.39	41.7	70.96	map00500:Starch and sucrose metabolism;map01100:Metabolic pathways
TR32842|c1_g1	107.34	85.27	67.92	map00630:Glyoxylate and dicarboxylate metabolism;map00250:Alanine, aspartate and glutamate metabolism;map00910:Nitrogen metabolism;map01100:Metabolic pathways;map01110:Biosynthesis of secondary metabolites;map00680:Methane metabolism;map00720:Carbon fixation pathways in prokaryotes;map01120:Microbial metabolism in diverse environments
TR10086|c1_g1	106.98	23.64	11.82	map00625:Chloroalkane and chloroalkene degradation;map00626:Naphthalene degradation;map00680:Methane metabolism;map01110:Biosynthesis of secondary metabolites;map01120:Microbial metabolism in diverse environments;map00010:Glycolysis / Gluconeogenesis;map00071:Fatty acid metabolism;map00350:Tyrosine metabolism;map00830:Retinol metabolism;map00980:Metabolism of xenobiotics by cytochrome P450;map009…
TR35271|c0_g7	106.65	62.84	38.21	map00130:Ubiquinone and other terpenoid-quinone biosynthesis;map00360:Phenylalanine metabolism;map00941:Flavonoid biosynthesis;map00945:Stilbenoid, diarylheptanoid and gingerol biosynthesis;map00940:Phenylpropanoid biosynthesis;map01100:Metabolic pathways;map00902:Monoterpenoid biosynthesis;map01110:Biosynthesis of secondary metabolites;map00909:Sesquiterpenoid and triterpenoid biosynthesis
TR22368|c1_g11	106.38	142.62	123.43	map00680:Methane metabolism;map00720:Carbon fixation pathways in prokaryotes;map04964:Proximal tubule bicarbonate reclamation;map00020:Citrate cycle (TCA cycle);map00270:Cysteine and methionine metabolism;map00620:Pyruvate metabolism;map00630:Glyoxylate and dicarboxylate metabolism;map00710:Carbon fixation in photosynthetic organisms;map01100:Metabolic pathways;map01110:Biosynthesis of secondary …
TR1329|c0_g1	105.53	34.15	12.02	map00940:Phenylpropanoid biosynthesis;map00941:Flavonoid biosynthesis;map00944:Flavone and flavonol biosynthesis;map01100:Metabolic pathways;map00909:Sesquiterpenoid and triterpenoid biosynthesis;map00943:Isoflavonoid biosynthesis;map01110:Biosynthesis of secondary metabolites
TR7932|c3_g4	105.51	16.93	3.11	map00943:Isoflavonoid biosynthesis;map00902:Monoterpenoid biosynthesis;map01100:Metabolic pathways;map01110:Biosynthesis of secondary metabolites;map00909:Sesquiterpenoid and triterpenoid biosynthesis;map00940:Phenylpropanoid biosynthesis
TR18700|c0_g5	105.12	105.66	177.75	map00380:Tryptophan metabolism;map00460:Cyanoamino acid metabolism;map00909:Sesquiterpenoid and triterpenoid biosynthesis;map00904:Diterpenoid biosynthesis;map01110:Biosynthesis of secondary metabolites
TR41979|c0_g1	104.68	25.44	32.68	map00904:Diterpenoid biosynthesis;map00941:Flavonoid biosynthesis;map00950:Isoquinoline alkaloid biosynthesis;map00270:Cysteine and methionine metabolism;map01100:Metabolic pathways;map01110:Biosynthesis of secondary metabolites
TR10004|c0_g5	104.33	79.6	34.07	map00053:Ascorbate and aldarate metabolism;map01100:Metabolic pathways;map01110:Biosynthesis of secondary metabolites
TR16957|c0_g2	104.06	31.82	5.19	map00945:Stilbenoid, diarylheptanoid and gingerol biosynthesis;map00950:Isoquinoline alkaloid biosynthesis;map01100:Metabolic pathways;map00943:Isoflavonoid biosynthesis;map01110:Biosynthesis of secondary metabolites
TR41817|c0_g1	103.74	82.76	57.51	map00250:Alanine, aspartate and glutamate metabolism;map00330:Arginine and proline metabolism;map00710:Carbon fixation in photosynthetic organisms;map01120:Microbial metabolism in diverse environments;map04975:Fat digestion and absorption;map00270:Cysteine and methionine metabolism;map00350:Tyrosine metabolism;map00360:Phenylalanine metabolism;map00400:Phenylalanine, tyrosine and tryptophan biosy…
TR34919|c0_g4	102.44	30.98	7.82	map00945:Stilbenoid, diarylheptanoid and gingerol biosynthesis;map01058:Acridone alkaloid biosynthesis;map00941:Flavonoid biosynthesis;map01100:Metabolic pathways;map01110:Biosynthesis of secondary metabolites;map04712:Circadian rhythm - plant
TR18542|c0_g17	102.3	46.65	11.13	map00944:Flavone and flavonol biosynthesis;map01100:Metabolic pathways;map00940:Phenylpropanoid biosynthesis;map01058:Acridone alkaloid biosynthesis;map00950:Isoquinoline alkaloid biosynthesis;map01110:Biosynthesis of secondary metabolites
TR31782|c0_g3	101.77	90.75	41.6	map00944:Flavone and flavonol biosynthesis;map01100:Metabolic pathways;map00940:Phenylpropanoid biosynthesis;map01058:Acridone alkaloid biosynthesis;map00950:Isoquinoline alkaloid biosynthesis;map01110:Biosynthesis of secondary metabolites
TR26003|c0_g13	101.57	106.94	115.22	map00010:Glycolysis / Gluconeogenesis;map00680:Methane metabolism;map01100:Metabolic pathways;map01110:Biosynthesis of secondary metabolites;map01120:Microbial metabolism in diverse environments;map03018:RNA degradation;map04066:HIF-1 signaling pathway
TR6829|c0_g5	101.2	20.56	5.76	map00944:Flavone and flavonol biosynthesis;map01100:Metabolic pathways;map00940:Phenylpropanoid biosynthesis;map01058:Acridone alkaloid biosynthesis;map00950:Isoquinoline alkaloid biosynthesis;map01110:Biosynthesis of secondary metabolites
TR692|c0_g1	101.17	40.53	12.49	map00941:Flavonoid biosynthesis;map00944:Flavone and flavonol biosynthesis;map00943:Isoflavonoid biosynthesis;map00909:Sesquiterpenoid and triterpenoid biosynthesis;map00940:Phenylpropanoid biosynthesis;map01100:Metabolic pathways;map01110:Biosynthesis of secondary metabolites
TR35305|c0_g4	101.14	20.55	4.07	map00944:Flavone and flavonol biosynthesis;map01100:Metabolic pathways;map00940:Phenylpropanoid biosynthesis;map01058:Acridone alkaloid biosynthesis;map00950:Isoquinoline alkaloid biosynthesis;map01110:Biosynthesis of secondary metabolites
TR31741|c1_g7	101.12	12.33	16.37	map00625:Chloroalkane and chloroalkene degradation;map00626:Naphthalene degradation;map00680:Methane metabolism;map01110:Biosynthesis of secondary metabolites;map01120:Microbial metabolism in diverse environments;map00010:Glycolysis / Gluconeogenesis;map00071:Fatty acid metabolism;map00350:Tyrosine metabolism;map00830:Retinol metabolism;map00980:Metabolism of xenobiotics by cytochrome P450;map009…
TR30150|c0_g4	101.05	106.04	77.69	map00010:Glycolysis / Gluconeogenesis;map01110:Biosynthesis of secondary metabolites;map04066:HIF-1 signaling pathway;map05010:Alzheimer's disease;map00750:Vitamin B6 metabolism;map00710:Carbon fixation in photosynthetic organisms;map01100:Metabolic pathways;map01120:Microbial metabolism in diverse environments
TR33372|c1_g1	100.86	62.61	33.55	map00010:Glycolysis / Gluconeogenesis;map01100:Metabolic pathways;map01110:Biosynthesis of secondary metabolites
TR6009|c0_g5	100.73	131.96	116.95	map01110:Biosynthesis of secondary metabolites;map00960:Tropane, piperidine and pyridine alkaloid biosynthesis;map00830:Retinol metabolism;map01100:Metabolic pathways;map00650:Butanoate metabolism;map00622:Xylene degradation;map01120:Microbial metabolism in diverse environments
TR17184|c0_g4	100.43	136.59	123.02	map04510:Focal adhesion;map04666:Fc gamma R-mediated phagocytosis;map04670:Leukocyte transendothelial migration;map00500:Starch and sucrose metabolism;map00520:Amino sugar and nucleotide sugar metabolism;map01110:Biosynthesis of secondary metabolites;map05110:Vibrio cholerae infection;map05146:Amoebiasis;map00310:Lysine degradation;map04970:Salivary secretion
TR7932|c3_g9	100.25	23.32	5.75	map00943:Isoflavonoid biosynthesis;map01110:Biosynthesis of secondary metabolites
TR9552|c0_g2	99.57	117.46	85.67	map00500:Starch and sucrose metabolism;map00520:Amino sugar and nucleotide sugar metabolism;map01100:Metabolic pathways
TR6029|c0_g2	99.49	86.71	78.78	map00982:Drug metabolism - cytochrome P450;map00960:Tropane, piperidine and pyridine alkaloid biosynthesis;map00363:Bisphenol degradation;map01120:Microbial metabolism in diverse environments;map00380:Tryptophan metabolism;map01100:Metabolic pathways;map00640:Propanoate metabolism
TR40961|c2_g1	98.7	54.5	23.26	map00360:Phenylalanine metabolism;map00940:Phenylpropanoid biosynthesis;map01100:Metabolic pathways;map01110:Biosynthesis of secondary metabolites
TR29488|c0_g7	98.52	48.85	32.36	map00260:Glycine, serine and threonine metabolism;map00460:Cyanoamino acid metabolism;map00630:Glyoxylate and dicarboxylate metabolism;map00670:One carbon pool by folate;map00680:Methane metabolism;map01100:Metabolic pathways;map01110:Biosynthesis of secondary metabolites;map01120:Microbial metabolism in diverse environments
TR5951|c1_g1	97.31	85.43	72.91	map00010:Glycolysis / Gluconeogenesis;map00640:Propanoate metabolism;map04964:Proximal tubule bicarbonate reclamation;map04970:Salivary secretion;map00020:Citrate cycle (TCA cycle);map00270:Cysteine and methionine metabolism;map00620:Pyruvate metabolism;map00630:Glyoxylate and dicarboxylate metabolism;map00710:Carbon fixation in photosynthetic organisms;map01100:Metabolic pathways;map01110:Biosyn…
TR13176|c0_g1	96.64	104.09	97.14	map00680:Methane metabolism;map01054:Nonribosomal peptide structures;map00270:Cysteine and methionine metabolism;map00630:Glyoxylate and dicarboxylate metabolism;map00030:Pentose phosphate pathway;map01100:Metabolic pathways;map01120:Microbial metabolism in diverse environments
TR29005|c0_g1	96.42	77.97	78.59	map00480:Glutathione metabolism;map04146:Peroxisome;map00360:Phenylalanine metabolism;map00940:Phenylpropanoid biosynthesis;map01100:Metabolic pathways;map01110:Biosynthesis of secondary metabolites
TR14391|c0_g1	96.4	101.57	96.92	map00680:Methane metabolism;map01054:Nonribosomal peptide structures;map00270:Cysteine and methionine metabolism;map01120:Microbial metabolism in diverse environments;map00260:Glycine, serine and threonine metabolism;map00620:Pyruvate metabolism;map00630:Glyoxylate and dicarboxylate metabolism;map01100:Metabolic pathways
TR9627|c0_g7	96.31	108.04	93.52	map00010:Glycolysis / Gluconeogenesis;map00051:Fructose and mannose metabolism;map00562:Inositol phosphate metabolism;map00710:Carbon fixation in photosynthetic organisms;map01100:Metabolic pathways;map01110:Biosynthesis of secondary metabolites;map01120:Microbial metabolism in diverse environments
TR3819|c0_g3	96.12	98.3	98.71	map00940:Phenylpropanoid biosynthesis;map01100:Metabolic pathways;map00941:Flavonoid biosynthesis;map00943:Isoflavonoid biosynthesis;map01110:Biosynthesis of secondary metabolites;map00620:Pyruvate metabolism;map00640:Propanoate metabolism
TR29487|c1_g1	95.92	118.57	110.1	map00500:Starch and sucrose metabolism;map00520:Amino sugar and nucleotide sugar metabolism;map01100:Metabolic pathways
TR34919|c0_g5	95.58	28.93	5	map00941:Flavonoid biosynthesis;map01100:Metabolic pathways;map04712:Circadian rhythm - plant;map01058:Acridone alkaloid biosynthesis;map00945:Stilbenoid, diarylheptanoid and gingerol biosynthesis;map01110:Biosynthesis of secondary metabolites
TR25140|c2_g3	95.44	110.11	92.29	map00380:Tryptophan metabolism;map00966:Glucosinolate biosynthesis;map01110:Biosynthesis of secondary metabolites;map00944:Flavone and flavonol biosynthesis;map00140:Steroid hormone biosynthesis
TR29488|c0_g8	95.28	52.08	34.17	map00260:Glycine, serine and threonine metabolism;map00460:Cyanoamino acid metabolism;map00630:Glyoxylate and dicarboxylate metabolism;map00670:One carbon pool by folate;map00680:Methane metabolism;map01100:Metabolic pathways;map01110:Biosynthesis of secondary metabolites;map01120:Microbial metabolism in diverse environments;map05110:Vibrio cholerae infection;map05146:Amoebiasis;map04970:Salivary…
TR20258|c0_g9	95.23	44.69	15.47	map00520:Amino sugar and nucleotide sugar metabolism;map01100:Metabolic pathways;map01110:Biosynthesis of secondary metabolites
TR14683|c1_g1	94.44	97.1	80.82	map01040:Biosynthesis of unsaturated fatty acids;map03320:PPAR signaling pathway;map04146:Peroxisome;map00360:Phenylalanine metabolism;map00072:Synthesis and degradation of ketone bodies;map00310:Lysine degradation;map00380:Tryptophan metabolism;map00620:Pyruvate metabolism;map00630:Glyoxylate and dicarboxylate metabolism;map00640:Propanoate metabolism;map00650:Butanoate metabolism;map00720:Carbo…
TR39393|c0_g1	94.23	41.19	11.93	map00901:Indole alkaloid biosynthesis;map00402:Benzoxazinoid biosynthesis;map00950:Isoquinoline alkaloid biosynthesis;map00941:Flavonoid biosynthesis;map01100:Metabolic pathways;map01110:Biosynthesis of secondary metabolites
TR34477|c0_g3	93.57	132	87.54	map00950:Isoquinoline alkaloid biosynthesis;map00904:Diterpenoid biosynthesis;map00941:Flavonoid biosynthesis;map01100:Metabolic pathways;map01110:Biosynthesis of secondary metabolites
TR15734|c0_g5	93.52	103.43	107.31	map01110:Biosynthesis of secondary metabolites;map01120:Microbial metabolism in diverse environments;map05203:Viral carcinogenesis;map00010:Glycolysis / Gluconeogenesis;map00230:Purine metabolism;map00620:Pyruvate metabolism;map01100:Metabolic pathways;map04910:Insulin signaling pathway;map04930:Type II diabetes mellitus;map04950:Maturity onset diabetes of the young
TR31731|c0_g1	93.18	111.45	101.43	map00310:Lysine degradation;map00350:Tyrosine metabolism;map00250:Alanine, aspartate and glutamate metabolism;map00650:Butanoate metabolism;map01100:Metabolic pathways;map00260:Glycine, serine and threonine metabolism;map00622:Xylene degradation;map01120:Microbial metabolism in diverse environments
TR26003|c0_g14	93.11	74.36	102.19	map00010:Glycolysis / Gluconeogenesis;map00680:Methane metabolism;map01100:Metabolic pathways;map01110:Biosynthesis of secondary metabolites;map01120:Microbial metabolism in diverse environments;map03018:RNA degradation;map04066:HIF-1 signaling pathway
TR17753|c3_g1	92.78	202.02	140.79	map00052:Galactose metabolism;map00500:Starch and sucrose metabolism;map01100:Metabolic pathways
TR2896|c0_g1	92.54	96.87	77.03	map00010:Glycolysis / Gluconeogenesis;map00030:Pentose phosphate pathway;map00051:Fructose and mannose metabolism;map00052:Galactose metabolism;map00680:Methane metabolism;map01100:Metabolic pathways;map01110:Biosynthesis of secondary metabolites;map01120:Microbial metabolism in diverse environments;map04141:Protein processing in endoplasmic reticulum
TR32853|c0_g1	92.5	55.36	48.53	map00630:Glyoxylate and dicarboxylate metabolism;map00250:Alanine, aspartate and glutamate metabolism;map00910:Nitrogen metabolism;map01100:Metabolic pathways;map01110:Biosynthesis of secondary metabolites;map00680:Methane metabolism;map00720:Carbon fixation pathways in prokaryotes;map01120:Microbial metabolism in diverse environments
TR42799|c0_g1	92.45	118.37	97.17	map00625:Chloroalkane and chloroalkene degradation;map00626:Naphthalene degradation;map00680:Methane metabolism;map01110:Biosynthesis of secondary metabolites;map00010:Glycolysis / Gluconeogenesis;map00071:Fatty acid metabolism;map00350:Tyrosine metabolism;map00830:Retinol metabolism;map00980:Metabolism of xenobiotics by cytochrome P450;map00982:Drug metabolism - cytochrome P450;map01100:Metaboli…
TR35305|c1_g8	92.02	14.49	2.62	map00950:Isoquinoline alkaloid biosynthesis;map00944:Flavone and flavonol biosynthesis;map01058:Acridone alkaloid biosynthesis;map01110:Biosynthesis of secondary metabolites
TR29107|c1_g2	91.66	105.94	104.04	map00010:Glycolysis / Gluconeogenesis;map00680:Methane metabolism;map01100:Metabolic pathways;map01110:Biosynthesis of secondary metabolites;map01120:Microbial metabolism in diverse environments;map03018:RNA degradation;map04066:HIF-1 signaling pathway
TR13662|c1_g3	91.54	39.12	26.15	map00500:Starch and sucrose metabolism;map01100:Metabolic pathways
TR11576|c0_g4	91.53	32.1	59.06	map00500:Starch and sucrose metabolism;map01100:Metabolic pathways
TR6029|c0_g4	91.26	63.04	74.58	map00960:Tropane, piperidine and pyridine alkaloid biosynthesis;map00982:Drug metabolism - cytochrome P450;map01120:Microbial metabolism in diverse environments
TR3834|c1_g1	91	79.91	87.3	map00902:Monoterpenoid biosynthesis;map00905:Brassinosteroid biosynthesis;map00908:Zeatin biosynthesis;map01110:Biosynthesis of secondary metabolites;map03320:PPAR signaling pathway;map00071:Fatty acid metabolism;map00590:Arachidonic acid metabolism;map00830:Retinol metabolism;map01100:Metabolic pathways;map04270:Vascular smooth muscle contraction
TR34833|c0_g1	90.94	91.46	99.01	map00053:Ascorbate and aldarate metabolism;map00480:Glutathione metabolism
TR41946|c0_g1	90.04	82.28	63.46	map04910:Insulin signaling pathway;map04950:Maturity onset diabetes of the young;map00010:Glycolysis / Gluconeogenesis;map00230:Purine metabolism;map00620:Pyruvate metabolism;map01100:Metabolic pathways;map01110:Biosynthesis of secondary metabolites;map01120:Microbial metabolism in diverse environments;map04930:Type II diabetes mellitus;map05203:Viral carcinogenesis
TR36636|c0_g1	90	29.1	22.24	map00626:Naphthalene degradation;map01120:Microbial metabolism in diverse environments;map00061:Fatty acid biosynthesis;map01100:Metabolic pathways;map00040:Pentose and glucuronate interconversions;map00960:Tropane, piperidine and pyridine alkaloid biosynthesis
TR2756|c2_g1	89.98	85.89	77.11	map00906:Carotenoid biosynthesis;map00904:Diterpenoid biosynthesis;map00905:Brassinosteroid biosynthesis;map01100:Metabolic pathways;map01110:Biosynthesis of secondary metabolites
TR44003|c0_g1	89.85	40.3	23.13	map00630:Glyoxylate and dicarboxylate metabolism;map00680:Methane metabolism;map00020:Citrate cycle (TCA cycle);map00640:Propanoate metabolism;map00660:C5-Branched dibasic acid metabolism;map00720:Carbon fixation pathways in prokaryotes;map01100:Metabolic pathways;map01110:Biosynthesis of secondary metabolites;map01120:Microbial metabolism in diverse environments
TR9567|c1_g3	89.32	60.6	67.04	map00500:Starch and sucrose metabolism;map00520:Amino sugar and nucleotide sugar metabolism;map01100:Metabolic pathways
TR30690|c0_g1	89.27	97.48	76.14	map00310:Lysine degradation;map00350:Tyrosine metabolism;map00250:Alanine, aspartate and glutamate metabolism;map00650:Butanoate metabolism;map01100:Metabolic pathways;map00260:Glycine, serine and threonine metabolism;map00622:Xylene degradation;map01120:Microbial metabolism in diverse environments
TR30169|c0_g5	88.93	98.25	59.68	map00010:Glycolysis / Gluconeogenesis;map01110:Biosynthesis of secondary metabolites;map04066:HIF-1 signaling pathway;map05010:Alzheimer's disease;map00750:Vitamin B6 metabolism;map00710:Carbon fixation in photosynthetic organisms;map01100:Metabolic pathways;map01120:Microbial metabolism in diverse environments
TR14683|c1_g2	88.72	81.7	78.03	map00592:alpha-Linolenic acid metabolism;map01040:Biosynthesis of unsaturated fatty acids;map03320:PPAR signaling pathway;map04146:Peroxisome;map00360:Phenylalanine metabolism;map00072:Synthesis and degradation of ketone bodies;map00310:Lysine degradation;map00380:Tryptophan metabolism;map00620:Pyruvate metabolism;map00630:Glyoxylate and dicarboxylate metabolism;map00640:Propanoate metabolism;map…
TR3883|c0_g2	88.71	18.18	24.49	map00051:Fructose and mannose metabolism;map00520:Amino sugar and nucleotide sugar metabolism;map01100:Metabolic pathways;map01110:Biosynthesis of secondary metabolites
TR14310|c0_g1	88.57	113.57	95.62	map00625:Chloroalkane and chloroalkene degradation;map00626:Naphthalene degradation;map00680:Methane metabolism;map01110:Biosynthesis of secondary metabolites;map00010:Glycolysis / Gluconeogenesis;map00071:Fatty acid metabolism;map00350:Tyrosine metabolism;map00830:Retinol metabolism;map00980:Metabolism of xenobiotics by cytochrome P450;map00982:Drug metabolism - cytochrome P450;map01100:Metaboli…
TR29900|c0_g1	88.48	87.53	85.02	map00965:Betalain biosynthesis;map00363:Bisphenol degradation;map00626:Naphthalene degradation;map01120:Microbial metabolism in diverse environments
TR16969|c0_g1	88.37	87.73	79.02	map00620:Pyruvate metabolism;map00680:Methane metabolism;map00710:Carbon fixation in photosynthetic organisms;map00720:Carbon fixation pathways in prokaryotes;map01100:Metabolic pathways;map01120:Microbial metabolism in diverse environments
TR38141|c0_g1	88.04	49.73	40.43	map00900:Terpenoid backbone biosynthesis;map01100:Metabolic pathways;map01110:Biosynthesis of secondary metabolites
TR41629|c0_g1	87.35	80.06	89.95	map00902:Monoterpenoid biosynthesis;map04115:p53 signaling pathway;map01052:Type I polyketide structures;map01057:Biosynthesis of type II polyketide products;map01110:Biosynthesis of secondary metabolites
TR38973|c1_g3	87.35	110.38	94.49	map04114:Oocyte meiosis;map04062:Chemokine signaling pathway;map04270:Vascular smooth muscle contraction;map04310:Wnt signaling pathway;map04540:Gap junction;map04713:Circadian entrainment;map04720:Long-term potentiation;map04723:Retrograde endocannabinoid signaling;map04724:Glutamatergic synapse;map04725:Cholinergic synapse;map04726:Serotonergic synapse;map04728:Dopaminergic synapse;map04730:Lon…
TR38908|c0_g1	87.21	40.77	44.58	map00010:Glycolysis / Gluconeogenesis;map00710:Carbon fixation in photosynthetic organisms;map01100:Metabolic pathways;map01110:Biosynthesis of secondary metabolites;map01120:Microbial metabolism in diverse environments
TR6952|c0_g2	87.08	93.72	80.32	map00480:Glutathione metabolism;map01110:Biosynthesis of secondary metabolites;map01120:Microbial metabolism in diverse environments;map00030:Pentose phosphate pathway;map01100:Metabolic pathways
TR1375|c0_g2	86.84	88.25	57.06	map00010:Glycolysis / Gluconeogenesis;map00500:Starch and sucrose metabolism;map00520:Amino sugar and nucleotide sugar metabolism;map00030:Pentose phosphate pathway;map01100:Metabolic pathways;map01110:Biosynthesis of secondary metabolites;map01120:Microbial metabolism in diverse environments
TR9804|c1_g5	86.82	20.01	4.49	map00960:Tropane, piperidine and pyridine alkaloid biosynthesis;map01040:Biosynthesis of unsaturated fatty acids;map01100:Metabolic pathways;map04146:Peroxisome;map01056:Biosynthesis of type II polyketide backbone;map01110:Biosynthesis of secondary metabolites
TR42701|c0_g8	86	46.7	19.61	map00260:Glycine, serine and threonine metabolism;map00460:Cyanoamino acid metabolism;map00630:Glyoxylate and dicarboxylate metabolism;map00670:One carbon pool by folate;map00680:Methane metabolism;map01100:Metabolic pathways;map01110:Biosynthesis of secondary metabolites;map01120:Microbial metabolism in diverse environments;map05110:Vibrio cholerae infection;map05146:Amoebiasis;map04144:Endocyto…
TR9804|c0_g2	85.76	25.45	5.02	map01110:Biosynthesis of secondary metabolites;map00960:Tropane, piperidine and pyridine alkaloid biosynthesis;map00650:Butanoate metabolism;map00623:Toluene degradation;map01100:Metabolic pathways;map00362:Benzoate degradation;map01120:Microbial metabolism in diverse environments
TR35307|c1_g3	85.53	43.76	37.76	map00500:Starch and sucrose metabolism;map01100:Metabolic pathways
TR39518|c0_g1	84.28	59.77	48.73	map00521:Streptomycin biosynthesis;map00523:Polyketide sugar unit biosynthesis;map01055:Biosynthesis of vancomycin group antibiotics;map00500:Starch and sucrose metabolism;map01100:Metabolic pathways;map00520:Amino sugar and nucleotide sugar metabolism;map01110:Biosynthesis of secondary metabolites
TR29107|c1_g5	84.2	85.11	62.72	map00010:Glycolysis / Gluconeogenesis;map00680:Methane metabolism;map01100:Metabolic pathways;map01110:Biosynthesis of secondary metabolites;map01120:Microbial metabolism in diverse environments;map03018:RNA degradation;map04066:HIF-1 signaling pathway
TR9804|c0_g3	84.11	16.29	4.9	map00960:Tropane, piperidine and pyridine alkaloid biosynthesis;map00253:Tetracycline biosynthesis;map01040:Biosynthesis of unsaturated fatty acids;map01100:Metabolic pathways;map04146:Peroxisome;map01056:Biosynthesis of type II polyketide backbone;map01110:Biosynthesis of secondary metabolites
TR42707|c0_g2	83.76	45.91	15.79	map00900:Terpenoid backbone biosynthesis;map01100:Metabolic pathways;map01110:Biosynthesis of secondary metabolites;map04976:Bile secretion;map05110:Vibrio cholerae infection;map05146:Amoebiasis;map04970:Salivary secretion;map04141:Protein processing in endoplasmic reticulum;map04144:Endocytosis
TR6832|c0_g1	83.53	48.88	37.27	map00460:Cyanoamino acid metabolism;map01100:Metabolic pathways;map00901:Indole alkaloid biosynthesis;map00860:Porphyrin and chlorophyll metabolism;map01110:Biosynthesis of secondary metabolites
TR167|c0_g3	83.45	67.1	49.59	map00630:Glyoxylate and dicarboxylate metabolism;map00710:Carbon fixation in photosynthetic organisms;map01100:Metabolic pathways;map01120:Microbial metabolism in diverse environments
TR7920|c1_g1	83.4	85.65	47.98	map00902:Monoterpenoid biosynthesis;map00905:Brassinosteroid biosynthesis;map00908:Zeatin biosynthesis;map01110:Biosynthesis of secondary metabolites;map00140:Steroid hormone biosynthesis;map00591:Linoleic acid metabolism;map00830:Retinol metabolism;map00980:Metabolism of xenobiotics by cytochrome P450;map00982:Drug metabolism - cytochrome P450;map00983:Drug metabolism - other enzymes;map01100:Me…
TR22368|c1_g1	83.26	120.3	90.41	map00680:Methane metabolism;map00720:Carbon fixation pathways in prokaryotes;map04964:Proximal tubule bicarbonate reclamation;map00020:Citrate cycle (TCA cycle);map00270:Cysteine and methionine metabolism;map00620:Pyruvate metabolism;map00630:Glyoxylate and dicarboxylate metabolism;map00710:Carbon fixation in photosynthetic organisms;map01100:Metabolic pathways;map01110:Biosynthesis of secondary …
TR13630|c1_g1	83.03	58.38	46.51	map00902:Monoterpenoid biosynthesis;map00905:Brassinosteroid biosynthesis;map00908:Zeatin biosynthesis;map01110:Biosynthesis of secondary metabolites;map00590:Arachidonic acid metabolism;map01100:Metabolic pathways;map00909:Sesquiterpenoid and triterpenoid biosynthesis
TR16943|c1_g1	82.86	34.37	21.52	map00500:Starch and sucrose metabolism;map01100:Metabolic pathways
TR10428|c0_g3	81.98	93.02	83.46	map00053:Ascorbate and aldarate metabolism;map00480:Glutathione metabolism;map00360:Phenylalanine metabolism;map00380:Tryptophan metabolism;map00940:Phenylpropanoid biosynthesis;map01100:Metabolic pathways
TR18700|c0_g10	81.81	54.12	77.43	map00903:Limonene and pinene degradation;map00901:Indole alkaloid biosynthesis;map00402:Benzoxazinoid biosynthesis;map00902:Monoterpenoid biosynthesis;map01110:Biosynthesis of secondary metabolites
TR35305|c1_g2	81.81	20.47	6.83	map00944:Flavone and flavonol biosynthesis;map01100:Metabolic pathways;map01058:Acridone alkaloid biosynthesis;map00940:Phenylpropanoid biosynthesis;map00950:Isoquinoline alkaloid biosynthesis;map01110:Biosynthesis of secondary metabolites
TR36220|c0_g4	81.18	43.07	49.5	map00940:Phenylpropanoid biosynthesis;map00941:Flavonoid biosynthesis;map00945:Stilbenoid, diarylheptanoid and gingerol biosynthesis;map00073:Cutin, suberine and wax biosynthesis;map00904:Diterpenoid biosynthesis;map01100:Metabolic pathways;map01110:Biosynthesis of secondary metabolites;map00942:Anthocyanin biosynthesis
TR37665|c1_g2	80.88	97.43	70.98	map00250:Alanine, aspartate and glutamate metabolism;map00410:beta-Alanine metabolism;map00430:Taurine and hypotaurine metabolism;map00650:Butanoate metabolism;map04727:GABAergic synapse;map04940:Type I diabetes mellitus;map00350:Tyrosine metabolism;map00950:Isoquinoline alkaloid biosynthesis;map01110:Biosynthesis of secondary metabolites;map00600:Sphingolipid metabolism;map01100:Metabolic pathwa…
TR2897|c1_g10	80.86	17.25	6.28	map00010:Glycolysis / Gluconeogenesis;map00071:Fatty acid metabolism;map00625:Chloroalkane and chloroalkene degradation;map00626:Naphthalene degradation;map00680:Methane metabolism;map00830:Retinol metabolism;map00980:Metabolism of xenobiotics by cytochrome P450;map00982:Drug metabolism - cytochrome P450;map01110:Biosynthesis of secondary metabolites;map05204:Chemical carcinogenesis;map00350:Tyro…
TR16918|c0_g3	80.56	48.17	16.03	map00130:Ubiquinone and other terpenoid-quinone biosynthesis;map00360:Phenylalanine metabolism;map00940:Phenylpropanoid biosynthesis;map00941:Flavonoid biosynthesis;map00945:Stilbenoid, diarylheptanoid and gingerol biosynthesis;map01110:Biosynthesis of secondary metabolites;map00943:Isoflavonoid biosynthesis;map00140:Steroid hormone biosynthesis;map01100:Metabolic pathways
TR40136|c0_g3	80.29	29.97	34.66	map00944:Flavone and flavonol biosynthesis;map00940:Phenylpropanoid biosynthesis
TR19603|c0_g1	79.94	29.31	18.51	map00052:Galactose metabolism;map01110:Biosynthesis of secondary metabolites;map00523:Polyketide sugar unit biosynthesis;map00500:Starch and sucrose metabolism;map00520:Amino sugar and nucleotide sugar metabolism;map01100:Metabolic pathways
TR23012|c0_g1	79.53	53.68	52.73	map00020:Citrate cycle (TCA cycle);map00630:Glyoxylate and dicarboxylate metabolism;map00710:Carbon fixation in photosynthetic organisms;map04964:Proximal tubule bicarbonate reclamation;map00010:Glycolysis / Gluconeogenesis;map00270:Cysteine and methionine metabolism;map00620:Pyruvate metabolism;map00640:Propanoate metabolism;map01100:Metabolic pathways;map01110:Biosynthesis of secondary metaboli…
TR10957|c0_g1	79.45	312.39	182.11	map00052:Galactose metabolism;map00500:Starch and sucrose metabolism;map01100:Metabolic pathways;map00051:Fructose and mannose metabolism
TR6925|c0_g8	79.14	68.85	60.02	map00010:Glycolysis / Gluconeogenesis;map00260:Glycine, serine and threonine metabolism;map00680:Methane metabolism;map01100:Metabolic pathways;map01110:Biosynthesis of secondary metabolites;map01120:Microbial metabolism in diverse environments
TR41650|c1_g3	78.66	50.53	17.06	map00900:Terpenoid backbone biosynthesis;map01100:Metabolic pathways;map01110:Biosynthesis of secondary metabolites;map04976:Bile secretion;map05110:Vibrio cholerae infection;map05146:Amoebiasis;map04970:Salivary secretion;map04141:Protein processing in endoplasmic reticulum;map04510:Focal adhesion
TR18483|c0_g6	78.66	104.27	99.2	map00902:Monoterpenoid biosynthesis;map01110:Biosynthesis of secondary metabolites;map01052:Type I polyketide structures
TR40956|c0_g1	77.98	90.69	67.98	map00620:Pyruvate metabolism;map00680:Methane metabolism;map00710:Carbon fixation in photosynthetic organisms;map00720:Carbon fixation pathways in prokaryotes;map01100:Metabolic pathways;map01120:Microbial metabolism in diverse environments
TR36079|c0_g1	77.89	46.58	25.71	map00944:Flavone and flavonol biosynthesis;map01100:Metabolic pathways;map00940:Phenylpropanoid biosynthesis;map01058:Acridone alkaloid biosynthesis;map01110:Biosynthesis of secondary metabolites
TR18542|c0_g5	77.67	19.53	2.73	map00944:Flavone and flavonol biosynthesis;map00950:Isoquinoline alkaloid biosynthesis;map01100:Metabolic pathways;map01058:Acridone alkaloid biosynthesis;map01110:Biosynthesis of secondary metabolites;map00940:Phenylpropanoid biosynthesis
TR2256|c0_g6	77.51	81.02	92.86	map00380:Tryptophan metabolism;map00630:Glyoxylate and dicarboxylate metabolism;map01110:Biosynthesis of secondary metabolites;map04146:Peroxisome;map05014:Amyotrophic lateral sclerosis (ALS)
TR18707|c0_g6	77.05	199.5	152.35	map00051:Fructose and mannose metabolism;map01110:Biosynthesis of secondary metabolites;map04066:HIF-1 signaling pathway;map04973:Carbohydrate digestion and absorption;map00010:Glycolysis / Gluconeogenesis;map00052:Galactose metabolism;map00500:Starch and sucrose metabolism;map00520:Amino sugar and nucleotide sugar metabolism;map00521:Streptomycin biosynthesis;map00524:Butirosin and neomycin bios…
TR6453|c0_g5	76.88	59.1	56.4	map00073:Cutin, suberine and wax biosynthesis;map00943:Isoflavonoid biosynthesis;map00941:Flavonoid biosynthesis;map00944:Flavone and flavonol biosynthesis;map01110:Biosynthesis of secondary metabolites;map01100:Metabolic pathways;map00966:Glucosinolate biosynthesis
TR18697|c1_g5	75.81	42.19	40.89	map00562:Inositol phosphate metabolism;map00564:Glycerophospholipid metabolism;map00565:Ether lipid metabolism;map01100:Metabolic pathways
TR21502|c0_g5	75.52	94.11	77.12	map00905:Brassinosteroid biosynthesis;map00902:Monoterpenoid biosynthesis;map00908:Zeatin biosynthesis;map01100:Metabolic pathways;map01110:Biosynthesis of secondary metabolites
TR15725|c1_g6	75.28	66.7	77.78	map00906:Carotenoid biosynthesis;map00905:Brassinosteroid biosynthesis;map01100:Metabolic pathways;map01110:Biosynthesis of secondary metabolites
TR44521|c2_g3	75.23	28.99	33.58	map00904:Diterpenoid biosynthesis;map01100:Metabolic pathways;map01110:Biosynthesis of secondary metabolites;map00909:Sesquiterpenoid and triterpenoid biosynthesis
TR9833|c0_g6	75.14	48.26	43.15	map01110:Biosynthesis of secondary metabolites;map01120:Microbial metabolism in diverse environments;map00030:Pentose phosphate pathway;map01100:Metabolic pathways
TR7875|c0_g1	74.79	57.87	55.27	map00901:Indole alkaloid biosynthesis;map01100:Metabolic pathways;map01110:Biosynthesis of secondary metabolites
TR42190|c1_g5	74.75	77.89	75.21	map00460:Cyanoamino acid metabolism;map01110:Biosynthesis of secondary metabolites;map00940:Phenylpropanoid biosynthesis;map00402:Benzoxazinoid biosynthesis
TR37590|c1_g6	74.75	102.39	92.56	map00627:Aminobenzoate degradation;map00903:Limonene and pinene degradation;map00930:Caprolactam degradation;map00960:Tropane, piperidine and pyridine alkaloid biosynthesis;map01110:Biosynthesis of secondary metabolites;map01120:Microbial metabolism in diverse environments;map00061:Fatty acid biosynthesis;map00071:Fatty acid metabolism;map03320:PPAR signaling pathway;map04920:Adipocytokine signal…
TR167|c0_g8	74.74	75.23	59.76	map00630:Glyoxylate and dicarboxylate metabolism;map00710:Carbon fixation in photosynthetic organisms;map01100:Metabolic pathways;map01120:Microbial metabolism in diverse environments
TR10086|c1_g12	74.44	49.29	22.47	map00625:Chloroalkane and chloroalkene degradation;map00626:Naphthalene degradation;map00680:Methane metabolism;map01110:Biosynthesis of secondary metabolites;map00010:Glycolysis / Gluconeogenesis;map00071:Fatty acid metabolism;map00830:Retinol metabolism;map00980:Metabolism of xenobiotics by cytochrome P450;map00982:Drug metabolism - cytochrome P450;map05204:Chemical carcinogenesis;map00350:Tyro…
TR14456|c0_g4	74.28	74.3	66.06	map00630:Glyoxylate and dicarboxylate metabolism;map00710:Carbon fixation in photosynthetic organisms;map01100:Metabolic pathways;map01120:Microbial metabolism in diverse environments
TR1486|c0_g1	74.23	22.31	4.14	map00943:Isoflavonoid biosynthesis;map00941:Flavonoid biosynthesis;map00944:Flavone and flavonol biosynthesis;map01100:Metabolic pathways;map01110:Biosynthesis of secondary metabolites;map00904:Diterpenoid biosynthesis;map00909:Sesquiterpenoid and triterpenoid biosynthesis
TR40963|c1_g4	73.95	82.93	81.23	map00562:Inositol phosphate metabolism;map01100:Metabolic pathways;map04070:Phosphatidylinositol signaling system
TR35306|c0_g6	73.76	17.14	19.89	map00250:Alanine, aspartate and glutamate metabolism;map00410:beta-Alanine metabolism;map00430:Taurine and hypotaurine metabolism;map00650:Butanoate metabolism;map04727:GABAergic synapse;map04940:Type I diabetes mellitus;map00350:Tyrosine metabolism;map00950:Isoquinoline alkaloid biosynthesis;map01110:Biosynthesis of secondary metabolites;map00600:Sphingolipid metabolism;map01100:Metabolic pathwa…
TR9810|c1_g4	73.75	61.67	62.62	map00073:Cutin, suberine and wax biosynthesis;map00902:Monoterpenoid biosynthesis;map01100:Metabolic pathways;map00909:Sesquiterpenoid and triterpenoid biosynthesis;map00943:Isoflavonoid biosynthesis;map01110:Biosynthesis of secondary metabolites;map00901:Indole alkaloid biosynthesis
TR16943|c1_g3	73.6	58.01	54.46	map00500:Starch and sucrose metabolism;map01100:Metabolic pathways
TR27964|c0_g1	73.33	33.94	18.4	map00900:Terpenoid backbone biosynthesis;map01100:Metabolic pathways;map01110:Biosynthesis of secondary metabolites
TR32808|c0_g1	73.33	85.67	78.27	map00500:Starch and sucrose metabolism
TR34125|c0_g1	73.31	98.64	101.72	map00500:Starch and sucrose metabolism;map00052:Galactose metabolism;map01100:Metabolic pathways;map01120:Microbial metabolism in diverse environments;map00520:Amino sugar and nucleotide sugar metabolism;map01110:Biosynthesis of secondary metabolites
TR26003|c0_g12	73.28	110.16	95.85	map00010:Glycolysis / Gluconeogenesis;map00680:Methane metabolism;map01100:Metabolic pathways;map01110:Biosynthesis of secondary metabolites;map01120:Microbial metabolism in diverse environments;map03018:RNA degradation;map04066:HIF-1 signaling pathway
TR38654|c0_g1	73.28	5.74	5.66	map00010:Glycolysis / Gluconeogenesis;map00030:Pentose phosphate pathway;map00051:Fructose and mannose metabolism;map00052:Galactose metabolism;map00680:Methane metabolism;map01100:Metabolic pathways;map01110:Biosynthesis of secondary metabolites;map01120:Microbial metabolism in diverse environments
TR6925|c0_g1	73.19	44.76	55.77	map00010:Glycolysis / Gluconeogenesis;map00260:Glycine, serine and threonine metabolism;map00680:Methane metabolism;map01100:Metabolic pathways;map01110:Biosynthesis of secondary metabolites;map01120:Microbial metabolism in diverse environments
TR1375|c0_g1	73.09	85.06	68.85	map00010:Glycolysis / Gluconeogenesis;map00030:Pentose phosphate pathway;map00500:Starch and sucrose metabolism;map00520:Amino sugar and nucleotide sugar metabolism;map01100:Metabolic pathways;map01110:Biosynthesis of secondary metabolites;map01120:Microbial metabolism in diverse environments
TR19608|c1_g1	73.09	82.83	70.96	map00630:Glyoxylate and dicarboxylate metabolism;map00680:Methane metabolism;map00640:Propanoate metabolism;map00660:C5-Branched dibasic acid metabolism;map00020:Citrate cycle (TCA cycle);map00720:Carbon fixation pathways in prokaryotes;map01100:Metabolic pathways;map01110:Biosynthesis of secondary metabolites;map01120:Microbial metabolism in diverse environments
TR42828|c0_g1	72.82	56.68	48.96	map00480:Glutathione metabolism;map04146:Peroxisome;map00360:Phenylalanine metabolism;map00940:Phenylpropanoid biosynthesis;map01100:Metabolic pathways;map01110:Biosynthesis of secondary metabolites
TR20608|c0_g1	72.66	36.2	27.35	map01054:Nonribosomal peptide structures;map00270:Cysteine and methionine metabolism;map00030:Pentose phosphate pathway;map00480:Glutathione metabolism;map00630:Glyoxylate and dicarboxylate metabolism;map01100:Metabolic pathways;map01120:Microbial metabolism in diverse environments
TR22368|c1_g13	72.57	85.93	89.15	map00680:Methane metabolism;map00720:Carbon fixation pathways in prokaryotes;map04964:Proximal tubule bicarbonate reclamation;map00020:Citrate cycle (TCA cycle);map00270:Cysteine and methionine metabolism;map00620:Pyruvate metabolism;map00630:Glyoxylate and dicarboxylate metabolism;map00710:Carbon fixation in photosynthetic organisms;map01100:Metabolic pathways;map01110:Biosynthesis of secondary …
TR35271|c0_g8	72.43	38.21	14.06	map00130:Ubiquinone and other terpenoid-quinone biosynthesis;map00360:Phenylalanine metabolism;map00941:Flavonoid biosynthesis;map00945:Stilbenoid, diarylheptanoid and gingerol biosynthesis;map00966:Glucosinolate biosynthesis;map00940:Phenylpropanoid biosynthesis;map01110:Biosynthesis of secondary metabolites;map00232:Caffeine metabolism;map00830:Retinol metabolism;map00980:Metabolism of xenobiot…
TR23485|c0_g1	72.34	123.18	84.09	map00500:Starch and sucrose metabolism;map01100:Metabolic pathways
TR14456|c0_g2	72.32	62	49.35	map00630:Glyoxylate and dicarboxylate metabolism;map00710:Carbon fixation in photosynthetic organisms;map01100:Metabolic pathways;map01120:Microbial metabolism in diverse environments
TR14712|c0_g3	72.31	39.78	48.26	map00940:Phenylpropanoid biosynthesis;map00941:Flavonoid biosynthesis;map00945:Stilbenoid, diarylheptanoid and gingerol biosynthesis;map00073:Cutin, suberine and wax biosynthesis;map00904:Diterpenoid biosynthesis;map01100:Metabolic pathways;map01110:Biosynthesis of secondary metabolites;map00942:Anthocyanin biosynthesis
TR9627|c0_g6	72.28	52.22	36.56	map00010:Glycolysis / Gluconeogenesis;map00051:Fructose and mannose metabolism;map00562:Inositol phosphate metabolism;map00710:Carbon fixation in photosynthetic organisms;map01100:Metabolic pathways;map01110:Biosynthesis of secondary metabolites;map01120:Microbial metabolism in diverse environments
TR13630|c1_g2	72.26	76.62	68.49	map00905:Brassinosteroid biosynthesis;map00902:Monoterpenoid biosynthesis;map00908:Zeatin biosynthesis;map01110:Biosynthesis of secondary metabolites;map00590:Arachidonic acid metabolism;map01100:Metabolic pathways
TR12992|c0_g1	72.01	69.72	41.47	map00945:Stilbenoid, diarylheptanoid and gingerol biosynthesis;map00940:Phenylpropanoid biosynthesis;map00943:Isoflavonoid biosynthesis;map00950:Isoquinoline alkaloid biosynthesis;map01100:Metabolic pathways;map01110:Biosynthesis of secondary metabolites
TR18700|c0_g1	71.98	69.24	56.25	map00903:Limonene and pinene degradation;map00943:Isoflavonoid biosynthesis;map00909:Sesquiterpenoid and triterpenoid biosynthesis;map00901:Indole alkaloid biosynthesis;map00902:Monoterpenoid biosynthesis;map01110:Biosynthesis of secondary metabolites
TR14000|c1_g1	71.82	79.43	55.67	map00260:Glycine, serine and threonine metabolism;map00460:Cyanoamino acid metabolism;map00630:Glyoxylate and dicarboxylate metabolism;map00670:One carbon pool by folate;map00680:Methane metabolism;map01100:Metabolic pathways;map01110:Biosynthesis of secondary metabolites;map01120:Microbial metabolism in diverse environments
TR41952|c1_g7	71.81	66.59	31.4	map01100:Metabolic pathways;map01110:Biosynthesis of secondary metabolites;map00960:Tropane, piperidine and pyridine alkaloid biosynthesis;map00362:Benzoate degradation;map00650:Butanoate metabolism;map00030:Pentose phosphate pathway;map01120:Microbial metabolism in diverse environments
TR2908|c4_g1	71.68	49.71	43.47	map00073:Cutin, suberine and wax biosynthesis;map05110:Vibrio cholerae infection;map05146:Amoebiasis;map04970:Salivary secretion;map00909:Sesquiterpenoid and triterpenoid biosynthesis;map00140:Steroid hormone biosynthesis;map00590:Arachidonic acid metabolism;map00591:Linoleic acid metabolism;map00830:Retinol metabolism;map01100:Metabolic pathways;map04726:Serotonergic synapse;map05204:Chemical ca…
TR41923|c2_g2	71.48	94.07	74.8	map00920:Sulfur metabolism;map00620:Pyruvate metabolism;map03040:Spliceosome
TR10428|c0_g2	71.3	64.5	70.85	map00053:Ascorbate and aldarate metabolism;map00480:Glutathione metabolism
TR38161|c0_g1	71.18	26.18	12.43	map00904:Diterpenoid biosynthesis;map00905:Brassinosteroid biosynthesis;map01100:Metabolic pathways;map01110:Biosynthesis of secondary metabolites
TR15725|c1_g8	71.02	40.61	60.6	map00906:Carotenoid biosynthesis;map00904:Diterpenoid biosynthesis;map00905:Brassinosteroid biosynthesis;map01100:Metabolic pathways;map01110:Biosynthesis of secondary metabolites
TR30512|c0_g1	71.01	192.4	131.82	map00052:Galactose metabolism;map00500:Starch and sucrose metabolism;map01100:Metabolic pathways
TR25984|c0_g1	70.9	36.82	14.45	map00905:Brassinosteroid biosynthesis;map00902:Monoterpenoid biosynthesis;map00981:Insect hormone biosynthesis;map01110:Biosynthesis of secondary metabolites;map00590:Arachidonic acid metabolism;map01100:Metabolic pathways;map00073:Cutin, suberine and wax biosynthesis
TR18524|c0_g5	70.77	81.14	70.8	map00480:Glutathione metabolism;map01110:Biosynthesis of secondary metabolites;map01120:Microbial metabolism in diverse environments;map00030:Pentose phosphate pathway;map01100:Metabolic pathways
TR37606|c0_g5	70.77	70.6	64.41	map00051:Fructose and mannose metabolism
TR1675|c0_g1	70.76	36.56	15.96	map00902:Monoterpenoid biosynthesis;map00905:Brassinosteroid biosynthesis;map00908:Zeatin biosynthesis;map00906:Carotenoid biosynthesis;map01110:Biosynthesis of secondary metabolites;map00140:Steroid hormone biosynthesis;map00830:Retinol metabolism;map00980:Metabolism of xenobiotics by cytochrome P450;map00982:Drug metabolism - cytochrome P450;map01100:Metabolic pathways;map05204:Chemical carcino…
TR18711|c0_g8	70.37	83.27	71.19	map00040:Pentose and glucuronate interconversions;map00053:Ascorbate and aldarate metabolism;map00500:Starch and sucrose metabolism;map01100:Metabolic pathways;map01110:Biosynthesis of secondary metabolites;map05110:Vibrio cholerae infection;map05146:Amoebiasis;map00520:Amino sugar and nucleotide sugar metabolism
TR167|c0_g9	69.9	70.77	62.56	map00630:Glyoxylate and dicarboxylate metabolism;map00710:Carbon fixation in photosynthetic organisms;map01100:Metabolic pathways;map01120:Microbial metabolism in diverse environments
TR42701|c0_g4	69.69	35.83	34.35	map00260:Glycine, serine and threonine metabolism;map00460:Cyanoamino acid metabolism;map00630:Glyoxylate and dicarboxylate metabolism;map00670:One carbon pool by folate;map00680:Methane metabolism;map01100:Metabolic pathways;map01110:Biosynthesis of secondary metabolites;map01120:Microbial metabolism in diverse environments
TR13652|c1_g1	69.66	29.64	22.94	map04910:Insulin signaling pathway;map04950:Maturity onset diabetes of the young;map00010:Glycolysis / Gluconeogenesis;map00230:Purine metabolism;map00620:Pyruvate metabolism;map01100:Metabolic pathways;map01110:Biosynthesis of secondary metabolites;map01120:Microbial metabolism in diverse environments;map04930:Type II diabetes mellitus;map05203:Viral carcinogenesis
TR35305|c0_g2	69.64	25.11	2.03	map00944:Flavone and flavonol biosynthesis;map01100:Metabolic pathways;map00940:Phenylpropanoid biosynthesis;map01058:Acridone alkaloid biosynthesis;map00950:Isoquinoline alkaloid biosynthesis;map01110:Biosynthesis of secondary metabolites
TR44199|c0_g1	69.64	39.46	35.25	map00460:Cyanoamino acid metabolism;map01100:Metabolic pathways;map00901:Indole alkaloid biosynthesis;map00860:Porphyrin and chlorophyll metabolism;map01110:Biosynthesis of secondary metabolites
TR34854|c1_g2	69.55	53.33	55.86	map00260:Glycine, serine and threonine metabolism;map00630:Glyoxylate and dicarboxylate metabolism;map01110:Biosynthesis of secondary metabolites
TR30758|c0_g1	69.33	59.47	45.43	map00830:Retinol metabolism;map00940:Phenylpropanoid biosynthesis;map00622:Xylene degradation;map01120:Microbial metabolism in diverse environments;map00670:One carbon pool by folate;map00330:Arginine and proline metabolism;map01100:Metabolic pathways
TR43547|c0_g2	69.33	78.46	77.39	map00500:Starch and sucrose metabolism;map00052:Galactose metabolism;map01100:Metabolic pathways;map01120:Microbial metabolism in diverse environments;map00520:Amino sugar and nucleotide sugar metabolism;map01110:Biosynthesis of secondary metabolites
TR30700|c0_g2	69.32	11.63	4.54	map00460:Cyanoamino acid metabolism;map01110:Biosynthesis of secondary metabolites;map00940:Phenylpropanoid biosynthesis;map00908:Zeatin biosynthesis;map00941:Flavonoid biosynthesis
TR22314|c2_g1	69.28	60.51	56.35	map00310:Lysine degradation;map00010:Glycolysis / Gluconeogenesis;map00020:Citrate cycle (TCA cycle);map00620:Pyruvate metabolism;map01120:Microbial metabolism in diverse environments;map00280:Valine, leucine and isoleucine degradation;map01110:Biosynthesis of secondary metabolites;map01100:Metabolic pathways
TR22307|c2_g1	69.27	67.57	62.44	map00901:Indole alkaloid biosynthesis;map01100:Metabolic pathways;map01110:Biosynthesis of secondary metabolites
TR1859|c0_g2	69.11	66.76	88.83	map00500:Starch and sucrose metabolism;map00520:Amino sugar and nucleotide sugar metabolism;map01100:Metabolic pathways
TR38161|c0_g2	68.99	33.02	12.27	map00904:Diterpenoid biosynthesis;map00905:Brassinosteroid biosynthesis;map01100:Metabolic pathways;map01110:Biosynthesis of secondary metabolites
TR3868|c0_g4	68.92	29.29	22.22	map00073:Cutin, suberine and wax biosynthesis;map00940:Phenylpropanoid biosynthesis;map00941:Flavonoid biosynthesis;map00945:Stilbenoid, diarylheptanoid and gingerol biosynthesis;map00960:Tropane, piperidine and pyridine alkaloid biosynthesis;map00904:Diterpenoid biosynthesis;map01100:Metabolic pathways;map01110:Biosynthesis of secondary metabolites
TR9850|c0_g2	68.81	82.84	65.43	map00053:Ascorbate and aldarate metabolism;map01100:Metabolic pathways;map00622:Xylene degradation;map00627:Aminobenzoate degradation;map00624:Polycyclic aromatic hydrocarbon degradation;map00361:Chlorocyclohexane and chlorobenzene degradation;map00362:Benzoate degradation;map00623:Toluene degradation;map00625:Chloroalkane and chloroalkene degradation;map01120:Microbial metabolism in diverse envi…
TR19683|c0_g2	68.67	36.77	11.15	map00053:Ascorbate and aldarate metabolism;map00520:Amino sugar and nucleotide sugar metabolism;map01100:Metabolic pathways;map01110:Biosynthesis of secondary metabolites
TR20653|c1_g1	67.94	52.22	43.37	map01100:Metabolic pathways;map00520:Amino sugar and nucleotide sugar metabolism;map01110:Biosynthesis of secondary metabolites
TR6458|c1_g1	67.68	29.05	22.44	map00053:Ascorbate and aldarate metabolism;map00480:Glutathione metabolism
TR36124|c1_g1	67.61	91.43	72.04	map04114:Oocyte meiosis;map04062:Chemokine signaling pathway;map04270:Vascular smooth muscle contraction;map04310:Wnt signaling pathway;map04540:Gap junction;map04713:Circadian entrainment;map04720:Long-term potentiation;map04723:Retrograde endocannabinoid signaling;map04724:Glutamatergic synapse;map04725:Cholinergic synapse;map04726:Serotonergic synapse;map04728:Dopaminergic synapse;map04730:Lon…
TR22332|c0_g2	67.04	3.69	6.48	map00625:Chloroalkane and chloroalkene degradation;map00626:Naphthalene degradation;map00680:Methane metabolism;map01110:Biosynthesis of secondary metabolites;map01120:Microbial metabolism in diverse environments;map00010:Glycolysis / Gluconeogenesis;map00071:Fatty acid metabolism;map00350:Tyrosine metabolism;map00830:Retinol metabolism;map00980:Metabolism of xenobiotics by cytochrome P450;map009…
TR30777|c1_g2	66.8	268.97	163.62	map00052:Galactose metabolism;map00500:Starch and sucrose metabolism;map01100:Metabolic pathways;map00051:Fructose and mannose metabolism
TR41776|c0_g3	66.79	58.04	48.63	map00380:Tryptophan metabolism;map00630:Glyoxylate and dicarboxylate metabolism;map01100:Metabolic pathways;map04520:Adherens junction;map04666:Fc gamma R-mediated phagocytosis;map04810:Regulation of actin cytoskeleton;map05100:Bacterial invasion of epithelial cells;map05131:Shigellosis;map05132:Salmonella infection;map05110:Vibrio cholerae infection;map05146:Amoebiasis;map04011:MAPK signaling pa…
TR25949|c1_g3	66.72	21.39	14.05	map00072:Synthesis and degradation of ketone bodies;map00310:Lysine degradation;map00380:Tryptophan metabolism;map00620:Pyruvate metabolism;map00630:Glyoxylate and dicarboxylate metabolism;map00640:Propanoate metabolism;map00650:Butanoate metabolism;map00720:Carbon fixation pathways in prokaryotes;map00900:Terpenoid backbone biosynthesis;map02020:Two-component system;map00062:Fatty acid elongatio…
TR39560|c0_g2	66.41	60.77	64.98	map00940:Phenylpropanoid biosynthesis;map01100:Metabolic pathways;map00941:Flavonoid biosynthesis;map00943:Isoflavonoid biosynthesis;map01110:Biosynthesis of secondary metabolites;map00984:Steroid degradation
TR38909|c1_g1	66.34	63.06	49.09	map00730:Thiamine metabolism;map00900:Terpenoid backbone biosynthesis;map00010:Glycolysis / Gluconeogenesis;map00020:Citrate cycle (TCA cycle);map00620:Pyruvate metabolism;map01120:Microbial metabolism in diverse environments;map04066:HIF-1 signaling pathway;map00280:Valine, leucine and isoleucine degradation;map01100:Metabolic pathways;map01110:Biosynthesis of secondary metabolites
TR35307|c2_g1	66.23	47.12	41.05	map00500:Starch and sucrose metabolism;map01100:Metabolic pathways
TR22368|c1_g9	66.18	86.42	77.78	map00680:Methane metabolism;map00720:Carbon fixation pathways in prokaryotes;map04964:Proximal tubule bicarbonate reclamation;map00020:Citrate cycle (TCA cycle);map00270:Cysteine and methionine metabolism;map00620:Pyruvate metabolism;map00630:Glyoxylate and dicarboxylate metabolism;map00710:Carbon fixation in photosynthetic organisms;map01100:Metabolic pathways;map01110:Biosynthesis of secondary …
TR5983|c1_g1	66	55.09	50.15	map00010:Glycolysis / Gluconeogenesis;map00051:Fructose and mannose metabolism;map00562:Inositol phosphate metabolism;map00710:Carbon fixation in photosynthetic organisms;map01100:Metabolic pathways;map01110:Biosynthesis of secondary metabolites;map01120:Microbial metabolism in diverse environments
TR11182|c0_g1	65.61	136.95	100.91	map00960:Tropane, piperidine and pyridine alkaloid biosynthesis;map00680:Methane metabolism;map00982:Drug metabolism - cytochrome P450;map01120:Microbial metabolism in diverse environments;map00380:Tryptophan metabolism;map01100:Metabolic pathways;map04970:Salivary secretion
TR20653|c1_g6	65.47	34.5	13.78	map00520:Amino sugar and nucleotide sugar metabolism;map01100:Metabolic pathways;map01110:Biosynthesis of secondary metabolites
TR12768|c0_g2	65.35	70.43	30.81	map00940:Phenylpropanoid biosynthesis;map00010:Glycolysis / Gluconeogenesis;map00071:Fatty acid metabolism;map00350:Tyrosine metabolism;map00625:Chloroalkane and chloroalkene degradation;map00626:Naphthalene degradation;map00830:Retinol metabolism;map00980:Metabolism of xenobiotics by cytochrome P450;map00982:Drug metabolism - cytochrome P450;map01100:Metabolic pathways;map01110:Biosynthesis of s…
TR40366|c0_g1	65.21	81.77	63.46	map00500:Starch and sucrose metabolism;map00520:Amino sugar and nucleotide sugar metabolism;map01100:Metabolic pathways
TR30700|c0_g1	65	3.05	0	map00460:Cyanoamino acid metabolism;map01110:Biosynthesis of secondary metabolites;map00940:Phenylpropanoid biosynthesis;map00941:Flavonoid biosynthesis;map00908:Zeatin biosynthesis
TR31782|c0_g2	64.98	41.18	23.07	map01100:Metabolic pathways;map01110:Biosynthesis of secondary metabolites;map00944:Flavone and flavonol biosynthesis;map00940:Phenylpropanoid biosynthesis
TR40961|c2_g2	64.8	30.6	17.36	map00360:Phenylalanine metabolism;map00940:Phenylpropanoid biosynthesis;map01100:Metabolic pathways;map01110:Biosynthesis of secondary metabolites
TR22368|c1_g2	64.77	80.44	87.71	map00680:Methane metabolism;map00720:Carbon fixation pathways in prokaryotes;map00020:Citrate cycle (TCA cycle);map00270:Cysteine and methionine metabolism;map00620:Pyruvate metabolism;map00630:Glyoxylate and dicarboxylate metabolism;map00710:Carbon fixation in photosynthetic organisms;map01100:Metabolic pathways;map01110:Biosynthesis of secondary metabolites;map01120:Microbial metabolism in dive…
TR36683|c0_g1	64.31	201.13	125.49	map00052:Galactose metabolism;map00500:Starch and sucrose metabolism;map01100:Metabolic pathways
TR21502|c0_g7	64.18	84.75	99	map00905:Brassinosteroid biosynthesis;map00902:Monoterpenoid biosynthesis;map01110:Biosynthesis of secondary metabolites;map04726:Serotonergic synapse;map00071:Fatty acid metabolism;map00590:Arachidonic acid metabolism;map00830:Retinol metabolism;map01100:Metabolic pathways;map03320:PPAR signaling pathway;map04270:Vascular smooth muscle contraction
TR9627|c0_g12	63.88	72.44	50.9	map00010:Glycolysis / Gluconeogenesis;map00051:Fructose and mannose metabolism;map00562:Inositol phosphate metabolism;map00710:Carbon fixation in photosynthetic organisms;map01100:Metabolic pathways;map01110:Biosynthesis of secondary metabolites;map01120:Microbial metabolism in diverse environments
TR6723|c1_g2	63.81	57.61	51.36	map00020:Citrate cycle (TCA cycle);map00630:Glyoxylate and dicarboxylate metabolism;map04964:Proximal tubule bicarbonate reclamation;map00010:Glycolysis / Gluconeogenesis;map00270:Cysteine and methionine metabolism;map00640:Propanoate metabolism;map01110:Biosynthesis of secondary metabolites;map00620:Pyruvate metabolism;map00710:Carbon fixation in photosynthetic organisms;map01100:Metabolic pathw…
TR1321|c0_g5	63.64	49.55	36.08	map00360:Phenylalanine metabolism;map00940:Phenylpropanoid biosynthesis;map01100:Metabolic pathways;map01110:Biosynthesis of secondary metabolites
TR15725|c1_g2	63.52	70.75	71.72	map00906:Carotenoid biosynthesis;map01100:Metabolic pathways;map00905:Brassinosteroid biosynthesis;map01110:Biosynthesis of secondary metabolites;map00904:Diterpenoid biosynthesis
TR1396|c0_g1	63.13	64.04	52.46	map00630:Glyoxylate and dicarboxylate metabolism;map00680:Methane metabolism;map00640:Propanoate metabolism;map00660:C5-Branched dibasic acid metabolism;map00020:Citrate cycle (TCA cycle);map00720:Carbon fixation pathways in prokaryotes;map01100:Metabolic pathways;map01110:Biosynthesis of secondary metabolites;map01120:Microbial metabolism in diverse environments
TR18542|c0_g3	63.03	14.64	3.28	map00944:Flavone and flavonol biosynthesis;map01100:Metabolic pathways;map01058:Acridone alkaloid biosynthesis;map01110:Biosynthesis of secondary metabolites;map00940:Phenylpropanoid biosynthesis
TR33392|c2_g2	63	7.77	3.34	map00620:Pyruvate metabolism;map00053:Ascorbate and aldarate metabolism;map01100:Metabolic pathways;map01110:Biosynthesis of secondary metabolites;map05110:Vibrio cholerae infection;map05146:Amoebiasis
TR42701|c0_g9	62.98	47.91	32.67	map00260:Glycine, serine and threonine metabolism;map00460:Cyanoamino acid metabolism;map00630:Glyoxylate and dicarboxylate metabolism;map00670:One carbon pool by folate;map00680:Methane metabolism;map01100:Metabolic pathways;map01110:Biosynthesis of secondary metabolites;map01120:Microbial metabolism in diverse environments;map05110:Vibrio cholerae infection;map05146:Amoebiasis;map04970:Salivary…
TR10414|c0_g2	62.9	86.51	75.27	map00620:Pyruvate metabolism;map00680:Methane metabolism;map00710:Carbon fixation in photosynthetic organisms;map00720:Carbon fixation pathways in prokaryotes;map01100:Metabolic pathways;map01120:Microbial metabolism in diverse environments
TR31747|c2_g2	62.56	84.86	68.9	map01110:Biosynthesis of secondary metabolites;map00960:Tropane, piperidine and pyridine alkaloid biosynthesis;map00830:Retinol metabolism;map01100:Metabolic pathways;map00650:Butanoate metabolism;map00622:Xylene degradation;map01120:Microbial metabolism in diverse environments
TR35406|c0_g2	62.49	36.44	28.49	map04910:Insulin signaling pathway;map04950:Maturity onset diabetes of the young;map00010:Glycolysis / Gluconeogenesis;map00230:Purine metabolism;map00620:Pyruvate metabolism;map01100:Metabolic pathways;map01110:Biosynthesis of secondary metabolites;map01120:Microbial metabolism in diverse environments;map04930:Type II diabetes mellitus;map05203:Viral carcinogenesis
TR23490|c0_g4	62.49	37.56	35.01	map00500:Starch and sucrose metabolism;map00520:Amino sugar and nucleotide sugar metabolism;map01110:Biosynthesis of secondary metabolites
TR20603|c0_g5	62.42	90.35	79.22	map00500:Starch and sucrose metabolism;map00520:Amino sugar and nucleotide sugar metabolism;map01100:Metabolic pathways
TR30777|c1_g3	62.26	255.26	112.71	map00052:Galactose metabolism;map00500:Starch and sucrose metabolism;map01100:Metabolic pathways
TR19647|c0_g4	62.15	22.43	28.79	map00270:Cysteine and methionine metabolism;map00950:Isoquinoline alkaloid biosynthesis;map00943:Isoflavonoid biosynthesis;map00941:Flavonoid biosynthesis;map01100:Metabolic pathways;map01110:Biosynthesis of secondary metabolites
TR9810|c0_g1	62	48.56	40.07	map00073:Cutin, suberine and wax biosynthesis;map00943:Isoflavonoid biosynthesis;map00904:Diterpenoid biosynthesis;map00902:Monoterpenoid biosynthesis;map00941:Flavonoid biosynthesis;map00944:Flavone and flavonol biosynthesis;map01100:Metabolic pathways;map01110:Biosynthesis of secondary metabolites
TR27580|c0_g1	61.94	39.93	22.2	map00010:Glycolysis / Gluconeogenesis;map00030:Pentose phosphate pathway;map00051:Fructose and mannose metabolism;map00052:Galactose metabolism;map00680:Methane metabolism;map01100:Metabolic pathways;map01110:Biosynthesis of secondary metabolites;map01120:Microbial metabolism in diverse environments
TR36098|c0_g2	61.94	6.79	3.08	map00562:Inositol phosphate metabolism;map00052:Galactose metabolism;map01100:Metabolic pathways;map01120:Microbial metabolism in diverse environments;map00030:Pentose phosphate pathway
TR39497|c0_g3	61.86	73.39	29.18	map00940:Phenylpropanoid biosynthesis;map00010:Glycolysis / Gluconeogenesis;map00071:Fatty acid metabolism;map00350:Tyrosine metabolism;map00625:Chloroalkane and chloroalkene degradation;map00626:Naphthalene degradation;map00830:Retinol metabolism;map00980:Metabolism of xenobiotics by cytochrome P450;map00982:Drug metabolism - cytochrome P450;map01100:Metabolic pathways;map01110:Biosynthesis of s…
TR35271|c0_g9	61.42	35.36	15.46	map00130:Ubiquinone and other terpenoid-quinone biosynthesis;map00360:Phenylalanine metabolism;map00940:Phenylpropanoid biosynthesis;map00941:Flavonoid biosynthesis;map00945:Stilbenoid, diarylheptanoid and gingerol biosynthesis;map01100:Metabolic pathways;map00909:Sesquiterpenoid and triterpenoid biosynthesis;map00966:Glucosinolate biosynthesis;map00902:Monoterpenoid biosynthesis;map01110:Biosynt…
TR40136|c0_g4	61.21	15.9	24.15	map00944:Flavone and flavonol biosynthesis;map00940:Phenylpropanoid biosynthesis
TR39480|c0_g1	61.21	75.78	36.7	map00460:Cyanoamino acid metabolism;map00901:Indole alkaloid biosynthesis;map01100:Metabolic pathways;map01110:Biosynthesis of secondary metabolites;map00380:Tryptophan metabolism
TR38206|c0_g2	61.05	37.6	32.78	map00380:Tryptophan metabolism;map00630:Glyoxylate and dicarboxylate metabolism;map01110:Biosynthesis of secondary metabolites;map04146:Peroxisome;map05014:Amyotrophic lateral sclerosis (ALS)
TR38662|c2_g2	60.98	59.02	57.39	map00040:Pentose and glucuronate interconversions;map00140:Steroid hormone biosynthesis;map00980:Metabolism of xenobiotics by cytochrome P450;map05204:Chemical carcinogenesis;map00430:Taurine and hypotaurine metabolism;map01100:Metabolic pathways;map05202:Transcriptional misregulation in cancer;map00900:Terpenoid backbone biosynthesis;map00981:Insect hormone biosynthesis;map01110:Biosynthesis of …
TR34588|c0_g1	60.87	17.91	6.81	map00051:Fructose and mannose metabolism;map00521:Streptomycin biosynthesis;map00523:Polyketide sugar unit biosynthesis;map00520:Amino sugar and nucleotide sugar metabolism;map01100:Metabolic pathways;map01110:Biosynthesis of secondary metabolites
TR29472|c0_g2	60.65	51.59	54.76	map00640:Propanoate metabolism;map00020:Citrate cycle (TCA cycle);map00630:Glyoxylate and dicarboxylate metabolism;map01100:Metabolic pathways;map01110:Biosynthesis of secondary metabolites;map01120:Microbial metabolism in diverse environments
TR30777|c0_g1	60.23	327.66	130.36	map00500:Starch and sucrose metabolism
TR9649|c0_g1	60.17	67.85	73.15	map03018:RNA degradation;map04940:Type I diabetes mellitus;map05134:Legionellosis;map05152:Tuberculosis;map00562:Inositol phosphate metabolism;map04070:Phosphatidylinositol signaling system;map04145:Phagosome;map04810:Regulation of actin cytoskeleton
TR35309|c0_g2	60.04	45.12	38.71	map00620:Pyruvate metabolism;map02020:Two-component system
TR23347|c0_g1	59.96	24.75	14.4	map00130:Ubiquinone and other terpenoid-quinone biosynthesis;map00360:Phenylalanine metabolism;map00941:Flavonoid biosynthesis;map00945:Stilbenoid, diarylheptanoid and gingerol biosynthesis;map00966:Glucosinolate biosynthesis;map00232:Caffeine metabolism;map00830:Retinol metabolism;map00980:Metabolism of xenobiotics by cytochrome P450;map00982:Drug metabolism - cytochrome P450;map00983:Drug metab…
TR38126|c2_g3	59.7	39.32	32.76	map00945:Stilbenoid, diarylheptanoid and gingerol biosynthesis;map00965:Betalain biosynthesis;map00906:Carotenoid biosynthesis;map01100:Metabolic pathways;map01110:Biosynthesis of secondary metabolites;map00942:Anthocyanin biosynthesis
TR34322|c0_g1	59.69	28.97	4.86	map00941:Flavonoid biosynthesis;map00943:Isoflavonoid biosynthesis;map00940:Phenylpropanoid biosynthesis;map01100:Metabolic pathways;map01110:Biosynthesis of secondary metabolites;map00620:Pyruvate metabolism;map00640:Propanoate metabolism
TR39517|c0_g3	59.52	50.48	46.04	map00945:Stilbenoid, diarylheptanoid and gingerol biosynthesis;map00940:Phenylpropanoid biosynthesis;map00950:Isoquinoline alkaloid biosynthesis;map01100:Metabolic pathways;map01110:Biosynthesis of secondary metabolites;map00943:Isoflavonoid biosynthesis
TR35271|c0_g4	59.5	16.65	9.22	map00130:Ubiquinone and other terpenoid-quinone biosynthesis;map00360:Phenylalanine metabolism;map00941:Flavonoid biosynthesis;map00945:Stilbenoid, diarylheptanoid and gingerol biosynthesis;map00904:Diterpenoid biosynthesis;map00940:Phenylpropanoid biosynthesis;map00950:Isoquinoline alkaloid biosynthesis;map01100:Metabolic pathways;map01110:Biosynthesis of secondary metabolites
TR41999|c0_g3	59.3	13.83	14.58	map04975:Fat digestion and absorption;map00710:Carbon fixation in photosynthetic organisms;map01120:Microbial metabolism in diverse environments;map00250:Alanine, aspartate and glutamate metabolism;map00330:Arginine and proline metabolism;map00270:Cysteine and methionine metabolism;map00350:Tyrosine metabolism;map00360:Phenylalanine metabolism;map00400:Phenylalanine, tyrosine and tryptophan biosy…
TR2741|c0_g4	59.28	75.76	59.84	map00100:Steroid biosynthesis;map00909:Sesquiterpenoid and triterpenoid biosynthesis;map00906:Carotenoid biosynthesis;map00950:Isoquinoline alkaloid biosynthesis;map01100:Metabolic pathways;map01110:Biosynthesis of secondary metabolites
TR36632|c0_g3	59.26	38.37	29.69	map00380:Tryptophan metabolism;map00966:Glucosinolate biosynthesis;map01110:Biosynthesis of secondary metabolites;map00944:Flavone and flavonol biosynthesis;map00140:Steroid hormone biosynthesis
TR4345|c0_g2	59.13	24.46	26.88	map00062:Fatty acid elongation;map01058:Acridone alkaloid biosynthesis;map00945:Stilbenoid, diarylheptanoid and gingerol biosynthesis;map01055:Biosynthesis of vancomycin group antibiotics;map00941:Flavonoid biosynthesis;map01100:Metabolic pathways;map01110:Biosynthesis of secondary metabolites;map04712:Circadian rhythm - plant
TR35406|c0_g1	58.98	36.43	29.65	map04910:Insulin signaling pathway;map04950:Maturity onset diabetes of the young;map00010:Glycolysis / Gluconeogenesis;map00230:Purine metabolism;map00620:Pyruvate metabolism;map01100:Metabolic pathways;map01110:Biosynthesis of secondary metabolites;map01120:Microbial metabolism in diverse environments;map04930:Type II diabetes mellitus;map05203:Viral carcinogenesis
TR37606|c0_g4	58.98	62.15	53.76	map00051:Fructose and mannose metabolism
TR11531|c0_g8	58.88	24.9	20.37	map00062:Fatty acid elongation;map01058:Acridone alkaloid biosynthesis;map01055:Biosynthesis of vancomycin group antibiotics;map00945:Stilbenoid, diarylheptanoid and gingerol biosynthesis;map00941:Flavonoid biosynthesis;map01100:Metabolic pathways;map01110:Biosynthesis of secondary metabolites;map04712:Circadian rhythm - plant
TR1321|c0_g3	58.82	57.81	63.97	map00360:Phenylalanine metabolism;map00940:Phenylpropanoid biosynthesis;map01100:Metabolic pathways;map01110:Biosynthesis of secondary metabolites
TR18542|c0_g7	58.76	17.21	7.51	map01100:Metabolic pathways;map00944:Flavone and flavonol biosynthesis;map00940:Phenylpropanoid biosynthesis;map01058:Acridone alkaloid biosynthesis;map00950:Isoquinoline alkaloid biosynthesis;map01110:Biosynthesis of secondary metabolites
TR40074|c0_g1	58.64	57.41	35.03	map00940:Phenylpropanoid biosynthesis;map00942:Anthocyanin biosynthesis;map00943:Isoflavonoid biosynthesis;map00965:Betalain biosynthesis;map00945:Stilbenoid, diarylheptanoid and gingerol biosynthesis
TR717|c0_g2	58.35	4.82	2.94	map00460:Cyanoamino acid metabolism;map01110:Biosynthesis of secondary metabolites;map00940:Phenylpropanoid biosynthesis;map00402:Benzoxazinoid biosynthesis
TR733|c0_g1	58.3	33.32	47.39	map00944:Flavone and flavonol biosynthesis;map00940:Phenylpropanoid biosynthesis
TR7889|c0_g1	58.23	48.4	45.25	map00901:Indole alkaloid biosynthesis;map01100:Metabolic pathways;map01110:Biosynthesis of secondary metabolites
TR7506|c0_g1	58.12	31.24	5.98	map00941:Flavonoid biosynthesis;map00943:Isoflavonoid biosynthesis;map00940:Phenylpropanoid biosynthesis;map01100:Metabolic pathways;map01110:Biosynthesis of secondary metabolites;map00620:Pyruvate metabolism;map00640:Propanoate metabolism
TR41731|c0_g1	58.03	23.02	16.01	map00630:Glyoxylate and dicarboxylate metabolism;map00680:Methane metabolism;map00020:Citrate cycle (TCA cycle);map00640:Propanoate metabolism;map00660:C5-Branched dibasic acid metabolism;map00720:Carbon fixation pathways in prokaryotes;map01100:Metabolic pathways;map01110:Biosynthesis of secondary metabolites;map01120:Microbial metabolism in diverse environments
TR2154|c0_g1	57.95	16.28	13.09	map01100:Metabolic pathways;map01110:Biosynthesis of secondary metabolites;map00900:Terpenoid backbone biosynthesis
TR25984|c1_g4	57.83	54.74	49.85	map00902:Monoterpenoid biosynthesis;map00905:Brassinosteroid biosynthesis;map00908:Zeatin biosynthesis;map00906:Carotenoid biosynthesis;map01110:Biosynthesis of secondary metabolites;map00590:Arachidonic acid metabolism;map01100:Metabolic pathways
TR13662|c1_g2	57.73	120.93	75.94	map00500:Starch and sucrose metabolism;map01100:Metabolic pathways
TR26378|c0_g2	57.67	60.91	60.22	map00500:Starch and sucrose metabolism;map00520:Amino sugar and nucleotide sugar metabolism;map01100:Metabolic pathways
TR2318|c0_g3	57.57	36.38	26.67	map00030:Pentose phosphate pathway;map00480:Glutathione metabolism;map01100:Metabolic pathways;map01110:Biosynthesis of secondary metabolites;map01120:Microbial metabolism in diverse environments
TR9482|c2_g2	57.39	87.64	78.66	map00830:Retinol metabolism;map00940:Phenylpropanoid biosynthesis;map00640:Propanoate metabolism;map00330:Arginine and proline metabolism;map01100:Metabolic pathways
TR21543|c1_g1	57.26	9.31	6.75	map00051:Fructose and mannose metabolism;map00520:Amino sugar and nucleotide sugar metabolism;map01100:Metabolic pathways;map01110:Biosynthesis of secondary metabolites;map04622:RIG-I-like receptor signaling pathway
TR43815|c0_g3	57.26	58.66	43.53	map00620:Pyruvate metabolism;map02020:Two-component system
TR30584|c0_g2	57.05	59.25	55	map00630:Glyoxylate and dicarboxylate metabolism;map00680:Methane metabolism;map00640:Propanoate metabolism;map00660:C5-Branched dibasic acid metabolism;map00020:Citrate cycle (TCA cycle);map00720:Carbon fixation pathways in prokaryotes;map01100:Metabolic pathways;map01110:Biosynthesis of secondary metabolites;map01120:Microbial metabolism in diverse environments
TR18542|c0_g12	56.95	13.36	4.69	map00944:Flavone and flavonol biosynthesis;map01100:Metabolic pathways;map00940:Phenylpropanoid biosynthesis;map01058:Acridone alkaloid biosynthesis;map01110:Biosynthesis of secondary metabolites
TR29558|c0_g1	56.74	60.12	50.44	map00500:Starch and sucrose metabolism;map00520:Amino sugar and nucleotide sugar metabolism;map01100:Metabolic pathways
TR35816|c0_g4	56.62	44.35	37.6	map00052:Galactose metabolism;map00561:Glycerolipid metabolism;map00600:Sphingolipid metabolism;map00603:Glycosphingolipid biosynthesis - globo series;map04142:Lysosome
TR9553|c1_g3	56.55	57.22	55.35	map00020:Citrate cycle (TCA cycle);map00630:Glyoxylate and dicarboxylate metabolism;map00720:Carbon fixation pathways in prokaryotes;map01100:Metabolic pathways;map01110:Biosynthesis of secondary metabolites;map01120:Microbial metabolism in diverse environments
TR6829|c0_g4	56.37	15.88	5.46	map00940:Phenylpropanoid biosynthesis;map01100:Metabolic pathways;map00944:Flavone and flavonol biosynthesis;map01058:Acridone alkaloid biosynthesis;map00950:Isoquinoline alkaloid biosynthesis;map01110:Biosynthesis of secondary metabolites
TR42193|c1_g8	56.1	15.53	15.05	map00730:Thiamine metabolism;map00900:Terpenoid backbone biosynthesis;map00010:Glycolysis / Gluconeogenesis;map00020:Citrate cycle (TCA cycle);map00620:Pyruvate metabolism;map04066:HIF-1 signaling pathway;map00280:Valine, leucine and isoleucine degradation;map00030:Pentose phosphate pathway;map00710:Carbon fixation in photosynthetic organisms;map01051:Biosynthesis of ansamycins;map01100:Metabolic…
TR20653|c1_g12	55.98	36.5	22.98	map00520:Amino sugar and nucleotide sugar metabolism;map01100:Metabolic pathways;map01110:Biosynthesis of secondary metabolites
TR9553|c1_g4	55.91	53.78	34.4	map00020:Citrate cycle (TCA cycle);map00630:Glyoxylate and dicarboxylate metabolism;map00720:Carbon fixation pathways in prokaryotes;map01100:Metabolic pathways;map01110:Biosynthesis of secondary metabolites;map01120:Microbial metabolism in diverse environments
TR18737|c0_g6	55.89	47.34	54.52	map00905:Brassinosteroid biosynthesis;map00902:Monoterpenoid biosynthesis;map01110:Biosynthesis of secondary metabolites;map03320:PPAR signaling pathway;map00590:Arachidonic acid metabolism;map00830:Retinol metabolism;map01100:Metabolic pathways;map00071:Fatty acid metabolism;map04270:Vascular smooth muscle contraction
TR34919|c0_g3	55.89	15.75	4.02	map00941:Flavonoid biosynthesis;map01100:Metabolic pathways;map04712:Circadian rhythm - plant;map01058:Acridone alkaloid biosynthesis;map00945:Stilbenoid, diarylheptanoid and gingerol biosynthesis;map01110:Biosynthesis of secondary metabolites
TR42707|c0_g6	55.85	38.48	14.72	map00900:Terpenoid backbone biosynthesis;map01100:Metabolic pathways;map01110:Biosynthesis of secondary metabolites;map04976:Bile secretion
TR717|c0_g4	55.71	6.09	8.29	map00460:Cyanoamino acid metabolism;map01110:Biosynthesis of secondary metabolites;map00940:Phenylpropanoid biosynthesis;map00941:Flavonoid biosynthesis;map00908:Zeatin biosynthesis
TR32271|c0_g1	55.63	44.03	43	map00562:Inositol phosphate metabolism;map01100:Metabolic pathways;map04070:Phosphatidylinositol signaling system
TR23148|c0_g1	55.55	40.86	33.65	map04910:Insulin signaling pathway;map04950:Maturity onset diabetes of the young;map00010:Glycolysis / Gluconeogenesis;map00230:Purine metabolism;map00620:Pyruvate metabolism;map01100:Metabolic pathways;map01110:Biosynthesis of secondary metabolites;map01120:Microbial metabolism in diverse environments;map04930:Type II diabetes mellitus;map05203:Viral carcinogenesis
TR13679|c0_g1	55.54	88.46	76.02	map00943:Isoflavonoid biosynthesis;map00950:Isoquinoline alkaloid biosynthesis;map00941:Flavonoid biosynthesis;map01100:Metabolic pathways;map01110:Biosynthesis of secondary metabolites
TR19597|c0_g4	55.28	52.96	21.13	map00940:Phenylpropanoid biosynthesis;map00010:Glycolysis / Gluconeogenesis;map00071:Fatty acid metabolism;map00350:Tyrosine metabolism;map00625:Chloroalkane and chloroalkene degradation;map00626:Naphthalene degradation;map00830:Retinol metabolism;map00980:Metabolism of xenobiotics by cytochrome P450;map00982:Drug metabolism - cytochrome P450;map01100:Metabolic pathways;map01110:Biosynthesis of s…
TR23642|c0_g1	55.18	33.15	21.7	map00900:Terpenoid backbone biosynthesis;map01100:Metabolic pathways;map01110:Biosynthesis of secondary metabolites
TR30679|c0_g1	55.04	16.86	10.33	map00052:Galactose metabolism;map01110:Biosynthesis of secondary metabolites;map00523:Polyketide sugar unit biosynthesis;map00500:Starch and sucrose metabolism;map00520:Amino sugar and nucleotide sugar metabolism;map01100:Metabolic pathways
TR21501|c0_g1	55.01	4	4.22	map00340:Histidine metabolism;map00350:Tyrosine metabolism;map00360:Phenylalanine metabolism;map00380:Tryptophan metabolism;map00901:Indole alkaloid biosynthesis;map00950:Isoquinoline alkaloid biosynthesis;map00965:Betalain biosynthesis;map01110:Biosynthesis of secondary metabolites;map04726:Serotonergic synapse;map04728:Dopaminergic synapse;map05030:Cocaine addiction;map05031:Amphetamine addicti…
TR42707|c0_g3	54.98	35.17	12.45	map00900:Terpenoid backbone biosynthesis;map01100:Metabolic pathways;map01110:Biosynthesis of secondary metabolites;map04976:Bile secretion
TR23052|c0_g1	54.97	25.28	15.81	map00270:Cysteine and methionine metabolism;map00960:Tropane, piperidine and pyridine alkaloid biosynthesis;map00904:Diterpenoid biosynthesis;map00941:Flavonoid biosynthesis;map01100:Metabolic pathways;map01110:Biosynthesis of secondary metabolites
TR13662|c1_g4	54.93	129.19	80.83	map00500:Starch and sucrose metabolism;map01100:Metabolic pathways
TR20654|c0_g3	54.87	29.43	40.38	map00053:Ascorbate and aldarate metabolism;map00480:Glutathione metabolism
TR9804|c1_g4	54.75	12.65	4.71	map00960:Tropane, piperidine and pyridine alkaloid biosynthesis;map00830:Retinol metabolism;map01100:Metabolic pathways;map00401:Novobiocin biosynthesis;map01110:Biosynthesis of secondary metabolites;map00650:Butanoate metabolism
TR9565|c1_g1	54.67	53.94	55.1	map04145:Phagosome;map00562:Inositol phosphate metabolism;map01100:Metabolic pathways;map04070:Phosphatidylinositol signaling system;map04144:Endocytosis;map04666:Fc gamma R-mediated phagocytosis;map04810:Regulation of actin cytoskeleton
TR9622|c0_g1	54.52	20.7	3.99	map00941:Flavonoid biosynthesis;map00944:Flavone and flavonol biosynthesis;map00943:Isoflavonoid biosynthesis;map00940:Phenylpropanoid biosynthesis;map01100:Metabolic pathways;map01110:Biosynthesis of secondary metabolites;map00909:Sesquiterpenoid and triterpenoid biosynthesis
TR5638|c0_g1	54.51	36.16	24.28	map04910:Insulin signaling pathway;map04950:Maturity onset diabetes of the young;map00010:Glycolysis / Gluconeogenesis;map00230:Purine metabolism;map00620:Pyruvate metabolism;map01100:Metabolic pathways;map01110:Biosynthesis of secondary metabolites;map01120:Microbial metabolism in diverse environments;map04930:Type II diabetes mellitus;map05203:Viral carcinogenesis
TR43997|c0_g7	54.05	40.95	51.11	map00040:Pentose and glucuronate interconversions;map00051:Fructose and mannose metabolism;map01100:Metabolic pathways
TR26061|c0_g2	53.97	34.38	38.74	map00908:Zeatin biosynthesis
TR6829|c0_g2	53.95	9.1	2.85	map00940:Phenylpropanoid biosynthesis;map01100:Metabolic pathways;map00950:Isoquinoline alkaloid biosynthesis;map01110:Biosynthesis of secondary metabolites;map00944:Flavone and flavonol biosynthesis
TR38709|c0_g1	53.93	50.65	54.27	map00053:Ascorbate and aldarate metabolism;map00480:Glutathione metabolism
TR35309|c0_g3	53.92	57.32	49.34	map00620:Pyruvate metabolism;map02020:Two-component system
TR210|c0_g1	53.84	18.35	12.18	map01100:Metabolic pathways;map01110:Biosynthesis of secondary metabolites;map00900:Terpenoid backbone biosynthesis
TR35307|c2_g4	53.79	19.61	13.89	map00500:Starch and sucrose metabolism;map01100:Metabolic pathways
TR29107|c1_g6	53.75	67.04	65.27	map00010:Glycolysis / Gluconeogenesis;map00680:Methane metabolism;map01100:Metabolic pathways;map01110:Biosynthesis of secondary metabolites;map01120:Microbial metabolism in diverse environments;map03018:RNA degradation;map04066:HIF-1 signaling pathway
TR2756|c2_g11	53.71	55.93	54.67	map00906:Carotenoid biosynthesis;map00904:Diterpenoid biosynthesis;map00905:Brassinosteroid biosynthesis;map01100:Metabolic pathways;map01110:Biosynthesis of secondary metabolites
TR16988|c0_g1	53.52	28.83	23.25	map00040:Pentose and glucuronate interconversions;map00500:Starch and sucrose metabolism;map01100:Metabolic pathways
TR22303|c0_g2	53.38	35.35	36.23	map00380:Tryptophan metabolism;map00630:Glyoxylate and dicarboxylate metabolism;map01110:Biosynthesis of secondary metabolites;map04146:Peroxisome;map05014:Amyotrophic lateral sclerosis (ALS)
TR11991|c0_g1	53.36	31.95	12.48	map00053:Ascorbate and aldarate metabolism;map00480:Glutathione metabolism;map04142:Lysosome;map05110:Vibrio cholerae infection;map05146:Amoebiasis
TR25984|c1_g9	53.28	17.62	0	map00902:Monoterpenoid biosynthesis;map01100:Metabolic pathways;map01110:Biosynthesis of secondary metabolites
TR15725|c1_g3	53.15	33.76	46.96	map00906:Carotenoid biosynthesis;map00904:Diterpenoid biosynthesis;map00905:Brassinosteroid biosynthesis;map01100:Metabolic pathways;map01110:Biosynthesis of secondary metabolites
TR14991|c0_g2	53.01	73.24	58.52	map00562:Inositol phosphate metabolism;map00640:Propanoate metabolism;map00250:Alanine, aspartate and glutamate metabolism;map00650:Butanoate metabolism;map00622:Xylene degradation;map00010:Glycolysis / Gluconeogenesis;map00053:Ascorbate and aldarate metabolism;map00071:Fatty acid metabolism;map00280:Valine, leucine and isoleucine degradation;map00310:Lysine degradation;map00330:Arginine and prol…
TR6893|c0_g1	52.88	77.8	92.04	map00380:Tryptophan metabolism;map00966:Glucosinolate biosynthesis;map00460:Cyanoamino acid metabolism;map00943:Isoflavonoid biosynthesis;map01110:Biosynthesis of secondary metabolites;map00909:Sesquiterpenoid and triterpenoid biosynthesis
TR38211|c0_g4	52.76	56.52	54.56	map00902:Monoterpenoid biosynthesis;map01110:Biosynthesis of secondary metabolites
TR5283|c0_g1	52.7	54.79	44.51	map00500:Starch and sucrose metabolism;map00520:Amino sugar and nucleotide sugar metabolism;map01100:Metabolic pathways
TR29068|c0_g1	52.57	21.09	9.47	map00260:Glycine, serine and threonine metabolism;map00630:Glyoxylate and dicarboxylate metabolism;map00710:Carbon fixation in photosynthetic organisms;map01120:Microbial metabolism in diverse environments;map00290:Valine, leucine and isoleucine biosynthesis;map00250:Alanine, aspartate and glutamate metabolism;map00270:Cysteine and methionine metabolism;map00330:Arginine and proline metabolism;ma…
TR29065|c0_g1	52.5	20.77	9.14	map00260:Glycine, serine and threonine metabolism;map00630:Glyoxylate and dicarboxylate metabolism;map00710:Carbon fixation in photosynthetic organisms;map01120:Microbial metabolism in diverse environments;map00290:Valine, leucine and isoleucine biosynthesis;map00250:Alanine, aspartate and glutamate metabolism;map00270:Cysteine and methionine metabolism;map00330:Arginine and proline metabolism;ma…
TR10005|c0_g1	52.41	9.76	2.47	map00053:Ascorbate and aldarate metabolism;map01100:Metabolic pathways;map05110:Vibrio cholerae infection;map05146:Amoebiasis;map00860:Porphyrin and chlorophyll metabolism
TR2161|c0_g1	52.3	49.8	56.66	map00062:Fatty acid elongation;map00071:Fatty acid metabolism;map00280:Valine, leucine and isoleucine degradation;map00310:Lysine degradation;map00362:Benzoate degradation;map00380:Tryptophan metabolism;map00410:beta-Alanine metabolism;map00627:Aminobenzoate degradation;map00640:Propanoate metabolism;map00930:Caprolactam degradation;map01110:Biosynthesis of secondary metabolites;map00650:Butanoat…
TR41525|c1_g3	52.29	57.39	50.91	map00400:Phenylalanine, tyrosine and tryptophan biosynthesis;map00680:Methane metabolism;map00290:Valine, leucine and isoleucine biosynthesis;map00660:C5-Branched dibasic acid metabolism;map01110:Biosynthesis of secondary metabolites;map00300:Lysine biosynthesis;map01100:Metabolic pathways;map01120:Microbial metabolism in diverse environments
TR22642|c0_g1	52.28	54.31	57.44	map00860:Porphyrin and chlorophyll metabolism;map01110:Biosynthesis of secondary metabolites;map01054:Nonribosomal peptide structures;map01053:Biosynthesis of siderophore group nonribosomal peptides;map00250:Alanine, aspartate and glutamate metabolism;map00310:Lysine degradation;map00650:Butanoate metabolism;map01100:Metabolic pathways
TR19611|c0_g5	52.21	69.15	46.76	map00061:Fatty acid biosynthesis;map00071:Fatty acid metabolism;map03320:PPAR signaling pathway;map04146:Peroxisome;map04920:Adipocytokine signaling pathway;map00903:Limonene and pinene degradation;map00930:Caprolactam degradation;map00960:Tropane, piperidine and pyridine alkaloid biosynthesis;map01100:Metabolic pathways;map01110:Biosynthesis of secondary metabolites;map01054:Nonribosomal peptide…
TR41817|c0_g2	52.09	29.17	28.7	map04975:Fat digestion and absorption;map00710:Carbon fixation in photosynthetic organisms;map01120:Microbial metabolism in diverse environments;map00250:Alanine, aspartate and glutamate metabolism;map00330:Arginine and proline metabolism;map00270:Cysteine and methionine metabolism;map00350:Tyrosine metabolism;map00360:Phenylalanine metabolism;map00400:Phenylalanine, tyrosine and tryptophan biosy…
TR3846|c0_g1	52.08	37	42.9	map00500:Starch and sucrose metabolism;map01100:Metabolic pathways
TR6937|c0_g1	51.99	55.55	43.06	map00640:Propanoate metabolism;map01100:Metabolic pathways;map00720:Carbon fixation pathways in prokaryotes;map01120:Microbial metabolism in diverse environments;map00280:Valine, leucine and isoleucine degradation;map00650:Butanoate metabolism
TR22368|c0_g3	51.98	61.91	67.3	map00680:Methane metabolism;map00720:Carbon fixation pathways in prokaryotes;map04964:Proximal tubule bicarbonate reclamation;map00020:Citrate cycle (TCA cycle);map00270:Cysteine and methionine metabolism;map00630:Glyoxylate and dicarboxylate metabolism;map01110:Biosynthesis of secondary metabolites;map00620:Pyruvate metabolism;map00710:Carbon fixation in photosynthetic organisms;map01100:Metabol…
TR5987|c0_g1	51.94	18.19	6.69	map00904:Diterpenoid biosynthesis;map00905:Brassinosteroid biosynthesis;map01100:Metabolic pathways;map01110:Biosynthesis of secondary metabolites
TR10016|c0_g5	51.8	131.23	102.1	map00051:Fructose and mannose metabolism;map01110:Biosynthesis of secondary metabolites;map04066:HIF-1 signaling pathway;map04973:Carbohydrate digestion and absorption;map00010:Glycolysis / Gluconeogenesis;map00052:Galactose metabolism;map00500:Starch and sucrose metabolism;map00520:Amino sugar and nucleotide sugar metabolism;map00521:Streptomycin biosynthesis;map00524:Butirosin and neomycin bios…
TR35271|c0_g11	51.79	24.16	5.96	map00130:Ubiquinone and other terpenoid-quinone biosynthesis;map00360:Phenylalanine metabolism;map00940:Phenylpropanoid biosynthesis;map00941:Flavonoid biosynthesis;map00945:Stilbenoid, diarylheptanoid and gingerol biosynthesis;map01100:Metabolic pathways;map00943:Isoflavonoid biosynthesis;map00904:Diterpenoid biosynthesis;map01110:Biosynthesis of secondary metabolites
TR43810|c0_g4	51.66	54.77	50.47	map00040:Pentose and glucuronate interconversions;map00053:Ascorbate and aldarate metabolism;map00500:Starch and sucrose metabolism;map00520:Amino sugar and nucleotide sugar metabolism;map01100:Metabolic pathways;map01110:Biosynthesis of secondary metabolites
TR4382|c0_g7	51.65	49.47	63.72	map00380:Tryptophan metabolism;map00402:Benzoxazinoid biosynthesis;map01110:Biosynthesis of secondary metabolites;map00943:Isoflavonoid biosynthesis
TR15658|c0_g1	51.61	44.81	31.67	map04910:Insulin signaling pathway;map04950:Maturity onset diabetes of the young;map00010:Glycolysis / Gluconeogenesis;map00230:Purine metabolism;map00620:Pyruvate metabolism;map01100:Metabolic pathways;map01110:Biosynthesis of secondary metabolites;map01120:Microbial metabolism in diverse environments;map04930:Type II diabetes mellitus;map05203:Viral carcinogenesis
TR4378|c1_g1	51.59	48.16	37.67	map00562:Inositol phosphate metabolism;map01100:Metabolic pathways;map04070:Phosphatidylinositol signaling system
TR22355|c0_g3	51.49	24.6	18.78	map00940:Phenylpropanoid biosynthesis;map00941:Flavonoid biosynthesis;map00945:Stilbenoid, diarylheptanoid and gingerol biosynthesis;map01100:Metabolic pathways;map01110:Biosynthesis of secondary metabolites;map00073:Cutin, suberine and wax biosynthesis
TR23003|c0_g1	51.42	6.66	2.11	map00950:Isoquinoline alkaloid biosynthesis;map01057:Biosynthesis of type II polyketide products;map01110:Biosynthesis of secondary metabolites;map00565:Ether lipid metabolism;map01100:Metabolic pathways;map04146:Peroxisome
TR31347|c0_g1	51.37	53.51	42.38	map00030:Pentose phosphate pathway;map00480:Glutathione metabolism;map01100:Metabolic pathways;map01110:Biosynthesis of secondary metabolites;map01120:Microbial metabolism in diverse environments
TR34415|c0_g3	51.29	12.33	2.73	map00950:Isoquinoline alkaloid biosynthesis;map00944:Flavone and flavonol biosynthesis;map05110:Vibrio cholerae infection;map05146:Amoebiasis;map00940:Phenylpropanoid biosynthesis
TR11576|c0_g2	51.28	21.05	37.19	map00500:Starch and sucrose metabolism;map01100:Metabolic pathways;map05110:Vibrio cholerae infection;map05146:Amoebiasis;map04970:Salivary secretion;map04520:Adherens junction;map04666:Fc gamma R-mediated phagocytosis;map04810:Regulation of actin cytoskeleton;map05100:Bacterial invasion of epithelial cells;map05131:Shigellosis;map05132:Salmonella infection
TR20039|c0_g1	51.18	76.99	50.96	map00750:Vitamin B6 metabolism;map01100:Metabolic pathways;map01120:Microbial metabolism in diverse environments;map00640:Propanoate metabolism;map01057:Biosynthesis of type II polyketide products;map01110:Biosynthesis of secondary metabolites;map00523:Polyketide sugar unit biosynthesis;map00980:Metabolism of xenobiotics by cytochrome P450
TR25574|c0_g1	51.16	46.36	46.42	map00500:Starch and sucrose metabolism;map00521:Streptomycin biosynthesis;map01055:Biosynthesis of vancomycin group antibiotics;map00523:Polyketide sugar unit biosynthesis;map00052:Galactose metabolism;map00520:Amino sugar and nucleotide sugar metabolism;map01100:Metabolic pathways;map01110:Biosynthesis of secondary metabolites
TR18737|c0_g2	51.12	53.88	67.72	map00905:Brassinosteroid biosynthesis;map00902:Monoterpenoid biosynthesis;map01100:Metabolic pathways;map01110:Biosynthesis of secondary metabolites
TR21394|c3_g3	50.96	48.94	45.99	map00290:Valine, leucine and isoleucine biosynthesis;map00770:Pantothenate and CoA biosynthesis;map01110:Biosynthesis of secondary metabolites;map00053:Ascorbate and aldarate metabolism;map00030:Pentose phosphate pathway;map01100:Metabolic pathways;map01120:Microbial metabolism in diverse environments;map05110:Vibrio cholerae infection;map05146:Amoebiasis;map04520:Adherens junction;map04666:Fc ga…
TR13680|c1_g2	50.92	45.27	33.26	map00950:Isoquinoline alkaloid biosynthesis;map00941:Flavonoid biosynthesis;map00010:Glycolysis / Gluconeogenesis;map00040:Pentose and glucuronate interconversions;map00561:Glycerolipid metabolism;map00930:Caprolactam degradation;map01110:Biosynthesis of secondary metabolites;map01120:Microbial metabolism in diverse environments;map00120:Primary bile acid biosynthesis;map01100:Metabolic pathways;…
TR23337|c0_g1	50.89	107.07	45.59	map00500:Starch and sucrose metabolism;map01100:Metabolic pathways
TR26175|c0_g1	50.85	10.19	2.87	map00943:Isoflavonoid biosynthesis;map00940:Phenylpropanoid biosynthesis
TR2808|c0_g1	50.81	60.87	42.23	map00592:alpha-Linolenic acid metabolism;map00281:Geraniol degradation;map00720:Carbon fixation pathways in prokaryotes;map00903:Limonene and pinene degradation;map03320:PPAR signaling pathway;map04146:Peroxisome;map00062:Fatty acid elongation;map00071:Fatty acid metabolism;map00280:Valine, leucine and isoleucine degradation;map00310:Lysine degradation;map00362:Benzoate degradation;map00380:Trypt…
TR35305|c1_g7	50.76	13.36	2.34	map00944:Flavone and flavonol biosynthesis;map01100:Metabolic pathways;map00940:Phenylpropanoid biosynthesis;map01058:Acridone alkaloid biosynthesis;map01110:Biosynthesis of secondary metabolites
TR42193|c1_g5	50.63	14.8	6.65	map00730:Thiamine metabolism;map00900:Terpenoid backbone biosynthesis;map01100:Metabolic pathways;map01110:Biosynthesis of secondary metabolites
TR29067|c0_g2	50.58	15.77	8.02	map00905:Brassinosteroid biosynthesis;map00902:Monoterpenoid biosynthesis;map00908:Zeatin biosynthesis;map01110:Biosynthesis of secondary metabolites;map00140:Steroid hormone biosynthesis;map00830:Retinol metabolism;map00980:Metabolism of xenobiotics by cytochrome P450;map00982:Drug metabolism - cytochrome P450;map01100:Metabolic pathways;map05204:Chemical carcinogenesis
TR25140|c2_g1	50.45	34.15	42.43	map00380:Tryptophan metabolism;map00966:Glucosinolate biosynthesis;map01110:Biosynthesis of secondary metabolites;map00944:Flavone and flavonol biosynthesis;map00140:Steroid hormone biosynthesis
TR1872|c0_g1	50.3	24.17	30.15	map00906:Carotenoid biosynthesis;map01100:Metabolic pathways;map00965:Betalain biosynthesis;map01110:Biosynthesis of secondary metabolites;map00942:Anthocyanin biosynthesis;map00945:Stilbenoid, diarylheptanoid and gingerol biosynthesis;map00908:Zeatin biosynthesis
TR14456|c0_g1	50.14	54.34	40.38	map00630:Glyoxylate and dicarboxylate metabolism;map00710:Carbon fixation in photosynthetic organisms;map01100:Metabolic pathways;map01120:Microbial metabolism in diverse environments
TR21817|c0_g1	50.07	61.63	52.81	map00053:Ascorbate and aldarate metabolism;map01100:Metabolic pathways
TR9764|c1_g1	50	30.68	23.71	map00940:Phenylpropanoid biosynthesis;map00942:Anthocyanin biosynthesis;map00943:Isoflavonoid biosynthesis;map00965:Betalain biosynthesis;map01110:Biosynthesis of secondary metabolites
TR1620|c0_g1	49.91	69.37	44.8	map00260:Glycine, serine and threonine metabolism;map00363:Bisphenol degradation;map00591:Linoleic acid metabolism;map00625:Chloroalkane and chloroalkene degradation;map01120:Microbial metabolism in diverse environments;map00650:Butanoate metabolism;map00040:Pentose and glucuronate interconversions;map00051:Fructose and mannose metabolism;map01100:Metabolic pathways
TR25945|c1_g2	49.88	47.62	43.36	map00380:Tryptophan metabolism;map00966:Glucosinolate biosynthesis;map01110:Biosynthesis of secondary metabolites;map00944:Flavone and flavonol biosynthesis;map00140:Steroid hormone biosynthesis;map00980:Metabolism of xenobiotics by cytochrome P450;map04976:Bile secretion;map05204:Chemical carcinogenesis
TR13651|c0_g2	49.76	47.89	51.37	map00040:Pentose and glucuronate interconversions;map00140:Steroid hormone biosynthesis;map00980:Metabolism of xenobiotics by cytochrome P450;map05204:Chemical carcinogenesis;map00430:Taurine and hypotaurine metabolism;map01100:Metabolic pathways;map05202:Transcriptional misregulation in cancer;map00900:Terpenoid backbone biosynthesis;map00981:Insect hormone biosynthesis;map01110:Biosynthesis of …
TR44089|c0_g4	49.76	36.73	27.8	map01110:Biosynthesis of secondary metabolites;map01120:Microbial metabolism in diverse environments;map00030:Pentose phosphate pathway;map01100:Metabolic pathways
TR1318|c0_g1	49.68	61.12	58.14	map00010:Glycolysis / Gluconeogenesis;map00340:Histidine metabolism;map00350:Tyrosine metabolism;map00410:beta-Alanine metabolism;map00980:Metabolism of xenobiotics by cytochrome P450;map00982:Drug metabolism - cytochrome P450;map05204:Chemical carcinogenesis;map00906:Carotenoid biosynthesis;map00360:Phenylalanine metabolism;map00643:Styrene degradation;map00250:Alanine, aspartate and glutamate m…
TR41374|c0_g1	49.68	19.72	5	map00944:Flavone and flavonol biosynthesis;map01051:Biosynthesis of ansamycins;map01052:Type I polyketide structures;map00360:Phenylalanine metabolism;map00940:Phenylpropanoid biosynthesis;map00941:Flavonoid biosynthesis;map00945:Stilbenoid, diarylheptanoid and gingerol biosynthesis;map01100:Metabolic pathways;map01110:Biosynthesis of secondary metabolites
TR13944|c0_g1	49.66	51.58	46.51	map00562:Inositol phosphate metabolism;map01100:Metabolic pathways;map04070:Phosphatidylinositol signaling system
TR35271|c0_g3	49.59	25.6	13.97	map00130:Ubiquinone and other terpenoid-quinone biosynthesis;map00360:Phenylalanine metabolism;map00940:Phenylpropanoid biosynthesis;map00941:Flavonoid biosynthesis;map00945:Stilbenoid, diarylheptanoid and gingerol biosynthesis;map01100:Metabolic pathways;map01110:Biosynthesis of secondary metabolites
TR11606|c0_g12	49.58	69.39	65.37	map00909:Sesquiterpenoid and triterpenoid biosynthesis;map00903:Limonene and pinene degradation;map00902:Monoterpenoid biosynthesis;map00943:Isoflavonoid biosynthesis;map01110:Biosynthesis of secondary metabolites
TR9833|c0_g4	49.47	43.52	25.16	map00030:Pentose phosphate pathway;map01100:Metabolic pathways;map01110:Biosynthesis of secondary metabolites;map01120:Microbial metabolism in diverse environments
TR18163|c0_g1	49.45	45.63	55.38	map00020:Citrate cycle (TCA cycle);map00630:Glyoxylate and dicarboxylate metabolism;map00720:Carbon fixation pathways in prokaryotes;map01100:Metabolic pathways;map01110:Biosynthesis of secondary metabolites;map01120:Microbial metabolism in diverse environments
TR17387|c0_g2	49.29	50.5	44.48	map00965:Betalain biosynthesis;map00363:Bisphenol degradation;map00626:Naphthalene degradation;map01120:Microbial metabolism in diverse environments
TR1351|c0_g1	49.12	58.8	53.77	map00500:Starch and sucrose metabolism;map00520:Amino sugar and nucleotide sugar metabolism;map01100:Metabolic pathways
TR6959|c1_g2	48.95	25.62	43.3	map00100:Steroid biosynthesis;map00909:Sesquiterpenoid and triterpenoid biosynthesis;map00253:Tetracycline biosynthesis;map01057:Biosynthesis of type II polyketide products;map01055:Biosynthesis of vancomycin group antibiotics;map00130:Ubiquinone and other terpenoid-quinone biosynthesis;map01100:Metabolic pathways;map01110:Biosynthesis of secondary metabolites
TR41808|c3_g2	48.89	40.57	38.59	map00073:Cutin, suberine and wax biosynthesis;map01100:Metabolic pathways;map00902:Monoterpenoid biosynthesis;map00943:Isoflavonoid biosynthesis;map00380:Tryptophan metabolism;map00966:Glucosinolate biosynthesis;map01110:Biosynthesis of secondary metabolites
TR34850|c0_g2	48.83	41.98	35.82	map00521:Streptomycin biosynthesis;map00523:Polyketide sugar unit biosynthesis;map01055:Biosynthesis of vancomycin group antibiotics;map00500:Starch and sucrose metabolism;map01100:Metabolic pathways;map00520:Amino sugar and nucleotide sugar metabolism;map01110:Biosynthesis of secondary metabolites
TR6906|c2_g2	48.83	36.25	33.59	map00650:Butanoate metabolism;map01100:Metabolic pathways
TR41872|c0_g1	48.82	34.97	21.58	map00904:Diterpenoid biosynthesis;map00960:Tropane, piperidine and pyridine alkaloid biosynthesis;map00270:Cysteine and methionine metabolism;map00941:Flavonoid biosynthesis;map00943:Isoflavonoid biosynthesis;map01100:Metabolic pathways;map01110:Biosynthesis of secondary metabolites
TR19173|c1_g1	48.79	1.56	2.35	map00905:Brassinosteroid biosynthesis;map00140:Steroid hormone biosynthesis;map05215:Prostate cancer;map00062:Fatty acid elongation;map01040:Biosynthesis of unsaturated fatty acids;map01100:Metabolic pathways;map01110:Biosynthesis of secondary metabolites
TR13679|c0_g3	48.79	71.19	61.71	map00950:Isoquinoline alkaloid biosynthesis;map00941:Flavonoid biosynthesis;map00270:Cysteine and methionine metabolism;map01100:Metabolic pathways;map01110:Biosynthesis of secondary metabolites
TR22355|c0_g1	48.58	21.59	16.32	map00941:Flavonoid biosynthesis;map00945:Stilbenoid, diarylheptanoid and gingerol biosynthesis;map01100:Metabolic pathways;map00073:Cutin, suberine and wax biosynthesis;map00940:Phenylpropanoid biosynthesis;map00942:Anthocyanin biosynthesis;map00901:Indole alkaloid biosynthesis;map01110:Biosynthesis of secondary metabolites
TR39422|c0_g1	48.42	3.15	3.4	map00340:Histidine metabolism;map00350:Tyrosine metabolism;map00360:Phenylalanine metabolism;map00380:Tryptophan metabolism;map00901:Indole alkaloid biosynthesis;map00950:Isoquinoline alkaloid biosynthesis;map00965:Betalain biosynthesis;map01110:Biosynthesis of secondary metabolites;map04726:Serotonergic synapse;map04728:Dopaminergic synapse;map05030:Cocaine addiction;map05031:Amphetamine addicti…
TR18542|c0_g15	48.38	12.41	0.84	map00944:Flavone and flavonol biosynthesis;map01100:Metabolic pathways;map01058:Acridone alkaloid biosynthesis;map01110:Biosynthesis of secondary metabolites;map00940:Phenylpropanoid biosynthesis
TR18747|c0_g1	48.35	65.42	69.94	map01110:Biosynthesis of secondary metabolites;map01120:Microbial metabolism in diverse environments;map05203:Viral carcinogenesis;map00010:Glycolysis / Gluconeogenesis;map00230:Purine metabolism;map00620:Pyruvate metabolism;map01100:Metabolic pathways;map04910:Insulin signaling pathway;map04930:Type II diabetes mellitus;map04950:Maturity onset diabetes of the young
TR9318|c0_g1	48.33	1.35	0.75	map00950:Isoquinoline alkaloid biosynthesis;map00960:Tropane, piperidine and pyridine alkaloid biosynthesis;map00941:Flavonoid biosynthesis;map00943:Isoflavonoid biosynthesis;map01100:Metabolic pathways;map01110:Biosynthesis of secondary metabolites
TR2318|c0_g1	48.29	28.5	14.06	map00030:Pentose phosphate pathway;map00480:Glutathione metabolism;map01100:Metabolic pathways;map01110:Biosynthesis of secondary metabolites;map01120:Microbial metabolism in diverse environments
TR9853|c0_g1	48.23	58.24	53.51	map00860:Porphyrin and chlorophyll metabolism;map01110:Biosynthesis of secondary metabolites;map01054:Nonribosomal peptide structures;map01053:Biosynthesis of siderophore group nonribosomal peptides;map00250:Alanine, aspartate and glutamate metabolism;map00310:Lysine degradation;map00650:Butanoate metabolism;map01100:Metabolic pathways
TR37201|c0_g1	48.15	118.35	54.24	map00830:Retinol metabolism;map00940:Phenylpropanoid biosynthesis;map00622:Xylene degradation;map01120:Microbial metabolism in diverse environments;map00670:One carbon pool by folate;map00330:Arginine and proline metabolism;map01100:Metabolic pathways
TR41451|c0_g4	48.15	48.79	50.92	map00040:Pentose and glucuronate interconversions;map00051:Fructose and mannose metabolism;map01100:Metabolic pathways
TR25984|c1_g1	48.14	16.49	3.83	map00905:Brassinosteroid biosynthesis;map00902:Monoterpenoid biosynthesis;map01110:Biosynthesis of secondary metabolites;map00140:Steroid hormone biosynthesis;map00591:Linoleic acid metabolism;map05204:Chemical carcinogenesis;map00590:Arachidonic acid metabolism;map00830:Retinol metabolism;map01100:Metabolic pathways;map03320:PPAR signaling pathway;map00071:Fatty acid metabolism;map04270:Vascular…
TR13946|c0_g1	48.11	22.51	23.31	map00500:Starch and sucrose metabolism;map01100:Metabolic pathways
TR41928|c0_g2	48.07	22.93	6.72	map00902:Monoterpenoid biosynthesis;map04115:p53 signaling pathway;map00061:Fatty acid biosynthesis;map01100:Metabolic pathways;map04910:Insulin signaling pathway;map01057:Biosynthesis of type II polyketide products;map01110:Biosynthesis of secondary metabolites;map01052:Type I polyketide structures
TR21380|c0_g10	48.05	16.68	7.3	map00905:Brassinosteroid biosynthesis;map00902:Monoterpenoid biosynthesis;map01100:Metabolic pathways;map01110:Biosynthesis of secondary metabolites
TR9571|c1_g8	47.95	32.86	28.27	map00020:Citrate cycle (TCA cycle);map00630:Glyoxylate and dicarboxylate metabolism;map00720:Carbon fixation pathways in prokaryotes;map01110:Biosynthesis of secondary metabolites;map00300:Lysine biosynthesis;map00680:Methane metabolism;map01100:Metabolic pathways;map01120:Microbial metabolism in diverse environments
TR618|c1_g8	47.92	33.97	31.24	map00010:Glycolysis / Gluconeogenesis;map00640:Propanoate metabolism;map00020:Citrate cycle (TCA cycle);map00270:Cysteine and methionine metabolism;map00630:Glyoxylate and dicarboxylate metabolism;map01110:Biosynthesis of secondary metabolites;map00620:Pyruvate metabolism;map00710:Carbon fixation in photosynthetic organisms;map01100:Metabolic pathways;map01120:Microbial metabolism in diverse envi…
TR20312|c0_g13	47.9	44.46	28.47	map04146:Peroxisome;map00281:Geraniol degradation;map00960:Tropane, piperidine and pyridine alkaloid biosynthesis;map00623:Toluene degradation;map01100:Metabolic pathways;map01120:Microbial metabolism in diverse environments;map01057:Biosynthesis of type II polyketide products;map01110:Biosynthesis of secondary metabolites
TR2741|c0_g2	47.86	52.1	44.14	map00100:Steroid biosynthesis;map00909:Sesquiterpenoid and triterpenoid biosynthesis;map00590:Arachidonic acid metabolism;map01100:Metabolic pathways;map00460:Cyanoamino acid metabolism;map01110:Biosynthesis of secondary metabolites
TR31742|c0_g1	47.8	33.14	15.6	map00945:Stilbenoid, diarylheptanoid and gingerol biosynthesis;map00940:Phenylpropanoid biosynthesis;map01100:Metabolic pathways;map00902:Monoterpenoid biosynthesis;map00941:Flavonoid biosynthesis;map00944:Flavone and flavonol biosynthesis;map01110:Biosynthesis of secondary metabolites
TR9571|c1_g7	47.79	41.45	65.39	map00020:Citrate cycle (TCA cycle);map00630:Glyoxylate and dicarboxylate metabolism;map00720:Carbon fixation pathways in prokaryotes;map01100:Metabolic pathways;map01110:Biosynthesis of secondary metabolites;map01120:Microbial metabolism in diverse environments
TR40956|c0_g3	47.79	51.54	45.02	map00620:Pyruvate metabolism;map00680:Methane metabolism;map00710:Carbon fixation in photosynthetic organisms;map00720:Carbon fixation pathways in prokaryotes;map01100:Metabolic pathways;map01120:Microbial metabolism in diverse environments
TR40097|c3_g6	47.78	31.57	30.92	map04910:Insulin signaling pathway;map04950:Maturity onset diabetes of the young;map00010:Glycolysis / Gluconeogenesis;map00230:Purine metabolism;map00620:Pyruvate metabolism;map01100:Metabolic pathways;map01110:Biosynthesis of secondary metabolites;map01120:Microbial metabolism in diverse environments;map04930:Type II diabetes mellitus;map05203:Viral carcinogenesis
TR25614|c0_g1	47.6	36.74	36.32	map00250:Alanine, aspartate and glutamate metabolism;map00330:Arginine and proline metabolism;map00710:Carbon fixation in photosynthetic organisms;map01120:Microbial metabolism in diverse environments;map04975:Fat digestion and absorption;map00270:Cysteine and methionine metabolism;map00350:Tyrosine metabolism;map00360:Phenylalanine metabolism;map00400:Phenylalanine, tyrosine and tryptophan biosy…
TR13680|c0_g2	47.46	34.73	33.13	map00950:Isoquinoline alkaloid biosynthesis;map00941:Flavonoid biosynthesis;map00010:Glycolysis / Gluconeogenesis;map00040:Pentose and glucuronate interconversions;map00561:Glycerolipid metabolism;map00930:Caprolactam degradation;map01110:Biosynthesis of secondary metabolites;map01120:Microbial metabolism in diverse environments;map00120:Primary bile acid biosynthesis;map00140:Steroid hormone bio…
TR7055|c0_g1	47.38	3.15	2.68	map00941:Flavonoid biosynthesis;map00908:Zeatin biosynthesis;map00402:Benzoxazinoid biosynthesis;map00460:Cyanoamino acid metabolism;map01110:Biosynthesis of secondary metabolites
TR34424|c0_g1	47.31	10.84	10.17	map00053:Ascorbate and aldarate metabolism;map01100:Metabolic pathways;map00860:Porphyrin and chlorophyll metabolism;map00910:Nitrogen metabolism;map01120:Microbial metabolism in diverse environments
TR26003|c0_g10	47.14	51.23	77.24	map00010:Glycolysis / Gluconeogenesis;map00680:Methane metabolism;map01100:Metabolic pathways;map01110:Biosynthesis of secondary metabolites;map01120:Microbial metabolism in diverse environments;map03018:RNA degradation;map04066:HIF-1 signaling pathway
TR18542|c0_g1	47.06	9.11	5.6	map01058:Acridone alkaloid biosynthesis;map00944:Flavone and flavonol biosynthesis;map00940:Phenylpropanoid biosynthesis;map01100:Metabolic pathways;map00950:Isoquinoline alkaloid biosynthesis;map01110:Biosynthesis of secondary metabolites
TR22377|c1_g1	47.05	39.87	26.06	map00500:Starch and sucrose metabolism;map00523:Polyketide sugar unit biosynthesis;map00053:Ascorbate and aldarate metabolism;map01110:Biosynthesis of secondary metabolites;map00051:Fructose and mannose metabolism;map00520:Amino sugar and nucleotide sugar metabolism;map01100:Metabolic pathways
TR38211|c0_g8	46.91	55.98	39.67	map00902:Monoterpenoid biosynthesis;map01110:Biosynthesis of secondary metabolites;map04115:p53 signaling pathway;map01051:Biosynthesis of ansamycins;map01052:Type I polyketide structures
TR21380|c0_g3	46.89	47.7	70.26	map00905:Brassinosteroid biosynthesis;map00902:Monoterpenoid biosynthesis;map01100:Metabolic pathways;map01110:Biosynthesis of secondary metabolites
TR7932|c3_g8	46.81	13.7	1.87	map00902:Monoterpenoid biosynthesis;map00904:Diterpenoid biosynthesis;map01100:Metabolic pathways;map00950:Isoquinoline alkaloid biosynthesis;map01110:Biosynthesis of secondary metabolites
TR25984|c1_g5	46.79	15.42	6.17	map00905:Brassinosteroid biosynthesis;map00902:Monoterpenoid biosynthesis;map00908:Zeatin biosynthesis;map01110:Biosynthesis of secondary metabolites;map00909:Sesquiterpenoid and triterpenoid biosynthesis;map00590:Arachidonic acid metabolism;map01100:Metabolic pathways
TR36241|c0_g4	46.65	74.77	52.67	map00750:Vitamin B6 metabolism;map01100:Metabolic pathways;map01120:Microbial metabolism in diverse environments;map00640:Propanoate metabolism;map01057:Biosynthesis of type II polyketide products;map01110:Biosynthesis of secondary metabolites;map00523:Polyketide sugar unit biosynthesis;map00980:Metabolism of xenobiotics by cytochrome P450
TR40936|c2_g4	46.56	22.69	11.3	map00360:Phenylalanine metabolism;map00940:Phenylpropanoid biosynthesis;map01100:Metabolic pathways;map01110:Biosynthesis of secondary metabolites
TR13140|c0_g1	46.51	2.12	1.22	map00941:Flavonoid biosynthesis;map00950:Isoquinoline alkaloid biosynthesis;map00270:Cysteine and methionine metabolism;map01100:Metabolic pathways;map01110:Biosynthesis of secondary metabolites
TR25981|c0_g2	46.5	59.28	50.36	map05010:Alzheimer's disease;map05012:Parkinson's disease;map05016:Huntington's disease;map00020:Citrate cycle (TCA cycle);map00190:Oxidative phosphorylation;map00650:Butanoate metabolism;map01110:Biosynthesis of secondary metabolites;map05134:Legionellosis;map00720:Carbon fixation pathways in prokaryotes;map01120:Microbial metabolism in diverse environments;map00250:Alanine, aspartate and glutam…
TR36820|c0_g1	46.5	58.26	43.33	map00500:Starch and sucrose metabolism;map00520:Amino sugar and nucleotide sugar metabolism;map01100:Metabolic pathways
TR20208|c0_g7	46.48	20.64	21.66	map00380:Tryptophan metabolism;map00010:Glycolysis / Gluconeogenesis;map01110:Biosynthesis of secondary metabolites;map00360:Phenylalanine metabolism;map01100:Metabolic pathways;map05110:Vibrio cholerae infection;map05146:Amoebiasis
TR35305|c0_g1	46.32	12.99	4.35	map01100:Metabolic pathways;map00944:Flavone and flavonol biosynthesis;map00940:Phenylpropanoid biosynthesis;map00950:Isoquinoline alkaloid biosynthesis;map01058:Acridone alkaloid biosynthesis;map01110:Biosynthesis of secondary metabolites
TR11606|c0_g1	46.26	101.62	114.35	map00380:Tryptophan metabolism;map00909:Sesquiterpenoid and triterpenoid biosynthesis;map00902:Monoterpenoid biosynthesis;map00402:Benzoxazinoid biosynthesis;map01110:Biosynthesis of secondary metabolites
TR26044|c0_g2	46	67.74	56.94	map05010:Alzheimer's disease;map05012:Parkinson's disease;map05016:Huntington's disease;map00020:Citrate cycle (TCA cycle);map00190:Oxidative phosphorylation;map00650:Butanoate metabolism;map01110:Biosynthesis of secondary metabolites;map05134:Legionellosis;map00720:Carbon fixation pathways in prokaryotes;map01120:Microbial metabolism in diverse environments;map00250:Alanine, aspartate and glutam…
TR29498|c0_g4	45.82	48.35	57.15	map00020:Citrate cycle (TCA cycle);map00630:Glyoxylate and dicarboxylate metabolism;map01100:Metabolic pathways;map01110:Biosynthesis of secondary metabolites;map01120:Microbial metabolism in diverse environments;map00640:Propanoate metabolism
TR11576|c0_g3	45.82	15.84	11.65	map00500:Starch and sucrose metabolism;map01100:Metabolic pathways
TR36054|c0_g2	45.81	30.28	12.5	map00030:Pentose phosphate pathway;map00480:Glutathione metabolism;map01100:Metabolic pathways;map01110:Biosynthesis of secondary metabolites;map01120:Microbial metabolism in diverse environments
TR20971|c0_g2	45.64	9	1.62	map00943:Isoflavonoid biosynthesis;map01110:Biosynthesis of secondary metabolites
TR9641|c1_g3	45.57	41.18	39.92	map04910:Insulin signaling pathway;map04950:Maturity onset diabetes of the young;map00010:Glycolysis / Gluconeogenesis;map00230:Purine metabolism;map00620:Pyruvate metabolism;map01100:Metabolic pathways;map01110:Biosynthesis of secondary metabolites;map01120:Microbial metabolism in diverse environments;map04930:Type II diabetes mellitus;map05203:Viral carcinogenesis
TR30594|c0_g2	45.5	52.23	40.13	map00260:Glycine, serine and threonine metabolism;map00630:Glyoxylate and dicarboxylate metabolism;map00710:Carbon fixation in photosynthetic organisms;map01120:Microbial metabolism in diverse environments;map00250:Alanine, aspartate and glutamate metabolism;map00290:Valine, leucine and isoleucine biosynthesis;map00380:Tryptophan metabolism;map00966:Glucosinolate biosynthesis;map01110:Biosynthesi…
TR20312|c0_g12	45.28	57.61	47.07	map00960:Tropane, piperidine and pyridine alkaloid biosynthesis;map01040:Biosynthesis of unsaturated fatty acids;map00281:Geraniol degradation;map01110:Biosynthesis of secondary metabolites;map00830:Retinol metabolism;map01100:Metabolic pathways;map04146:Peroxisome
TR42190|c1_g7	45.17	57.51	37.18	map00460:Cyanoamino acid metabolism;map00965:Betalain biosynthesis;map01110:Biosynthesis of secondary metabolites;map00940:Phenylpropanoid biosynthesis;map00941:Flavonoid biosynthesis
TR18483|c0_g10	45.13	46.5	36.4	map00902:Monoterpenoid biosynthesis;map01110:Biosynthesis of secondary metabolites
TR2871|c0_g1	45.12	3.29	3	map00010:Glycolysis / Gluconeogenesis;map00030:Pentose phosphate pathway;map00051:Fructose and mannose metabolism;map00052:Galactose metabolism;map00680:Methane metabolism;map01100:Metabolic pathways;map01110:Biosynthesis of secondary metabolites;map01120:Microbial metabolism in diverse environments
TR14695|c0_g1	45.12	76.56	63.8	map00010:Glycolysis / Gluconeogenesis;map01100:Metabolic pathways;map01110:Biosynthesis of secondary metabolites;map01120:Microbial metabolism in diverse environments
TR3813|c0_g7	45.05	44.81	42.43	map00020:Citrate cycle (TCA cycle);map00190:Oxidative phosphorylation;map01100:Metabolic pathways;map01110:Biosynthesis of secondary metabolites;map01120:Microbial metabolism in diverse environments;map05010:Alzheimer's disease;map05012:Parkinson's disease;map05016:Huntington's disease
TR41357|c0_g1	44.94	39.64	33.89	map00360:Phenylalanine metabolism;map00072:Synthesis and degradation of ketone bodies;map00310:Lysine degradation;map00380:Tryptophan metabolism;map00620:Pyruvate metabolism;map00630:Glyoxylate and dicarboxylate metabolism;map00640:Propanoate metabolism;map00650:Butanoate metabolism;map00720:Carbon fixation pathways in prokaryotes;map00900:Terpenoid backbone biosynthesis;map02020:Two-component sy…
TR6946|c0_g1	44.93	59.51	43.49	map00071:Fatty acid metabolism;map00280:Valine, leucine and isoleucine degradation;map00281:Geraniol degradation;map00310:Lysine degradation;map00360:Phenylalanine metabolism;map00362:Benzoate degradation;map00380:Tryptophan metabolism;map00410:beta-Alanine metabolism;map00627:Aminobenzoate degradation;map00640:Propanoate metabolism;map00650:Butanoate metabolism;map00903:Limonene and pinene degra…
TR29488|c0_g3	44.83	24.36	22.08	map00260:Glycine, serine and threonine metabolism;map00460:Cyanoamino acid metabolism;map00630:Glyoxylate and dicarboxylate metabolism;map00670:One carbon pool by folate;map00680:Methane metabolism;map01100:Metabolic pathways;map01110:Biosynthesis of secondary metabolites;map01120:Microbial metabolism in diverse environments
TR7560|c0_g1	44.8	17.84	6.14	map00944:Flavone and flavonol biosynthesis;map01100:Metabolic pathways;map01058:Acridone alkaloid biosynthesis;map01110:Biosynthesis of secondary metabolites;map00940:Phenylpropanoid biosynthesis
TR5283|c0_g2	44.77	42.26	34.42	map00500:Starch and sucrose metabolism;map00520:Amino sugar and nucleotide sugar metabolism;map01100:Metabolic pathways
TR20585|c0_g1	44.74	43.24	42.57	map00310:Lysine degradation;map00280:Valine, leucine and isoleucine degradation;map00010:Glycolysis / Gluconeogenesis;map00020:Citrate cycle (TCA cycle);map00620:Pyruvate metabolism;map01110:Biosynthesis of secondary metabolites;map01120:Microbial metabolism in diverse environments;map01100:Metabolic pathways
TR19564|c0_g5	44.73	55.39	41.36	map00500:Starch and sucrose metabolism;map01100:Metabolic pathways
TR29516|c0_g1	44.72	97.42	68.86	map00500:Starch and sucrose metabolism;map01100:Metabolic pathways
TR30391|c0_g1	44.7	40.45	31.67	map00940:Phenylpropanoid biosynthesis;map00622:Xylene degradation;map00830:Retinol metabolism;map00010:Glycolysis / Gluconeogenesis;map00053:Ascorbate and aldarate metabolism;map00071:Fatty acid metabolism;map00280:Valine, leucine and isoleucine degradation;map00310:Lysine degradation;map00330:Arginine and proline metabolism;map00340:Histidine metabolism;map00380:Tryptophan metabolism;map00410:be…
TR28193|c0_g1	44.56	76.14	29.34	map00940:Phenylpropanoid biosynthesis;map00830:Retinol metabolism;map00260:Glycine, serine and threonine metabolism;map01100:Metabolic pathways;map00640:Propanoate metabolism;map00622:Xylene degradation;map01120:Microbial metabolism in diverse environments
TR41636|c0_g1	44.48	6.26	1.71	map00950:Isoquinoline alkaloid biosynthesis;map01057:Biosynthesis of type II polyketide products;map01110:Biosynthesis of secondary metabolites;map00565:Ether lipid metabolism;map01100:Metabolic pathways;map04146:Peroxisome
TR42701|c0_g5	44.47	15.14	7.57	map00260:Glycine, serine and threonine metabolism;map00460:Cyanoamino acid metabolism;map00630:Glyoxylate and dicarboxylate metabolism;map00670:One carbon pool by folate;map00680:Methane metabolism;map01100:Metabolic pathways;map01110:Biosynthesis of secondary metabolites;map01120:Microbial metabolism in diverse environments
TR32738|c0_g1	44.44	42.89	33.63	map05143:African trypanosomiasis;map04080:Neuroactive ligand-receptor interaction;map04723:Retrograde endocannabinoid signaling;map04727:GABAergic synapse;map05032:Morphine addiction;map05033:Nicotine addiction;map04740:Olfactory transduction;map04744:Phototransduction;map00010:Glycolysis / Gluconeogenesis;map01100:Metabolic pathways;map04974:Protein digestion and absorption
TR25140|c2_g2	44.33	8.44	1.68	map00380:Tryptophan metabolism;map00966:Glucosinolate biosynthesis;map01110:Biosynthesis of secondary metabolites;map00944:Flavone and flavonol biosynthesis;map00140:Steroid hormone biosynthesis
TR31747|c2_g5	44.28	62.49	61.37	map01110:Biosynthesis of secondary metabolites;map00960:Tropane, piperidine and pyridine alkaloid biosynthesis;map00830:Retinol metabolism;map01100:Metabolic pathways;map00650:Butanoate metabolism;map00622:Xylene degradation;map01120:Microbial metabolism in diverse environments
TR20653|c1_g15	44.15	21.42	6.9	map00520:Amino sugar and nucleotide sugar metabolism;map01100:Metabolic pathways;map01110:Biosynthesis of secondary metabolites
TR11582|c0_g1	44.04	32.27	28.6	map00052:Galactose metabolism;map00511:Other glycan degradation;map00531:Glycosaminoglycan degradation;map00600:Sphingolipid metabolism;map00604:Glycosphingolipid biosynthesis - ganglio series;map01100:Metabolic pathways;map04142:Lysosome
TR44059|c3_g3	43.97	43.93	44.88	map00061:Fatty acid biosynthesis;map00253:Tetracycline biosynthesis;map00620:Pyruvate metabolism;map00640:Propanoate metabolism;map00720:Carbon fixation pathways in prokaryotes;map01100:Metabolic pathways;map01120:Microbial metabolism in diverse environments;map04340:Hedgehog signaling pathway;map05144:Malaria;map00281:Geraniol degradation;map01110:Biosynthesis of secondary metabolites
TR6738|c0_g2	43.96	49.18	34.66	map00592:alpha-Linolenic acid metabolism;map00281:Geraniol degradation;map00720:Carbon fixation pathways in prokaryotes;map00903:Limonene and pinene degradation;map03320:PPAR signaling pathway;map04146:Peroxisome;map00062:Fatty acid elongation;map00071:Fatty acid metabolism;map00280:Valine, leucine and isoleucine degradation;map00310:Lysine degradation;map00362:Benzoate degradation;map00380:Trypt…
TR4370|c0_g3	43.84	56.68	55.55	map04666:Fc gamma R-mediated phagocytosis;map01100:Metabolic pathways;map04144:Endocytosis;map00562:Inositol phosphate metabolism;map04070:Phosphatidylinositol signaling system;map04145:Phagosome;map04810:Regulation of actin cytoskeleton;map00310:Lysine degradation
TR1905|c2_g2	43.71	22.45	12.29	map00945:Stilbenoid, diarylheptanoid and gingerol biosynthesis;map00942:Anthocyanin biosynthesis;map00906:Carotenoid biosynthesis;map01100:Metabolic pathways;map01110:Biosynthesis of secondary metabolites;map00965:Betalain biosynthesis
TR20603|c0_g2	43.67	59.81	54.76	map00500:Starch and sucrose metabolism;map00520:Amino sugar and nucleotide sugar metabolism;map01100:Metabolic pathways
TR13666|c0_g2	43.63	15.94	8.36	map00942:Anthocyanin biosynthesis;map00460:Cyanoamino acid metabolism;map00901:Indole alkaloid biosynthesis;map01100:Metabolic pathways;map01110:Biosynthesis of secondary metabolites
TR9627|c0_g16	43.62	28.02	39.18	map00010:Glycolysis / Gluconeogenesis;map00051:Fructose and mannose metabolism;map00562:Inositol phosphate metabolism;map00710:Carbon fixation in photosynthetic organisms;map01100:Metabolic pathways;map01110:Biosynthesis of secondary metabolites;map01120:Microbial metabolism in diverse environments
TR42544|c0_g1	43.61	33.1	30.35	map04910:Insulin signaling pathway;map04950:Maturity onset diabetes of the young;map00010:Glycolysis / Gluconeogenesis;map00230:Purine metabolism;map00620:Pyruvate metabolism;map01100:Metabolic pathways;map01110:Biosynthesis of secondary metabolites;map01120:Microbial metabolism in diverse environments;map04930:Type II diabetes mellitus;map05203:Viral carcinogenesis
TR29926|c0_g3	43.58	61.46	59.06	map00941:Flavonoid biosynthesis;map00944:Flavone and flavonol biosynthesis;map00943:Isoflavonoid biosynthesis;map00950:Isoquinoline alkaloid biosynthesis;map01100:Metabolic pathways;map01110:Biosynthesis of secondary metabolites;map00904:Diterpenoid biosynthesis
TR1451|c0_g1	43.57	48.08	41.48	map00941:Flavonoid biosynthesis;map00950:Isoquinoline alkaloid biosynthesis;map00960:Tropane, piperidine and pyridine alkaloid biosynthesis;map01100:Metabolic pathways;map01110:Biosynthesis of secondary metabolites
TR27521|c0_g1	43.51	38.51	35.85	map00500:Starch and sucrose metabolism;map00521:Streptomycin biosynthesis;map01055:Biosynthesis of vancomycin group antibiotics;map00523:Polyketide sugar unit biosynthesis;map00052:Galactose metabolism;map00520:Amino sugar and nucleotide sugar metabolism;map01100:Metabolic pathways;map01110:Biosynthesis of secondary metabolites
TR40066|c0_g1	43.39	29.6	14.77	map00945:Stilbenoid, diarylheptanoid and gingerol biosynthesis;map00940:Phenylpropanoid biosynthesis;map01100:Metabolic pathways;map00902:Monoterpenoid biosynthesis;map00941:Flavonoid biosynthesis;map00944:Flavone and flavonol biosynthesis;map01110:Biosynthesis of secondary metabolites
TR22697|c3_g2	43.33	55.4	47.38	map00562:Inositol phosphate metabolism;map00640:Propanoate metabolism;map00250:Alanine, aspartate and glutamate metabolism;map00650:Butanoate metabolism;map00622:Xylene degradation;map00010:Glycolysis / Gluconeogenesis;map00053:Ascorbate and aldarate metabolism;map00071:Fatty acid metabolism;map00280:Valine, leucine and isoleucine degradation;map00310:Lysine degradation;map00330:Arginine and prol…
TR4356|c1_g2	43.28	51.73	44.53	map00020:Citrate cycle (TCA cycle);map00310:Lysine degradation;map00380:Tryptophan metabolism;map01120:Microbial metabolism in diverse environments;map00280:Valine, leucine and isoleucine degradation;map01100:Metabolic pathways;map01110:Biosynthesis of secondary metabolites
TR11576|c0_g1	43.23	29.66	30.16	map00500:Starch and sucrose metabolism;map01100:Metabolic pathways
TR31172|c2_g1	43.13	8.42	2.56	map00942:Anthocyanin biosynthesis;map00945:Stilbenoid, diarylheptanoid and gingerol biosynthesis;map00906:Carotenoid biosynthesis;map01100:Metabolic pathways;map01110:Biosynthesis of secondary metabolites;map00965:Betalain biosynthesis
TR42152|c0_g4	43.03	31.73	26.83	map00500:Starch and sucrose metabolism;map00520:Amino sugar and nucleotide sugar metabolism;map01110:Biosynthesis of secondary metabolites
TR11684|c0_g1	43	32.75	21.36	map00904:Diterpenoid biosynthesis;map00960:Tropane, piperidine and pyridine alkaloid biosynthesis;map00270:Cysteine and methionine metabolism;map00941:Flavonoid biosynthesis;map00943:Isoflavonoid biosynthesis;map01100:Metabolic pathways;map01110:Biosynthesis of secondary metabolites
TR5638|c0_g2	42.97	37.68	31.21	map04910:Insulin signaling pathway;map04950:Maturity onset diabetes of the young;map00010:Glycolysis / Gluconeogenesis;map00230:Purine metabolism;map00620:Pyruvate metabolism;map01100:Metabolic pathways;map01110:Biosynthesis of secondary metabolites;map01120:Microbial metabolism in diverse environments;map04930:Type II diabetes mellitus;map05203:Viral carcinogenesis
TR40110|c0_g3	42.95	58.68	70.73	map00908:Zeatin biosynthesis;map05110:Vibrio cholerae infection;map05146:Amoebiasis;map04970:Salivary secretion;map04062:Chemokine signaling pathway;map04520:Adherens junction;map04666:Fc gamma R-mediated phagocytosis;map04810:Regulation of actin cytoskeleton;map05100:Bacterial invasion of epithelial cells;map05130:Pathogenic Escherichia coli infection;map05131:Shigellosis;map05132:Salmonella inf…
TR2890|c0_g4	42.89	59.24	38.64	map00940:Phenylpropanoid biosynthesis;map00010:Glycolysis / Gluconeogenesis;map00071:Fatty acid metabolism;map00350:Tyrosine metabolism;map00625:Chloroalkane and chloroalkene degradation;map00626:Naphthalene degradation;map00830:Retinol metabolism;map00980:Metabolism of xenobiotics by cytochrome P450;map00982:Drug metabolism - cytochrome P450;map01110:Biosynthesis of secondary metabolites;map0004…
TR11554|c0_g4	42.88	52.65	39.28	map00010:Glycolysis / Gluconeogenesis;map00030:Pentose phosphate pathway;map00500:Starch and sucrose metabolism;map00520:Amino sugar and nucleotide sugar metabolism;map01100:Metabolic pathways;map01110:Biosynthesis of secondary metabolites;map01120:Microbial metabolism in diverse environments
TR13652|c0_g1	42.86	26.74	23.11	map04910:Insulin signaling pathway;map04950:Maturity onset diabetes of the young;map00010:Glycolysis / Gluconeogenesis;map00230:Purine metabolism;map00620:Pyruvate metabolism;map01100:Metabolic pathways;map01110:Biosynthesis of secondary metabolites;map01120:Microbial metabolism in diverse environments;map04930:Type II diabetes mellitus;map05203:Viral carcinogenesis
TR19499|c0_g1	42.79	38.94	32.55	map00280:Valine, leucine and isoleucine degradation;map00630:Glyoxylate and dicarboxylate metabolism;map04970:Salivary secretion;map00650:Butanoate metabolism;map01100:Metabolic pathways
TR43824|c0_g1	42.74	51.71	34.97	map00260:Glycine, serine and threonine metabolism;map00460:Cyanoamino acid metabolism;map00630:Glyoxylate and dicarboxylate metabolism;map00670:One carbon pool by folate;map00680:Methane metabolism;map01100:Metabolic pathways;map01110:Biosynthesis of secondary metabolites;map01120:Microbial metabolism in diverse environments
TR35306|c0_g7	42.7	16.54	15.18	map00250:Alanine, aspartate and glutamate metabolism;map00410:beta-Alanine metabolism;map00430:Taurine and hypotaurine metabolism;map00650:Butanoate metabolism;map04727:GABAergic synapse;map04940:Type I diabetes mellitus;map00350:Tyrosine metabolism;map00950:Isoquinoline alkaloid biosynthesis;map01110:Biosynthesis of secondary metabolites;map00600:Sphingolipid metabolism;map01100:Metabolic pathwa…
TR34477|c0_g2	42.62	61.83	34.62	map00950:Isoquinoline alkaloid biosynthesis;map00904:Diterpenoid biosynthesis;map00402:Benzoxazinoid biosynthesis;map00943:Isoflavonoid biosynthesis;map00941:Flavonoid biosynthesis;map01100:Metabolic pathways;map01110:Biosynthesis of secondary metabolites
TR36118|c0_g2	42.52	54.89	40.13	map00053:Ascorbate and aldarate metabolism;map01100:Metabolic pathways;map00622:Xylene degradation;map00624:Polycyclic aromatic hydrocarbon degradation;map00627:Aminobenzoate degradation;map00361:Chlorocyclohexane and chlorobenzene degradation;map00362:Benzoate degradation;map00623:Toluene degradation;map00625:Chloroalkane and chloroalkene degradation;map01120:Microbial metabolism in diverse envi…
TR43128|c0_g2	42.46	23.96	21.17	map00900:Terpenoid backbone biosynthesis;map01100:Metabolic pathways;map01110:Biosynthesis of secondary metabolites
TR34872|c0_g3	42.32	48.8	50.69	map00950:Isoquinoline alkaloid biosynthesis;map00941:Flavonoid biosynthesis;map00270:Cysteine and methionine metabolism;map01100:Metabolic pathways;map01110:Biosynthesis of secondary metabolites
TR18513|c0_g5	42.25	47.35	24.7	map00010:Glycolysis / Gluconeogenesis;map00051:Fructose and mannose metabolism;map00562:Inositol phosphate metabolism;map00710:Carbon fixation in photosynthetic organisms;map01100:Metabolic pathways;map01110:Biosynthesis of secondary metabolites;map01120:Microbial metabolism in diverse environments
TR42701|c0_g2	42.21	24.42	19.91	map00260:Glycine, serine and threonine metabolism;map00460:Cyanoamino acid metabolism;map00630:Glyoxylate and dicarboxylate metabolism;map00670:One carbon pool by folate;map00680:Methane metabolism;map01100:Metabolic pathways;map01110:Biosynthesis of secondary metabolites;map01120:Microbial metabolism in diverse environments
TR38197|c1_g2	42.18	58.97	56.67	map00010:Glycolysis / Gluconeogenesis;map00340:Histidine metabolism;map00350:Tyrosine metabolism;map00410:beta-Alanine metabolism;map00980:Metabolism of xenobiotics by cytochrome P450;map00982:Drug metabolism - cytochrome P450;map05204:Chemical carcinogenesis;map00906:Carotenoid biosynthesis;map00360:Phenylalanine metabolism;map00643:Styrene degradation;map00250:Alanine, aspartate and glutamate m…
TR11125|c0_g1	42.16	48.78	40.47	map00920:Sulfur metabolism;map00620:Pyruvate metabolism
TR18518|c0_g6	42.04	69.25	58.59	map00290:Valine, leucine and isoleucine biosynthesis;map00650:Butanoate metabolism;map00660:C5-Branched dibasic acid metabolism;map00770:Pantothenate and CoA biosynthesis;map01110:Biosynthesis of secondary metabolites;map00630:Glyoxylate and dicarboxylate metabolism;map01100:Metabolic pathways
TR34854|c0_g2	41.89	36.14	40.58	map00260:Glycine, serine and threonine metabolism;map00630:Glyoxylate and dicarboxylate metabolism;map01110:Biosynthesis of secondary metabolites
TR44190|c0_g1	41.88	45.04	37.77	map00120:Primary bile acid biosynthesis;map01100:Metabolic pathways;map04146:Peroxisome;map00630:Glyoxylate and dicarboxylate metabolism;map00650:Butanoate metabolism;map01120:Microbial metabolism in diverse environments
TR6502|c0_g1	41.84	40.14	36.38	map00943:Isoflavonoid biosynthesis;map00941:Flavonoid biosynthesis;map00960:Tropane, piperidine and pyridine alkaloid biosynthesis;map01100:Metabolic pathways;map00904:Diterpenoid biosynthesis;map01110:Biosynthesis of secondary metabolites
TR36088|c1_g3	41.81	29.79	20.8	map01054:Nonribosomal peptide structures;map00270:Cysteine and methionine metabolism;map00030:Pentose phosphate pathway;map00480:Glutathione metabolism;map00630:Glyoxylate and dicarboxylate metabolism;map01100:Metabolic pathways;map01120:Microbial metabolism in diverse environments
TR8005|c0_g3	41.7	9.44	3.13	map00943:Isoflavonoid biosynthesis;map00940:Phenylpropanoid biosynthesis;map00941:Flavonoid biosynthesis;map00900:Terpenoid backbone biosynthesis;map00909:Sesquiterpenoid and triterpenoid biosynthesis;map01110:Biosynthesis of secondary metabolites
TR18542|c0_g2	41.66	12.54	3.84	map00944:Flavone and flavonol biosynthesis;map01100:Metabolic pathways;map01058:Acridone alkaloid biosynthesis;map00950:Isoquinoline alkaloid biosynthesis;map01110:Biosynthesis of secondary metabolites;map00940:Phenylpropanoid biosynthesis
TR41969|c0_g1	41.57	27.63	27.51	map00940:Phenylpropanoid biosynthesis;map00010:Glycolysis / Gluconeogenesis;map00071:Fatty acid metabolism;map00350:Tyrosine metabolism;map00625:Chloroalkane and chloroalkene degradation;map00626:Naphthalene degradation;map00830:Retinol metabolism;map00980:Metabolism of xenobiotics by cytochrome P450;map00982:Drug metabolism - cytochrome P450;map01100:Metabolic pathways;map01110:Biosynthesis of s…
TR22703|c0_g1	41.51	37.34	44.53	map00960:Tropane, piperidine and pyridine alkaloid biosynthesis;map00363:Bisphenol degradation;map01100:Metabolic pathways;map00982:Drug metabolism - cytochrome P450;map01120:Microbial metabolism in diverse environments
TR733|c0_g2	41.36	14.65	16.65	map00944:Flavone and flavonol biosynthesis;map01051:Biosynthesis of ansamycins;map01052:Type I polyketide structures;map00360:Phenylalanine metabolism;map00940:Phenylpropanoid biosynthesis;map00941:Flavonoid biosynthesis;map00945:Stilbenoid, diarylheptanoid and gingerol biosynthesis;map01100:Metabolic pathways;map01110:Biosynthesis of secondary metabolites
TR40136|c0_g1	41.34	18.73	19.71	map00944:Flavone and flavonol biosynthesis;map00940:Phenylpropanoid biosynthesis
TR27922|c0_g1	41.28	31.43	16.73	map00940:Phenylpropanoid biosynthesis;map01100:Metabolic pathways;map00941:Flavonoid biosynthesis;map00943:Isoflavonoid biosynthesis;map01110:Biosynthesis of secondary metabolites;map00620:Pyruvate metabolism;map00640:Propanoate metabolism
TR39383|c0_g1	41.27	26.59	16.35	map00940:Phenylpropanoid biosynthesis;map01100:Metabolic pathways;map00941:Flavonoid biosynthesis;map00943:Isoflavonoid biosynthesis;map01110:Biosynthesis of secondary metabolites;map00620:Pyruvate metabolism;map00640:Propanoate metabolism
TR2318|c0_g4	41.27	25.06	15.05	map00030:Pentose phosphate pathway;map00480:Glutathione metabolism;map01100:Metabolic pathways;map01110:Biosynthesis of secondary metabolites;map01120:Microbial metabolism in diverse environments
TR228|c0_g1	41.21	41.37	37.05	map01110:Biosynthesis of secondary metabolites;map01120:Microbial metabolism in diverse environments;map00030:Pentose phosphate pathway;map01100:Metabolic pathways
TR18713|c2_g12	41.14	39.88	35.82	map00905:Brassinosteroid biosynthesis;map00902:Monoterpenoid biosynthesis;map01110:Biosynthesis of secondary metabolites;map03320:PPAR signaling pathway;map00071:Fatty acid metabolism;map00590:Arachidonic acid metabolism;map00830:Retinol metabolism;map01100:Metabolic pathways;map04270:Vascular smooth muscle contraction;map04726:Serotonergic synapse
TR3868|c0_g1	41.14	12.8	10.1	map00940:Phenylpropanoid biosynthesis;map00941:Flavonoid biosynthesis;map00945:Stilbenoid, diarylheptanoid and gingerol biosynthesis;map01100:Metabolic pathways;map01110:Biosynthesis of secondary metabolites;map00073:Cutin, suberine and wax biosynthesis;map00942:Anthocyanin biosynthesis
TR41952|c0_g5	41.07	34.35	13.48	map00960:Tropane, piperidine and pyridine alkaloid biosynthesis;map01056:Biosynthesis of type II polyketide backbone;map01110:Biosynthesis of secondary metabolites;map00040:Pentose and glucuronate interconversions;map00830:Retinol metabolism;map01100:Metabolic pathways;map04146:Peroxisome
TR2756|c2_g9	41.03	40.41	37.24	map00906:Carotenoid biosynthesis;map00904:Diterpenoid biosynthesis;map00905:Brassinosteroid biosynthesis;map01100:Metabolic pathways;map01110:Biosynthesis of secondary metabolites
TR38949|c0_g2	40.97	62.94	51.59	map00250:Alanine, aspartate and glutamate metabolism;map00410:beta-Alanine metabolism;map00430:Taurine and hypotaurine metabolism;map00650:Butanoate metabolism;map04727:GABAergic synapse;map04940:Type I diabetes mellitus;map00350:Tyrosine metabolism;map00950:Isoquinoline alkaloid biosynthesis;map01110:Biosynthesis of secondary metabolites;map00600:Sphingolipid metabolism;map01100:Metabolic pathwa…
TR16240|c0_g5	40.91	35.76	35.13	map00904:Diterpenoid biosynthesis;map00943:Isoflavonoid biosynthesis;map00960:Tropane, piperidine and pyridine alkaloid biosynthesis;map00941:Flavonoid biosynthesis;map00270:Cysteine and methionine metabolism;map01100:Metabolic pathways;map01110:Biosynthesis of secondary metabolites
TR10807|c0_g1	40.91	26.62	28.42	map00940:Phenylpropanoid biosynthesis;map00622:Xylene degradation;map00830:Retinol metabolism;map00010:Glycolysis / Gluconeogenesis;map00053:Ascorbate and aldarate metabolism;map00071:Fatty acid metabolism;map00280:Valine, leucine and isoleucine degradation;map00310:Lysine degradation;map00330:Arginine and proline metabolism;map00340:Histidine metabolism;map00380:Tryptophan metabolism;map00410:be…
TR18455|c0_g1	40.81	26.68	14.43	map00020:Citrate cycle (TCA cycle);map01110:Biosynthesis of secondary metabolites;map00720:Carbon fixation pathways in prokaryotes;map01100:Metabolic pathways;map01120:Microbial metabolism in diverse environments
TR4382|c0_g15	40.63	49.13	40.44	map00903:Limonene and pinene degradation;map00909:Sesquiterpenoid and triterpenoid biosynthesis;map00902:Monoterpenoid biosynthesis;map01110:Biosynthesis of secondary metabolites;map00901:Indole alkaloid biosynthesis
TR35341|c0_g1	40.56	76.45	56.42	map01100:Metabolic pathways;map01110:Biosynthesis of secondary metabolites;map00500:Starch and sucrose metabolism
TR33372|c1_g2	40.43	20.9	20.03	map00380:Tryptophan metabolism;map00010:Glycolysis / Gluconeogenesis;map01110:Biosynthesis of secondary metabolites;map00360:Phenylalanine metabolism;map01100:Metabolic pathways;map05110:Vibrio cholerae infection;map05146:Amoebiasis
TR17169|c0_g1	40.32	26.72	31.07	map00906:Carotenoid biosynthesis;map01100:Metabolic pathways;map00965:Betalain biosynthesis;map01110:Biosynthesis of secondary metabolites;map00942:Anthocyanin biosynthesis;map00945:Stilbenoid, diarylheptanoid and gingerol biosynthesis;map00908:Zeatin biosynthesis
TR12035|c0_g1	40.28	11.18	2.23	map00941:Flavonoid biosynthesis;map01100:Metabolic pathways;map04712:Circadian rhythm - plant;map00945:Stilbenoid, diarylheptanoid and gingerol biosynthesis;map01110:Biosynthesis of secondary metabolites
TR14463|c1_g1	40.22	43.79	37.03	map00500:Starch and sucrose metabolism;map00052:Galactose metabolism;map00521:Streptomycin biosynthesis;map00523:Polyketide sugar unit biosynthesis;map01055:Biosynthesis of vancomycin group antibiotics;map00520:Amino sugar and nucleotide sugar metabolism;map01100:Metabolic pathways;map01110:Biosynthesis of secondary metabolites
TR18713|c2_g11	40.2	62.46	72.78	map00905:Brassinosteroid biosynthesis;map00902:Monoterpenoid biosynthesis;map01100:Metabolic pathways;map01110:Biosynthesis of secondary metabolites
TR27995|c0_g1	40.1	95.6	42.1	map00830:Retinol metabolism;map00940:Phenylpropanoid biosynthesis;map00622:Xylene degradation;map01120:Microbial metabolism in diverse environments;map00670:One carbon pool by folate;map00330:Arginine and proline metabolism;map01100:Metabolic pathways
TR6453|c0_g1	40.08	33.84	29.68	map00073:Cutin, suberine and wax biosynthesis;map00944:Flavone and flavonol biosynthesis;map00943:Isoflavonoid biosynthesis;map00902:Monoterpenoid biosynthesis;map00940:Phenylpropanoid biosynthesis;map00941:Flavonoid biosynthesis;map00945:Stilbenoid, diarylheptanoid and gingerol biosynthesis;map01100:Metabolic pathways;map01110:Biosynthesis of secondary metabolites
TR18516|c1_g1	39.93	20.13	10.08	map00960:Tropane, piperidine and pyridine alkaloid biosynthesis;map01100:Metabolic pathways;map00650:Butanoate metabolism;map00362:Benzoate degradation;map01120:Microbial metabolism in diverse environments;map01056:Biosynthesis of type II polyketide backbone;map01110:Biosynthesis of secondary metabolites
TR32846|c0_g3	39.93	72.37	63.35	map00500:Starch and sucrose metabolism
TR35271|c0_g10	39.84	16.04	9.74	map00130:Ubiquinone and other terpenoid-quinone biosynthesis;map00360:Phenylalanine metabolism;map00941:Flavonoid biosynthesis;map00945:Stilbenoid, diarylheptanoid and gingerol biosynthesis;map00940:Phenylpropanoid biosynthesis;map00966:Glucosinolate biosynthesis;map00980:Metabolism of xenobiotics by cytochrome P450;map05204:Chemical carcinogenesis;map00950:Isoquinoline alkaloid biosynthesis;map0…
TR20010|c0_g2	39.82	55.85	43.3	map00630:Glyoxylate and dicarboxylate metabolism;map00680:Methane metabolism;map00020:Citrate cycle (TCA cycle);map00640:Propanoate metabolism;map00660:C5-Branched dibasic acid metabolism;map00720:Carbon fixation pathways in prokaryotes;map01100:Metabolic pathways;map01110:Biosynthesis of secondary metabolites;map01120:Microbial metabolism in diverse environments
TR39528|c0_g1	39.75	7.95	10.11	map04146:Peroxisome;map00330:Arginine and proline metabolism;map00410:beta-Alanine metabolism;map00250:Alanine, aspartate and glutamate metabolism;map00270:Cysteine and methionine metabolism;map00280:Valine, leucine and isoleucine degradation;map00350:Tyrosine metabolism;map00360:Phenylalanine metabolism;map00380:Tryptophan metabolism;map00400:Phenylalanine, tyrosine and tryptophan biosynthesis;m…
TR18526|c0_g2	39.75	41.55	34.67	map00010:Glycolysis / Gluconeogenesis;map00680:Methane metabolism;map01100:Metabolic pathways;map01110:Biosynthesis of secondary metabolites;map01120:Microbial metabolism in diverse environments;map03018:RNA degradation;map04066:HIF-1 signaling pathway;map04062:Chemokine signaling pathway;map04520:Adherens junction;map04666:Fc gamma R-mediated phagocytosis;map04810:Regulation of actin cytoskeleto…
TR29917|c1_g1	39.67	3.86	2.65	map00941:Flavonoid biosynthesis;map00950:Isoquinoline alkaloid biosynthesis;map00270:Cysteine and methionine metabolism;map01100:Metabolic pathways;map01110:Biosynthesis of secondary metabolites
TR6829|c0_g3	39.66	10.29	0.55	map00940:Phenylpropanoid biosynthesis;map01100:Metabolic pathways;map01110:Biosynthesis of secondary metabolites;map00944:Flavone and flavonol biosynthesis
TR23600|c0_g1	39.65	44.38	39.95	map00941:Flavonoid biosynthesis;map00960:Tropane, piperidine and pyridine alkaloid biosynthesis;map00950:Isoquinoline alkaloid biosynthesis;map01100:Metabolic pathways;map01110:Biosynthesis of secondary metabolites
TR37281|c0_g1	39.62	43.89	40.46	map00300:Lysine biosynthesis;map00010:Glycolysis / Gluconeogenesis;map00053:Ascorbate and aldarate metabolism;map00071:Fatty acid metabolism;map00280:Valine, leucine and isoleucine degradation;map00310:Lysine degradation;map00330:Arginine and proline metabolism;map00340:Histidine metabolism;map00380:Tryptophan metabolism;map00410:beta-Alanine metabolism;map00561:Glycerolipid metabolism;map00620:P…
TR20246|c0_g1	39.52	45.25	34.25	map04146:Peroxisome;map00290:Valine, leucine and isoleucine biosynthesis;map00650:Butanoate metabolism;map00660:C5-Branched dibasic acid metabolism;map00770:Pantothenate and CoA biosynthesis;map01110:Biosynthesis of secondary metabolites;map00620:Pyruvate metabolism;map00630:Glyoxylate and dicarboxylate metabolism;map01100:Metabolic pathways
TR21502|c0_g4	39.48	50.76	45.3	map00905:Brassinosteroid biosynthesis;map00902:Monoterpenoid biosynthesis;map01100:Metabolic pathways;map01110:Biosynthesis of secondary metabolites
TR1975|c0_g1	39.47	115.64	87.6	map00052:Galactose metabolism;map01100:Metabolic pathways;map00500:Starch and sucrose metabolism;map00051:Fructose and mannose metabolism
TR35271|c0_g6	39.45	21.07	8.84	map00130:Ubiquinone and other terpenoid-quinone biosynthesis;map00360:Phenylalanine metabolism;map00941:Flavonoid biosynthesis;map00945:Stilbenoid, diarylheptanoid and gingerol biosynthesis;map00966:Glucosinolate biosynthesis;map00232:Caffeine metabolism;map00830:Retinol metabolism;map00980:Metabolism of xenobiotics by cytochrome P450;map00982:Drug metabolism - cytochrome P450;map00983:Drug metab…
TR8002|c0_g2	39.32	41.65	39.78	map00010:Glycolysis / Gluconeogenesis;map00020:Citrate cycle (TCA cycle);map00620:Pyruvate metabolism;map01120:Microbial metabolism in diverse environments;map04066:HIF-1 signaling pathway;map00280:Valine, leucine and isoleucine degradation;map00730:Thiamine metabolism;map00900:Terpenoid backbone biosynthesis;map01100:Metabolic pathways;map01110:Biosynthesis of secondary metabolites
TR40912|c0_g4	39.32	51.66	44.82	map00620:Pyruvate metabolism;map00680:Methane metabolism;map00710:Carbon fixation in photosynthetic organisms;map00720:Carbon fixation pathways in prokaryotes;map01100:Metabolic pathways;map01120:Microbial metabolism in diverse environments
TR26112|c0_g1	39.25	12.98	11.75	map01100:Metabolic pathways;map00592:alpha-Linolenic acid metabolism;map05110:Vibrio cholerae infection;map05146:Amoebiasis;map04970:Salivary secretion;map00902:Monoterpenoid biosynthesis;map01110:Biosynthesis of secondary metabolites
TR35298|c0_g1	39.18	58.19	48.51	map00400:Phenylalanine, tyrosine and tryptophan biosynthesis;map00680:Methane metabolism;map00290:Valine, leucine and isoleucine biosynthesis;map00660:C5-Branched dibasic acid metabolism;map01110:Biosynthesis of secondary metabolites;map00300:Lysine biosynthesis;map01100:Metabolic pathways;map01120:Microbial metabolism in diverse environments
TR36585|c0_g1	39.16	12.5	4.39	map00010:Glycolysis / Gluconeogenesis;map00020:Citrate cycle (TCA cycle);map00620:Pyruvate metabolism;map00710:Carbon fixation in photosynthetic organisms;map01100:Metabolic pathways;map01110:Biosynthesis of secondary metabolites;map01120:Microbial metabolism in diverse environments
TR44103|c0_g4	39.14	33.36	21.78	map00270:Cysteine and methionine metabolism;map00920:Sulfur metabolism;map01120:Microbial metabolism in diverse environments;map00300:Lysine biosynthesis;map01110:Biosynthesis of secondary metabolites;map00520:Amino sugar and nucleotide sugar metabolism;map05110:Vibrio cholerae infection;map05146:Amoebiasis;map00540:Lipopolysaccharide biosynthesis;map01100:Metabolic pathways
TR20215|c0_g1	39.09	43.2	30.3	map00902:Monoterpenoid biosynthesis;map00905:Brassinosteroid biosynthesis;map00908:Zeatin biosynthesis;map01110:Biosynthesis of secondary metabolites;map00591:Linoleic acid metabolism;map00980:Metabolism of xenobiotics by cytochrome P450;map00982:Drug metabolism - cytochrome P450;map00983:Drug metabolism - other enzymes;map00140:Steroid hormone biosynthesis;map00830:Retinol metabolism;map01100:Me…
TR35305|c0_g5	39.05	7.41	0.79	map00940:Phenylpropanoid biosynthesis;map01100:Metabolic pathways;map00950:Isoquinoline alkaloid biosynthesis;map01110:Biosynthesis of secondary metabolites;map00944:Flavone and flavonol biosynthesis
TR40926|c1_g2	39.01	56.92	44.8	map00500:Starch and sucrose metabolism;map00520:Amino sugar and nucleotide sugar metabolism;map01100:Metabolic pathways
TR7560|c0_g3	38.95	7.95	4.73	map00944:Flavone and flavonol biosynthesis;map01058:Acridone alkaloid biosynthesis;map01100:Metabolic pathways;map00940:Phenylpropanoid biosynthesis;map00950:Isoquinoline alkaloid biosynthesis;map01110:Biosynthesis of secondary metabolites
TR44132|c0_g1	38.95	46.77	36.03	map00120:Primary bile acid biosynthesis;map01100:Metabolic pathways;map04146:Peroxisome;map00630:Glyoxylate and dicarboxylate metabolism;map00650:Butanoate metabolism;map01120:Microbial metabolism in diverse environments
TR18542|c0_g16	38.85	13.7	1.8	map00944:Flavone and flavonol biosynthesis;map01100:Metabolic pathways;map00940:Phenylpropanoid biosynthesis;map01058:Acridone alkaloid biosynthesis;map00950:Isoquinoline alkaloid biosynthesis;map01110:Biosynthesis of secondary metabolites
TR32295|c0_g1	38.85	17.9	10.89	map00940:Phenylpropanoid biosynthesis;map01110:Biosynthesis of secondary metabolites;map00561:Glycerolipid metabolism;map01100:Metabolic pathways;map04723:Retrograde endocannabinoid signaling;map05110:Vibrio cholerae infection;map05146:Amoebiasis;map04970:Salivary secretion;map05144:Malaria
TR30169|c0_g4	38.59	30.15	27.82	map00010:Glycolysis / Gluconeogenesis;map01110:Biosynthesis of secondary metabolites;map04066:HIF-1 signaling pathway;map05010:Alzheimer's disease;map00750:Vitamin B6 metabolism;map00710:Carbon fixation in photosynthetic organisms;map01100:Metabolic pathways;map01120:Microbial metabolism in diverse environments
TR40936|c2_g6	38.57	24.83	9.8	map00360:Phenylalanine metabolism;map00940:Phenylpropanoid biosynthesis;map01110:Biosynthesis of secondary metabolites;map00340:Histidine metabolism;map01100:Metabolic pathways;map00350:Tyrosine metabolism
TR32224|c0_g1	38.52	24.12	16.21	map00520:Amino sugar and nucleotide sugar metabolism;map01110:Biosynthesis of secondary metabolites;map00910:Nitrogen metabolism;map00362:Benzoate degradation;map00364:Fluorobenzoate degradation;map00622:Xylene degradation;map00623:Toluene degradation;map00920:Sulfur metabolism;map00621:Dioxin degradation;map01100:Metabolic pathways;map01120:Microbial metabolism in diverse environments
TR13946|c0_g2	38.47	16.22	31.92	map00500:Starch and sucrose metabolism;map01100:Metabolic pathways;map05110:Vibrio cholerae infection;map05146:Amoebiasis;map04970:Salivary secretion;map04810:Regulation of actin cytoskeleton
TR35322|c0_g3	38.47	45.38	42.03	map00620:Pyruvate metabolism;map00680:Methane metabolism;map00710:Carbon fixation in photosynthetic organisms;map00720:Carbon fixation pathways in prokaryotes;map01100:Metabolic pathways;map01120:Microbial metabolism in diverse environments
TR22368|c1_g7	38.35	40.87	40.36	map04964:Proximal tubule bicarbonate reclamation;map00680:Methane metabolism;map00720:Carbon fixation pathways in prokaryotes;map00020:Citrate cycle (TCA cycle);map00270:Cysteine and methionine metabolism;map00630:Glyoxylate and dicarboxylate metabolism;map01110:Biosynthesis of secondary metabolites;map00620:Pyruvate metabolism;map00710:Carbon fixation in photosynthetic organisms;map01100:Metabol…
TR10004|c0_g4	38.28	31.88	10.17	map00053:Ascorbate and aldarate metabolism;map01100:Metabolic pathways;map01110:Biosynthesis of secondary metabolites
TR40811|c0_g1	38.23	108.74	88.33	map00052:Galactose metabolism;map01100:Metabolic pathways;map00500:Starch and sucrose metabolism;map00051:Fructose and mannose metabolism
TR44101|c0_g4	38.16	11.59	12.12	map00950:Isoquinoline alkaloid biosynthesis;map00270:Cysteine and methionine metabolism;map00904:Diterpenoid biosynthesis;map00941:Flavonoid biosynthesis;map01100:Metabolic pathways;map01110:Biosynthesis of secondary metabolites
TR9567|c1_g5	38.14	53.6	45.03	map00500:Starch and sucrose metabolism;map00520:Amino sugar and nucleotide sugar metabolism;map01100:Metabolic pathways
TR25995|c0_g1	38.11	40.63	38.42	map00100:Steroid biosynthesis;map01100:Metabolic pathways;map01110:Biosynthesis of secondary metabolites;map00906:Carotenoid biosynthesis;map00120:Primary bile acid biosynthesis;map00909:Sesquiterpenoid and triterpenoid biosynthesis
TR14680|c0_g1	38.09	32.89	29.68	map00051:Fructose and mannose metabolism;map05110:Vibrio cholerae infection;map05146:Amoebiasis;map00521:Streptomycin biosynthesis;map00523:Polyketide sugar unit biosynthesis;map01055:Biosynthesis of vancomycin group antibiotics;map01100:Metabolic pathways;map00520:Amino sugar and nucleotide sugar metabolism;map01110:Biosynthesis of secondary metabolites
TR11613|c0_g10	38	40.82	36.23	map00061:Fatty acid biosynthesis;map00071:Fatty acid metabolism;map03320:PPAR signaling pathway;map04146:Peroxisome;map04920:Adipocytokine signaling pathway;map01053:Biosynthesis of siderophore group nonribosomal peptides;map01052:Type I polyketide structures;map00627:Aminobenzoate degradation;map00903:Limonene and pinene degradation;map00930:Caprolactam degradation;map00960:Tropane, piperidine a…
TR33322|c1_g4	37.99	5.71	4.99	map00940:Phenylpropanoid biosynthesis;map00941:Flavonoid biosynthesis;map00945:Stilbenoid, diarylheptanoid and gingerol biosynthesis;map01100:Metabolic pathways;map01110:Biosynthesis of secondary metabolites;map00073:Cutin, suberine and wax biosynthesis
TR1769|c0_g4	37.87	34.65	44.58	map00944:Flavone and flavonol biosynthesis;map00380:Tryptophan metabolism;map00966:Glucosinolate biosynthesis;map01110:Biosynthesis of secondary metabolites;map00140:Steroid hormone biosynthesis
TR38958|c1_g1	37.74	20.29	19.51	map00900:Terpenoid backbone biosynthesis;map01100:Metabolic pathways;map01110:Biosynthesis of secondary metabolites
TR40961|c2_g3	37.69	13.28	5.76	map00360:Phenylalanine metabolism;map00940:Phenylpropanoid biosynthesis;map01100:Metabolic pathways;map01110:Biosynthesis of secondary metabolites
TR1769|c0_g1	37.69	10.29	0.69	map00380:Tryptophan metabolism;map00966:Glucosinolate biosynthesis;map01110:Biosynthesis of secondary metabolites;map00944:Flavone and flavonol biosynthesis;map00140:Steroid hormone biosynthesis
TR23337|c0_g2	37.68	72.02	58	map01100:Metabolic pathways;map01110:Biosynthesis of secondary metabolites;map00500:Starch and sucrose metabolism
TR7876|c1_g1	37.54	48.91	34.14	map00500:Starch and sucrose metabolism;map00520:Amino sugar and nucleotide sugar metabolism;map01100:Metabolic pathways
TR17951|c0_g1	37.5	4.1	3.49	map00943:Isoflavonoid biosynthesis;map00940:Phenylpropanoid biosynthesis
TR40912|c1_g3	37.5	52.33	44.25	map00620:Pyruvate metabolism;map00680:Methane metabolism;map00710:Carbon fixation in photosynthetic organisms;map00720:Carbon fixation pathways in prokaryotes;map01100:Metabolic pathways;map01120:Microbial metabolism in diverse environments
TR14008|c0_g1	37.4	45.89	33.77	map04910:Insulin signaling pathway;map00720:Carbon fixation pathways in prokaryotes;map00061:Fatty acid biosynthesis;map00253:Tetracycline biosynthesis;map00280:Valine, leucine and isoleucine degradation;map00620:Pyruvate metabolism;map00640:Propanoate metabolism;map01100:Metabolic pathways;map01110:Biosynthesis of secondary metabolites;map01120:Microbial metabolism in diverse environments
TR20653|c1_g5	37.39	11.98	4.05	map01100:Metabolic pathways;map00520:Amino sugar and nucleotide sugar metabolism;map01110:Biosynthesis of secondary metabolites
TR41808|c1_g1	37.34	27.66	25.12	map00073:Cutin, suberine and wax biosynthesis;map00943:Isoflavonoid biosynthesis;map01100:Metabolic pathways;map00902:Monoterpenoid biosynthesis;map01110:Biosynthesis of secondary metabolites
TR39379|c1_g1	37.33	39.45	41.41	map01100:Metabolic pathways;map00592:alpha-Linolenic acid metabolism;map05110:Vibrio cholerae infection;map05146:Amoebiasis;map00902:Monoterpenoid biosynthesis;map00402:Benzoxazinoid biosynthesis;map01110:Biosynthesis of secondary metabolites
TR31747|c2_g3	37.33	64.34	75.62	map00960:Tropane, piperidine and pyridine alkaloid biosynthesis;map01110:Biosynthesis of secondary metabolites;map00830:Retinol metabolism;map01100:Metabolic pathways;map00650:Butanoate metabolism;map00622:Xylene degradation;map01120:Microbial metabolism in diverse environments
TR20208|c0_g2	37.28	11.57	12.69	map00380:Tryptophan metabolism;map00010:Glycolysis / Gluconeogenesis;map01110:Biosynthesis of secondary metabolites;map00360:Phenylalanine metabolism;map01100:Metabolic pathways
TR11606|c0_g2	37.25	31.89	35.38	map00380:Tryptophan metabolism;map00402:Benzoxazinoid biosynthesis;map00941:Flavonoid biosynthesis;map00944:Flavone and flavonol biosynthesis;map01110:Biosynthesis of secondary metabolites
TR13954|c0_g1	37.2	35.74	29.18	map00510:N-Glycan biosynthesis;map04141:Protein processing in endoplasmic reticulum;map04142:Lysosome;map00052:Galactose metabolism;map00500:Starch and sucrose metabolism;map01100:Metabolic pathways;map04973:Carbohydrate digestion and absorption
TR391|c0_g1	37.14	13.39	11.52	map01100:Metabolic pathways;map00592:alpha-Linolenic acid metabolism;map05110:Vibrio cholerae infection;map05146:Amoebiasis;map04970:Salivary secretion;map00902:Monoterpenoid biosynthesis;map01110:Biosynthesis of secondary metabolites
TR12746|c0_g2	36.97	33.73	28.99	map01040:Biosynthesis of unsaturated fatty acids;map03320:PPAR signaling pathway;map04146:Peroxisome;map00360:Phenylalanine metabolism;map00072:Synthesis and degradation of ketone bodies;map00310:Lysine degradation;map00380:Tryptophan metabolism;map00620:Pyruvate metabolism;map00630:Glyoxylate and dicarboxylate metabolism;map00640:Propanoate metabolism;map00650:Butanoate metabolism;map00720:Carbo…
TR9571|c1_g4	36.96	48.12	32.1	map00020:Citrate cycle (TCA cycle);map00630:Glyoxylate and dicarboxylate metabolism;map00720:Carbon fixation pathways in prokaryotes;map01100:Metabolic pathways;map01110:Biosynthesis of secondary metabolites;map01120:Microbial metabolism in diverse environments
TR18514|c0_g1	36.89	45.96	36.7	map00281:Geraniol degradation;map00360:Phenylalanine metabolism;map00903:Limonene and pinene degradation;map00720:Carbon fixation pathways in prokaryotes;map01055:Biosynthesis of vancomycin group antibiotics;map00062:Fatty acid elongation;map00071:Fatty acid metabolism;map00280:Valine, leucine and isoleucine degradation;map00310:Lysine degradation;map00362:Benzoate degradation;map00380:Tryptophan…
TR44563|c0_g1	36.87	55.12	55.85	map00250:Alanine, aspartate and glutamate metabolism;map00650:Butanoate metabolism;map00260:Glycine, serine and threonine metabolism;map00330:Arginine and proline metabolism;map00280:Valine, leucine and isoleucine degradation;map00640:Propanoate metabolism;map00410:beta-Alanine metabolism;map00430:Taurine and hypotaurine metabolism;map01100:Metabolic pathways
TR4382|c0_g3	36.83	52.85	58.82	map00380:Tryptophan metabolism;map00909:Sesquiterpenoid and triterpenoid biosynthesis;map00402:Benzoxazinoid biosynthesis;map01110:Biosynthesis of secondary metabolites
TR16969|c0_g2	36.8	41.59	34.75	map00620:Pyruvate metabolism;map00680:Methane metabolism;map00710:Carbon fixation in photosynthetic organisms;map00720:Carbon fixation pathways in prokaryotes;map01100:Metabolic pathways;map01120:Microbial metabolism in diverse environments
TR23480|c1_g6	36.78	25.68	23.7	map00562:Inositol phosphate metabolism;map01100:Metabolic pathways;map04070:Phosphatidylinositol signaling system
TR12035|c0_g13	36.77	7.62	3.34	map00941:Flavonoid biosynthesis;map01100:Metabolic pathways;map04712:Circadian rhythm - plant;map00945:Stilbenoid, diarylheptanoid and gingerol biosynthesis;map01110:Biosynthesis of secondary metabolites
TR41970|c0_g1	36.69	10.11	4.1	map00052:Galactose metabolism;map00500:Starch and sucrose metabolism;map01100:Metabolic pathways
TR23133|c0_g1	36.58	36.59	52.96	map00500:Starch and sucrose metabolism;map00520:Amino sugar and nucleotide sugar metabolism;map01100:Metabolic pathways
TR27325|c0_g3	36.57	46.46	39.83	map00540:Lipopolysaccharide biosynthesis;map01100:Metabolic pathways;map01110:Biosynthesis of secondary metabolites;map00520:Amino sugar and nucleotide sugar metabolism
TR19683|c0_g3	36.55	32.8	10.3	map00053:Ascorbate and aldarate metabolism;map00520:Amino sugar and nucleotide sugar metabolism;map01100:Metabolic pathways;map01110:Biosynthesis of secondary metabolites
TR42815|c0_g1	36.53	46.92	48.63	map00250:Alanine, aspartate and glutamate metabolism;map00650:Butanoate metabolism;map00260:Glycine, serine and threonine metabolism;map00330:Arginine and proline metabolism;map00280:Valine, leucine and isoleucine degradation;map00640:Propanoate metabolism;map00410:beta-Alanine metabolism;map00430:Taurine and hypotaurine metabolism;map01100:Metabolic pathways
TR15358|c0_g1	36.51	18.78	9.86	map00902:Monoterpenoid biosynthesis;map00905:Brassinosteroid biosynthesis;map00908:Zeatin biosynthesis;map01110:Biosynthesis of secondary metabolites;map00591:Linoleic acid metabolism;map00983:Drug metabolism - other enzymes;map00140:Steroid hormone biosynthesis;map00830:Retinol metabolism;map00980:Metabolism of xenobiotics by cytochrome P450;map00982:Drug metabolism - cytochrome P450;map01100:Me…
TR34872|c0_g2	36.44	44.05	48.75	map00943:Isoflavonoid biosynthesis;map00941:Flavonoid biosynthesis;map00950:Isoquinoline alkaloid biosynthesis;map01100:Metabolic pathways;map01110:Biosynthesis of secondary metabolites
TR16969|c0_g8	36.42	33.11	25.63	map00620:Pyruvate metabolism;map00680:Methane metabolism;map00710:Carbon fixation in photosynthetic organisms;map00720:Carbon fixation pathways in prokaryotes;map01100:Metabolic pathways;map01120:Microbial metabolism in diverse environments
TR13914|c0_g11	36.27	43.42	27.13	map00010:Glycolysis / Gluconeogenesis;map00030:Pentose phosphate pathway;map00500:Starch and sucrose metabolism;map00520:Amino sugar and nucleotide sugar metabolism;map01100:Metabolic pathways;map01110:Biosynthesis of secondary metabolites;map01120:Microbial metabolism in diverse environments
TR20653|c1_g11	36.18	27.41	8.86	map00520:Amino sugar and nucleotide sugar metabolism;map01100:Metabolic pathways;map01110:Biosynthesis of secondary metabolites
TR9318|c1_g1	36.15	2.55	1.13	map00960:Tropane, piperidine and pyridine alkaloid biosynthesis;map00950:Isoquinoline alkaloid biosynthesis;map00941:Flavonoid biosynthesis;map01100:Metabolic pathways;map01110:Biosynthesis of secondary metabolites
TR32288|c0_g1	36.15	20.66	15.04	map00520:Amino sugar and nucleotide sugar metabolism;map01110:Biosynthesis of secondary metabolites;map00910:Nitrogen metabolism;map00362:Benzoate degradation;map00364:Fluorobenzoate degradation;map00622:Xylene degradation;map00623:Toluene degradation;map00920:Sulfur metabolism;map00621:Dioxin degradation;map01100:Metabolic pathways;map01120:Microbial metabolism in diverse environments
TR2795|c1_g1	36.11	46	41.21	map00052:Galactose metabolism;map00511:Other glycan degradation;map00040:Pentose and glucuronate interconversions;map00500:Starch and sucrose metabolism;map00531:Glycosaminoglycan degradation;map00860:Porphyrin and chlorophyll metabolism;map00944:Flavone and flavonol biosynthesis;map00983:Drug metabolism - other enzymes;map01100:Metabolic pathways;map04142:Lysosome
TR44089|c0_g1	36.08	24.96	18.82	map01110:Biosynthesis of secondary metabolites;map01120:Microbial metabolism in diverse environments;map00030:Pentose phosphate pathway;map01100:Metabolic pathways
TR20258|c0_g11	35.99	27.78	13.68	map00520:Amino sugar and nucleotide sugar metabolism;map01100:Metabolic pathways;map01110:Biosynthesis of secondary metabolites
TR34919|c0_g1	35.96	9.92	2.7	map00941:Flavonoid biosynthesis;map01100:Metabolic pathways;map04712:Circadian rhythm - plant;map00945:Stilbenoid, diarylheptanoid and gingerol biosynthesis;map01110:Biosynthesis of secondary metabolites
TR10807|c0_g3	35.95	33.33	25.51	map00940:Phenylpropanoid biosynthesis;map00622:Xylene degradation;map00010:Glycolysis / Gluconeogenesis;map00053:Ascorbate and aldarate metabolism;map00071:Fatty acid metabolism;map00280:Valine, leucine and isoleucine degradation;map00310:Lysine degradation;map00330:Arginine and proline metabolism;map00340:Histidine metabolism;map00380:Tryptophan metabolism;map00410:beta-Alanine metabolism;map005…
TR21411|c0_g1	35.88	33.9	33.87	map00260:Glycine, serine and threonine metabolism;map00460:Cyanoamino acid metabolism;map00630:Glyoxylate and dicarboxylate metabolism;map00670:One carbon pool by folate;map00680:Methane metabolism;map01100:Metabolic pathways;map01110:Biosynthesis of secondary metabolites;map01120:Microbial metabolism in diverse environments
TR37788|c0_g1	35.8	10.38	5.03	map00051:Fructose and mannose metabolism;map00500:Starch and sucrose metabolism;map00520:Amino sugar and nucleotide sugar metabolism;map00521:Streptomycin biosynthesis;map00523:Polyketide sugar unit biosynthesis;map01100:Metabolic pathways;map01110:Biosynthesis of secondary metabolites;map00540:Lipopolysaccharide biosynthesis
TR39361|c1_g1	35.75	33.54	31.04	map00520:Amino sugar and nucleotide sugar metabolism;map00523:Polyketide sugar unit biosynthesis;map01110:Biosynthesis of secondary metabolites
TR3813|c0_g5	35.65	41.12	31.14	map00020:Citrate cycle (TCA cycle);map00190:Oxidative phosphorylation;map01100:Metabolic pathways;map01110:Biosynthesis of secondary metabolites;map01120:Microbial metabolism in diverse environments;map05010:Alzheimer's disease;map05012:Parkinson's disease;map05016:Huntington's disease
TR34579|c0_g1	35.64	52.07	62.09	map00500:Starch and sucrose metabolism;map00520:Amino sugar and nucleotide sugar metabolism;map01100:Metabolic pathways
TR9631|c0_g6	35.59	12.98	11.16	map00250:Alanine, aspartate and glutamate metabolism;map00410:beta-Alanine metabolism;map00430:Taurine and hypotaurine metabolism;map00650:Butanoate metabolism;map01100:Metabolic pathways;map01110:Biosynthesis of secondary metabolites;map04727:GABAergic synapse;map04940:Type I diabetes mellitus
TR18711|c0_g9	35.52	44.04	35.74	map00040:Pentose and glucuronate interconversions;map00053:Ascorbate and aldarate metabolism;map00500:Starch and sucrose metabolism;map00520:Amino sugar and nucleotide sugar metabolism;map01100:Metabolic pathways;map01110:Biosynthesis of secondary metabolites
TR35801|c0_g1	35.46	34.04	37.67	map00020:Citrate cycle (TCA cycle);map00310:Lysine degradation;map00380:Tryptophan metabolism;map01100:Metabolic pathways;map01110:Biosynthesis of secondary metabolites;map01120:Microbial metabolism in diverse environments
TR33660|c0_g3	35.4	41.75	36.27	map00540:Lipopolysaccharide biosynthesis;map01100:Metabolic pathways;map01110:Biosynthesis of secondary metabolites;map00520:Amino sugar and nucleotide sugar metabolism
TR20312|c0_g9	35.38	27.73	23.16	map00253:Tetracycline biosynthesis;map00830:Retinol metabolism;map04146:Peroxisome;map01056:Biosynthesis of type II polyketide backbone;map01110:Biosynthesis of secondary metabolites;map00140:Steroid hormone biosynthesis;map00980:Metabolism of xenobiotics by cytochrome P450;map01100:Metabolic pathways;map05204:Chemical carcinogenesis
TR7890|c0_g1	35.34	41.11	44.46	map00053:Ascorbate and aldarate metabolism;map00480:Glutathione metabolism
TR34432|c0_g1	35.33	33.55	25.91	map00900:Terpenoid backbone biosynthesis;map01100:Metabolic pathways;map01110:Biosynthesis of secondary metabolites
TR20622|c1_g1	35.33	32.53	22.31	map00562:Inositol phosphate metabolism;map00564:Glycerophospholipid metabolism;map00565:Ether lipid metabolism;map01100:Metabolic pathways
TR6952|c0_g3	35.32	44.38	40.66	map00480:Glutathione metabolism;map01110:Biosynthesis of secondary metabolites;map01120:Microbial metabolism in diverse environments;map00030:Pentose phosphate pathway;map01100:Metabolic pathways
TR21459|c0_g1	35.28	34.89	37.02	map05110:Vibrio cholerae infection;map05146:Amoebiasis;map00051:Fructose and mannose metabolism;map00521:Streptomycin biosynthesis;map00523:Polyketide sugar unit biosynthesis;map01055:Biosynthesis of vancomycin group antibiotics;map01100:Metabolic pathways;map00520:Amino sugar and nucleotide sugar metabolism;map01110:Biosynthesis of secondary metabolites
TR20583|c0_g1	35.18	9.89	11.99	map00943:Isoflavonoid biosynthesis;map00944:Flavone and flavonol biosynthesis;map00942:Anthocyanin biosynthesis
TR27942|c0_g1	35.12	8.42	5.55	map00010:Glycolysis / Gluconeogenesis;map00270:Cysteine and methionine metabolism;map00620:Pyruvate metabolism;map00640:Propanoate metabolism;map01100:Metabolic pathways;map01110:Biosynthesis of secondary metabolites;map01120:Microbial metabolism in diverse environments;map05110:Vibrio cholerae infection;map05146:Amoebiasis;map05144:Malaria;map04970:Salivary secretion;map04510:Focal adhesion;map0…
TR38211|c0_g7	35.06	21.74	30.14	map00902:Monoterpenoid biosynthesis;map01110:Biosynthesis of secondary metabolites
TR38925|c0_g7	35.06	32.67	37.58	map00380:Tryptophan metabolism;map00630:Glyoxylate and dicarboxylate metabolism;map01110:Biosynthesis of secondary metabolites;map04146:Peroxisome;map05014:Amyotrophic lateral sclerosis (ALS)
TR17726|c0_g1	35.05	23.07	19.1	map00523:Polyketide sugar unit biosynthesis;map00980:Metabolism of xenobiotics by cytochrome P450;map00040:Pentose and glucuronate interconversions;map00562:Inositol phosphate metabolism;map00624:Polycyclic aromatic hydrocarbon degradation;map01100:Metabolic pathways;map01120:Microbial metabolism in diverse environments
TR18713|c2_g9	34.91	45.6	59.58	map00905:Brassinosteroid biosynthesis;map00902:Monoterpenoid biosynthesis;map01100:Metabolic pathways;map01110:Biosynthesis of secondary metabolites
TR33322|c1_g7	34.87	24.81	18.08	map00941:Flavonoid biosynthesis;map00945:Stilbenoid, diarylheptanoid and gingerol biosynthesis;map01100:Metabolic pathways;map00073:Cutin, suberine and wax biosynthesis;map00940:Phenylpropanoid biosynthesis;map00901:Indole alkaloid biosynthesis;map01110:Biosynthesis of secondary metabolites;map00942:Anthocyanin biosynthesis
TR10067|c0_g1	34.86	61.84	69.86	map00460:Cyanoamino acid metabolism;map01110:Biosynthesis of secondary metabolites;map00941:Flavonoid biosynthesis;map00908:Zeatin biosynthesis;map00402:Benzoxazinoid biosynthesis
TR25984|c1_g7	34.71	3.9	2.33	map00902:Monoterpenoid biosynthesis;map01100:Metabolic pathways;map01110:Biosynthesis of secondary metabolites;map00905:Brassinosteroid biosynthesis
TR35298|c0_g2	34.6	30.92	33.77	map00680:Methane metabolism;map00400:Phenylalanine, tyrosine and tryptophan biosynthesis;map00290:Valine, leucine and isoleucine biosynthesis;map00660:C5-Branched dibasic acid metabolism;map01110:Biosynthesis of secondary metabolites;map00300:Lysine biosynthesis;map01100:Metabolic pathways;map01120:Microbial metabolism in diverse environments
TR23421|c0_g1	34.59	58.83	51.39	map00010:Glycolysis / Gluconeogenesis;map01100:Metabolic pathways;map01110:Biosynthesis of secondary metabolites;map01120:Microbial metabolism in diverse environments
TR39490|c2_g3	34.54	32.7	29.23	map00300:Lysine biosynthesis;map00680:Methane metabolism;map01120:Microbial metabolism in diverse environments;map05110:Vibrio cholerae infection;map05146:Amoebiasis;map04510:Focal adhesion;map04810:Regulation of actin cytoskeleton;map05131:Shigellosis;map00290:Valine, leucine and isoleucine biosynthesis;map00660:C5-Branched dibasic acid metabolism;map01100:Metabolic pathways;map01110:Biosynthesi…
TR10454|c0_g1	34.48	11.8	12.98	map00902:Monoterpenoid biosynthesis;map00905:Brassinosteroid biosynthesis;map00908:Zeatin biosynthesis;map01110:Biosynthesis of secondary metabolites;map00591:Linoleic acid metabolism;map00983:Drug metabolism - other enzymes;map00140:Steroid hormone biosynthesis;map00830:Retinol metabolism;map00980:Metabolism of xenobiotics by cytochrome P450;map00982:Drug metabolism - cytochrome P450;map01100:Me…
TR33324|c0_g2	34.47	25.08	20.8	map00280:Valine, leucine and isoleucine degradation;map00650:Butanoate metabolism;map00010:Glycolysis / Gluconeogenesis;map00620:Pyruvate metabolism;map00640:Propanoate metabolism;map00680:Methane metabolism;map00720:Carbon fixation pathways in prokaryotes;map01100:Metabolic pathways;map01110:Biosynthesis of secondary metabolites;map01120:Microbial metabolism in diverse environments
TR9557|c2_g5	34.46	29.26	37.22	map00460:Cyanoamino acid metabolism;map01110:Biosynthesis of secondary metabolites;map00941:Flavonoid biosynthesis;map00402:Benzoxazinoid biosynthesis
TR37669|c0_g5	34.42	31.16	27.66	map00400:Phenylalanine, tyrosine and tryptophan biosynthesis;map01110:Biosynthesis of secondary metabolites;map00520:Amino sugar and nucleotide sugar metabolism;map00550:Peptidoglycan biosynthesis;map01100:Metabolic pathways
TR30130|c0_g2	34.42	24.02	21.63	map00562:Inositol phosphate metabolism;map01100:Metabolic pathways;map04070:Phosphatidylinositol signaling system
TR31707|c1_g4	34.4	27.89	22.78	map00900:Terpenoid backbone biosynthesis;map01100:Metabolic pathways;map01110:Biosynthesis of secondary metabolites;map04146:Peroxisome
TR2273|c1_g1	34.36	33.93	27.65	map00051:Fructose and mannose metabolism;map00521:Streptomycin biosynthesis;map00523:Polyketide sugar unit biosynthesis;map00540:Lipopolysaccharide biosynthesis;map00500:Starch and sucrose metabolism;map00520:Amino sugar and nucleotide sugar metabolism;map01100:Metabolic pathways;map01110:Biosynthesis of secondary metabolites
TR9631|c0_g5	34.3	0.67	2.87	map00250:Alanine, aspartate and glutamate metabolism;map00410:beta-Alanine metabolism;map00430:Taurine and hypotaurine metabolism;map00650:Butanoate metabolism;map01100:Metabolic pathways;map01110:Biosynthesis of secondary metabolites;map04727:GABAergic synapse;map04940:Type I diabetes mellitus
TR6978|c0_g1	34.24	115.68	89.06	map00966:Glucosinolate biosynthesis;map00460:Cyanoamino acid metabolism;map01110:Biosynthesis of secondary metabolites;map00380:Tryptophan metabolism;map00909:Sesquiterpenoid and triterpenoid biosynthesis
TR19682|c0_g2	34.19	13.49	18.58	map00270:Cysteine and methionine metabolism;map00950:Isoquinoline alkaloid biosynthesis;map00943:Isoflavonoid biosynthesis;map00941:Flavonoid biosynthesis;map01100:Metabolic pathways;map01110:Biosynthesis of secondary metabolites
TR34919|c0_g7	34.11	10.24	2.3	map00941:Flavonoid biosynthesis;map01100:Metabolic pathways;map04712:Circadian rhythm - plant;map00945:Stilbenoid, diarylheptanoid and gingerol biosynthesis;map01110:Biosynthesis of secondary metabolites
TR9370|c0_g1	34.09	24.15	19.58	map00195:Photosynthesis;map00984:Steroid degradation;map00360:Phenylalanine metabolism;map00640:Propanoate metabolism;map00362:Benzoate degradation;map00364:Fluorobenzoate degradation;map00622:Xylene degradation;map01100:Metabolic pathways;map01120:Microbial metabolism in diverse environments
TR41317|c2_g1	34.07	4.79	1.99	map00902:Monoterpenoid biosynthesis;map01100:Metabolic pathways;map00900:Terpenoid backbone biosynthesis;map01110:Biosynthesis of secondary metabolites
TR31337|c0_g1	34.05	38.05	31.23	map00030:Pentose phosphate pathway;map00480:Glutathione metabolism;map01100:Metabolic pathways;map01110:Biosynthesis of secondary metabolites;map01120:Microbial metabolism in diverse environments
TR18693|c0_g4	34.01	13.73	14.14	map04075:Plant hormone signal transduction;map00943:Isoflavonoid biosynthesis;map00363:Bisphenol degradation;map00960:Tropane, piperidine and pyridine alkaloid biosynthesis;map01120:Microbial metabolism in diverse environments;map04976:Bile secretion;map00903:Limonene and pinene degradation;map01110:Biosynthesis of secondary metabolites
TR38938|c1_g1	33.96	29.85	29.1	map05010:Alzheimer's disease;map05012:Parkinson's disease;map05016:Huntington's disease;map00020:Citrate cycle (TCA cycle);map00190:Oxidative phosphorylation;map00620:Pyruvate metabolism;map00650:Butanoate metabolism;map01100:Metabolic pathways;map01110:Biosynthesis of secondary metabolites;map02020:Two-component system;map00720:Carbon fixation pathways in prokaryotes;map01120:Microbial metabolis…
TR31432|c0_g2	33.94	8.25	2.16	map00943:Isoflavonoid biosynthesis;map00940:Phenylpropanoid biosynthesis;map00941:Flavonoid biosynthesis;map01110:Biosynthesis of secondary metabolites
TR6009|c0_g3	33.94	59.39	69.14	map00960:Tropane, piperidine and pyridine alkaloid biosynthesis;map01110:Biosynthesis of secondary metabolites;map00830:Retinol metabolism;map01100:Metabolic pathways;map00650:Butanoate metabolism;map00622:Xylene degradation;map01120:Microbial metabolism in diverse environments
TR21380|c0_g5	33.91	13.33	5.91	map00902:Monoterpenoid biosynthesis;map00905:Brassinosteroid biosynthesis;map00908:Zeatin biosynthesis;map01110:Biosynthesis of secondary metabolites;map00909:Sesquiterpenoid and triterpenoid biosynthesis;map00140:Steroid hormone biosynthesis;map01100:Metabolic pathways
TR43978|c0_g4	33.91	42.04	51.51	map00052:Galactose metabolism;map00511:Other glycan degradation;map00040:Pentose and glucuronate interconversions;map00500:Starch and sucrose metabolism;map00531:Glycosaminoglycan degradation;map00860:Porphyrin and chlorophyll metabolism;map00944:Flavone and flavonol biosynthesis;map00983:Drug metabolism - other enzymes;map01100:Metabolic pathways;map04142:Lysosome
TR20605|c0_g2	33.9	36.89	31.83	map01110:Biosynthesis of secondary metabolites;map01120:Microbial metabolism in diverse environments;map05203:Viral carcinogenesis;map00010:Glycolysis / Gluconeogenesis;map00230:Purine metabolism;map00620:Pyruvate metabolism;map01100:Metabolic pathways;map04910:Insulin signaling pathway;map04930:Type II diabetes mellitus;map04950:Maturity onset diabetes of the young
TR5983|c0_g3	33.88	33.39	29.72	map00010:Glycolysis / Gluconeogenesis;map00051:Fructose and mannose metabolism;map00562:Inositol phosphate metabolism;map00710:Carbon fixation in photosynthetic organisms;map01100:Metabolic pathways;map01110:Biosynthesis of secondary metabolites;map01120:Microbial metabolism in diverse environments
TR39387|c0_g1	33.85	24.64	25.84	map00562:Inositol phosphate metabolism;map00564:Glycerophospholipid metabolism;map01100:Metabolic pathways;map04070:Phosphatidylinositol signaling system
TR36809|c3_g1	33.84	27.03	27.8	map01110:Biosynthesis of secondary metabolites;map01120:Microbial metabolism in diverse environments;map05203:Viral carcinogenesis;map00010:Glycolysis / Gluconeogenesis;map00230:Purine metabolism;map00620:Pyruvate metabolism;map01100:Metabolic pathways;map04910:Insulin signaling pathway;map04930:Type II diabetes mellitus;map04950:Maturity onset diabetes of the young
TR14756|c0_g1	33.82	4.72	7.15	map01100:Metabolic pathways;map00960:Tropane, piperidine and pyridine alkaloid biosynthesis;map00030:Pentose phosphate pathway;map01120:Microbial metabolism in diverse environments;map00650:Butanoate metabolism;map00401:Novobiocin biosynthesis;map01110:Biosynthesis of secondary metabolites
TR14355|c0_g1	33.64	33.54	20.31	map00623:Toluene degradation;map00040:Pentose and glucuronate interconversions;map00830:Retinol metabolism;map00750:Vitamin B6 metabolism;map00062:Fatty acid elongation;map00071:Fatty acid metabolism;map00280:Valine, leucine and isoleucine degradation;map00281:Geraniol degradation;map00310:Lysine degradation;map00380:Tryptophan metabolism;map00650:Butanoate metabolism;map00930:Caprolactam degrada…
TR9633|c1_g2	33.6	35.38	13.59	map00940:Phenylpropanoid biosynthesis;map00010:Glycolysis / Gluconeogenesis;map00071:Fatty acid metabolism;map00350:Tyrosine metabolism;map00625:Chloroalkane and chloroalkene degradation;map00626:Naphthalene degradation;map00830:Retinol metabolism;map00980:Metabolism of xenobiotics by cytochrome P450;map00982:Drug metabolism - cytochrome P450;map01100:Metabolic pathways;map01110:Biosynthesis of s…
TR6029|c0_g1	33.52	32.78	32.77	map00960:Tropane, piperidine and pyridine alkaloid biosynthesis;map00982:Drug metabolism - cytochrome P450;map01120:Microbial metabolism in diverse environments
TR20258|c0_g7	33.52	12.9	5.67	map01100:Metabolic pathways;map00520:Amino sugar and nucleotide sugar metabolism;map01110:Biosynthesis of secondary metabolites
TR41817|c0_g3	33.43	23.6	18.8	map04975:Fat digestion and absorption;map00710:Carbon fixation in photosynthetic organisms;map01120:Microbial metabolism in diverse environments;map00250:Alanine, aspartate and glutamate metabolism;map00330:Arginine and proline metabolism;map00270:Cysteine and methionine metabolism;map00350:Tyrosine metabolism;map00360:Phenylalanine metabolism;map00400:Phenylalanine, tyrosine and tryptophan biosy…
TR37656|c0_g2	33.42	38.31	29.78	map01110:Biosynthesis of secondary metabolites;map01120:Microbial metabolism in diverse environments;map05203:Viral carcinogenesis;map00010:Glycolysis / Gluconeogenesis;map00230:Purine metabolism;map00620:Pyruvate metabolism;map01100:Metabolic pathways;map04910:Insulin signaling pathway;map04930:Type II diabetes mellitus;map04950:Maturity onset diabetes of the young
TR15725|c1_g7	33.36	31.37	28.26	map00906:Carotenoid biosynthesis;map00904:Diterpenoid biosynthesis;map00905:Brassinosteroid biosynthesis;map01100:Metabolic pathways;map01110:Biosynthesis of secondary metabolites
TR22377|c0_g2	33.33	32.04	24.06	map00500:Starch and sucrose metabolism;map00523:Polyketide sugar unit biosynthesis;map00053:Ascorbate and aldarate metabolism;map00052:Galactose metabolism;map00520:Amino sugar and nucleotide sugar metabolism;map01100:Metabolic pathways;map01110:Biosynthesis of secondary metabolites
TR10066|c3_g1	33.31	45.16	33.43	map00052:Galactose metabolism;map01120:Microbial metabolism in diverse environments;map01110:Biosynthesis of secondary metabolites;map00500:Starch and sucrose metabolism;map00520:Amino sugar and nucleotide sugar metabolism;map01100:Metabolic pathways
TR27914|c0_g6	33.24	27.2	24.51	map00020:Citrate cycle (TCA cycle);map00630:Glyoxylate and dicarboxylate metabolism;map00710:Carbon fixation in photosynthetic organisms;map04964:Proximal tubule bicarbonate reclamation;map00010:Glycolysis / Gluconeogenesis;map00270:Cysteine and methionine metabolism;map00620:Pyruvate metabolism;map00640:Propanoate metabolism;map01100:Metabolic pathways;map01110:Biosynthesis of secondary metaboli…
TR13680|c0_g1	33.21	26.39	17.95	map00950:Isoquinoline alkaloid biosynthesis;map00941:Flavonoid biosynthesis;map01110:Biosynthesis of secondary metabolites;map00980:Metabolism of xenobiotics by cytochrome P450;map00590:Arachidonic acid metabolism;map00120:Primary bile acid biosynthesis;map00140:Steroid hormone biosynthesis;map01100:Metabolic pathways
TR18693|c0_g5	33.2	36.08	37.25	map04075:Plant hormone signal transduction;map00943:Isoflavonoid biosynthesis;map01110:Biosynthesis of secondary metabolites;map00363:Bisphenol degradation;map00960:Tropane, piperidine and pyridine alkaloid biosynthesis;map01120:Microbial metabolism in diverse environments;map04976:Bile secretion;map05110:Vibrio cholerae infection;map05146:Amoebiasis
TR19142|c0_g1	33.19	23.25	22.16	map00250:Alanine, aspartate and glutamate metabolism;map00330:Arginine and proline metabolism;map00710:Carbon fixation in photosynthetic organisms;map01120:Microbial metabolism in diverse environments;map04975:Fat digestion and absorption;map00270:Cysteine and methionine metabolism;map00350:Tyrosine metabolism;map00360:Phenylalanine metabolism;map00400:Phenylalanine, tyrosine and tryptophan biosy…
TR1726|c0_g2	33.19	45.67	35.79	map00100:Steroid biosynthesis;map01100:Metabolic pathways;map01110:Biosynthesis of secondary metabolites;map00620:Pyruvate metabolism
TR30172|c1_g2	33.16	25.05	30.46	map00500:Starch and sucrose metabolism;map01100:Metabolic pathways
TR43836|c0_g1	33.14	34.11	30.78	map04146:Peroxisome;map00830:Retinol metabolism;map00401:Novobiocin biosynthesis;map00960:Tropane, piperidine and pyridine alkaloid biosynthesis;map01100:Metabolic pathways;map01110:Biosynthesis of secondary metabolites
TR43810|c0_g7	33.11	29.97	32.07	map00040:Pentose and glucuronate interconversions;map00053:Ascorbate and aldarate metabolism;map00500:Starch and sucrose metabolism;map00520:Amino sugar and nucleotide sugar metabolism;map01100:Metabolic pathways;map01110:Biosynthesis of secondary metabolites
TR34830|c3_g1	33.05	48.72	43.01	map00943:Isoflavonoid biosynthesis;map00965:Betalain biosynthesis;map00940:Phenylpropanoid biosynthesis;map00942:Anthocyanin biosynthesis
TR40083|c1_g1	32.97	44.32	38.18	map04142:Lysosome;map04614:Renin-angiotensin system;map00940:Phenylpropanoid biosynthesis;map00460:Cyanoamino acid metabolism;map01100:Metabolic pathways;map01110:Biosynthesis of secondary metabolites
TR21445|c0_g2	32.95	26.6	32.65	map00500:Starch and sucrose metabolism;map00520:Amino sugar and nucleotide sugar metabolism;map01100:Metabolic pathways
TR36875|c0_g1	32.8	67.66	46.51	map00960:Tropane, piperidine and pyridine alkaloid biosynthesis;map00680:Methane metabolism;map00982:Drug metabolism - cytochrome P450;map01120:Microbial metabolism in diverse environments;map00380:Tryptophan metabolism;map01100:Metabolic pathways;map04970:Salivary secretion
TR44030|c0_g1	32.76	38.85	44.25	map00500:Starch and sucrose metabolism;map01100:Metabolic pathways
TR44064|c1_g3	32.7	17.1	16.39	map00950:Isoquinoline alkaloid biosynthesis;map00590:Arachidonic acid metabolism;map00980:Metabolism of xenobiotics by cytochrome P450;map01100:Metabolic pathways;map00902:Monoterpenoid biosynthesis;map01110:Biosynthesis of secondary metabolites
TR38126|c2_g1	32.61	30.18	23.98	map00945:Stilbenoid, diarylheptanoid and gingerol biosynthesis;map00942:Anthocyanin biosynthesis;map00906:Carotenoid biosynthesis;map01100:Metabolic pathways;map01110:Biosynthesis of secondary metabolites;map00965:Betalain biosynthesis
TR29126|c0_g1	32.61	31.12	30.82	map00290:Valine, leucine and isoleucine biosynthesis;map00770:Pantothenate and CoA biosynthesis;map01110:Biosynthesis of secondary metabolites;map00053:Ascorbate and aldarate metabolism;map00030:Pentose phosphate pathway;map01100:Metabolic pathways;map01120:Microbial metabolism in diverse environments;map04141:Protein processing in endoplasmic reticulum;map04970:Salivary secretion
TR20171|c1_g4	32.58	13.88	17.08	map00562:Inositol phosphate metabolism;map00052:Galactose metabolism;map00030:Pentose phosphate pathway;map01100:Metabolic pathways;map01120:Microbial metabolism in diverse environments
TR25995|c0_g8	32.51	35.28	24.08	map00100:Steroid biosynthesis;map00909:Sesquiterpenoid and triterpenoid biosynthesis;map00906:Carotenoid biosynthesis;map00590:Arachidonic acid metabolism;map00902:Monoterpenoid biosynthesis;map01100:Metabolic pathways;map01110:Biosynthesis of secondary metabolites
TR41994|c0_g1	32.49	36.71	34.58	map02020:Two-component system;map00620:Pyruvate metabolism;map00710:Carbon fixation in photosynthetic organisms;map01100:Metabolic pathways;map01120:Microbial metabolism in diverse environments
TR22302|c3_g1	32.41	9.57	6.16	map00052:Galactose metabolism;map01100:Metabolic pathways;map00500:Starch and sucrose metabolism
TR30391|c0_g2	32.33	26.24	24.67	map00940:Phenylpropanoid biosynthesis;map00622:Xylene degradation;map01120:Microbial metabolism in diverse environments;map00330:Arginine and proline metabolism;map00830:Retinol metabolism;map01100:Metabolic pathways
TR9309|c0_g1	32.33	18.22	24.25	map00030:Pentose phosphate pathway;map00710:Carbon fixation in photosynthetic organisms;map01100:Metabolic pathways;map01110:Biosynthesis of secondary metabolites;map01120:Microbial metabolism in diverse environments;map05110:Vibrio cholerae infection;map05146:Amoebiasis;map04970:Salivary secretion;map03013:RNA transport;map03015:mRNA surveillance pathway;map04062:Chemokine signaling pathway;map0…
TR5308|c0_g1	32.31	9.49	3.45	map00943:Isoflavonoid biosynthesis;map00941:Flavonoid biosynthesis;map01110:Biosynthesis of secondary metabolites;map00940:Phenylpropanoid biosynthesis
TR7935|c1_g1	32.31	23.09	19.32	map00600:Sphingolipid metabolism;map00350:Tyrosine metabolism;map00950:Isoquinoline alkaloid biosynthesis;map00250:Alanine, aspartate and glutamate metabolism;map00410:beta-Alanine metabolism;map00430:Taurine and hypotaurine metabolism;map00650:Butanoate metabolism;map01100:Metabolic pathways;map01110:Biosynthesis of secondary metabolites;map04727:GABAergic synapse;map04940:Type I diabetes mellit…
TR8007|c1_g1	32.3	29.45	24.93	map00010:Glycolysis / Gluconeogenesis;map00020:Citrate cycle (TCA cycle);map00620:Pyruvate metabolism;map01120:Microbial metabolism in diverse environments;map04066:HIF-1 signaling pathway;map00280:Valine, leucine and isoleucine degradation;map01100:Metabolic pathways;map01110:Biosynthesis of secondary metabolites;map05110:Vibrio cholerae infection;map05146:Amoebiasis;map04970:Salivary secretion
TR21650|c0_g1	32.28	9.24	4.45	map00730:Thiamine metabolism;map00900:Terpenoid backbone biosynthesis;map01100:Metabolic pathways;map01110:Biosynthesis of secondary metabolites
TR35322|c0_g4	32.24	38.02	29.1	map00620:Pyruvate metabolism;map00680:Methane metabolism;map00710:Carbon fixation in photosynthetic organisms;map00720:Carbon fixation pathways in prokaryotes;map01100:Metabolic pathways;map01120:Microbial metabolism in diverse environments
TR8306|c1_g2	32.21	43.08	42.04	map04012:ErbB signaling pathway;map04062:Chemokine signaling pathway;map04066:HIF-1 signaling pathway;map04150:mTOR signaling pathway;map04151:PI3K-Akt signaling pathway;map04210:Apoptosis;map04370:VEGF signaling pathway;map04380:Osteoclast differentiation;map04510:Focal adhesion;map04620:Toll-like receptor signaling pathway;map04630:Jak-STAT signaling pathway;map04650:Natural killer cell mediate…
TR22616|c0_g1	32.14	36.45	30.69	map00030:Pentose phosphate pathway;map00480:Glutathione metabolism;map01110:Biosynthesis of secondary metabolites;map01120:Microbial metabolism in diverse environments;map00280:Valine, leucine and isoleucine degradation;map01100:Metabolic pathways;map05110:Vibrio cholerae infection;map05146:Amoebiasis;map04970:Salivary secretion
TR34429|c0_g2	32.08	33.63	22.4	map00630:Glyoxylate and dicarboxylate metabolism;map00680:Methane metabolism;map00020:Citrate cycle (TCA cycle);map00640:Propanoate metabolism;map00660:C5-Branched dibasic acid metabolism;map00720:Carbon fixation pathways in prokaryotes;map01100:Metabolic pathways;map01110:Biosynthesis of secondary metabolites;map01120:Microbial metabolism in diverse environments
TR41824|c0_g1	32.03	6.94	8.12	map00943:Isoflavonoid biosynthesis;map01110:Biosynthesis of secondary metabolites;map04075:Plant hormone signal transduction;map00363:Bisphenol degradation;map00960:Tropane, piperidine and pyridine alkaloid biosynthesis;map01120:Microbial metabolism in diverse environments;map04910:Insulin signaling pathway;map04976:Bile secretion
TR10027|c0_g2	32	55.52	28.63	map00540:Lipopolysaccharide biosynthesis;map00500:Starch and sucrose metabolism;map01100:Metabolic pathways;map01110:Biosynthesis of secondary metabolites
TR6711|c0_g2	31.91	66.06	46.41	map00500:Starch and sucrose metabolism;map01100:Metabolic pathways
TR22355|c0_g4	31.89	6.6	8.71	map00941:Flavonoid biosynthesis;map00945:Stilbenoid, diarylheptanoid and gingerol biosynthesis;map01100:Metabolic pathways;map01110:Biosynthesis of secondary metabolites;map00073:Cutin, suberine and wax biosynthesis;map00940:Phenylpropanoid biosynthesis;map04144:Endocytosis
TR4382|c0_g11	31.89	32.7	30.56	map00380:Tryptophan metabolism;map00402:Benzoxazinoid biosynthesis;map00941:Flavonoid biosynthesis;map00944:Flavone and flavonol biosynthesis;map01100:Metabolic pathways;map01110:Biosynthesis of secondary metabolites
TR27356|c0_g1	31.86	41.44	35.81	map00920:Sulfur metabolism;map00620:Pyruvate metabolism
TR21380|c0_g9	31.84	25.55	25.06	map00902:Monoterpenoid biosynthesis;map00908:Zeatin biosynthesis;map01100:Metabolic pathways;map01110:Biosynthesis of secondary metabolites;map00905:Brassinosteroid biosynthesis
TR41952|c0_g4	31.79	25.95	17.2	map00960:Tropane, piperidine and pyridine alkaloid biosynthesis;map01100:Metabolic pathways;map00253:Tetracycline biosynthesis;map01056:Biosynthesis of type II polyketide backbone;map01110:Biosynthesis of secondary metabolites
TR33372|c1_g5	31.77	12.7	7.47	map00380:Tryptophan metabolism;map00010:Glycolysis / Gluconeogenesis;map01110:Biosynthesis of secondary metabolites;map00360:Phenylalanine metabolism;map01100:Metabolic pathways
TR21533|c0_g4	31.74	21.02	14.63	map00051:Fructose and mannose metabolism;map00520:Amino sugar and nucleotide sugar metabolism;map01100:Metabolic pathways;map01110:Biosynthesis of secondary metabolites
TR20312|c0_g15	31.72	24.17	15.18	map04146:Peroxisome;map00051:Fructose and mannose metabolism;map01120:Microbial metabolism in diverse environments
TR42152|c0_g25	31.71	28.46	24.29	map00500:Starch and sucrose metabolism;map00520:Amino sugar and nucleotide sugar metabolism;map01110:Biosynthesis of secondary metabolites;map04970:Salivary secretion;map05110:Vibrio cholerae infection;map05146:Amoebiasis;map05144:Malaria;map04144:Endocytosis;map04630:Jak-STAT signaling pathway
TR40149|c1_g3	31.68	30.64	23.43	map00900:Terpenoid backbone biosynthesis
TR7932|c3_g6	31.66	16.84	1.27	map00902:Monoterpenoid biosynthesis;map00380:Tryptophan metabolism;map00943:Isoflavonoid biosynthesis;map00402:Benzoxazinoid biosynthesis;map01110:Biosynthesis of secondary metabolites
TR18304|c0_g1	31.66	43.51	62.05	map00020:Citrate cycle (TCA cycle);map00630:Glyoxylate and dicarboxylate metabolism;map00720:Carbon fixation pathways in prokaryotes;map01100:Metabolic pathways;map01110:Biosynthesis of secondary metabolites;map01120:Microbial metabolism in diverse environments
TR6007|c0_g1	31.63	26.74	25.63	map00010:Glycolysis / Gluconeogenesis;map00020:Citrate cycle (TCA cycle);map00620:Pyruvate metabolism;map01120:Microbial metabolism in diverse environments;map04066:HIF-1 signaling pathway;map00280:Valine, leucine and isoleucine degradation;map01100:Metabolic pathways;map01110:Biosynthesis of secondary metabolites;map05110:Vibrio cholerae infection;map05146:Amoebiasis;map04970:Salivary secretion
TR37667|c1_g1	31.57	18.59	14.27	map05110:Vibrio cholerae infection;map05146:Amoebiasis;map00040:Pentose and glucuronate interconversions;map00500:Starch and sucrose metabolism;map01100:Metabolic pathways;map04970:Salivary secretion
TR41772|c0_g1	31.53	38.02	30.44	map00984:Steroid degradation;map00100:Steroid biosynthesis;map00120:Primary bile acid biosynthesis;map00140:Steroid hormone biosynthesis;map01100:Metabolic pathways;map00900:Terpenoid backbone biosynthesis;map00909:Sesquiterpenoid and triterpenoid biosynthesis;map01110:Biosynthesis of secondary metabolites
TR17662|c1_g1	31.53	24.15	20.37	map00522:Biosynthesis of 12-, 14- and 16-membered macrolides;map01052:Type I polyketide structures;map01110:Biosynthesis of secondary metabolites;map00622:Xylene degradation;map00750:Vitamin B6 metabolism;map00623:Toluene degradation;map01100:Metabolic pathways;map00051:Fructose and mannose metabolism;map01120:Microbial metabolism in diverse environments
TR30705|c0_g1	31.5	26.02	16.63	map00940:Phenylpropanoid biosynthesis;map00942:Anthocyanin biosynthesis;map00943:Isoflavonoid biosynthesis;map00965:Betalain biosynthesis;map00945:Stilbenoid, diarylheptanoid and gingerol biosynthesis
TR2318|c0_g8	31.43	25.83	15.63	map00030:Pentose phosphate pathway;map00480:Glutathione metabolism;map01100:Metabolic pathways;map01110:Biosynthesis of secondary metabolites;map01120:Microbial metabolism in diverse environments
TR25631|c0_g1	31.4	33.9	35.76	map01110:Biosynthesis of secondary metabolites;map01100:Metabolic pathways;map00906:Carotenoid biosynthesis;map00830:Retinol metabolism
TR38145|c1_g4	31.35	17.11	10.67	map00940:Phenylpropanoid biosynthesis;map00941:Flavonoid biosynthesis;map00945:Stilbenoid, diarylheptanoid and gingerol biosynthesis;map01100:Metabolic pathways;map01110:Biosynthesis of secondary metabolites;map00942:Anthocyanin biosynthesis;map00073:Cutin, suberine and wax biosynthesis
TR36131|c1_g1	31.3	28.62	26.6	map00830:Retinol metabolism;map00940:Phenylpropanoid biosynthesis;map00622:Xylene degradation;map01120:Microbial metabolism in diverse environments;map00670:One carbon pool by folate;map00330:Arginine and proline metabolism;map01100:Metabolic pathways
TR18754|c0_g2	31.22	16.15	7.43	map00053:Ascorbate and aldarate metabolism;map01100:Metabolic pathways;map01110:Biosynthesis of secondary metabolites
TR23656|c0_g3	31.18	20.12	10.35	map00073:Cutin, suberine and wax biosynthesis;map00941:Flavonoid biosynthesis;map00944:Flavone and flavonol biosynthesis;map00950:Isoquinoline alkaloid biosynthesis;map01100:Metabolic pathways;map01110:Biosynthesis of secondary metabolites;map00943:Isoflavonoid biosynthesis
TR717|c0_g3	31.16	1.68	3.34	map00460:Cyanoamino acid metabolism;map01110:Biosynthesis of secondary metabolites;map00940:Phenylpropanoid biosynthesis;map00941:Flavonoid biosynthesis;map00402:Benzoxazinoid biosynthesis
TR11998|c0_g1	31.15	37.38	35.78	map00250:Alanine, aspartate and glutamate metabolism;map00310:Lysine degradation;map00350:Tyrosine metabolism;map00650:Butanoate metabolism;map00030:Pentose phosphate pathway;map00440:Phosphonate and phosphinate metabolism;map01110:Biosynthesis of secondary metabolites;map00720:Carbon fixation pathways in prokaryotes;map01120:Microbial metabolism in diverse environments;map00830:Retinol metabolis…
TR40956|c1_g7	31.15	41.31	39.29	map00620:Pyruvate metabolism;map00680:Methane metabolism;map00710:Carbon fixation in photosynthetic organisms;map00720:Carbon fixation pathways in prokaryotes;map01100:Metabolic pathways;map01120:Microbial metabolism in diverse environments
TR20361|c1_g1	31.12	29.05	31.86	map00260:Glycine, serine and threonine metabolism;map00630:Glyoxylate and dicarboxylate metabolism;map00710:Carbon fixation in photosynthetic organisms;map01120:Microbial metabolism in diverse environments;map00250:Alanine, aspartate and glutamate metabolism;map00290:Valine, leucine and isoleucine biosynthesis;map00380:Tryptophan metabolism;map00966:Glucosinolate biosynthesis;map01110:Biosynthesi…
TR13680|c1_g1	30.98	30.06	24.11	map00950:Isoquinoline alkaloid biosynthesis;map00941:Flavonoid biosynthesis;map00120:Primary bile acid biosynthesis;map00140:Steroid hormone biosynthesis;map00010:Glycolysis / Gluconeogenesis;map00040:Pentose and glucuronate interconversions;map00561:Glycerolipid metabolism;map00930:Caprolactam degradation;map01100:Metabolic pathways;map01110:Biosynthesis of secondary metabolites;map01120:Microbi…
TR36591|c0_g1	30.96	10.89	6.13	map00960:Tropane, piperidine and pyridine alkaloid biosynthesis;map01100:Metabolic pathways;map00650:Butanoate metabolism;map00362:Benzoate degradation;map01120:Microbial metabolism in diverse environments;map01056:Biosynthesis of type II polyketide backbone;map01110:Biosynthesis of secondary metabolites
TR33301|c0_g1	30.91	31.51	37	map00380:Tryptophan metabolism;map00902:Monoterpenoid biosynthesis;map00909:Sesquiterpenoid and triterpenoid biosynthesis;map00402:Benzoxazinoid biosynthesis;map00966:Glucosinolate biosynthesis;map01110:Biosynthesis of secondary metabolites
TR12914|c0_g1	30.91	6.8	2.39	map00941:Flavonoid biosynthesis;map00944:Flavone and flavonol biosynthesis;map00942:Anthocyanin biosynthesis;map00965:Betalain biosynthesis
TR10464|c0_g4	30.87	42	40.59	map00902:Monoterpenoid biosynthesis;map01110:Biosynthesis of secondary metabolites
TR19611|c0_g2	30.87	42.61	37.65	map00627:Aminobenzoate degradation;map00903:Limonene and pinene degradation;map00930:Caprolactam degradation;map00960:Tropane, piperidine and pyridine alkaloid biosynthesis;map01110:Biosynthesis of secondary metabolites;map01120:Microbial metabolism in diverse environments;map00061:Fatty acid biosynthesis;map00071:Fatty acid metabolism;map01100:Metabolic pathways;map03320:PPAR signaling pathway;m…
TR4356|c0_g1	30.82	36.75	33.02	map00020:Citrate cycle (TCA cycle);map00310:Lysine degradation;map00380:Tryptophan metabolism;map01100:Metabolic pathways;map01110:Biosynthesis of secondary metabolites;map01120:Microbial metabolism in diverse environments
TR7876|c1_g2	30.7	47.82	29.86	map00500:Starch and sucrose metabolism;map00520:Amino sugar and nucleotide sugar metabolism;map01100:Metabolic pathways
TR22368|c1_g8	30.68	38	46.57	map04964:Proximal tubule bicarbonate reclamation;map00680:Methane metabolism;map00720:Carbon fixation pathways in prokaryotes;map00020:Citrate cycle (TCA cycle);map00270:Cysteine and methionine metabolism;map00630:Glyoxylate and dicarboxylate metabolism;map01110:Biosynthesis of secondary metabolites;map00620:Pyruvate metabolism;map00710:Carbon fixation in photosynthetic organisms;map01100:Metabol…
TR657|c0_g3	30.65	51.08	46.91	map00380:Tryptophan metabolism;map00966:Glucosinolate biosynthesis;map00460:Cyanoamino acid metabolism;map00943:Isoflavonoid biosynthesis;map01110:Biosynthesis of secondary metabolites;map00909:Sesquiterpenoid and triterpenoid biosynthesis
TR15423|c0_g1	30.61	24.23	23.11	map00030:Pentose phosphate pathway;map00680:Methane metabolism;map01100:Metabolic pathways;map00362:Benzoate degradation;map00660:C5-Branched dibasic acid metabolism;map01120:Microbial metabolism in diverse environments
TR9553|c1_g5	30.58	31.98	25.82	map00020:Citrate cycle (TCA cycle);map00630:Glyoxylate and dicarboxylate metabolism;map00720:Carbon fixation pathways in prokaryotes;map01100:Metabolic pathways;map01110:Biosynthesis of secondary metabolites;map01120:Microbial metabolism in diverse environments
TR21380|c0_g7	30.56	21.29	27.09	map00905:Brassinosteroid biosynthesis;map00902:Monoterpenoid biosynthesis;map01110:Biosynthesis of secondary metabolites;map04726:Serotonergic synapse;map00071:Fatty acid metabolism;map00590:Arachidonic acid metabolism;map00830:Retinol metabolism;map01100:Metabolic pathways;map03320:PPAR signaling pathway;map04270:Vascular smooth muscle contraction
TR22355|c0_g2	30.53	4.14	7.24	map00941:Flavonoid biosynthesis;map00945:Stilbenoid, diarylheptanoid and gingerol biosynthesis;map01100:Metabolic pathways;map01110:Biosynthesis of secondary metabolites;map00073:Cutin, suberine and wax biosynthesis;map00940:Phenylpropanoid biosynthesis;map00904:Diterpenoid biosynthesis
TR23490|c0_g5	30.41	22.42	23.76	map00500:Starch and sucrose metabolism;map00520:Amino sugar and nucleotide sugar metabolism;map01110:Biosynthesis of secondary metabolites;map05110:Vibrio cholerae infection;map05146:Amoebiasis;map04970:Salivary secretion;map04144:Endocytosis;map04622:RIG-I-like receptor signaling pathway
TR20258|c0_g4	30.41	24.06	8.26	map00520:Amino sugar and nucleotide sugar metabolism;map01100:Metabolic pathways;map01110:Biosynthesis of secondary metabolites
TR31164|c1_g1	30.37	24.21	12.72	map00940:Phenylpropanoid biosynthesis;map01110:Biosynthesis of secondary metabolites;map00561:Glycerolipid metabolism;map01100:Metabolic pathways;map04723:Retrograde endocannabinoid signaling;map00564:Glycerophospholipid metabolism
TR13028|c0_g1	30.34	1.17	8.07	map00960:Tropane, piperidine and pyridine alkaloid biosynthesis;map00904:Diterpenoid biosynthesis;map00941:Flavonoid biosynthesis;map00943:Isoflavonoid biosynthesis;map01100:Metabolic pathways;map01110:Biosynthesis of secondary metabolites
TR18713|c2_g10	30.33	11.57	12.38	map00905:Brassinosteroid biosynthesis;map00902:Monoterpenoid biosynthesis;map00908:Zeatin biosynthesis;map00981:Insect hormone biosynthesis;map01110:Biosynthesis of secondary metabolites;map00590:Arachidonic acid metabolism;map01100:Metabolic pathways
TR27363|c1_g1	30.3	14.13	4.52	map00052:Galactose metabolism;map00500:Starch and sucrose metabolism;map01100:Metabolic pathways
TR36126|c1_g1	30.18	84.13	57.43	map00052:Galactose metabolism;map01100:Metabolic pathways;map00500:Starch and sucrose metabolism;map00051:Fructose and mannose metabolism
TR20217|c1_g1	30.13	16.44	14.58	map00950:Isoquinoline alkaloid biosynthesis;map00902:Monoterpenoid biosynthesis;map01110:Biosynthesis of secondary metabolites;map00590:Arachidonic acid metabolism;map00980:Metabolism of xenobiotics by cytochrome P450;map01100:Metabolic pathways;map05204:Chemical carcinogenesis
TR3889|c0_g1	30.13	42.4	30.44	map00052:Galactose metabolism;map01120:Microbial metabolism in diverse environments;map01110:Biosynthesis of secondary metabolites;map00500:Starch and sucrose metabolism;map00520:Amino sugar and nucleotide sugar metabolism;map01100:Metabolic pathways
TR1752|c0_g7	30.1	27.48	23.89	map00010:Glycolysis / Gluconeogenesis;map00270:Cysteine and methionine metabolism;map00640:Propanoate metabolism;map01110:Biosynthesis of secondary metabolites;map00620:Pyruvate metabolism;map00710:Carbon fixation in photosynthetic organisms;map01100:Metabolic pathways;map01120:Microbial metabolism in diverse environments
TR36576|c0_g1	30.05	38.29	34.38	map01057:Biosynthesis of type II polyketide products;map00830:Retinol metabolism;map00860:Porphyrin and chlorophyll metabolism;map01110:Biosynthesis of secondary metabolites;map00590:Arachidonic acid metabolism;map00980:Metabolism of xenobiotics by cytochrome P450;map01100:Metabolic pathways;map05204:Chemical carcinogenesis
TR1391|c0_g2	30.04	25.88	28.88	map00340:Histidine metabolism;map00350:Tyrosine metabolism;map00950:Isoquinoline alkaloid biosynthesis;map01100:Metabolic pathways;map01110:Biosynthesis of secondary metabolites
TR31747|c2_g4	30.04	44.95	41.89	map01110:Biosynthesis of secondary metabolites;map00960:Tropane, piperidine and pyridine alkaloid biosynthesis;map00830:Retinol metabolism;map01100:Metabolic pathways;map00622:Xylene degradation;map01120:Microbial metabolism in diverse environments;map00650:Butanoate metabolism
TR40149|c0_g5	29.97	26.65	25.91	map00900:Terpenoid backbone biosynthesis
TR43899|c0_g1	29.97	30.8	22.89	map00290:Valine, leucine and isoleucine biosynthesis;map00770:Pantothenate and CoA biosynthesis;map01110:Biosynthesis of secondary metabolites;map00053:Ascorbate and aldarate metabolism;map01100:Metabolic pathways
TR36605|c0_g1	29.94	34.3	31.82	map00010:Glycolysis / Gluconeogenesis;map00020:Citrate cycle (TCA cycle);map00260:Glycine, serine and threonine metabolism;map00280:Valine, leucine and isoleucine degradation;map00620:Pyruvate metabolism;map01110:Biosynthesis of secondary metabolites;map01120:Microbial metabolism in diverse environments;map00480:Glutathione metabolism;map00760:Nicotinate and nicotinamide metabolism;map01100:Metab…
TR22620|c1_g1	29.94	29.52	26.89	map00020:Citrate cycle (TCA cycle);map00630:Glyoxylate and dicarboxylate metabolism;map00720:Carbon fixation pathways in prokaryotes;map00300:Lysine biosynthesis;map01120:Microbial metabolism in diverse environments;map00660:C5-Branched dibasic acid metabolism;map00290:Valine, leucine and isoleucine biosynthesis;map01100:Metabolic pathways;map01110:Biosynthesis of secondary metabolites
TR29925|c0_g1	29.92	34.74	31.51	map02020:Two-component system;map00620:Pyruvate metabolism;map00710:Carbon fixation in photosynthetic organisms;map01100:Metabolic pathways;map01120:Microbial metabolism in diverse environments
TR6009|c0_g6	29.88	60.14	47.82	map00960:Tropane, piperidine and pyridine alkaloid biosynthesis;map00830:Retinol metabolism;map01100:Metabolic pathways;map00650:Butanoate metabolism;map00401:Novobiocin biosynthesis;map01110:Biosynthesis of secondary metabolites
TR5238|c1_g1	29.86	5.29	13.52	map04146:Peroxisome;map00330:Arginine and proline metabolism;map00410:beta-Alanine metabolism;map00250:Alanine, aspartate and glutamate metabolism;map00270:Cysteine and methionine metabolism;map00280:Valine, leucine and isoleucine degradation;map00350:Tyrosine metabolism;map00360:Phenylalanine metabolism;map00380:Tryptophan metabolism;map00400:Phenylalanine, tyrosine and tryptophan biosynthesis;m…
TR8329|c2_g2	29.85	37.44	36.23	map04145:Phagosome;map01100:Metabolic pathways;map04144:Endocytosis;map04666:Fc gamma R-mediated phagocytosis;map00562:Inositol phosphate metabolism;map04070:Phosphatidylinositol signaling system;map04810:Regulation of actin cytoskeleton
TR20312|c0_g2	29.81	30.13	21.7	map01040:Biosynthesis of unsaturated fatty acids;map04146:Peroxisome;map00960:Tropane, piperidine and pyridine alkaloid biosynthesis;map00030:Pentose phosphate pathway;map00361:Chlorocyclohexane and chlorobenzene degradation;map01100:Metabolic pathways;map01120:Microbial metabolism in diverse environments
TR29488|c0_g9	29.79	7.83	13.63	map00260:Glycine, serine and threonine metabolism;map00460:Cyanoamino acid metabolism;map00630:Glyoxylate and dicarboxylate metabolism;map00670:One carbon pool by folate;map00680:Methane metabolism;map01100:Metabolic pathways;map01110:Biosynthesis of secondary metabolites;map01120:Microbial metabolism in diverse environments
TR16713|c0_g1	29.78	6.66	18.2	map00500:Starch and sucrose metabolism;map01100:Metabolic pathways
TR34469|c0_g3	29.76	19.78	15.09	map00965:Betalain biosynthesis;map00945:Stilbenoid, diarylheptanoid and gingerol biosynthesis;map00942:Anthocyanin biosynthesis;map00906:Carotenoid biosynthesis;map01100:Metabolic pathways;map01110:Biosynthesis of secondary metabolites;map00908:Zeatin biosynthesis
TR35885|c0_g1	29.75	13.06	4.27	map00941:Flavonoid biosynthesis;map01100:Metabolic pathways;map01110:Biosynthesis of secondary metabolites
TR43791|c0_g6	29.72	22.23	18.63	map00010:Glycolysis / Gluconeogenesis;map01100:Metabolic pathways
TR20653|c1_g7	29.65	24.89	17.01	map01100:Metabolic pathways;map00520:Amino sugar and nucleotide sugar metabolism;map01110:Biosynthesis of secondary metabolites
TR11216|c0_g1	29.64	37.32	37.65	map00720:Carbon fixation pathways in prokaryotes;map00626:Naphthalene degradation;map00680:Methane metabolism;map01110:Biosynthesis of secondary metabolites;map00360:Phenylalanine metabolism;map00622:Xylene degradation;map00623:Toluene degradation;map00930:Caprolactam degradation;map00010:Glycolysis / Gluconeogenesis;map00071:Fatty acid metabolism;map00350:Tyrosine metabolism;map00830:Retinol met…
TR6723|c1_g3	29.6	27.22	26.85	map00010:Glycolysis / Gluconeogenesis;map00640:Propanoate metabolism;map00020:Citrate cycle (TCA cycle);map00270:Cysteine and methionine metabolism;map00620:Pyruvate metabolism;map00630:Glyoxylate and dicarboxylate metabolism;map00710:Carbon fixation in photosynthetic organisms;map01100:Metabolic pathways;map01110:Biosynthesis of secondary metabolites;map01120:Microbial metabolism in diverse envi…
TR4374|c0_g1	29.6	32.3	28.86	map00052:Galactose metabolism;map00511:Other glycan degradation;map00531:Glycosaminoglycan degradation;map00600:Sphingolipid metabolism;map00604:Glycosphingolipid biosynthesis - ganglio series;map01100:Metabolic pathways;map04142:Lysosome
TR16918|c0_g1	29.57	15.28	5.89	map00130:Ubiquinone and other terpenoid-quinone biosynthesis;map00360:Phenylalanine metabolism;map00940:Phenylpropanoid biosynthesis;map00941:Flavonoid biosynthesis;map00945:Stilbenoid, diarylheptanoid and gingerol biosynthesis;map01100:Metabolic pathways;map00904:Diterpenoid biosynthesis;map00943:Isoflavonoid biosynthesis;map01110:Biosynthesis of secondary metabolites
TR3870|c1_g1	29.57	28.4	37.48	map00944:Flavone and flavonol biosynthesis;map00940:Phenylpropanoid biosynthesis
TR42202|c0_g5	29.53	5.15	2.77	map00730:Thiamine metabolism;map00900:Terpenoid backbone biosynthesis;map01100:Metabolic pathways;map01110:Biosynthesis of secondary metabolites
TR7876|c0_g2	29.5	26.48	47.69	map00500:Starch and sucrose metabolism;map00520:Amino sugar and nucleotide sugar metabolism;map01100:Metabolic pathways
TR35307|c2_g3	29.41	22.41	18.2	map00500:Starch and sucrose metabolism;map01100:Metabolic pathways
TR11982|c0_g1	29.4	33.86	28.44	map00984:Steroid degradation;map00100:Steroid biosynthesis;map00120:Primary bile acid biosynthesis;map00140:Steroid hormone biosynthesis;map01100:Metabolic pathways;map00900:Terpenoid backbone biosynthesis;map00909:Sesquiterpenoid and triterpenoid biosynthesis;map01110:Biosynthesis of secondary metabolites
TR30382|c0_g1	29.4	9.32	1.52	map00904:Diterpenoid biosynthesis;map00905:Brassinosteroid biosynthesis;map01100:Metabolic pathways;map01110:Biosynthesis of secondary metabolites
TR38693|c0_g1	29.4	19.93	19.89	map00940:Phenylpropanoid biosynthesis;map00625:Chloroalkane and chloroalkene degradation;map00626:Naphthalene degradation;map01110:Biosynthesis of secondary metabolites;map00640:Propanoate metabolism;map00010:Glycolysis / Gluconeogenesis;map00071:Fatty acid metabolism;map00830:Retinol metabolism;map00980:Metabolism of xenobiotics by cytochrome P450;map00982:Drug metabolism - cytochrome P450;map05…
TR6978|c0_g2	29.29	115.9	78.69	map00380:Tryptophan metabolism;map00966:Glucosinolate biosynthesis;map00460:Cyanoamino acid metabolism;map00902:Monoterpenoid biosynthesis;map01100:Metabolic pathways;map01110:Biosynthesis of secondary metabolites;map00909:Sesquiterpenoid and triterpenoid biosynthesis
TR37618|c0_g1	29.23	37.23	30.75	map00900:Terpenoid backbone biosynthesis
TR30626|c0_g3	29.23	17.27	18.87	map00100:Steroid biosynthesis;map00909:Sesquiterpenoid and triterpenoid biosynthesis;map00130:Ubiquinone and other terpenoid-quinone biosynthesis;map01100:Metabolic pathways;map01110:Biosynthesis of secondary metabolites
TR33980|c0_g1	29.2	29.07	26.33	map01110:Biosynthesis of secondary metabolites;map01100:Metabolic pathways;map00906:Carotenoid biosynthesis;map00830:Retinol metabolism
TR42756|c0_g3	29.2	36.49	37.49	map00966:Glucosinolate biosynthesis;map01110:Biosynthesis of secondary metabolites;map00290:Valine, leucine and isoleucine biosynthesis;map00300:Lysine biosynthesis;map00620:Pyruvate metabolism;map00680:Methane metabolism;map01100:Metabolic pathways;map01120:Microbial metabolism in diverse environments
TR18726|c0_g2	29.16	23.14	21.01	map00510:N-Glycan biosynthesis;map04141:Protein processing in endoplasmic reticulum;map04142:Lysosome;map00052:Galactose metabolism;map00500:Starch and sucrose metabolism;map01100:Metabolic pathways;map04973:Carbohydrate digestion and absorption
TR43844|c0_g2	29.11	25.82	19.9	map00010:Glycolysis / Gluconeogenesis;map00030:Pentose phosphate pathway;map00051:Fructose and mannose metabolism;map00052:Galactose metabolism;map00680:Methane metabolism;map01100:Metabolic pathways;map01110:Biosynthesis of secondary metabolites;map01120:Microbial metabolism in diverse environments
TR19597|c0_g1	29.05	29.44	18.33	map00940:Phenylpropanoid biosynthesis;map01100:Metabolic pathways;map01110:Biosynthesis of secondary metabolites
TR687|c0_g1	28.99	29.67	25.51	map00020:Citrate cycle (TCA cycle);map00620:Pyruvate metabolism;map00720:Carbon fixation pathways in prokaryotes;map01110:Biosynthesis of secondary metabolites;map05200:Pathways in cancer;map05211:Renal cell carcinoma;map00250:Alanine, aspartate and glutamate metabolism;map00362:Benzoate degradation;map01100:Metabolic pathways;map01120:Microbial metabolism in diverse environments
TR20241|c0_g1	28.98	44.92	40.12	map02020:Two-component system;map00620:Pyruvate metabolism;map00710:Carbon fixation in photosynthetic organisms;map01100:Metabolic pathways;map01120:Microbial metabolism in diverse environments
TR30702|c0_g1	28.97	38.22	33.6	map00020:Citrate cycle (TCA cycle);map00630:Glyoxylate and dicarboxylate metabolism;map00720:Carbon fixation pathways in prokaryotes;map01110:Biosynthesis of secondary metabolites;map00300:Lysine biosynthesis;map01100:Metabolic pathways;map01120:Microbial metabolism in diverse environments
TR18515|c0_g1	28.91	8.55	7.38	map00520:Amino sugar and nucleotide sugar metabolism;map01110:Biosynthesis of secondary metabolites;map00910:Nitrogen metabolism;map00920:Sulfur metabolism;map01100:Metabolic pathways;map01120:Microbial metabolism in diverse environments
TR28193|c0_g2	28.84	47.38	55.59	map00940:Phenylpropanoid biosynthesis;map00830:Retinol metabolism;map00260:Glycine, serine and threonine metabolism;map01100:Metabolic pathways;map00640:Propanoate metabolism;map00622:Xylene degradation;map01120:Microbial metabolism in diverse environments
TR36651|c0_g1	28.79	32.96	33.56	map00380:Tryptophan metabolism;map00966:Glucosinolate biosynthesis;map00130:Ubiquinone and other terpenoid-quinone biosynthesis;map00270:Cysteine and methionine metabolism;map00350:Tyrosine metabolism;map00360:Phenylalanine metabolism;map00400:Phenylalanine, tyrosine and tryptophan biosynthesis;map00401:Novobiocin biosynthesis;map00950:Isoquinoline alkaloid biosynthesis;map00960:Tropane, piperidi…
TR32371|c0_g1	28.75	33.45	29.09	map01057:Biosynthesis of type II polyketide products;map00830:Retinol metabolism;map00860:Porphyrin and chlorophyll metabolism;map01110:Biosynthesis of secondary metabolites;map00590:Arachidonic acid metabolism;map00980:Metabolism of xenobiotics by cytochrome P450;map01100:Metabolic pathways;map05204:Chemical carcinogenesis
TR17202|c2_g2	28.74	20.36	19.09	map00051:Fructose and mannose metabolism;map05110:Vibrio cholerae infection;map05146:Amoebiasis;map04970:Salivary secretion;map00523:Polyketide sugar unit biosynthesis;map00053:Ascorbate and aldarate metabolism;map00520:Amino sugar and nucleotide sugar metabolism;map01100:Metabolic pathways;map01110:Biosynthesis of secondary metabolites
TR12750|c0_g6	28.73	9.4	12.95	map04011:MAPK signaling pathway - yeast;map05202:Transcriptional misregulation in cancer;map00500:Starch and sucrose metabolism;map02020:Two-component system;map05110:Vibrio cholerae infection;map05146:Amoebiasis;map04142:Lysosome
TR25949|c0_g1	28.62	26.22	31.42	map00072:Synthesis and degradation of ketone bodies;map00310:Lysine degradation;map00380:Tryptophan metabolism;map00620:Pyruvate metabolism;map00630:Glyoxylate and dicarboxylate metabolism;map00640:Propanoate metabolism;map00650:Butanoate metabolism;map00720:Carbon fixation pathways in prokaryotes;map00900:Terpenoid backbone biosynthesis;map02020:Two-component system;map00062:Fatty acid elongatio…
TR27588|c0_g1	28.59	30.4	23.46	map00030:Pentose phosphate pathway;map01100:Metabolic pathways;map01110:Biosynthesis of secondary metabolites;map01120:Microbial metabolism in diverse environments
TR3870|c1_g3	28.55	24.07	18.73	map00944:Flavone and flavonol biosynthesis;map01051:Biosynthesis of ansamycins;map01052:Type I polyketide structures;map00360:Phenylalanine metabolism;map00940:Phenylpropanoid biosynthesis;map00941:Flavonoid biosynthesis;map00945:Stilbenoid, diarylheptanoid and gingerol biosynthesis;map01100:Metabolic pathways;map01110:Biosynthesis of secondary metabolites
TR7975|c0_g1	28.54	31.27	25.82	map00280:Valine, leucine and isoleucine degradation;map00010:Glycolysis / Gluconeogenesis;map00620:Pyruvate metabolism;map00020:Citrate cycle (TCA cycle);map00310:Lysine degradation;map01100:Metabolic pathways;map01110:Biosynthesis of secondary metabolites;map01120:Microbial metabolism in diverse environments
TR38211|c0_g9	28.5	42.25	25.33	map00902:Monoterpenoid biosynthesis;map01110:Biosynthesis of secondary metabolites
TR11616|c0_g1	28.49	33.54	30.42	map00510:N-Glycan biosynthesis;map04141:Protein processing in endoplasmic reticulum;map04142:Lysosome;map00052:Galactose metabolism;map00500:Starch and sucrose metabolism;map01100:Metabolic pathways;map04973:Carbohydrate digestion and absorption
TR28010|c0_g1	28.48	29.77	23.79	map00904:Diterpenoid biosynthesis;map00950:Isoquinoline alkaloid biosynthesis;map00941:Flavonoid biosynthesis;map00960:Tropane, piperidine and pyridine alkaloid biosynthesis;map01100:Metabolic pathways;map01110:Biosynthesis of secondary metabolites
TR6009|c0_g4	28.46	31.79	40.91	map01110:Biosynthesis of secondary metabolites;map00960:Tropane, piperidine and pyridine alkaloid biosynthesis;map00830:Retinol metabolism;map01100:Metabolic pathways;map00622:Xylene degradation;map01120:Microbial metabolism in diverse environments;map00650:Butanoate metabolism
TR3998|c0_g1	28.45	34.03	21	map00940:Phenylpropanoid biosynthesis;map01100:Metabolic pathways;map00941:Flavonoid biosynthesis;map00943:Isoflavonoid biosynthesis;map01110:Biosynthesis of secondary metabolites;map00620:Pyruvate metabolism;map00640:Propanoate metabolism
TR15725|c1_g9	28.44	32.94	33.07	map00906:Carotenoid biosynthesis;map00904:Diterpenoid biosynthesis;map00905:Brassinosteroid biosynthesis;map01100:Metabolic pathways;map01110:Biosynthesis of secondary metabolites
TR18542|c0_g14	28.39	13.18	4.05	map01100:Metabolic pathways;map00944:Flavone and flavonol biosynthesis;map00940:Phenylpropanoid biosynthesis;map01058:Acridone alkaloid biosynthesis;map01110:Biosynthesis of secondary metabolites;map00950:Isoquinoline alkaloid biosynthesis
TR7904|c0_g1	28.38	27.33	12.56	map00940:Phenylpropanoid biosynthesis;map00941:Flavonoid biosynthesis;map00945:Stilbenoid, diarylheptanoid and gingerol biosynthesis;map00901:Indole alkaloid biosynthesis;map00960:Tropane, piperidine and pyridine alkaloid biosynthesis;map00904:Diterpenoid biosynthesis;map01100:Metabolic pathways;map01110:Biosynthesis of secondary metabolites
TR14858|c0_g1	28.36	11.98	8.1	map00902:Monoterpenoid biosynthesis;map00908:Zeatin biosynthesis;map01100:Metabolic pathways;map01110:Biosynthesis of secondary metabolites;map00905:Brassinosteroid biosynthesis;map00120:Primary bile acid biosynthesis
TR22332|c0_g8	28.32	3.62	7.55	map00625:Chloroalkane and chloroalkene degradation;map00626:Naphthalene degradation;map00680:Methane metabolism;map01110:Biosynthesis of secondary metabolites;map01120:Microbial metabolism in diverse environments;map00010:Glycolysis / Gluconeogenesis;map00071:Fatty acid metabolism;map00350:Tyrosine metabolism;map00830:Retinol metabolism;map00980:Metabolism of xenobiotics by cytochrome P450;map009…
TR15704|c1_g1	28.29	41.18	44.37	map00500:Starch and sucrose metabolism
TR41598|c0_g1	28.25	12.05	8.21	map00270:Cysteine and methionine metabolism;map00904:Diterpenoid biosynthesis;map00960:Tropane, piperidine and pyridine alkaloid biosynthesis;map00941:Flavonoid biosynthesis;map01100:Metabolic pathways;map01110:Biosynthesis of secondary metabolites
TR14417|c0_g1	28.22	30.67	18.4	map00270:Cysteine and methionine metabolism;map01057:Biosynthesis of type II polyketide products;map01110:Biosynthesis of secondary metabolites
TR12746|c0_g1	28.14	22.31	23.61	map00592:alpha-Linolenic acid metabolism;map01040:Biosynthesis of unsaturated fatty acids;map03320:PPAR signaling pathway;map04146:Peroxisome;map00360:Phenylalanine metabolism;map00072:Synthesis and degradation of ketone bodies;map00310:Lysine degradation;map00380:Tryptophan metabolism;map00620:Pyruvate metabolism;map00630:Glyoxylate and dicarboxylate metabolism;map00640:Propanoate metabolism;map…
TR7932|c2_g1	28.07	17.11	14.09	map00944:Flavone and flavonol biosynthesis;map00940:Phenylpropanoid biosynthesis;map00941:Flavonoid biosynthesis;map00945:Stilbenoid, diarylheptanoid and gingerol biosynthesis;map00943:Isoflavonoid biosynthesis;map00902:Monoterpenoid biosynthesis;map01100:Metabolic pathways;map01110:Biosynthesis of secondary metabolites
TR39420|c0_g1	28.07	35.07	33.22	map00250:Alanine, aspartate and glutamate metabolism;map00310:Lysine degradation;map00350:Tyrosine metabolism;map00650:Butanoate metabolism;map00030:Pentose phosphate pathway;map00440:Phosphonate and phosphinate metabolism;map01110:Biosynthesis of secondary metabolites;map00720:Carbon fixation pathways in prokaryotes;map01120:Microbial metabolism in diverse environments;map00830:Retinol metabolis…
TR2273|c0_g1	28.06	27.39	24.17	map00051:Fructose and mannose metabolism;map00521:Streptomycin biosynthesis;map00523:Polyketide sugar unit biosynthesis;map00540:Lipopolysaccharide biosynthesis;map00500:Starch and sucrose metabolism;map00520:Amino sugar and nucleotide sugar metabolism;map01100:Metabolic pathways;map01110:Biosynthesis of secondary metabolites
TR9673|c0_g2	28.03	42.63	26.24	map00940:Phenylpropanoid biosynthesis;map00945:Stilbenoid, diarylheptanoid and gingerol biosynthesis;map00941:Flavonoid biosynthesis;map00944:Flavone and flavonol biosynthesis;map01100:Metabolic pathways;map00909:Sesquiterpenoid and triterpenoid biosynthesis;map00904:Diterpenoid biosynthesis;map01110:Biosynthesis of secondary metabolites
TR35713|c0_g1	28.03	35.86	36.85	map00053:Ascorbate and aldarate metabolism;map01100:Metabolic pathways;map00622:Xylene degradation;map00627:Aminobenzoate degradation;map00361:Chlorocyclohexane and chlorobenzene degradation;map00362:Benzoate degradation;map00623:Toluene degradation;map00625:Chloroalkane and chloroalkene degradation;map01120:Microbial metabolism in diverse environments;map00071:Fatty acid metabolism
TR32303|c0_g1	27.9	26.31	20.99	map00561:Glycerolipid metabolism;map04723:Retrograde endocannabinoid signaling;map00940:Phenylpropanoid biosynthesis;map01100:Metabolic pathways;map01110:Biosynthesis of secondary metabolites;map00564:Glycerophospholipid metabolism
TR7838|c0_g1	27.84	31.15	29.72	map00950:Isoquinoline alkaloid biosynthesis;map00960:Tropane, piperidine and pyridine alkaloid biosynthesis;map00941:Flavonoid biosynthesis;map01100:Metabolic pathways;map01110:Biosynthesis of secondary metabolites
TR14757|c0_g1	27.82	7.67	1.67	map00380:Tryptophan metabolism;map00402:Benzoxazinoid biosynthesis;map01110:Biosynthesis of secondary metabolites;map00909:Sesquiterpenoid and triterpenoid biosynthesis;map00901:Indole alkaloid biosynthesis
TR33392|c2_g6	27.77	3.26	2.77	map00053:Ascorbate and aldarate metabolism;map01100:Metabolic pathways
TR14417|c1_g1	27.72	24.19	19.06	map00270:Cysteine and methionine metabolism;map01057:Biosynthesis of type II polyketide products;map01110:Biosynthesis of secondary metabolites
TR40081|c1_g3	27.67	17.26	25.46	map00010:Glycolysis / Gluconeogenesis;map00040:Pentose and glucuronate interconversions;map00561:Glycerolipid metabolism;map00930:Caprolactam degradation;map01120:Microbial metabolism in diverse environments;map00950:Isoquinoline alkaloid biosynthesis;map01110:Biosynthesis of secondary metabolites;map00120:Primary bile acid biosynthesis;map00140:Steroid hormone biosynthesis;map01100:Metabolic pat…
TR40912|c1_g1	27.65	27.7	21.21	map00620:Pyruvate metabolism;map00680:Methane metabolism;map00710:Carbon fixation in photosynthetic organisms;map00720:Carbon fixation pathways in prokaryotes;map01100:Metabolic pathways;map01120:Microbial metabolism in diverse environments
TR29419|c0_g1	27.61	8.8	1.94	map00904:Diterpenoid biosynthesis;map00905:Brassinosteroid biosynthesis;map01100:Metabolic pathways;map01110:Biosynthesis of secondary metabolites
TR21502|c0_g3	27.6	32.04	41.68	map00905:Brassinosteroid biosynthesis;map00902:Monoterpenoid biosynthesis;map01100:Metabolic pathways;map01110:Biosynthesis of secondary metabolites
TR7896|c0_g1	27.55	28.72	25.33	map00053:Ascorbate and aldarate metabolism;map00480:Glutathione metabolism;map00360:Phenylalanine metabolism;map00380:Tryptophan metabolism;map00940:Phenylpropanoid biosynthesis;map01100:Metabolic pathways
TR41988|c1_g1	27.54	27.43	28.85	map00280:Valine, leucine and isoleucine degradation;map00010:Glycolysis / Gluconeogenesis;map00620:Pyruvate metabolism;map00020:Citrate cycle (TCA cycle);map00310:Lysine degradation;map01100:Metabolic pathways;map01110:Biosynthesis of secondary metabolites;map01120:Microbial metabolism in diverse environments
TR11608|c1_g8	27.49	29.31	22.83	map00061:Fatty acid biosynthesis;map00071:Fatty acid metabolism;map03320:PPAR signaling pathway;map04146:Peroxisome;map04920:Adipocytokine signaling pathway;map00627:Aminobenzoate degradation;map00903:Limonene and pinene degradation;map00930:Caprolactam degradation;map00960:Tropane, piperidine and pyridine alkaloid biosynthesis;map01100:Metabolic pathways;map01110:Biosynthesis of secondary metabo…
TR222|c0_g4	27.49	19.18	8.74	map00053:Ascorbate and aldarate metabolism;map00480:Glutathione metabolism
TR660|c1_g1	27.43	29.6	31.22	map00230:Purine metabolism;map00240:Pyrimidine metabolism;map03020:RNA polymerase;map04623:Cytosolic DNA-sensing pathway;map05169:Epstein-Barr virus infection;map00500:Starch and sucrose metabolism;map01100:Metabolic pathways
TR36098|c0_g7	27.39	9.78	18.07	map00562:Inositol phosphate metabolism;map00052:Galactose metabolism;map00030:Pentose phosphate pathway;map01100:Metabolic pathways;map01120:Microbial metabolism in diverse environments
TR19463|c0_g1	27.33	20.54	23.24	map00053:Ascorbate and aldarate metabolism;map00622:Xylene degradation;map00621:Dioxin degradation;map00627:Aminobenzoate degradation;map00361:Chlorocyclohexane and chlorobenzene degradation;map01100:Metabolic pathways;map01120:Microbial metabolism in diverse environments
TR33975|c0_g1	27.32	16.8	17.62	map00901:Indole alkaloid biosynthesis;map00402:Benzoxazinoid biosynthesis;map00950:Isoquinoline alkaloid biosynthesis;map00941:Flavonoid biosynthesis;map00943:Isoflavonoid biosynthesis;map01100:Metabolic pathways;map01110:Biosynthesis of secondary metabolites
TR1334|c0_g3	27.27	13.3	11.5	map00592:alpha-Linolenic acid metabolism;map00720:Carbon fixation pathways in prokaryotes;map01120:Microbial metabolism in diverse environments;map00650:Butanoate metabolism;map01051:Biosynthesis of ansamycins;map01052:Type I polyketide structures;map00640:Propanoate metabolism;map01100:Metabolic pathways
TR11351|c0_g1	27.25	5.56	1.6	map00942:Anthocyanin biosynthesis;map00941:Flavonoid biosynthesis;map00944:Flavone and flavonol biosynthesis;map00965:Betalain biosynthesis
TR42118|c0_g2	27.21	29.48	32.59	map00500:Starch and sucrose metabolism;map01100:Metabolic pathways;map00524:Butirosin and neomycin biosynthesis;map01110:Biosynthesis of secondary metabolites
TR22660|c0_g3	27.09	20.62	19.51	map00980:Metabolism of xenobiotics by cytochrome P450;map01057:Biosynthesis of type II polyketide products;map00523:Polyketide sugar unit biosynthesis;map00640:Propanoate metabolism;map00051:Fructose and mannose metabolism;map00053:Ascorbate and aldarate metabolism;map01100:Metabolic pathways;map01110:Biosynthesis of secondary metabolites;map01120:Microbial metabolism in diverse environments
TR41824|c1_g1	27.02	5.11	7.46	map00943:Isoflavonoid biosynthesis;map01110:Biosynthesis of secondary metabolites;map04075:Plant hormone signal transduction;map00363:Bisphenol degradation;map00960:Tropane, piperidine and pyridine alkaloid biosynthesis;map01120:Microbial metabolism in diverse environments;map04910:Insulin signaling pathway;map04976:Bile secretion
TR10086|c1_g8	27	5.79	0	map00625:Chloroalkane and chloroalkene degradation;map00626:Naphthalene degradation;map00680:Methane metabolism;map01110:Biosynthesis of secondary metabolites;map01120:Microbial metabolism in diverse environments;map00010:Glycolysis / Gluconeogenesis;map00071:Fatty acid metabolism;map00350:Tyrosine metabolism;map00830:Retinol metabolism;map00980:Metabolism of xenobiotics by cytochrome P450;map009…
TR17471|c0_g1	26.93	29.38	28.83	map00010:Glycolysis / Gluconeogenesis;map00020:Citrate cycle (TCA cycle);map00260:Glycine, serine and threonine metabolism;map00280:Valine, leucine and isoleucine degradation;map00620:Pyruvate metabolism;map01110:Biosynthesis of secondary metabolites;map01120:Microbial metabolism in diverse environments;map00480:Glutathione metabolism;map00760:Nicotinate and nicotinamide metabolism;map01100:Metab…
TR13946|c0_g4	26.88	18.64	20.46	map00500:Starch and sucrose metabolism;map01100:Metabolic pathways
TR38198|c1_g1	26.75	26.92	22.05	map00290:Valine, leucine and isoleucine biosynthesis;map00330:Arginine and proline metabolism;map00270:Cysteine and methionine metabolism;map00250:Alanine, aspartate and glutamate metabolism;map00260:Glycine, serine and threonine metabolism;map00630:Glyoxylate and dicarboxylate metabolism;map00710:Carbon fixation in photosynthetic organisms;map01100:Metabolic pathways;map01110:Biosynthesis of sec…
TR38618|c0_g2	26.73	18.03	4.41	map00902:Monoterpenoid biosynthesis;map00061:Fatty acid biosynthesis;map01100:Metabolic pathways;map04910:Insulin signaling pathway;map01052:Type I polyketide structures;map04115:p53 signaling pathway;map01057:Biosynthesis of type II polyketide products;map01110:Biosynthesis of secondary metabolites
TR20330|c0_g8	26.73	29	21.38	map00680:Methane metabolism;map00300:Lysine biosynthesis;map00290:Valine, leucine and isoleucine biosynthesis;map00660:C5-Branched dibasic acid metabolism;map00630:Glyoxylate and dicarboxylate metabolism;map00650:Butanoate metabolism;map00020:Citrate cycle (TCA cycle);map01100:Metabolic pathways;map01110:Biosynthesis of secondary metabolites;map01120:Microbial metabolism in diverse environments
TR33352|c0_g2	26.73	39.95	36.52	map00100:Steroid biosynthesis;map01100:Metabolic pathways;map01110:Biosynthesis of secondary metabolites;map00620:Pyruvate metabolism
TR35322|c0_g2	26.7	17.48	17.83	map00620:Pyruvate metabolism;map00680:Methane metabolism;map00710:Carbon fixation in photosynthetic organisms;map00720:Carbon fixation pathways in prokaryotes;map01100:Metabolic pathways;map01120:Microbial metabolism in diverse environments
TR30676|c3_g1	26.64	31.12	24.36	map00940:Phenylpropanoid biosynthesis;map00010:Glycolysis / Gluconeogenesis;map00071:Fatty acid metabolism;map00350:Tyrosine metabolism;map00625:Chloroalkane and chloroalkene degradation;map00626:Naphthalene degradation;map00830:Retinol metabolism;map00980:Metabolism of xenobiotics by cytochrome P450;map00982:Drug metabolism - cytochrome P450;map01110:Biosynthesis of secondary metabolites;map0064…
TR25949|c1_g2	26.6	29.86	25.29	map00072:Synthesis and degradation of ketone bodies;map00310:Lysine degradation;map00380:Tryptophan metabolism;map00620:Pyruvate metabolism;map00630:Glyoxylate and dicarboxylate metabolism;map00640:Propanoate metabolism;map00650:Butanoate metabolism;map00720:Carbon fixation pathways in prokaryotes;map00900:Terpenoid backbone biosynthesis;map02020:Two-component system;map00062:Fatty acid elongatio…
TR30626|c0_g4	26.57	13.9	20.97	map00100:Steroid biosynthesis;map00909:Sesquiterpenoid and triterpenoid biosynthesis;map01100:Metabolic pathways;map01110:Biosynthesis of secondary metabolites
TR22485|c0_g1	26.57	31.52	20.05	map00680:Methane metabolism;map00300:Lysine biosynthesis;map01120:Microbial metabolism in diverse environments;map00400:Phenylalanine, tyrosine and tryptophan biosynthesis;map00290:Valine, leucine and isoleucine biosynthesis;map00660:C5-Branched dibasic acid metabolism;map01100:Metabolic pathways;map01110:Biosynthesis of secondary metabolites
TR21502|c0_g1	26.53	21.26	28.5	map00905:Brassinosteroid biosynthesis;map00902:Monoterpenoid biosynthesis;map01110:Biosynthesis of secondary metabolites;map04726:Serotonergic synapse;map00071:Fatty acid metabolism;map00590:Arachidonic acid metabolism;map00830:Retinol metabolism;map01100:Metabolic pathways;map03320:PPAR signaling pathway;map04270:Vascular smooth muscle contraction
TR36277|c0_g1	26.42	27.55	22.69	map01100:Metabolic pathways;map05010:Alzheimer's disease;map05012:Parkinson's disease;map05016:Huntington's disease;map00190:Oxidative phosphorylation;map00520:Amino sugar and nucleotide sugar metabolism;map01110:Biosynthesis of secondary metabolites
TR37665|c1_g3	26.42	9.56	9.28	map00250:Alanine, aspartate and glutamate metabolism;map00410:beta-Alanine metabolism;map00430:Taurine and hypotaurine metabolism;map00650:Butanoate metabolism;map01100:Metabolic pathways;map01110:Biosynthesis of secondary metabolites;map04727:GABAergic synapse;map04940:Type I diabetes mellitus
TR19178|c1_g1	26.38	10.1	6.49	map00942:Anthocyanin biosynthesis;map00906:Carotenoid biosynthesis;map01100:Metabolic pathways;map01110:Biosynthesis of secondary metabolites;map00945:Stilbenoid, diarylheptanoid and gingerol biosynthesis;map00965:Betalain biosynthesis
TR34469|c0_g1	26.38	19.79	6.89	map00945:Stilbenoid, diarylheptanoid and gingerol biosynthesis;map00942:Anthocyanin biosynthesis;map00906:Carotenoid biosynthesis;map01100:Metabolic pathways;map01110:Biosynthesis of secondary metabolites;map00965:Betalain biosynthesis
TR40969|c1_g4	26.38	36.39	40.61	map00500:Starch and sucrose metabolism
TR1223|c0_g1	26.32	32.84	21.71	map00940:Phenylpropanoid biosynthesis;map01100:Metabolic pathways;map00941:Flavonoid biosynthesis;map00943:Isoflavonoid biosynthesis;map01110:Biosynthesis of secondary metabolites;map00620:Pyruvate metabolism;map00640:Propanoate metabolism
TR29841|c0_g1	26.27	31.92	13.64	map00460:Cyanoamino acid metabolism;map00901:Indole alkaloid biosynthesis;map01100:Metabolic pathways;map01110:Biosynthesis of secondary metabolites;map00380:Tryptophan metabolism
TR13529|c0_g1	26.24	27.4	26.62	map00051:Fructose and mannose metabolism;map00860:Porphyrin and chlorophyll metabolism;map00010:Glycolysis / Gluconeogenesis;map00260:Glycine, serine and threonine metabolism;map00680:Methane metabolism;map01100:Metabolic pathways;map01110:Biosynthesis of secondary metabolites;map01120:Microbial metabolism in diverse environments
TR43791|c0_g1	26.24	22.31	20.91	map00750:Vitamin B6 metabolism;map00010:Glycolysis / Gluconeogenesis;map00710:Carbon fixation in photosynthetic organisms;map01100:Metabolic pathways;map01110:Biosynthesis of secondary metabolites;map01120:Microbial metabolism in diverse environments;map04066:HIF-1 signaling pathway;map05010:Alzheimer's disease
TR39098|c0_g2	26.21	25.38	21.62	map00680:Methane metabolism;map00300:Lysine biosynthesis;map01120:Microbial metabolism in diverse environments;map00400:Phenylalanine, tyrosine and tryptophan biosynthesis;map00290:Valine, leucine and isoleucine biosynthesis;map00660:C5-Branched dibasic acid metabolism;map01100:Metabolic pathways;map01110:Biosynthesis of secondary metabolites
TR27515|c2_g1	26.17	26.17	21.46	map00640:Propanoate metabolism;map00750:Vitamin B6 metabolism;map01120:Microbial metabolism in diverse environments;map01057:Biosynthesis of type II polyketide products;map00523:Polyketide sugar unit biosynthesis;map00053:Ascorbate and aldarate metabolism;map01100:Metabolic pathways;map01110:Biosynthesis of secondary metabolites
TR29387|c0_g1	26.14	18.69	13.31	map00380:Tryptophan metabolism;map00630:Glyoxylate and dicarboxylate metabolism;map01100:Metabolic pathways
TR16797|c0_g1	26.11	1.13	2	map00900:Terpenoid backbone biosynthesis;map01100:Metabolic pathways;map01110:Biosynthesis of secondary metabolites;map04976:Bile secretion
TR22368|c1_g12	26.11	21.72	20.55	map00020:Citrate cycle (TCA cycle);map00270:Cysteine and methionine metabolism;map00620:Pyruvate metabolism;map00630:Glyoxylate and dicarboxylate metabolism;map00680:Methane metabolism;map00710:Carbon fixation in photosynthetic organisms;map00720:Carbon fixation pathways in prokaryotes;map01100:Metabolic pathways;map01110:Biosynthesis of secondary metabolites;map01120:Microbial metabolism in dive…
TR2756|c2_g6	26.09	17.7	30.14	map00906:Carotenoid biosynthesis;map00904:Diterpenoid biosynthesis;map00905:Brassinosteroid biosynthesis;map01100:Metabolic pathways;map01110:Biosynthesis of secondary metabolites
TR9764|c0_g1	26.07	11.36	9.35	map00940:Phenylpropanoid biosynthesis;map00942:Anthocyanin biosynthesis;map00943:Isoflavonoid biosynthesis;map00965:Betalain biosynthesis;map00945:Stilbenoid, diarylheptanoid and gingerol biosynthesis
TR27974|c0_g1	26.01	27.9	26.47	map00062:Fatty acid elongation;map00071:Fatty acid metabolism;map00280:Valine, leucine and isoleucine degradation;map00310:Lysine degradation;map00362:Benzoate degradation;map00380:Tryptophan metabolism;map00410:beta-Alanine metabolism;map00627:Aminobenzoate degradation;map00640:Propanoate metabolism;map00930:Caprolactam degradation;map01110:Biosynthesis of secondary metabolites;map00650:Butanoat…
TR19708|c1_g1	26	22.75	18.7	map00051:Fructose and mannose metabolism;map00521:Streptomycin biosynthesis;map00523:Polyketide sugar unit biosynthesis;map00500:Starch and sucrose metabolism;map00520:Amino sugar and nucleotide sugar metabolism;map01100:Metabolic pathways;map01110:Biosynthesis of secondary metabolites;map00540:Lipopolysaccharide biosynthesis
TR29557|c0_g2	25.99	34.47	38.59	map04666:Fc gamma R-mediated phagocytosis;map01100:Metabolic pathways;map04144:Endocytosis;map00562:Inositol phosphate metabolism;map04070:Phosphatidylinositol signaling system;map04145:Phagosome;map04810:Regulation of actin cytoskeleton;map00310:Lysine degradation
TR29488|c0_g11	25.98	5.36	6.02	map00260:Glycine, serine and threonine metabolism;map00460:Cyanoamino acid metabolism;map00630:Glyoxylate and dicarboxylate metabolism;map00670:One carbon pool by folate;map00680:Methane metabolism;map01100:Metabolic pathways;map01110:Biosynthesis of secondary metabolites;map01120:Microbial metabolism in diverse environments
TR20010|c0_g3	25.89	23.69	12.96	map00630:Glyoxylate and dicarboxylate metabolism;map00680:Methane metabolism;map00020:Citrate cycle (TCA cycle);map00640:Propanoate metabolism;map00660:C5-Branched dibasic acid metabolism;map01110:Biosynthesis of secondary metabolites;map00720:Carbon fixation pathways in prokaryotes;map01100:Metabolic pathways;map01120:Microbial metabolism in diverse environments
TR36254|c1_g2	25.78	9.33	4.03	map00965:Betalain biosynthesis;map00945:Stilbenoid, diarylheptanoid and gingerol biosynthesis;map00906:Carotenoid biosynthesis;map01100:Metabolic pathways;map01110:Biosynthesis of secondary metabolites;map00942:Anthocyanin biosynthesis
TR9557|c2_g3	25.68	35.94	24.16	map00460:Cyanoamino acid metabolism;map00940:Phenylpropanoid biosynthesis;map00965:Betalain biosynthesis;map01110:Biosynthesis of secondary metabolites;map00941:Flavonoid biosynthesis
TR20583|c1_g1	25.66	8.8	8.01	map00943:Isoflavonoid biosynthesis;map00944:Flavone and flavonol biosynthesis;map00942:Anthocyanin biosynthesis
TR13952|c0_g3	25.65	21.63	17.17	map00500:Starch and sucrose metabolism;map00520:Amino sugar and nucleotide sugar metabolism;map01110:Biosynthesis of secondary metabolites
TR32283|c2_g1	25.64	18.65	20.51	map00010:Glycolysis / Gluconeogenesis;map00620:Pyruvate metabolism;map00280:Valine, leucine and isoleucine degradation;map00020:Citrate cycle (TCA cycle);map00310:Lysine degradation;map01100:Metabolic pathways;map01110:Biosynthesis of secondary metabolites;map01120:Microbial metabolism in diverse environments;map04144:Endocytosis
TR18700|c0_g11	25.63	23.61	20.03	map00380:Tryptophan metabolism;map00460:Cyanoamino acid metabolism;map00909:Sesquiterpenoid and triterpenoid biosynthesis;map00943:Isoflavonoid biosynthesis;map01110:Biosynthesis of secondary metabolites
TR34919|c0_g2	25.53	7.64	1.68	map00941:Flavonoid biosynthesis;map01100:Metabolic pathways;map04712:Circadian rhythm - plant;map00945:Stilbenoid, diarylheptanoid and gingerol biosynthesis;map01110:Biosynthesis of secondary metabolites
TR30671|c0_g1	25.53	20.5	20.13	map00040:Pentose and glucuronate interconversions;map00053:Ascorbate and aldarate metabolism;map00520:Amino sugar and nucleotide sugar metabolism;map01100:Metabolic pathways
TR10807|c0_g2	25.49	19.7	15.33	map00940:Phenylpropanoid biosynthesis;map00622:Xylene degradation;map00830:Retinol metabolism;map00010:Glycolysis / Gluconeogenesis;map00053:Ascorbate and aldarate metabolism;map00071:Fatty acid metabolism;map00280:Valine, leucine and isoleucine degradation;map00310:Lysine degradation;map00330:Arginine and proline metabolism;map00340:Histidine metabolism;map00380:Tryptophan metabolism;map00410:be…
TR11991|c1_g2	25.49	17.14	6.59	map00053:Ascorbate and aldarate metabolism;map00480:Glutathione metabolism;map04142:Lysosome;map05110:Vibrio cholerae infection;map05146:Amoebiasis
TR33961|c0_g11	25.49	30.39	22.01	map04146:Peroxisome;map01055:Biosynthesis of vancomycin group antibiotics;map00630:Glyoxylate and dicarboxylate metabolism;map01110:Biosynthesis of secondary metabolites;map01120:Microbial metabolism in diverse environments;map01100:Metabolic pathways;map00620:Pyruvate metabolism
TR20654|c0_g1	25.45	24.27	23.84	map00053:Ascorbate and aldarate metabolism;map00480:Glutathione metabolism;map00360:Phenylalanine metabolism;map00380:Tryptophan metabolism;map00940:Phenylpropanoid biosynthesis;map01100:Metabolic pathways
TR25997|c2_g2	25.43	23.75	22.08	map00020:Citrate cycle (TCA cycle);map00630:Glyoxylate and dicarboxylate metabolism;map01100:Metabolic pathways;map01110:Biosynthesis of secondary metabolites;map01120:Microbial metabolism in diverse environments;map00640:Propanoate metabolism
TR20306|c0_g3	25.36	17.75	9.4	map04146:Peroxisome;map00051:Fructose and mannose metabolism;map01120:Microbial metabolism in diverse environments
TR25360|c0_g1	25.3	23.25	21.18	map00943:Isoflavonoid biosynthesis;map01110:Biosynthesis of secondary metabolites;map04075:Plant hormone signal transduction;map05110:Vibrio cholerae infection;map05146:Amoebiasis;map00363:Bisphenol degradation;map00960:Tropane, piperidine and pyridine alkaloid biosynthesis;map01120:Microbial metabolism in diverse environments;map04910:Insulin signaling pathway
TR25984|c1_g10	25.27	3.47	5.16	map00902:Monoterpenoid biosynthesis;map01100:Metabolic pathways;map01110:Biosynthesis of secondary metabolites;map00905:Brassinosteroid biosynthesis
TR36054|c0_g4	25.25	23.76	18.35	map00030:Pentose phosphate pathway;map00480:Glutathione metabolism;map01100:Metabolic pathways;map01110:Biosynthesis of secondary metabolites;map01120:Microbial metabolism in diverse environments
TR36126|c0_g1	25.25	76	46.77	map00052:Galactose metabolism;map01100:Metabolic pathways;map00500:Starch and sucrose metabolism;map00051:Fructose and mannose metabolism
TR5223|c1_g1	25.23	29.79	28.45	map00500:Starch and sucrose metabolism;map00520:Amino sugar and nucleotide sugar metabolism;map01110:Biosynthesis of secondary metabolites
TR27583|c0_g1	25.13	29.21	27.4	map00500:Starch and sucrose metabolism
TR43815|c0_g7	25.08	20.86	12.29	map00620:Pyruvate metabolism;map02020:Two-component system
TR41525|c1_g7	25.08	19.33	17.95	map00680:Methane metabolism;map00400:Phenylalanine, tyrosine and tryptophan biosynthesis;map00290:Valine, leucine and isoleucine biosynthesis;map00660:C5-Branched dibasic acid metabolism;map01110:Biosynthesis of secondary metabolites;map00300:Lysine biosynthesis;map01100:Metabolic pathways;map01120:Microbial metabolism in diverse environments
TR9110|c0_g1	25.06	29.1	29.22	map00053:Ascorbate and aldarate metabolism;map01100:Metabolic pathways;map00622:Xylene degradation;map00627:Aminobenzoate degradation;map00361:Chlorocyclohexane and chlorobenzene degradation;map00362:Benzoate degradation;map00623:Toluene degradation;map00625:Chloroalkane and chloroalkene degradation;map01120:Microbial metabolism in diverse environments;map00071:Fatty acid metabolism
TR23017|c0_g1	25.06	24.99	22.33	map00401:Novobiocin biosynthesis;map01110:Biosynthesis of secondary metabolites;map00630:Glyoxylate and dicarboxylate metabolism;map00650:Butanoate metabolism;map00623:Toluene degradation;map01120:Microbial metabolism in diverse environments;map00140:Steroid hormone biosynthesis;map01100:Metabolic pathways
TR38813|c0_g1	25.06	31.87	29.45	map01051:Biosynthesis of ansamycins;map01052:Type I polyketide structures;map00281:Geraniol degradation;map00720:Carbon fixation pathways in prokaryotes;map00903:Limonene and pinene degradation;map01040:Biosynthesis of unsaturated fatty acids;map01110:Biosynthesis of secondary metabolites;map00071:Fatty acid metabolism;map00280:Valine, leucine and isoleucine degradation;map00310:Lysine degradatio…
TR35258|c0_g1	25.04	23.57	21.45	map00010:Glycolysis / Gluconeogenesis;map00020:Citrate cycle (TCA cycle);map00620:Pyruvate metabolism;map01120:Microbial metabolism in diverse environments;map04066:HIF-1 signaling pathway;map00280:Valine, leucine and isoleucine degradation;map01100:Metabolic pathways;map01110:Biosynthesis of secondary metabolites
TR15739|c0_g1	25.03	35.99	32.25	map00020:Citrate cycle (TCA cycle);map00310:Lysine degradation;map00380:Tryptophan metabolism;map01100:Metabolic pathways;map01110:Biosynthesis of secondary metabolites;map01120:Microbial metabolism in diverse environments
TR7560|c0_g4	25	17.23	4.52	map00944:Flavone and flavonol biosynthesis;map01058:Acridone alkaloid biosynthesis;map01100:Metabolic pathways;map00950:Isoquinoline alkaloid biosynthesis;map01110:Biosynthesis of secondary metabolites;map00940:Phenylpropanoid biosynthesis
TR8211|c0_g1	24.93	23.66	18.01	map04114:Oocyte meiosis;map00562:Inositol phosphate metabolism;map01100:Metabolic pathways;map04064:NF-kappa B signaling pathway;map04660:T cell receptor signaling pathway;map04664:Fc epsilon RI signaling pathway;map04722:Neurotrophin signaling pathway;map05120:Epithelial cell signaling in Helicobacter pylori infection;map05169:Epstein-Barr virus infection;map04010:MAPK signaling pathway;map04011…
TR37161|c1_g3	24.92	48.66	52.86	map00943:Isoflavonoid biosynthesis;map00941:Flavonoid biosynthesis;map00960:Tropane, piperidine and pyridine alkaloid biosynthesis;map00904:Diterpenoid biosynthesis;map01100:Metabolic pathways;map01110:Biosynthesis of secondary metabolites
TR33392|c2_g1	24.91	1.03	0	map00053:Ascorbate and aldarate metabolism;map01100:Metabolic pathways
TR43824|c0_g2	24.9	34.45	35.08	map00260:Glycine, serine and threonine metabolism;map00460:Cyanoamino acid metabolism;map00630:Glyoxylate and dicarboxylate metabolism;map00670:One carbon pool by folate;map00680:Methane metabolism;map01100:Metabolic pathways;map01110:Biosynthesis of secondary metabolites;map01120:Microbial metabolism in diverse environments
TR38145|c1_g1	24.89	15.28	7.74	map00941:Flavonoid biosynthesis;map00945:Stilbenoid, diarylheptanoid and gingerol biosynthesis;map01100:Metabolic pathways;map01110:Biosynthesis of secondary metabolites;map00073:Cutin, suberine and wax biosynthesis;map00960:Tropane, piperidine and pyridine alkaloid biosynthesis;map00904:Diterpenoid biosynthesis;map00940:Phenylpropanoid biosynthesis
TR33982|c0_g2	24.89	25.55	17.77	map00561:Glycerolipid metabolism;map04723:Retrograde endocannabinoid signaling;map00940:Phenylpropanoid biosynthesis;map01100:Metabolic pathways;map01110:Biosynthesis of secondary metabolites;map00564:Glycerophospholipid metabolism
TR20603|c0_g1	24.89	31.45	33.42	map00500:Starch and sucrose metabolism;map00520:Amino sugar and nucleotide sugar metabolism;map01100:Metabolic pathways
TR34490|c0_g1	24.82	16.06	13.65	map00030:Pentose phosphate pathway;map00710:Carbon fixation in photosynthetic organisms;map01051:Biosynthesis of ansamycins;map00680:Methane metabolism;map01120:Microbial metabolism in diverse environments;map00730:Thiamine metabolism;map00900:Terpenoid backbone biosynthesis;map01100:Metabolic pathways;map01110:Biosynthesis of secondary metabolites
TR9557|c2_g10	24.79	20.03	18.76	map00460:Cyanoamino acid metabolism;map01110:Biosynthesis of secondary metabolites;map00402:Benzoxazinoid biosynthesis;map00944:Flavone and flavonol biosynthesis;map00943:Isoflavonoid biosynthesis
TR21380|c0_g4	24.76	27.61	26.56	map00905:Brassinosteroid biosynthesis;map00902:Monoterpenoid biosynthesis;map01100:Metabolic pathways;map01110:Biosynthesis of secondary metabolites
TR9336|c0_g1	24.76	11.24	6.43	map00942:Anthocyanin biosynthesis;map00906:Carotenoid biosynthesis;map01100:Metabolic pathways;map01110:Biosynthesis of secondary metabolites;map00945:Stilbenoid, diarylheptanoid and gingerol biosynthesis;map00965:Betalain biosynthesis
TR31767|c0_g1	24.76	28.89	27.12	map00030:Pentose phosphate pathway;map00480:Glutathione metabolism;map01110:Biosynthesis of secondary metabolites;map01120:Microbial metabolism in diverse environments;map00280:Valine, leucine and isoleucine degradation;map01100:Metabolic pathways;map05110:Vibrio cholerae infection;map05146:Amoebiasis
TR23419|c0_g3	24.74	28.42	25.95	map01110:Biosynthesis of secondary metabolites;map00500:Starch and sucrose metabolism;map00510:N-Glycan biosynthesis;map00513:Various types of N-glycan biosynthesis;map01100:Metabolic pathways
TR33322|c1_g3	24.67	4.39	6.16	map00941:Flavonoid biosynthesis;map00945:Stilbenoid, diarylheptanoid and gingerol biosynthesis;map01100:Metabolic pathways;map00073:Cutin, suberine and wax biosynthesis;map00940:Phenylpropanoid biosynthesis;map00904:Diterpenoid biosynthesis;map00901:Indole alkaloid biosynthesis;map01110:Biosynthesis of secondary metabolites
TR22332|c0_g11	24.63	39.67	34.44	map00625:Chloroalkane and chloroalkene degradation;map00626:Naphthalene degradation;map00680:Methane metabolism;map01110:Biosynthesis of secondary metabolites;map01120:Microbial metabolism in diverse environments;map00010:Glycolysis / Gluconeogenesis;map00071:Fatty acid metabolism;map00350:Tyrosine metabolism;map00830:Retinol metabolism;map00980:Metabolism of xenobiotics by cytochrome P450;map009…
TR18726|c0_g3	24.6	20.03	13.95	map00510:N-Glycan biosynthesis;map04141:Protein processing in endoplasmic reticulum;map04142:Lysosome;map00052:Galactose metabolism;map00500:Starch and sucrose metabolism;map01100:Metabolic pathways;map04973:Carbohydrate digestion and absorption
TR12035|c0_g7	24.57	9.85	0.84	map00941:Flavonoid biosynthesis;map01100:Metabolic pathways;map04712:Circadian rhythm - plant;map01058:Acridone alkaloid biosynthesis;map00945:Stilbenoid, diarylheptanoid and gingerol biosynthesis;map01110:Biosynthesis of secondary metabolites
TR33322|c0_g1	24.48	4.59	4.89	map00941:Flavonoid biosynthesis;map00945:Stilbenoid, diarylheptanoid and gingerol biosynthesis;map01100:Metabolic pathways;map00940:Phenylpropanoid biosynthesis;map00073:Cutin, suberine and wax biosynthesis;map00904:Diterpenoid biosynthesis;map00901:Indole alkaloid biosynthesis;map01110:Biosynthesis of secondary metabolites
TR32536|c0_g1	24.42	8.47	2.39	map00380:Tryptophan metabolism;map00402:Benzoxazinoid biosynthesis;map01110:Biosynthesis of secondary metabolites;map00909:Sesquiterpenoid and triterpenoid biosynthesis;map00901:Indole alkaloid biosynthesis
TR25540|c0_g3	24.36	13.75	12	map00051:Fructose and mannose metabolism;map00520:Amino sugar and nucleotide sugar metabolism;map01100:Metabolic pathways;map01110:Biosynthesis of secondary metabolites
TR22377|c1_g2	24.35	21	18.68	map00500:Starch and sucrose metabolism;map00521:Streptomycin biosynthesis;map00523:Polyketide sugar unit biosynthesis;map01055:Biosynthesis of vancomycin group antibiotics;map00053:Ascorbate and aldarate metabolism;map00520:Amino sugar and nucleotide sugar metabolism;map01100:Metabolic pathways;map01110:Biosynthesis of secondary metabolites
TR12967|c0_g1	24.34	35.03	33.31	map00950:Isoquinoline alkaloid biosynthesis;map00902:Monoterpenoid biosynthesis;map01110:Biosynthesis of secondary metabolites;map00590:Arachidonic acid metabolism;map00980:Metabolism of xenobiotics by cytochrome P450;map01100:Metabolic pathways;map05204:Chemical carcinogenesis
TR25570|c0_g1	24.32	24.82	23.66	map00020:Citrate cycle (TCA cycle);map00630:Glyoxylate and dicarboxylate metabolism;map01100:Metabolic pathways;map01110:Biosynthesis of secondary metabolites;map01120:Microbial metabolism in diverse environments;map00640:Propanoate metabolism
TR26139|c1_g4	24.3	20.94	23.41	map00500:Starch and sucrose metabolism;map00520:Amino sugar and nucleotide sugar metabolism;map01110:Biosynthesis of secondary metabolites
TR11170|c0_g1	24.25	7.47	4.62	map00902:Monoterpenoid biosynthesis;map00904:Diterpenoid biosynthesis;map00950:Isoquinoline alkaloid biosynthesis;map00941:Flavonoid biosynthesis;map00944:Flavone and flavonol biosynthesis;map01100:Metabolic pathways;map01110:Biosynthesis of secondary metabolites;map00943:Isoflavonoid biosynthesis
TR18483|c0_g3	24.21	31.04	19.45	map00902:Monoterpenoid biosynthesis;map01110:Biosynthesis of secondary metabolites
TR42790|c0_g2	24.16	4.22	9.34	map04510:Focal adhesion;map05131:Shigellosis;map04810:Regulation of actin cytoskeleton;map04320:Dorso-ventral axis formation;map00051:Fructose and mannose metabolism;map01120:Microbial metabolism in diverse environments;map04970:Salivary secretion
TR32267|c0_g1	24.15	41.08	17.46	map00941:Flavonoid biosynthesis;map01110:Biosynthesis of secondary metabolites;map00943:Isoflavonoid biosynthesis;map00940:Phenylpropanoid biosynthesis
TR22485|c0_g5	24.15	15.76	20.05	map00680:Methane metabolism;map00300:Lysine biosynthesis;map01120:Microbial metabolism in diverse environments;map00400:Phenylalanine, tyrosine and tryptophan biosynthesis;map00290:Valine, leucine and isoleucine biosynthesis;map00660:C5-Branched dibasic acid metabolism;map01100:Metabolic pathways;map01110:Biosynthesis of secondary metabolites
TR29756|c0_g1	24.13	8.6	7.25	map00280:Valine, leucine and isoleucine degradation;map00010:Glycolysis / Gluconeogenesis;map00020:Citrate cycle (TCA cycle);map00620:Pyruvate metabolism;map01100:Metabolic pathways;map01110:Biosynthesis of secondary metabolites;map01120:Microbial metabolism in diverse environments;map04066:HIF-1 signaling pathway
TR40956|c0_g5	24.13	31.11	26.68	map00620:Pyruvate metabolism;map00680:Methane metabolism;map00710:Carbon fixation in photosynthetic organisms;map00720:Carbon fixation pathways in prokaryotes;map01100:Metabolic pathways;map01120:Microbial metabolism in diverse environments
TR43791|c0_g2	24.12	20.78	16.54	map00010:Glycolysis / Gluconeogenesis;map00710:Carbon fixation in photosynthetic organisms;map01110:Biosynthesis of secondary metabolites;map01120:Microbial metabolism in diverse environments;map04066:HIF-1 signaling pathway;map05010:Alzheimer's disease;map00750:Vitamin B6 metabolism;map01100:Metabolic pathways
TR29488|c0_g1	24.09	5.56	0.99	map00260:Glycine, serine and threonine metabolism;map00460:Cyanoamino acid metabolism;map00630:Glyoxylate and dicarboxylate metabolism;map00670:One carbon pool by folate;map00680:Methane metabolism;map01100:Metabolic pathways;map01110:Biosynthesis of secondary metabolites;map01120:Microbial metabolism in diverse environments
TR41621|c0_g1	24.08	24.67	16.83	map00460:Cyanoamino acid metabolism;map01100:Metabolic pathways;map01110:Biosynthesis of secondary metabolites;map00940:Phenylpropanoid biosynthesis;map04142:Lysosome;map04614:Renin-angiotensin system
TR14700|c0_g1	23.95	21.02	17.21	map00984:Steroid degradation;map00120:Primary bile acid biosynthesis;map00140:Steroid hormone biosynthesis;map00100:Steroid biosynthesis;map01100:Metabolic pathways;map00900:Terpenoid backbone biosynthesis;map00909:Sesquiterpenoid and triterpenoid biosynthesis;map01110:Biosynthesis of secondary metabolites
TR20662|c0_g1	23.93	32.89	24.16	map00901:Indole alkaloid biosynthesis;map00460:Cyanoamino acid metabolism;map00500:Starch and sucrose metabolism;map00940:Phenylpropanoid biosynthesis;map01100:Metabolic pathways;map01110:Biosynthesis of secondary metabolites
TR19157|c0_g1	23.92	1.49	0.8	map00950:Isoquinoline alkaloid biosynthesis;map00941:Flavonoid biosynthesis;map01100:Metabolic pathways;map01110:Biosynthesis of secondary metabolites
TR7904|c1_g1	23.89	22.21	9.62	map00940:Phenylpropanoid biosynthesis;map00941:Flavonoid biosynthesis;map00945:Stilbenoid, diarylheptanoid and gingerol biosynthesis;map01100:Metabolic pathways;map00901:Indole alkaloid biosynthesis;map01110:Biosynthesis of secondary metabolites;map00073:Cutin, suberine and wax biosynthesis;map00960:Tropane, piperidine and pyridine alkaloid biosynthesis
TR29488|c0_g10	23.89	13.35	7.05	map00260:Glycine, serine and threonine metabolism;map00460:Cyanoamino acid metabolism;map00630:Glyoxylate and dicarboxylate metabolism;map00670:One carbon pool by folate;map00680:Methane metabolism;map01100:Metabolic pathways;map01110:Biosynthesis of secondary metabolites;map01120:Microbial metabolism in diverse environments
TR27357|c0_g1	23.87	26.73	25.27	map00906:Carotenoid biosynthesis;map00904:Diterpenoid biosynthesis;map00902:Monoterpenoid biosynthesis;map01110:Biosynthesis of secondary metabolites;map00140:Steroid hormone biosynthesis;map00361:Chlorocyclohexane and chlorobenzene degradation;map01100:Metabolic pathways;map01120:Microbial metabolism in diverse environments
TR7932|c3_g7	23.84	6.93	0	map00943:Isoflavonoid biosynthesis;map00941:Flavonoid biosynthesis;map00944:Flavone and flavonol biosynthesis;map00904:Diterpenoid biosynthesis;map00902:Monoterpenoid biosynthesis;map01100:Metabolic pathways;map01110:Biosynthesis of secondary metabolites
TR41620|c0_g1	23.84	1.13	0.55	map00950:Isoquinoline alkaloid biosynthesis;map00941:Flavonoid biosynthesis;map01100:Metabolic pathways;map01110:Biosynthesis of secondary metabolites
TR13914|c0_g9	23.84	22.59	18.31	map00010:Glycolysis / Gluconeogenesis;map00030:Pentose phosphate pathway;map00500:Starch and sucrose metabolism;map00520:Amino sugar and nucleotide sugar metabolism;map01100:Metabolic pathways;map01110:Biosynthesis of secondary metabolites;map01120:Microbial metabolism in diverse environments
TR44089|c0_g3	23.84	17.82	3.5	map01110:Biosynthesis of secondary metabolites;map01120:Microbial metabolism in diverse environments;map00030:Pentose phosphate pathway;map01100:Metabolic pathways
TR30596|c1_g1	23.82	31.39	36.37	map00941:Flavonoid biosynthesis;map00944:Flavone and flavonol biosynthesis;map00940:Phenylpropanoid biosynthesis;map01100:Metabolic pathways;map01110:Biosynthesis of secondary metabolites;map00943:Isoflavonoid biosynthesis;map00909:Sesquiterpenoid and triterpenoid biosynthesis
TR7232|c0_g1	23.78	7.94	5.98	map00945:Stilbenoid, diarylheptanoid and gingerol biosynthesis;map00940:Phenylpropanoid biosynthesis;map00943:Isoflavonoid biosynthesis;map00950:Isoquinoline alkaloid biosynthesis;map01100:Metabolic pathways;map01110:Biosynthesis of secondary metabolites
TR22381|c0_g2	23.75	15.43	11.82	map00900:Terpenoid backbone biosynthesis;map01100:Metabolic pathways;map01110:Biosynthesis of secondary metabolites;map04146:Peroxisome
TR13033|c0_g1	23.75	28.28	26.52	map00950:Isoquinoline alkaloid biosynthesis;map00960:Tropane, piperidine and pyridine alkaloid biosynthesis;map00941:Flavonoid biosynthesis;map01100:Metabolic pathways;map01110:Biosynthesis of secondary metabolites
TR39408|c0_g1	23.74	20.23	20.15	map01057:Biosynthesis of type II polyketide products;map00523:Polyketide sugar unit biosynthesis;map00980:Metabolism of xenobiotics by cytochrome P450;map00640:Propanoate metabolism;map00053:Ascorbate and aldarate metabolism;map01100:Metabolic pathways;map01110:Biosynthesis of secondary metabolites
TR31432|c0_g1	23.69	1.58	2.76	map00943:Isoflavonoid biosynthesis;map00941:Flavonoid biosynthesis;map01110:Biosynthesis of secondary metabolites;map00940:Phenylpropanoid biosynthesis
TR44022|c0_g1	23.65	23.6	20.07	map05010:Alzheimer's disease;map05012:Parkinson's disease;map05016:Huntington's disease;map00020:Citrate cycle (TCA cycle);map00190:Oxidative phosphorylation;map00620:Pyruvate metabolism;map00650:Butanoate metabolism;map01100:Metabolic pathways;map01110:Biosynthesis of secondary metabolites;map02020:Two-component system;map00720:Carbon fixation pathways in prokaryotes;map01120:Microbial metabolis…
TR32812|c1_g3	23.65	35.33	30.69	map00500:Starch and sucrose metabolism;map00520:Amino sugar and nucleotide sugar metabolism;map01100:Metabolic pathways
TR18483|c0_g5	23.62	30.4	20.47	map00902:Monoterpenoid biosynthesis;map01110:Biosynthesis of secondary metabolites
TR6905|c1_g1	23.58	35.85	22.63	map00350:Tyrosine metabolism;map00010:Glycolysis / Gluconeogenesis;map00053:Ascorbate and aldarate metabolism;map00071:Fatty acid metabolism;map00280:Valine, leucine and isoleucine degradation;map00310:Lysine degradation;map00330:Arginine and proline metabolism;map00340:Histidine metabolism;map00380:Tryptophan metabolism;map00410:beta-Alanine metabolism;map00561:Glycerolipid metabolism;map00620:P…
TR19608|c0_g1	23.53	32.35	29.61	map00630:Glyoxylate and dicarboxylate metabolism;map00680:Methane metabolism;map00640:Propanoate metabolism;map00660:C5-Branched dibasic acid metabolism;map00020:Citrate cycle (TCA cycle);map00720:Carbon fixation pathways in prokaryotes;map01100:Metabolic pathways;map01110:Biosynthesis of secondary metabolites;map01120:Microbial metabolism in diverse environments
TR19672|c0_g2	23.52	16.47	13.35	map00030:Pentose phosphate pathway;map00710:Carbon fixation in photosynthetic organisms;map01051:Biosynthesis of ansamycins;map00680:Methane metabolism;map01120:Microbial metabolism in diverse environments;map00730:Thiamine metabolism;map00900:Terpenoid backbone biosynthesis;map01100:Metabolic pathways;map01110:Biosynthesis of secondary metabolites
TR692|c0_g2	23.52	10.69	7.65	map00944:Flavone and flavonol biosynthesis;map00940:Phenylpropanoid biosynthesis;map00941:Flavonoid biosynthesis;map00945:Stilbenoid, diarylheptanoid and gingerol biosynthesis;map00902:Monoterpenoid biosynthesis;map00950:Isoquinoline alkaloid biosynthesis;map01100:Metabolic pathways;map01110:Biosynthesis of secondary metabolites
TR37583|c1_g3	23.4	59.48	22.85	map00906:Carotenoid biosynthesis;map01100:Metabolic pathways;map01110:Biosynthesis of secondary metabolites;map05110:Vibrio cholerae infection;map05146:Amoebiasis;map04970:Salivary secretion;map04141:Protein processing in endoplasmic reticulum;map04320:Dorso-ventral axis formation
TR17202|c1_g1	23.39	19.55	11.26	map00051:Fructose and mannose metabolism;map00520:Amino sugar and nucleotide sugar metabolism;map01100:Metabolic pathways;map05110:Vibrio cholerae infection;map05146:Amoebiasis;map04970:Salivary secretion;map04144:Endocytosis;map05410:Hypertrophic cardiomyopathy (HCM);map05414:Dilated cardiomyopathy (DCM)
TR11195|c0_g1	23.37	47.36	47.09	map00943:Isoflavonoid biosynthesis;map00960:Tropane, piperidine and pyridine alkaloid biosynthesis;map00941:Flavonoid biosynthesis;map01100:Metabolic pathways;map01110:Biosynthesis of secondary metabolites
TR30702|c1_g1	23.35	30.23	28.5	map00020:Citrate cycle (TCA cycle);map00630:Glyoxylate and dicarboxylate metabolism;map00720:Carbon fixation pathways in prokaryotes;map00300:Lysine biosynthesis;map01120:Microbial metabolism in diverse environments;map00660:C5-Branched dibasic acid metabolism;map00290:Valine, leucine and isoleucine biosynthesis;map01100:Metabolic pathways;map01110:Biosynthesis of secondary metabolites
TR21459|c0_g2	23.35	21.36	23.48	map00051:Fructose and mannose metabolism;map00520:Amino sugar and nucleotide sugar metabolism;map01100:Metabolic pathways;map05110:Vibrio cholerae infection;map05146:Amoebiasis
TR30627|c0_g1	23.34	27.4	21.65	map05010:Alzheimer's disease;map05012:Parkinson's disease;map05016:Huntington's disease;map00720:Carbon fixation pathways in prokaryotes;map00190:Oxidative phosphorylation;map00630:Glyoxylate and dicarboxylate metabolism;map00680:Methane metabolism;map01100:Metabolic pathways;map01120:Microbial metabolism in diverse environments
TR1411|c0_g1	23.32	19.22	22.07	map00500:Starch and sucrose metabolism;map01100:Metabolic pathways
TR180|c1_g1	23.28	7.71	1.65	map00380:Tryptophan metabolism;map00966:Glucosinolate biosynthesis;map00460:Cyanoamino acid metabolism;map01110:Biosynthesis of secondary metabolites;map00909:Sesquiterpenoid and triterpenoid biosynthesis
TR18713|c2_g7	23.27	18.1	33.24	map00905:Brassinosteroid biosynthesis;map00902:Monoterpenoid biosynthesis;map01100:Metabolic pathways;map01110:Biosynthesis of secondary metabolites
TR44091|c0_g1	23.19	27.67	25.79	map05010:Alzheimer's disease;map05012:Parkinson's disease;map05016:Huntington's disease;map00720:Carbon fixation pathways in prokaryotes;map00190:Oxidative phosphorylation;map00630:Glyoxylate and dicarboxylate metabolism;map00680:Methane metabolism;map01100:Metabolic pathways;map01120:Microbial metabolism in diverse environments
TR27519|c0_g2	23.17	21.26	16.98	map00940:Phenylpropanoid biosynthesis;map01100:Metabolic pathways;map00941:Flavonoid biosynthesis;map00943:Isoflavonoid biosynthesis;map01110:Biosynthesis of secondary metabolites;map00620:Pyruvate metabolism;map00640:Propanoate metabolism
TR23490|c0_g3	23.17	19.33	19.59	map00500:Starch and sucrose metabolism;map00520:Amino sugar and nucleotide sugar metabolism;map01110:Biosynthesis of secondary metabolites
TR36211|c1_g1	23.13	25.27	23.9	map00270:Cysteine and methionine metabolism;map00030:Pentose phosphate pathway;map00480:Glutathione metabolism;map00130:Ubiquinone and other terpenoid-quinone biosynthesis;map00350:Tyrosine metabolism;map00360:Phenylalanine metabolism;map00960:Tropane, piperidine and pyridine alkaloid biosynthesis;map01110:Biosynthesis of secondary metabolites;map00680:Methane metabolism;map01120:Microbial metabo…
TR17555|c0_g1	23.07	14.32	13.97	map00500:Starch and sucrose metabolism;map00520:Amino sugar and nucleotide sugar metabolism;map01100:Metabolic pathways
TR34125|c0_g2	23.02	29.2	32.98	map00500:Starch and sucrose metabolism;map00052:Galactose metabolism;map01100:Metabolic pathways;map01120:Microbial metabolism in diverse environments;map00520:Amino sugar and nucleotide sugar metabolism;map01110:Biosynthesis of secondary metabolites
TR13614|c0_g1	23	34.02	37.13	map00908:Zeatin biosynthesis;map05110:Vibrio cholerae infection;map05146:Amoebiasis;map04970:Salivary secretion;map04062:Chemokine signaling pathway;map04520:Adherens junction;map04666:Fc gamma R-mediated phagocytosis;map04810:Regulation of actin cytoskeleton;map05100:Bacterial invasion of epithelial cells;map05130:Pathogenic Escherichia coli infection;map05131:Shigellosis;map05132:Salmonella inf…
TR3870|c0_g1	23	16.84	4.88	map00944:Flavone and flavonol biosynthesis;map01051:Biosynthesis of ansamycins;map01052:Type I polyketide structures;map00360:Phenylalanine metabolism;map00940:Phenylpropanoid biosynthesis;map00941:Flavonoid biosynthesis;map00945:Stilbenoid, diarylheptanoid and gingerol biosynthesis;map01100:Metabolic pathways;map01110:Biosynthesis of secondary metabolites
TR42707|c0_g5	22.99	17.51	4.33	map00900:Terpenoid backbone biosynthesis;map01100:Metabolic pathways;map01110:Biosynthesis of secondary metabolites;map04976:Bile secretion
TR39334|c1_g1	22.97	24.04	25.32	map00562:Inositol phosphate metabolism;map01100:Metabolic pathways;map04070:Phosphatidylinositol signaling system
TR13028|c1_g1	22.94	5.36	5.32	map00960:Tropane, piperidine and pyridine alkaloid biosynthesis;map00941:Flavonoid biosynthesis;map00943:Isoflavonoid biosynthesis;map00904:Diterpenoid biosynthesis;map01100:Metabolic pathways;map01110:Biosynthesis of secondary metabolites
TR17662|c0_g1	22.92	16.32	19.05	map00522:Biosynthesis of 12-, 14- and 16-membered macrolides;map01052:Type I polyketide structures;map01110:Biosynthesis of secondary metabolites;map00622:Xylene degradation;map00750:Vitamin B6 metabolism;map00623:Toluene degradation;map01100:Metabolic pathways;map00051:Fructose and mannose metabolism;map01120:Microbial metabolism in diverse environments
TR18700|c0_g9	22.91	42.52	44.43	map00901:Indole alkaloid biosynthesis;map00402:Benzoxazinoid biosynthesis;map00950:Isoquinoline alkaloid biosynthesis;map01100:Metabolic pathways;map01110:Biosynthesis of secondary metabolites;map00909:Sesquiterpenoid and triterpenoid biosynthesis
TR9571|c1_g2	22.91	20.9	29.75	map00020:Citrate cycle (TCA cycle);map00630:Glyoxylate and dicarboxylate metabolism;map00720:Carbon fixation pathways in prokaryotes;map01100:Metabolic pathways;map01110:Biosynthesis of secondary metabolites;map01120:Microbial metabolism in diverse environments
TR33998|c0_g1	22.9	18.97	19.17	map00053:Ascorbate and aldarate metabolism;map01100:Metabolic pathways;map01110:Biosynthesis of secondary metabolites;map05110:Vibrio cholerae infection;map05146:Amoebiasis;map04970:Salivary secretion
TR41585|c0_g1	22.83	25.35	27.52	map00380:Tryptophan metabolism;map00966:Glucosinolate biosynthesis;map00130:Ubiquinone and other terpenoid-quinone biosynthesis;map00270:Cysteine and methionine metabolism;map00350:Tyrosine metabolism;map00360:Phenylalanine metabolism;map00400:Phenylalanine, tyrosine and tryptophan biosynthesis;map00401:Novobiocin biosynthesis;map00950:Isoquinoline alkaloid biosynthesis;map00960:Tropane, piperidi…
TR10776|c0_g1	22.83	19.73	15.17	map00030:Pentose phosphate pathway;map00680:Methane metabolism;map01100:Metabolic pathways;map00362:Benzoate degradation;map00660:C5-Branched dibasic acid metabolism;map01120:Microbial metabolism in diverse environments
TR21425|c0_g1	22.83	32.2	28.42	map00500:Starch and sucrose metabolism
TR30844|c0_g1	22.83	28.13	28.38	map01051:Biosynthesis of ansamycins;map01052:Type I polyketide structures;map00281:Geraniol degradation;map00720:Carbon fixation pathways in prokaryotes;map00903:Limonene and pinene degradation;map01040:Biosynthesis of unsaturated fatty acids;map01110:Biosynthesis of secondary metabolites;map00071:Fatty acid metabolism;map00280:Valine, leucine and isoleucine degradation;map00310:Lysine degradatio…
TR18483|c0_g2	22.8	29.89	25.96	map00902:Monoterpenoid biosynthesis;map01110:Biosynthesis of secondary metabolites
TR31782|c0_g6	22.79	37.3	11.21	map00944:Flavone and flavonol biosynthesis;map01100:Metabolic pathways;map00940:Phenylpropanoid biosynthesis;map00950:Isoquinoline alkaloid biosynthesis;map01110:Biosynthesis of secondary metabolites
TR23490|c0_g6	22.78	13.51	19.94	map00500:Starch and sucrose metabolism;map00520:Amino sugar and nucleotide sugar metabolism;map01110:Biosynthesis of secondary metabolites
TR44098|c0_g1	22.77	5.99	0	map00270:Cysteine and methionine metabolism;map00904:Diterpenoid biosynthesis;map00941:Flavonoid biosynthesis;map00950:Isoquinoline alkaloid biosynthesis;map01100:Metabolic pathways;map01110:Biosynthesis of secondary metabolites
TR33301|c0_g3	22.75	38.92	43.24	map00380:Tryptophan metabolism;map00460:Cyanoamino acid metabolism;map00909:Sesquiterpenoid and triterpenoid biosynthesis;map00943:Isoflavonoid biosynthesis;map01110:Biosynthesis of secondary metabolites
TR37177|c0_g3	22.74	34.31	26.1	map00620:Pyruvate metabolism;map00680:Methane metabolism;map00710:Carbon fixation in photosynthetic organisms;map00720:Carbon fixation pathways in prokaryotes;map01100:Metabolic pathways;map01120:Microbial metabolism in diverse environments
TR14625|c2_g2	22.7	21.59	19.13	map04020:Calcium signaling pathway;map04114:Oocyte meiosis;map04270:Vascular smooth muscle contraction;map04713:Circadian entrainment;map04720:Long-term potentiation;map04722:Neurotrophin signaling pathway;map04728:Dopaminergic synapse;map04740:Olfactory transduction;map04744:Phototransduction;map04745:Phototransduction - fly;map04910:Insulin signaling pathway;map04912:GnRH signaling pathway;map0…
TR20069|c1_g6	22.69	40.47	37.22	map00943:Isoflavonoid biosynthesis;map00940:Phenylpropanoid biosynthesis;map00902:Monoterpenoid biosynthesis;map00941:Flavonoid biosynthesis;map00944:Flavone and flavonol biosynthesis;map01100:Metabolic pathways;map01110:Biosynthesis of secondary metabolites
TR13635|c1_g5	22.69	3.33	4.11	map00062:Fatty acid elongation;map01055:Biosynthesis of vancomycin group antibiotics;map00945:Stilbenoid, diarylheptanoid and gingerol biosynthesis;map00941:Flavonoid biosynthesis;map01100:Metabolic pathways;map01110:Biosynthesis of secondary metabolites;map04712:Circadian rhythm - plant
TR19510|c0_g1	22.66	22.09	22.21	map00061:Fatty acid biosynthesis;map00253:Tetracycline biosynthesis;map01110:Biosynthesis of secondary metabolites;map00020:Citrate cycle (TCA cycle);map00620:Pyruvate metabolism;map00280:Valine, leucine and isoleucine degradation;map00630:Glyoxylate and dicarboxylate metabolism;map00640:Propanoate metabolism;map00720:Carbon fixation pathways in prokaryotes;map01100:Metabolic pathways;map01120:Mi…
TR36098|c0_g1	22.64	2.44	0.49	map00562:Inositol phosphate metabolism;map01120:Microbial metabolism in diverse environments;map05110:Vibrio cholerae infection;map05146:Amoebiasis;map00030:Pentose phosphate pathway;map00052:Galactose metabolism;map01100:Metabolic pathways;map04810:Regulation of actin cytoskeleton
TR20020|c1_g2	22.62	27.45	34.16	map04510:Focal adhesion;map04666:Fc gamma R-mediated phagocytosis;map04670:Leukocyte transendothelial migration;map00500:Starch and sucrose metabolism;map00520:Amino sugar and nucleotide sugar metabolism;map01110:Biosynthesis of secondary metabolites;map05110:Vibrio cholerae infection;map05146:Amoebiasis;map00310:Lysine degradation;map04970:Salivary secretion
TR4393|c0_g6	22.61	31.1	28.33	map00500:Starch and sucrose metabolism;map00520:Amino sugar and nucleotide sugar metabolism;map01110:Biosynthesis of secondary metabolites
TR27545|c4_g1	22.6	26.88	18.89	map05110:Vibrio cholerae infection;map05146:Amoebiasis;map00010:Glycolysis / Gluconeogenesis;map00030:Pentose phosphate pathway;map00051:Fructose and mannose metabolism;map00052:Galactose metabolism;map00680:Methane metabolism;map01110:Biosynthesis of secondary metabolites;map01120:Microbial metabolism in diverse environments;map00240:Pyrimidine metabolism;map00540:Lipopolysaccharide biosynthesis…
TR9052|c0_g2	22.59	21.87	16.02	map00360:Phenylalanine metabolism;map00072:Synthesis and degradation of ketone bodies;map00310:Lysine degradation;map00380:Tryptophan metabolism;map00620:Pyruvate metabolism;map00630:Glyoxylate and dicarboxylate metabolism;map00640:Propanoate metabolism;map00650:Butanoate metabolism;map00720:Carbon fixation pathways in prokaryotes;map00900:Terpenoid backbone biosynthesis;map02020:Two-component sy…
TR6717|c0_g1	22.56	21.15	20.66	map00061:Fatty acid biosynthesis;map00253:Tetracycline biosynthesis;map00620:Pyruvate metabolism;map00640:Propanoate metabolism;map00720:Carbon fixation pathways in prokaryotes;map01100:Metabolic pathways;map01120:Microbial metabolism in diverse environments;map04340:Hedgehog signaling pathway;map05144:Malaria;map00281:Geraniol degradation;map01110:Biosynthesis of secondary metabolites;map03440:H…
TR38178|c1_g3	22.55	35.19	41.01	map00941:Flavonoid biosynthesis;map00944:Flavone and flavonol biosynthesis;map01100:Metabolic pathways;map00904:Diterpenoid biosynthesis;map00943:Isoflavonoid biosynthesis;map00902:Monoterpenoid biosynthesis;map01110:Biosynthesis of secondary metabolites
TR11195|c0_g3	22.55	41.75	37.19	map00904:Diterpenoid biosynthesis;map00950:Isoquinoline alkaloid biosynthesis;map00941:Flavonoid biosynthesis;map00943:Isoflavonoid biosynthesis;map00270:Cysteine and methionine metabolism;map01100:Metabolic pathways;map01110:Biosynthesis of secondary metabolites
TR15350|c0_g1	22.55	18.64	20.67	map00051:Fructose and mannose metabolism;map00860:Porphyrin and chlorophyll metabolism;map00010:Glycolysis / Gluconeogenesis;map00260:Glycine, serine and threonine metabolism;map00680:Methane metabolism;map01100:Metabolic pathways;map01110:Biosynthesis of secondary metabolites;map01120:Microbial metabolism in diverse environments
TR16941|c0_g1	22.55	13.57	10.8	map00040:Pentose and glucuronate interconversions;map00500:Starch and sucrose metabolism;map01100:Metabolic pathways
TR38136|c2_g2	22.53	27.96	30.94	map04964:Proximal tubule bicarbonate reclamation;map00680:Methane metabolism;map00720:Carbon fixation pathways in prokaryotes;map00020:Citrate cycle (TCA cycle);map00270:Cysteine and methionine metabolism;map00630:Glyoxylate and dicarboxylate metabolism;map01110:Biosynthesis of secondary metabolites;map00620:Pyruvate metabolism;map00710:Carbon fixation in photosynthetic organisms;map01100:Metabol…
TR40956|c1_g3	22.39	26.86	26.68	map00620:Pyruvate metabolism;map00680:Methane metabolism;map00710:Carbon fixation in photosynthetic organisms;map00720:Carbon fixation pathways in prokaryotes;map01100:Metabolic pathways;map01120:Microbial metabolism in diverse environments
TR9622|c0_g2	22.34	13.56	3.22	map00944:Flavone and flavonol biosynthesis;map00940:Phenylpropanoid biosynthesis;map00941:Flavonoid biosynthesis;map00945:Stilbenoid, diarylheptanoid and gingerol biosynthesis;map00902:Monoterpenoid biosynthesis;map00950:Isoquinoline alkaloid biosynthesis;map01100:Metabolic pathways;map01110:Biosynthesis of secondary metabolites
TR1403|c0_g2	22.34	32.79	34.79	map00460:Cyanoamino acid metabolism;map01110:Biosynthesis of secondary metabolites;map00941:Flavonoid biosynthesis;map00402:Benzoxazinoid biosynthesis;map00940:Phenylpropanoid biosynthesis
TR22361|c2_g6	22.31	17.69	8.3	map00010:Glycolysis / Gluconeogenesis;map00030:Pentose phosphate pathway;map00500:Starch and sucrose metabolism;map00520:Amino sugar and nucleotide sugar metabolism;map01100:Metabolic pathways;map01110:Biosynthesis of secondary metabolites;map01120:Microbial metabolism in diverse environments
TR26788|c0_g1	22.3	3.06	0.73	map00630:Glyoxylate and dicarboxylate metabolism;map00680:Methane metabolism;map00020:Citrate cycle (TCA cycle);map00640:Propanoate metabolism;map00660:C5-Branched dibasic acid metabolism;map00720:Carbon fixation pathways in prokaryotes;map01100:Metabolic pathways;map01110:Biosynthesis of secondary metabolites;map01120:Microbial metabolism in diverse environments
TR17735|c0_g1	22.26	113.68	32.46	map00380:Tryptophan metabolism;map00966:Glucosinolate biosynthesis;map00130:Ubiquinone and other terpenoid-quinone biosynthesis;map00300:Lysine biosynthesis;map00270:Cysteine and methionine metabolism;map00330:Arginine and proline metabolism;map00350:Tyrosine metabolism;map00360:Phenylalanine metabolism;map00400:Phenylalanine, tyrosine and tryptophan biosynthesis;map00401:Novobiocin biosynthesis;…
TR38949|c0_g1	22.23	34.94	27.06	map00250:Alanine, aspartate and glutamate metabolism;map00410:beta-Alanine metabolism;map00430:Taurine and hypotaurine metabolism;map00650:Butanoate metabolism;map01100:Metabolic pathways;map01110:Biosynthesis of secondary metabolites;map04727:GABAergic synapse;map04940:Type I diabetes mellitus
TR25949|c1_g1	22.17	13.95	18.92	map00072:Synthesis and degradation of ketone bodies;map00310:Lysine degradation;map00380:Tryptophan metabolism;map00620:Pyruvate metabolism;map00630:Glyoxylate and dicarboxylate metabolism;map00640:Propanoate metabolism;map00650:Butanoate metabolism;map00720:Carbon fixation pathways in prokaryotes;map00900:Terpenoid backbone biosynthesis;map02020:Two-component system;map00062:Fatty acid elongatio…
TR20306|c0_g9	22.16	18.76	13.24	map00830:Retinol metabolism;map00253:Tetracycline biosynthesis;map01056:Biosynthesis of type II polyketide backbone;map01040:Biosynthesis of unsaturated fatty acids;map01100:Metabolic pathways;map04146:Peroxisome;map00281:Geraniol degradation;map01110:Biosynthesis of secondary metabolites
TR10164|c0_g1	22.14	3.95	2.14	map00965:Betalain biosynthesis;map00906:Carotenoid biosynthesis;map01100:Metabolic pathways;map01110:Biosynthesis of secondary metabolites;map00945:Stilbenoid, diarylheptanoid and gingerol biosynthesis;map00942:Anthocyanin biosynthesis
TR44101|c0_g5	22.12	9.69	12.98	map00941:Flavonoid biosynthesis;map00904:Diterpenoid biosynthesis;map00960:Tropane, piperidine and pyridine alkaloid biosynthesis;map00950:Isoquinoline alkaloid biosynthesis;map01100:Metabolic pathways;map01110:Biosynthesis of secondary metabolites
TR32225|c0_g1	22.12	16.82	14.12	map00950:Isoquinoline alkaloid biosynthesis;map00941:Flavonoid biosynthesis;map00270:Cysteine and methionine metabolism;map01100:Metabolic pathways;map01110:Biosynthesis of secondary metabolites
TR29171|c0_g3	22.12	45.04	26.63	map00540:Lipopolysaccharide biosynthesis;map01100:Metabolic pathways;map01110:Biosynthesis of secondary metabolites;map00500:Starch and sucrose metabolism
TR6976|c1_g2	22.08	13.99	13.45	map04910:Insulin signaling pathway;map04662:B cell receptor signaling pathway;map04664:Fc epsilon RI signaling pathway;map04666:Fc gamma R-mediated phagocytosis;map00562:Inositol phosphate metabolism;map01100:Metabolic pathways;map04070:Phosphatidylinositol signaling system
TR32859|c1_g1	22.06	34.4	37.73	map04145:Phagosome;map01100:Metabolic pathways;map04144:Endocytosis;map04666:Fc gamma R-mediated phagocytosis;map00562:Inositol phosphate metabolism;map04070:Phosphatidylinositol signaling system;map04810:Regulation of actin cytoskeleton
TR11554|c0_g5	22.04	33.47	25.47	map00010:Glycolysis / Gluconeogenesis;map00030:Pentose phosphate pathway;map00500:Starch and sucrose metabolism;map00520:Amino sugar and nucleotide sugar metabolism;map01100:Metabolic pathways;map01110:Biosynthesis of secondary metabolites;map01120:Microbial metabolism in diverse environments
TR23449|c0_g1	22	22.53	22.34	map00901:Indole alkaloid biosynthesis;map00402:Benzoxazinoid biosynthesis;map00941:Flavonoid biosynthesis;map00270:Cysteine and methionine metabolism;map01100:Metabolic pathways;map01110:Biosynthesis of secondary metabolites
TR21513|c0_g2	21.92	25.2	18.6	map00965:Betalain biosynthesis;map00943:Isoflavonoid biosynthesis;map00940:Phenylpropanoid biosynthesis;map00942:Anthocyanin biosynthesis
TR2401|c1_g1	21.92	7.68	2.55	map00270:Cysteine and methionine metabolism;map00941:Flavonoid biosynthesis;map00960:Tropane, piperidine and pyridine alkaloid biosynthesis;map00950:Isoquinoline alkaloid biosynthesis;map01100:Metabolic pathways;map01110:Biosynthesis of secondary metabolites
TR30671|c1_g1	21.92	18.4	21.74	map00040:Pentose and glucuronate interconversions;map00053:Ascorbate and aldarate metabolism;map00520:Amino sugar and nucleotide sugar metabolism;map01100:Metabolic pathways
TR9768|c0_g1	21.92	18.97	22.18	map00562:Inositol phosphate metabolism;map01100:Metabolic pathways;map04070:Phosphatidylinositol signaling system
TR36645|c1_g1	21.91	9.16	8.65	map00906:Carotenoid biosynthesis;map01100:Metabolic pathways;map01110:Biosynthesis of secondary metabolites
TR39841|c0_g1	21.91	8.7	5.24	map00053:Ascorbate and aldarate metabolism;map01100:Metabolic pathways;map01110:Biosynthesis of secondary metabolites
TR18513|c0_g7	21.81	22.16	17.26	map00010:Glycolysis / Gluconeogenesis;map00051:Fructose and mannose metabolism;map00562:Inositol phosphate metabolism;map00710:Carbon fixation in photosynthetic organisms;map01100:Metabolic pathways;map01110:Biosynthesis of secondary metabolites;map01120:Microbial metabolism in diverse environments
TR30702|c1_g2	21.8	23	18.47	map00020:Citrate cycle (TCA cycle);map00630:Glyoxylate and dicarboxylate metabolism;map00720:Carbon fixation pathways in prokaryotes;map00300:Lysine biosynthesis;map01120:Microbial metabolism in diverse environments;map00660:C5-Branched dibasic acid metabolism;map00290:Valine, leucine and isoleucine biosynthesis;map01100:Metabolic pathways;map01110:Biosynthesis of secondary metabolites
TR19681|c0_g1	21.8	6.37	4.99	map00053:Ascorbate and aldarate metabolism;map01100:Metabolic pathways;map00860:Porphyrin and chlorophyll metabolism;map00910:Nitrogen metabolism;map01120:Microbial metabolism in diverse environments;map05110:Vibrio cholerae infection;map05146:Amoebiasis
TR26105|c0_g2	21.78	13.18	11.36	map00500:Starch and sucrose metabolism;map01100:Metabolic pathways
TR18700|c0_g7	21.77	40.02	38.6	map00901:Indole alkaloid biosynthesis;map00402:Benzoxazinoid biosynthesis;map00950:Isoquinoline alkaloid biosynthesis;map01100:Metabolic pathways;map01110:Biosynthesis of secondary metabolites;map00909:Sesquiterpenoid and triterpenoid biosynthesis
TR30612|c0_g2	21.77	21.89	23.51	map01110:Biosynthesis of secondary metabolites;map01120:Microbial metabolism in diverse environments;map00030:Pentose phosphate pathway;map01100:Metabolic pathways;map04520:Adherens junction;map04666:Fc gamma R-mediated phagocytosis;map04810:Regulation of actin cytoskeleton;map05100:Bacterial invasion of epithelial cells;map05131:Shigellosis;map05132:Salmonella infection;map05110:Vibrio cholerae …
TR43865|c0_g2	21.73	3.22	2.71	map00902:Monoterpenoid biosynthesis;map00903:Limonene and pinene degradation;map00402:Benzoxazinoid biosynthesis;map00904:Diterpenoid biosynthesis;map01110:Biosynthesis of secondary metabolites;map00909:Sesquiterpenoid and triterpenoid biosynthesis
TR1356|c0_g1	21.72	25.24	17.38	map00562:Inositol phosphate metabolism;map04070:Phosphatidylinositol signaling system;map04115:p53 signaling pathway;map04150:mTOR signaling pathway;map04151:PI3K-Akt signaling pathway;map04510:Focal adhesion;map04530:Tight junction;map05161:Hepatitis B;map05200:Pathways in cancer;map05213:Endometrial cancer;map05214:Glioma;map05215:Prostate cancer;map05218:Melanoma;map05222:Small cell lung cance…
TR6959|c0_g4	21.71	18.58	20.82	map00100:Steroid biosynthesis;map00909:Sesquiterpenoid and triterpenoid biosynthesis;map01100:Metabolic pathways;map01110:Biosynthesis of secondary metabolites
TR17406|c2_g4	21.7	35.93	24.95	map00270:Cysteine and methionine metabolism;map00920:Sulfur metabolism;map00350:Tyrosine metabolism;map00362:Benzoate degradation;map00627:Aminobenzoate degradation;map00642:Ethylbenzene degradation;map00903:Limonene and pinene degradation;map01120:Microbial metabolism in diverse environments;map00300:Lysine biosynthesis;map01100:Metabolic pathways;map01110:Biosynthesis of secondary metabolites;m…
TR4326|c0_g2	21.69	14.85	13.08	map00010:Glycolysis / Gluconeogenesis;map00020:Citrate cycle (TCA cycle);map00260:Glycine, serine and threonine metabolism;map00280:Valine, leucine and isoleucine degradation;map00620:Pyruvate metabolism;map01110:Biosynthesis of secondary metabolites;map01120:Microbial metabolism in diverse environments;map00480:Glutathione metabolism;map00760:Nicotinate and nicotinamide metabolism;map01100:Metab…
TR9557|c2_g17	21.65	22.57	24.41	map00460:Cyanoamino acid metabolism;map01110:Biosynthesis of secondary metabolites;map00908:Zeatin biosynthesis;map00940:Phenylpropanoid biosynthesis;map00941:Flavonoid biosynthesis
TR1321|c0_g2	21.63	28.05	27.12	map00360:Phenylalanine metabolism;map00940:Phenylpropanoid biosynthesis;map01100:Metabolic pathways;map01110:Biosynthesis of secondary metabolites
TR19597|c0_g3	21.62	26.42	9.6	map00940:Phenylpropanoid biosynthesis;map01100:Metabolic pathways;map01110:Biosynthesis of secondary metabolites
TR1333|c0_g1	21.61	25.9	23.12	map00900:Terpenoid backbone biosynthesis
TR16943|c2_g2	21.61	50.73	31.7	map00500:Starch and sucrose metabolism;map01100:Metabolic pathways
TR22697|c3_g1	21.61	20.45	20.75	map00280:Valine, leucine and isoleucine degradation;map00410:beta-Alanine metabolism;map00562:Inositol phosphate metabolism;map00640:Propanoate metabolism;map01100:Metabolic pathways
TR14342|c0_g1	21.6	24.53	21.54	map00562:Inositol phosphate metabolism;map01100:Metabolic pathways;map04070:Phosphatidylinositol signaling system
TR5283|c0_g3	21.59	40.88	16.59	map00500:Starch and sucrose metabolism;map00520:Amino sugar and nucleotide sugar metabolism;map01100:Metabolic pathways
TR10162|c0_g1	21.48	13.26	7.93	map00904:Diterpenoid biosynthesis;map00270:Cysteine and methionine metabolism;map00960:Tropane, piperidine and pyridine alkaloid biosynthesis;map00941:Flavonoid biosynthesis;map01100:Metabolic pathways;map01110:Biosynthesis of secondary metabolites
TR1403|c0_g1	21.48	51.52	50.2	map00460:Cyanoamino acid metabolism;map01110:Biosynthesis of secondary metabolites;map00908:Zeatin biosynthesis;map00402:Benzoxazinoid biosynthesis;map00940:Phenylpropanoid biosynthesis
TR17393|c0_g1	21.48	17.69	14.62	map00960:Tropane, piperidine and pyridine alkaloid biosynthesis;map01110:Biosynthesis of secondary metabolites;map00270:Cysteine and methionine metabolism;map00330:Arginine and proline metabolism;map00410:beta-Alanine metabolism;map00480:Glutathione metabolism;map01100:Metabolic pathways
TR38358|c0_g1	21.48	23.1	15.13	map00500:Starch and sucrose metabolism;map00520:Amino sugar and nucleotide sugar metabolism;map01100:Metabolic pathways
TR12035|c0_g12	21.47	6.41	1.89	map00941:Flavonoid biosynthesis;map01100:Metabolic pathways;map04712:Circadian rhythm - plant;map00945:Stilbenoid, diarylheptanoid and gingerol biosynthesis;map01110:Biosynthesis of secondary metabolites
TR30749|c0_g4	21.45	37.77	28.34	map00950:Isoquinoline alkaloid biosynthesis;map00904:Diterpenoid biosynthesis;map00941:Flavonoid biosynthesis;map00943:Isoflavonoid biosynthesis;map01100:Metabolic pathways;map01110:Biosynthesis of secondary metabolites
TR40059|c0_g1	21.4	22.84	27.1	map00562:Inositol phosphate metabolism;map01100:Metabolic pathways;map04070:Phosphatidylinositol signaling system
TR27737|c1_g1	21.39	21.18	12.02	map00943:Isoflavonoid biosynthesis;map00940:Phenylpropanoid biosynthesis;map00941:Flavonoid biosynthesis;map01110:Biosynthesis of secondary metabolites
TR44028|c2_g1	21.39	3.14	4.6	map00040:Pentose and glucuronate interconversions;map00500:Starch and sucrose metabolism;map01100:Metabolic pathways
TR652|c0_g2	21.36	22.67	24.06	map00260:Glycine, serine and threonine metabolism;map00460:Cyanoamino acid metabolism;map00630:Glyoxylate and dicarboxylate metabolism;map00670:One carbon pool by folate;map00680:Methane metabolism;map01100:Metabolic pathways;map01110:Biosynthesis of secondary metabolites;map01120:Microbial metabolism in diverse environments
TR33392|c1_g1	21.34	2.14	0.6	map00053:Ascorbate and aldarate metabolism;map01100:Metabolic pathways
TR38147|c0_g1	21.32	21.63	22.06	map00280:Valine, leucine and isoleucine degradation;map00010:Glycolysis / Gluconeogenesis;map00620:Pyruvate metabolism;map00020:Citrate cycle (TCA cycle);map00310:Lysine degradation;map01100:Metabolic pathways;map01110:Biosynthesis of secondary metabolites;map01120:Microbial metabolism in diverse environments
TR29462|c0_g1	21.31	43.55	62.8	map00500:Starch and sucrose metabolism;map01100:Metabolic pathways
TR29487|c1_g4	21.28	26.08	17.55	map00500:Starch and sucrose metabolism;map00520:Amino sugar and nucleotide sugar metabolism;map01100:Metabolic pathways
TR20034|c0_g1	21.25	40.79	30.81	map00943:Isoflavonoid biosynthesis;map00965:Betalain biosynthesis;map00940:Phenylpropanoid biosynthesis;map00942:Anthocyanin biosynthesis
TR42707|c0_g1	21.19	16.13	11.07	map00900:Terpenoid backbone biosynthesis;map01100:Metabolic pathways;map01110:Biosynthesis of secondary metabolites;map04976:Bile secretion
TR37590|c1_g2	21.18	29.89	24.85	map00627:Aminobenzoate degradation;map00903:Limonene and pinene degradation;map00930:Caprolactam degradation;map00960:Tropane, piperidine and pyridine alkaloid biosynthesis;map01120:Microbial metabolism in diverse environments;map00061:Fatty acid biosynthesis;map00071:Fatty acid metabolism;map03320:PPAR signaling pathway;map04146:Peroxisome;map04920:Adipocytokine signaling pathway;map00130:Ubiqui…
TR19489|c0_g1	21.17	21.75	18.96	map00280:Valine, leucine and isoleucine degradation;map00630:Glyoxylate and dicarboxylate metabolism;map05110:Vibrio cholerae infection;map05146:Amoebiasis;map00650:Butanoate metabolism;map01100:Metabolic pathways
TR20312|c0_g5	21.15	20.45	17.89	map00253:Tetracycline biosynthesis;map01056:Biosynthesis of type II polyketide backbone;map01110:Biosynthesis of secondary metabolites;map00830:Retinol metabolism;map04146:Peroxisome;map00361:Chlorocyclohexane and chlorobenzene degradation;map01120:Microbial metabolism in diverse environments;map00140:Steroid hormone biosynthesis;map00980:Metabolism of xenobiotics by cytochrome P450;map01100:Meta…
TR3836|c1_g1	21.13	29.36	23.4	map00941:Flavonoid biosynthesis;map00940:Phenylpropanoid biosynthesis;map01100:Metabolic pathways;map01110:Biosynthesis of secondary metabolites;map05202:Transcriptional misregulation in cancer;map04520:Adherens junction;map04666:Fc gamma R-mediated phagocytosis;map04810:Regulation of actin cytoskeleton;map05100:Bacterial invasion of epithelial cells;map05131:Shigellosis;map05132:Salmonella infec…
TR22612|c1_g1	21.11	9.19	7.36	map00040:Pentose and glucuronate interconversions;map00500:Starch and sucrose metabolism;map01100:Metabolic pathways
TR36079|c0_g5	21.1	40.7	10.13	map00944:Flavone and flavonol biosynthesis;map01100:Metabolic pathways;map00940:Phenylpropanoid biosynthesis;map00950:Isoquinoline alkaloid biosynthesis;map01110:Biosynthesis of secondary metabolites
TR13479|c0_g2	21.09	15.91	18.56	map00030:Pentose phosphate pathway;map00040:Pentose and glucuronate interconversions;map00710:Carbon fixation in photosynthetic organisms;map01100:Metabolic pathways;map01110:Biosynthesis of secondary metabolites;map00051:Fructose and mannose metabolism;map01120:Microbial metabolism in diverse environments
TR16237|c0_g1	21.08	5.35	4.58	map00010:Glycolysis / Gluconeogenesis;map00270:Cysteine and methionine metabolism;map00620:Pyruvate metabolism;map00640:Propanoate metabolism;map01100:Metabolic pathways;map01110:Biosynthesis of secondary metabolites;map01120:Microbial metabolism in diverse environments;map05110:Vibrio cholerae infection;map05146:Amoebiasis;map05144:Malaria;map04970:Salivary secretion;map04510:Focal adhesion;map0…
TR20171|c1_g2	21.08	11.81	18.17	map00562:Inositol phosphate metabolism;map01120:Microbial metabolism in diverse environments;map00030:Pentose phosphate pathway;map00052:Galactose metabolism;map01100:Metabolic pathways
TR28670|c0_g1	21.08	30.47	22.98	map00620:Pyruvate metabolism;map00680:Methane metabolism;map00710:Carbon fixation in photosynthetic organisms;map00720:Carbon fixation pathways in prokaryotes;map01100:Metabolic pathways;map01120:Microbial metabolism in diverse environments
TR20913|c0_g1	21.05	2.84	0.59	map00630:Glyoxylate and dicarboxylate metabolism;map00680:Methane metabolism;map00020:Citrate cycle (TCA cycle);map00640:Propanoate metabolism;map00660:C5-Branched dibasic acid metabolism;map00720:Carbon fixation pathways in prokaryotes;map01100:Metabolic pathways;map01110:Biosynthesis of secondary metabolites;map01120:Microbial metabolism in diverse environments
TR38925|c0_g1	21.04	11.88	22.73	map00380:Tryptophan metabolism;map00630:Glyoxylate and dicarboxylate metabolism;map01110:Biosynthesis of secondary metabolites;map04146:Peroxisome;map05014:Amyotrophic lateral sclerosis (ALS)
TR21398|c1_g3	21.04	13.85	21.55	map04145:Phagosome;map00562:Inositol phosphate metabolism;map01100:Metabolic pathways;map04070:Phosphatidylinositol signaling system;map04144:Endocytosis;map04666:Fc gamma R-mediated phagocytosis;map04810:Regulation of actin cytoskeleton
TR13662|c0_g1	21	60.42	41.47	map00500:Starch and sucrose metabolism;map01100:Metabolic pathways
TR1321|c0_g1	20.99	15.02	14.4	map00360:Phenylalanine metabolism;map00940:Phenylpropanoid biosynthesis;map01100:Metabolic pathways;map01110:Biosynthesis of secondary metabolites
TR10092|c1_g1	20.98	26.4	21.7	map00052:Galactose metabolism;map00511:Other glycan degradation;map00531:Glycosaminoglycan degradation;map00600:Sphingolipid metabolism;map00604:Glycosphingolipid biosynthesis - ganglio series;map01100:Metabolic pathways;map04142:Lysosome
TR37595|c1_g3	20.98	13.4	10.7	map00052:Galactose metabolism;map01120:Microbial metabolism in diverse environments;map01110:Biosynthesis of secondary metabolites;map00500:Starch and sucrose metabolism;map00520:Amino sugar and nucleotide sugar metabolism;map01100:Metabolic pathways
TR39540|c0_g1	20.97	15.16	9.3	map00940:Phenylpropanoid biosynthesis;map01100:Metabolic pathways;map00941:Flavonoid biosynthesis;map00943:Isoflavonoid biosynthesis;map01110:Biosynthesis of secondary metabolites;map00620:Pyruvate metabolism;map00640:Propanoate metabolism
TR40961|c2_g5	20.95	11.37	3.44	map00360:Phenylalanine metabolism;map00940:Phenylpropanoid biosynthesis;map01100:Metabolic pathways;map01110:Biosynthesis of secondary metabolites;map04810:Regulation of actin cytoskeleton
TR10464|c0_g1	20.91	13.29	18.14	map00902:Monoterpenoid biosynthesis;map01110:Biosynthesis of secondary metabolites
TR29391|c0_g1	20.87	24.68	16.25	map00380:Tryptophan metabolism;map00630:Glyoxylate and dicarboxylate metabolism;map01100:Metabolic pathways
TR31797|c1_g1	20.84	13.7	17.96	map00500:Starch and sucrose metabolism;map01100:Metabolic pathways
TR40081|c2_g1	20.8	12.92	13.42	map00010:Glycolysis / Gluconeogenesis;map00561:Glycerolipid metabolism;map00930:Caprolactam degradation;map01120:Microbial metabolism in diverse environments;map00040:Pentose and glucuronate interconversions;map01100:Metabolic pathways;map00950:Isoquinoline alkaloid biosynthesis;map00941:Flavonoid biosynthesis;map01110:Biosynthesis of secondary metabolites
TR19189|c0_g1	20.78	21.59	21.13	map00401:Novobiocin biosynthesis;map01110:Biosynthesis of secondary metabolites;map00630:Glyoxylate and dicarboxylate metabolism;map00650:Butanoate metabolism;map00623:Toluene degradation;map01120:Microbial metabolism in diverse environments;map00140:Steroid hormone biosynthesis;map01100:Metabolic pathways
TR23769|c0_g2	20.7	20.72	6.48	map00940:Phenylpropanoid biosynthesis
TR24182|c0_g1	20.69	15.94	11.64	map00062:Fatty acid elongation;map01040:Biosynthesis of unsaturated fatty acids;map00140:Steroid hormone biosynthesis;map00430:Taurine and hypotaurine metabolism;map00040:Pentose and glucuronate interconversions;map01100:Metabolic pathways;map01056:Biosynthesis of type II polyketide backbone;map01110:Biosynthesis of secondary metabolites
TR38126|c0_g1	20.67	9.36	9.2	map00942:Anthocyanin biosynthesis;map00940:Phenylpropanoid biosynthesis;map00943:Isoflavonoid biosynthesis;map00965:Betalain biosynthesis;map01110:Biosynthesis of secondary metabolites;map00945:Stilbenoid, diarylheptanoid and gingerol biosynthesis
TR33236|c0_g1	20.67	24.22	24.82	map04114:Oocyte meiosis;map00562:Inositol phosphate metabolism;map01100:Metabolic pathways;map04064:NF-kappa B signaling pathway;map04660:T cell receptor signaling pathway;map04664:Fc epsilon RI signaling pathway;map04722:Neurotrophin signaling pathway;map05120:Epithelial cell signaling in Helicobacter pylori infection;map05169:Epstein-Barr virus infection;map04010:MAPK signaling pathway;map04011…
TR9633|c1_g3	20.66	21.24	4.75	map00940:Phenylpropanoid biosynthesis;map01100:Metabolic pathways;map01110:Biosynthesis of secondary metabolites
TR13457|c0_g1	20.66	35.16	31.5	map00620:Pyruvate metabolism;map00680:Methane metabolism;map00710:Carbon fixation in photosynthetic organisms;map00720:Carbon fixation pathways in prokaryotes;map01100:Metabolic pathways;map01120:Microbial metabolism in diverse environments
TR1148|c0_g1	20.64	23.45	21.7	map00900:Terpenoid backbone biosynthesis
TR38178|c0_g1	20.63	3.52	5.4	map00941:Flavonoid biosynthesis;map00944:Flavone and flavonol biosynthesis;map00943:Isoflavonoid biosynthesis;map00904:Diterpenoid biosynthesis;map00940:Phenylpropanoid biosynthesis;map01100:Metabolic pathways;map01110:Biosynthesis of secondary metabolites
[truncated: 3,083 more rows]
