# Supplementary material for: De novo assembly and annotation of the Zhe-Maidong (Ophiopogon japonicus (L.f.) Ker-Gawl) transcriptome in different growth stages
Source: Sci Rep. 2017 Jun 15;7:3616. doi: 10.1038/s41598-017-03937-w (PMC5472570; doi:10.1038/s41598-017-03937-w)
Supplement: Supplementary file 3 — Table S3 [file 41598_2017_3937_MOESM3_ESM.xls]

## Sheet: Y1_vs_Y2-down
gene	Y1	Y2	log2(FoldChange)	P-value	Q-value(Benjamini et al. 1995)	KEGG annotation
TR4326|c0_g3	20	5	2	0.00656584	0.0428073	map00010:Glycolysis / Gluconeogenesis;map00020:Citrate cycle (TCA cycle);map00260:Glycine, serine and threonine metabolism;map00280:Valine, leucine and isoleucine degradation;map00620:Pyruvate metabolism;map01110:Biosynthesis of secondary metabolites;map01120:Microbial metabolism in diverse environments;map00760:Nicotinate and nicotinamide metabolism;map01100:Metabolic pathways
TR36585|c0_g1	39	12	1.70044	0.000920765	0.00947689	map00010:Glycolysis / Gluconeogenesis;map00020:Citrate cycle (TCA cycle);map00620:Pyruvate metabolism;map00710:Carbon fixation in photosynthetic organisms;map01100:Metabolic pathways;map01110:Biosynthesis of secondary metabolites;map01120:Microbial metabolism in diverse environments
TR38654|c0_g1	73	5	3.8679	8.09377e-15	4.29525e-13	map00010:Glycolysis / Gluconeogenesis;map00030:Pentose phosphate pathway;map00051:Fructose and mannose metabolism;map00052:Galactose metabolism;map00680:Methane metabolism;map01100:Metabolic pathways;map01110:Biosynthesis of secondary metabolites;map01120:Microbial metabolism in diverse environments
TR2871|c0_g1	45	3	3.90689	9.26145e-10	3.31216e-08	map00010:Glycolysis / Gluconeogenesis;map00030:Pentose phosphate pathway;map00051:Fructose and mannose metabolism;map00052:Galactose metabolism;map00680:Methane metabolism;map01100:Metabolic pathways;map01110:Biosynthesis of secondary metabolites;map01120:Microbial metabolism in diverse environments
TR27580|c1_g1	148	71	1.05971	5.63121e-05	0.000901713	map00010:Glycolysis / Gluconeogenesis;map00030:Pentose phosphate pathway;map00051:Fructose and mannose metabolism;map00052:Galactose metabolism;map00680:Methane metabolism;map01100:Metabolic pathways;map01110:Biosynthesis of secondary metabolites;map01120:Microbial metabolism in diverse environments
TR22332|c0_g10	274	108	1.34314	1.87801e-12	8.52001e-11	map00010:Glycolysis / Gluconeogenesis;map00071:Fatty acid metabolism;map00350:Tyrosine metabolism;map00625:Chloroalkane and chloroalkene degradation;map00626:Naphthalene degradation;map00680:Methane metabolism;map00830:Retinol metabolism;map00980:Metabolism of xenobiotics by cytochrome P450;map00982:Drug metabolism - cytochrome P450;map01100:Metabolic pathways;map01110:Biosynthesis of secondary m…
TR10086|c1_g10	162	72	1.16993	2.64394e-06	5.75272e-05	map00010:Glycolysis / Gluconeogenesis;map00071:Fatty acid metabolism;map00350:Tyrosine metabolism;map00625:Chloroalkane and chloroalkene degradation;map00626:Naphthalene degradation;map00680:Methane metabolism;map00830:Retinol metabolism;map00980:Metabolism of xenobiotics by cytochrome P450;map00982:Drug metabolism - cytochrome P450;map01100:Metabolic pathways;map01110:Biosynthesis of secondary m…
TR10086|c1_g4	1093	406	1.42874	1.64722e-50	2.38301e-48	map00010:Glycolysis / Gluconeogenesis;map00071:Fatty acid metabolism;map00350:Tyrosine metabolism;map00625:Chloroalkane and chloroalkene degradation;map00626:Naphthalene degradation;map00680:Methane metabolism;map00830:Retinol metabolism;map00980:Metabolism of xenobiotics by cytochrome P450;map00982:Drug metabolism - cytochrome P450;map01100:Metabolic pathways;map01110:Biosynthesis of secondary m…
TR10086|c1_g2	224	31	2.85316	1.79678e-31	1.78027e-29	map00010:Glycolysis / Gluconeogenesis;map00071:Fatty acid metabolism;map00350:Tyrosine metabolism;map00625:Chloroalkane and chloroalkene degradation;map00626:Naphthalene degradation;map00680:Methane metabolism;map00830:Retinol metabolism;map00980:Metabolism of xenobiotics by cytochrome P450;map00982:Drug metabolism - cytochrome P450;map01100:Metabolic pathways;map01110:Biosynthesis of secondary m…
TR2897|c1_g11	295	24	3.61961	4.80172e-52	7.05923e-50	map00010:Glycolysis / Gluconeogenesis;map00071:Fatty acid metabolism;map00350:Tyrosine metabolism;map00830:Retinol metabolism;map00980:Metabolism of xenobiotics by cytochrome P450;map00982:Drug metabolism - cytochrome P450;map01100:Metabolic pathways;map05204:Chemical carcinogenesis
TR10086|c1_g11	1769	540	1.7119	1.2022e-111	3.2374e-109	map00010:Glycolysis / Gluconeogenesis;map00071:Fatty acid metabolism;map00625:Chloroalkane and chloroalkene degradation;map00626:Naphthalene degradation;map00680:Methane metabolism;map00830:Retinol metabolism;map00980:Metabolism of xenobiotics by cytochrome P450;map00982:Drug metabolism - cytochrome P450;map01110:Biosynthesis of secondary metabolites;map05204:Chemical carcinogenesis;map00350:Tyro…
TR2897|c1_g7	342	34	3.33039	1.29541e-55	2.02484e-53	map00010:Glycolysis / Gluconeogenesis;map00071:Fatty acid metabolism;map00625:Chloroalkane and chloroalkene degradation;map00626:Naphthalene degradation;map00680:Methane metabolism;map00830:Retinol metabolism;map00980:Metabolism of xenobiotics by cytochrome P450;map00982:Drug metabolism - cytochrome P450;map01110:Biosynthesis of secondary metabolites;map05204:Chemical carcinogenesis;map00350:Tyro…
TR2897|c1_g10	80	17	2.23447	3.23995e-09	1.08856e-07	map00010:Glycolysis / Gluconeogenesis;map00071:Fatty acid metabolism;map00625:Chloroalkane and chloroalkene degradation;map00626:Naphthalene degradation;map00680:Methane metabolism;map00830:Retinol metabolism;map00980:Metabolism of xenobiotics by cytochrome P450;map00982:Drug metabolism - cytochrome P450;map01110:Biosynthesis of secondary metabolites;map05204:Chemical carcinogenesis;map00350:Tyro…
TR27942|c0_g1	35	8	2.12928	0.000159533	0.00221431	map00010:Glycolysis / Gluconeogenesis;map00270:Cysteine and methionine metabolism;map00620:Pyruvate metabolism;map00640:Propanoate metabolism;map01100:Metabolic pathways;map01110:Biosynthesis of secondary metabolites;map01120:Microbial metabolism in diverse environments;map05110:Vibrio cholerae infection;map05146:Amoebiasis;map05144:Malaria;map04970:Salivary secretion;map04510:Focal adhesion;map0…
TR16237|c0_g1	21	5	2.07039	0.00420845	0.0304577	map00010:Glycolysis / Gluconeogenesis;map00270:Cysteine and methionine metabolism;map00620:Pyruvate metabolism;map00640:Propanoate metabolism;map01100:Metabolic pathways;map01110:Biosynthesis of secondary metabolites;map01120:Microbial metabolism in diverse environments;map05110:Vibrio cholerae infection;map05146:Amoebiasis;map05144:Malaria;map04970:Salivary secretion;map04510:Focal adhesion;map0…
TR39032|c0_g1	419	122	1.78007	1.2988e-29	1.23296e-27	map00010:Glycolysis / Gluconeogenesis;map00380:Tryptophan metabolism;map00360:Phenylalanine metabolism;map00620:Pyruvate metabolism;map00290:Valine, leucine and isoleucine biosynthesis;map00650:Butanoate metabolism;map00660:C5-Branched dibasic acid metabolism;map00770:Pantothenate and CoA biosynthesis;map01100:Metabolic pathways;map01110:Biosynthesis of secondary metabolites
TR38908|c0_g1	87	40	1.12102	0.00101377	0.0102479	map00010:Glycolysis / Gluconeogenesis;map00710:Carbon fixation in photosynthetic organisms;map01100:Metabolic pathways;map01110:Biosynthesis of secondary metabolites;map01120:Microbial metabolism in diverse environments
TR17569|c0_g2	686	225	1.60828	6.27403e-40	7.65198e-38	map00010:Glycolysis / Gluconeogenesis;map00710:Carbon fixation in photosynthetic organisms;map01110:Biosynthesis of secondary metabolites;map01120:Microbial metabolism in diverse environments;map04066:HIF-1 signaling pathway;map05010:Alzheimer's disease;map00750:Vitamin B6 metabolism;map01100:Metabolic pathways
TR10401|c0_g2	649	208	1.64163	3.14896e-39	3.79798e-37	map00010:Glycolysis / Gluconeogenesis;map00710:Carbon fixation in photosynthetic organisms;map01110:Biosynthesis of secondary metabolites;map01120:Microbial metabolism in diverse environments;map04066:HIF-1 signaling pathway;map05010:Alzheimer's disease;map00750:Vitamin B6 metabolism;map01100:Metabolic pathways
TR36115|c1_g1	497	169	1.55622	8.89986e-28	7.89741e-26	map00010:Glycolysis / Gluconeogenesis;map00710:Carbon fixation in photosynthetic organisms;map01110:Biosynthesis of secondary metabolites;map01120:Microbial metabolism in diverse environments;map04066:HIF-1 signaling pathway;map05010:Alzheimer's disease;map00750:Vitamin B6 metabolism;map01100:Metabolic pathways
TR27339|c0_g2	476	164	1.53727	4.11449e-26	3.49157e-24	map00010:Glycolysis / Gluconeogenesis;map00710:Carbon fixation in photosynthetic organisms;map01110:Biosynthesis of secondary metabolites;map01120:Microbial metabolism in diverse environments;map04066:HIF-1 signaling pathway;map05010:Alzheimer's disease;map00750:Vitamin B6 metabolism;map01100:Metabolic pathways
TR10401|c0_g1	190	62	1.61566	2.77564e-12	1.23553e-10	map00010:Glycolysis / Gluconeogenesis;map00710:Carbon fixation in photosynthetic organisms;map01110:Biosynthesis of secondary metabolites;map01120:Microbial metabolism in diverse environments;map04066:HIF-1 signaling pathway;map05010:Alzheimer's disease;map00750:Vitamin B6 metabolism;map01100:Metabolic pathways
TR17569|c0_g1	173	59	1.55199	1.28984e-10	5.01868e-09	map00010:Glycolysis / Gluconeogenesis;map00710:Carbon fixation in photosynthetic organisms;map01110:Biosynthesis of secondary metabolites;map01120:Microbial metabolism in diverse environments;map04066:HIF-1 signaling pathway;map05010:Alzheimer's disease;map00750:Vitamin B6 metabolism;map01100:Metabolic pathways
TR30698|c0_g1	787	231	1.76847	1.58628e-53	2.3705e-51	map00010:Glycolysis / Gluconeogenesis;map01110:Biosynthesis of secondary metabolites;map00380:Tryptophan metabolism;map00360:Phenylalanine metabolism;map00620:Pyruvate metabolism;map00330:Arginine and proline metabolism;map01100:Metabolic pathways
TR4836|c0_g1	19	0	5.24793	1.63972e-05	0.000302761	map00030:Pentose phosphate pathway;map01100:Metabolic pathways;map01120:Microbial metabolism in diverse environments;map00524:Butirosin and neomycin biosynthesis;map01110:Biosynthesis of secondary metabolites;map05110:Vibrio cholerae infection;map05146:Amoebiasis;map04970:Salivary secretion;map04510:Focal adhesion;map04666:Fc gamma R-mediated phagocytosis;map04670:Leukocyte transendothelial migra…
TR7971|c0_g5	335	31	3.43382	3.96321e-56	6.23064e-54	map00040:Pentose and glucuronate interconversions;map00500:Starch and sucrose metabolism;map01100:Metabolic pathways
TR44028|c3_g3	144	11	3.71049	8.07069e-27	6.97946e-25	map00040:Pentose and glucuronate interconversions;map00500:Starch and sucrose metabolism;map01100:Metabolic pathways
TR44028|c2_g1	21	3	2.80735	0.000402397	0.00485333	map00040:Pentose and glucuronate interconversions;map00500:Starch and sucrose metabolism;map01100:Metabolic pathways
TR37583|c0_g1	152	23	2.72437	9.23085e-21	6.46223e-19	map00040:Pentose and glucuronate interconversions;map00900:Terpenoid backbone biosynthesis;map00981:Insect hormone biosynthesis;map01110:Biosynthesis of secondary metabolites;map00051:Fructose and mannose metabolism;map00072:Synthesis and degradation of ketone bodies;map00650:Butanoate metabolism;map00623:Toluene degradation;map01100:Metabolic pathways;map01120:Microbial metabolism in diverse env…
TR37788|c0_g1	35	10	1.80735	0.000937611	0.0096157	map00051:Fructose and mannose metabolism;map00500:Starch and sucrose metabolism;map00520:Amino sugar and nucleotide sugar metabolism;map00521:Streptomycin biosynthesis;map00523:Polyketide sugar unit biosynthesis;map01100:Metabolic pathways;map01110:Biosynthesis of secondary metabolites;map00540:Lipopolysaccharide biosynthesis
TR21543|c1_g5	199	35	2.50734	4.13763e-24	3.26659e-22	map00051:Fructose and mannose metabolism;map00520:Amino sugar and nucleotide sugar metabolism;map01100:Metabolic pathways;map01110:Biosynthesis of secondary metabolites
TR21543|c1_g4	129	21	2.61891	4.71054e-17	2.82816e-15	map00051:Fructose and mannose metabolism;map00520:Amino sugar and nucleotide sugar metabolism;map01100:Metabolic pathways;map01110:Biosynthesis of secondary metabolites
TR21543|c1_g6	107	17	2.654	1.25117e-14	6.5693e-13	map00051:Fructose and mannose metabolism;map00520:Amino sugar and nucleotide sugar metabolism;map01100:Metabolic pathways;map01110:Biosynthesis of secondary metabolites
TR3883|c0_g2	88	18	2.28951	2.62517e-10	9.93717e-09	map00051:Fructose and mannose metabolism;map00520:Amino sugar and nucleotide sugar metabolism;map01100:Metabolic pathways;map01110:Biosynthesis of secondary metabolites
TR25540|c0_g1	13	1	3.70044	0.00129257	0.0125374	map00051:Fructose and mannose metabolism;map00520:Amino sugar and nucleotide sugar metabolism;map01100:Metabolic pathways;map01110:Biosynthesis of secondary metabolites
TR21543|c1_g1	57	9	2.66297	1.70043e-08	5.24516e-07	map00051:Fructose and mannose metabolism;map00520:Amino sugar and nucleotide sugar metabolism;map01100:Metabolic pathways;map01110:Biosynthesis of secondary metabolites;map04622:RIG-I-like receptor signaling pathway
TR34588|c0_g1	60	17	1.81943	1.32192e-05	0.000249676	map00051:Fructose and mannose metabolism;map00521:Streptomycin biosynthesis;map00523:Polyketide sugar unit biosynthesis;map00520:Amino sugar and nucleotide sugar metabolism;map01100:Metabolic pathways;map01110:Biosynthesis of secondary metabolites
TR3883|c0_g1	207	42	2.30117	2.29004e-22	1.69479e-20	map00051:Fructose and mannose metabolism;map00521:Streptomycin biosynthesis;map00523:Polyketide sugar unit biosynthesis;map00540:Lipopolysaccharide biosynthesis;map00500:Starch and sucrose metabolism;map00520:Amino sugar and nucleotide sugar metabolism;map01100:Metabolic pathways;map01110:Biosynthesis of secondary metabolites
TR15848|c0_g1	16	1	4	0.000230272	0.00304083	map00052:Galactose metabolism
TR23203|c0_g1	18	1	4.16993	7.33357e-05	0.00113553	map00052:Galactose metabolism;map00500:Starch and sucrose metabolism;map01100:Metabolic pathways
TR41970|c0_g1	36	10	1.848	0.000628696	0.00700604	map00052:Galactose metabolism;map00500:Starch and sucrose metabolism;map01100:Metabolic pathways
TR5533|c0_g1	17	0	5.08746	4.9852e-05	0.000812134	map00052:Galactose metabolism;map00500:Starch and sucrose metabolism;map01100:Metabolic pathways;map05110:Vibrio cholerae infection;map05146:Amoebiasis
TR22302|c3_g1	32	9	1.83007	0.00138787	0.0132561	map00052:Galactose metabolism;map01100:Metabolic pathways;map00500:Starch and sucrose metabolism
TR30679|c0_g1	55	16	1.78136	4.18958e-05	0.000698204	map00052:Galactose metabolism;map01110:Biosynthesis of secondary metabolites;map00523:Polyketide sugar unit biosynthesis;map00500:Starch and sucrose metabolism;map00520:Amino sugar and nucleotide sugar metabolism;map01100:Metabolic pathways
TR19603|c0_g1	79	29	1.4458	4.82593e-05	0.000794276	map00052:Galactose metabolism;map01110:Biosynthesis of secondary metabolites;map00523:Polyketide sugar unit biosynthesis;map00500:Starch and sucrose metabolism;map00520:Amino sugar and nucleotide sugar metabolism;map01100:Metabolic pathways
TR6458|c2_g1	122	46	1.40718	8.65489e-07	2.06395e-05	map00053:Ascorbate and aldarate metabolism;map00480:Glutathione metabolism
TR6458|c1_g1	67	29	1.20811	0.0017781	0.0160315	map00053:Ascorbate and aldarate metabolism;map00480:Glutathione metabolism
TR23963|c0_g2	12	1	3.58496	0.00230111	0.0194423	map00053:Ascorbate and aldarate metabolism;map00480:Glutathione metabolism
TR3987|c1_g1	12	1	3.58496	0.00230111	0.0194423	map00053:Ascorbate and aldarate metabolism;map00480:Glutathione metabolism
TR3987|c2_g1	14	2	2.80735	0.00386251	0.0286556	map00053:Ascorbate and aldarate metabolism;map00480:Glutathione metabolism
TR4522|c0_g1	13	2	2.70044	0.0065759	0.0428073	map00053:Ascorbate and aldarate metabolism;map00480:Glutathione metabolism
TR8666|c0_g1	10	1	3.32193	0.00730028	0.045581	map00053:Ascorbate and aldarate metabolism;map00480:Glutathione metabolism
TR19688|c0_g1	231	94	1.29716	4.24842e-10	1.57207e-08	map00053:Ascorbate and aldarate metabolism;map00520:Amino sugar and nucleotide sugar metabolism;map01100:Metabolic pathways;map01110:Biosynthesis of secondary metabolites
TR19683|c0_g4	167	82	1.02615	3.704e-05	0.000627664	map00053:Ascorbate and aldarate metabolism;map00520:Amino sugar and nucleotide sugar metabolism;map01100:Metabolic pathways;map01110:Biosynthesis of secondary metabolites
TR33392|c2_g1	24	1	4.58496	2.45334e-06	5.36806e-05	map00053:Ascorbate and aldarate metabolism;map01100:Metabolic pathways
TR33392|c2_g6	27	3	3.16993	1.69205e-05	0.000310945	map00053:Ascorbate and aldarate metabolism;map01100:Metabolic pathways
TR33392|c1_g1	21	2	3.39232	8.54256e-05	0.00129328	map00053:Ascorbate and aldarate metabolism;map01100:Metabolic pathways
TR33392|c1_g2	13	0	4.70044	0.000483472	0.00560978	map00053:Ascorbate and aldarate metabolism;map01100:Metabolic pathways
TR286|c1_g1	10	1	3.32193	0.00730028	0.045581	map00053:Ascorbate and aldarate metabolism;map01100:Metabolic pathways
TR34424|c0_g1	47	10	2.23266	5.78568e-06	0.00011818	map00053:Ascorbate and aldarate metabolism;map01100:Metabolic pathways;map00860:Porphyrin and chlorophyll metabolism;map00910:Nitrogen metabolism;map01120:Microbial metabolism in diverse environments
TR26010|c0_g1	108	18	2.58496	2.64138e-14	1.36317e-12	map00053:Ascorbate and aldarate metabolism;map01100:Metabolic pathways;map05110:Vibrio cholerae infection;map05146:Amoebiasis;map00860:Porphyrin and chlorophyll metabolism
TR10005|c0_g1	52	9	2.53051	1.89326e-07	5.04333e-06	map00053:Ascorbate and aldarate metabolism;map01100:Metabolic pathways;map05110:Vibrio cholerae infection;map05146:Amoebiasis;map00860:Porphyrin and chlorophyll metabolism
TR19683|c0_g1	425	178	1.25559	2.54678e-16	1.47375e-14	map00053:Ascorbate and aldarate metabolism;map01110:Biosynthesis of secondary metabolites;map00523:Polyketide sugar unit biosynthesis;map00051:Fructose and mannose metabolism;map00500:Starch and sucrose metabolism;map00520:Amino sugar and nucleotide sugar metabolism;map01100:Metabolic pathways
TR19688|c0_g2	280	137	1.03125	7.78949e-08	2.18747e-06	map00053:Ascorbate and aldarate metabolism;map01110:Biosynthesis of secondary metabolites;map00523:Polyketide sugar unit biosynthesis;map00051:Fructose and mannose metabolism;map00500:Starch and sucrose metabolism;map00520:Amino sugar and nucleotide sugar metabolism;map01100:Metabolic pathways
TR723|c0_g3	491	142	1.78983	1.01627e-34	1.09684e-32	map00061:Fatty acid biosynthesis;map01040:Biosynthesis of unsaturated fatty acids
TR30721|c0_g4	268	86	1.63982	4.04149e-17	2.43723e-15	map00061:Fatty acid biosynthesis;map01040:Biosynthesis of unsaturated fatty acids
TR19845|c0_g1	147	29	2.34169	1.03069e-16	6.10063e-15	map00061:Fatty acid biosynthesis;map01040:Biosynthesis of unsaturated fatty acids
TR30721|c0_g6	234	76	1.62244	6.96496e-15	3.71798e-13	map00061:Fatty acid biosynthesis;map01040:Biosynthesis of unsaturated fatty acids
TR14867|c0_g1	130	28	2.21501	6.553e-14	3.27622e-12	map00061:Fatty acid biosynthesis;map01040:Biosynthesis of unsaturated fatty acids
TR30721|c0_g8	60	9	2.73697	3.90976e-09	1.30155e-07	map00061:Fatty acid biosynthesis;map01040:Biosynthesis of unsaturated fatty acids
TR30721|c0_g3	116	35	1.7287	6.72007e-09	2.17973e-07	map00061:Fatty acid biosynthesis;map01040:Biosynthesis of unsaturated fatty acids
TR723|c0_g2	116	44	1.39855	1.85279e-06	4.16115e-05	map00061:Fatty acid biosynthesis;map01040:Biosynthesis of unsaturated fatty acids
TR13635|c1_g5	22	3	2.87447	0.000238938	0.00313485	map00062:Fatty acid elongation;map01055:Biosynthesis of vancomycin group antibiotics;map00945:Stilbenoid, diarylheptanoid and gingerol biosynthesis;map00941:Flavonoid biosynthesis;map01100:Metabolic pathways;map01110:Biosynthesis of secondary metabolites;map04712:Circadian rhythm - plant
TR4345|c0_g2	59	24	1.29768	0.00159324	0.0146641	map00062:Fatty acid elongation;map01058:Acridone alkaloid biosynthesis;map00945:Stilbenoid, diarylheptanoid and gingerol biosynthesis;map01055:Biosynthesis of vancomycin group antibiotics;map00941:Flavonoid biosynthesis;map01100:Metabolic pathways;map01110:Biosynthesis of secondary metabolites;map04712:Circadian rhythm - plant
TR11531|c0_g8	58	24	1.27302	0.0021427	0.018491	map00062:Fatty acid elongation;map01058:Acridone alkaloid biosynthesis;map01055:Biosynthesis of vancomycin group antibiotics;map00945:Stilbenoid, diarylheptanoid and gingerol biosynthesis;map00941:Flavonoid biosynthesis;map01100:Metabolic pathways;map01110:Biosynthesis of secondary metabolites;map04712:Circadian rhythm - plant
TR12634|c0_g1	22	1	4.45943	7.56714e-06	0.000151497	map00062:Fatty acid elongation;map01110:Biosynthesis of secondary metabolites
TR30470|c0_g1	12	1	3.58496	0.00230111	0.0194423	map00062:Fatty acid elongation;map01110:Biosynthesis of secondary metabolites
TR11531|c0_g1	40	16	1.32193	0.00808425	0.048964	map00062:Fatty acid elongation;map01110:Biosynthesis of secondary metabolites
TR32194|c0_g1	10	1	3.32193	0.00730028	0.045581	map00062:Fatty acid elongation;map01110:Biosynthesis of secondary metabolites;map04970:Salivary secretion;map05110:Vibrio cholerae infection;map05146:Amoebiasis
TR34325|c1_g1	30	8	1.90689	0.00135924	0.0130215	map00071:Fatty acid metabolism;map03320:PPAR signaling pathway
TR37586|c0_g1	238	59	2.01217	4.42786e-21	3.12799e-19	map00072:Synthesis and degradation of ketone bodies;map00280:Valine, leucine and isoleucine degradation;map00650:Butanoate metabolism;map00900:Terpenoid backbone biosynthesis;map01100:Metabolic pathways;map01110:Biosynthesis of secondary metabolites
TR37624|c0_g2	198	62	1.67516	1.72396e-13	8.44062e-12	map00072:Synthesis and degradation of ketone bodies;map00280:Valine, leucine and isoleucine degradation;map00650:Butanoate metabolism;map00900:Terpenoid backbone biosynthesis;map01100:Metabolic pathways;map01110:Biosynthesis of secondary metabolites
TR10062|c1_g1	201	53	1.92313	6.88154e-17	4.10894e-15	map00072:Synthesis and degradation of ketone bodies;map00310:Lysine degradation;map00380:Tryptophan metabolism;map00620:Pyruvate metabolism;map00630:Glyoxylate and dicarboxylate metabolism;map00640:Propanoate metabolism;map00650:Butanoate metabolism;map00720:Carbon fixation pathways in prokaryotes;map00900:Terpenoid backbone biosynthesis;map02020:Two-component system;map00062:Fatty acid elongatio…
TR25949|c1_g3	66	21	1.65208	2.64436e-05	0.000467016	map00072:Synthesis and degradation of ketone bodies;map00310:Lysine degradation;map00380:Tryptophan metabolism;map00620:Pyruvate metabolism;map00630:Glyoxylate and dicarboxylate metabolism;map00640:Propanoate metabolism;map00650:Butanoate metabolism;map00720:Carbon fixation pathways in prokaryotes;map00900:Terpenoid backbone biosynthesis;map02020:Two-component system;map00062:Fatty acid elongatio…
TR3868|c0_g4	68	29	1.22948	0.00134347	0.0128864	map00073:Cutin, suberine and wax biosynthesis;map00940:Phenylpropanoid biosynthesis;map00941:Flavonoid biosynthesis;map00945:Stilbenoid, diarylheptanoid and gingerol biosynthesis;map00960:Tropane, piperidine and pyridine alkaloid biosynthesis;map00904:Diterpenoid biosynthesis;map01100:Metabolic pathways;map01110:Biosynthesis of secondary metabolites
TR23360|c0_g2	30	10	1.58496	0.00635195	0.0421343	map00100:Steroid biosynthesis;map00120:Primary bile acid biosynthesis;map00600:Sphingolipid metabolism;map01100:Metabolic pathways
TR17714|c0_g1	828	267	1.63279	4.18088e-49	5.80155e-47	map00100:Steroid biosynthesis;map00130:Ubiquinone and other terpenoid-quinone biosynthesis;map01100:Metabolic pathways;map01110:Biosynthesis of secondary metabolites;map01052:Type I polyketide structures
TR17747|c0_g1	336	111	1.5979	3.53874e-20	2.41823e-18	map00100:Steroid biosynthesis;map00130:Ubiquinone and other terpenoid-quinone biosynthesis;map01100:Metabolic pathways;map01110:Biosynthesis of secondary metabolites;map01052:Type I polyketide structures
TR11054|c0_g1	16	3	2.41504	0.0051282	0.0356896	map00100:Steroid biosynthesis;map01100:Metabolic pathways
TR44416|c0_g1	10	0	4.32193	0.00278737	0.022718	map00120:Primary bile acid biosynthesis;map00140:Steroid hormone biosynthesis;map00010:Glycolysis / Gluconeogenesis;map00040:Pentose and glucuronate interconversions;map00561:Glycerolipid metabolism;map00930:Caprolactam degradation;map01100:Metabolic pathways;map01110:Biosynthesis of secondary metabolites;map01120:Microbial metabolism in diverse environments
TR1370|c0_g8	220	67	1.71527	2.18347e-15	1.20335e-13	map00130:Ubiquinone and other terpenoid-quinone biosynthesis;map00100:Steroid biosynthesis;map01100:Metabolic pathways;map00522:Biosynthesis of 12-, 14- and 16-membered macrolides;map01052:Type I polyketide structures;map01110:Biosynthesis of secondary metabolites
TR9598|c0_g1	302	113	1.41823	6.1943e-15	3.31962e-13	map00130:Ubiquinone and other terpenoid-quinone biosynthesis;map00100:Steroid biosynthesis;map01100:Metabolic pathways;map00522:Biosynthesis of 12-, 14- and 16-membered macrolides;map01052:Type I polyketide structures;map01110:Biosynthesis of secondary metabolites
TR28372|c1_g1	12	0	4.58496	0.000862663	0.0089946	map00130:Ubiquinone and other terpenoid-quinone biosynthesis;map00270:Cysteine and methionine metabolism;map01100:Metabolic pathways;map01110:Biosynthesis of secondary metabolites
TR35271|c0_g5	189	48	1.97728	1.23312e-16	7.28294e-15	map00130:Ubiquinone and other terpenoid-quinone biosynthesis;map00360:Phenylalanine metabolism;map00940:Phenylpropanoid biosynthesis;map00941:Flavonoid biosynthesis;map00945:Stilbenoid, diarylheptanoid and gingerol biosynthesis;map01100:Metabolic pathways;map00909:Sesquiterpenoid and triterpenoid biosynthesis;map00902:Monoterpenoid biosynthesis;map01110:Biosynthesis of secondary metabolites;map00…
TR13017|c0_g1	305	87	1.80972	1.39844e-22	1.04203e-20	map00130:Ubiquinone and other terpenoid-quinone biosynthesis;map00360:Phenylalanine metabolism;map00940:Phenylpropanoid biosynthesis;map00945:Stilbenoid, diarylheptanoid and gingerol biosynthesis;map00901:Indole alkaloid biosynthesis;map00941:Flavonoid biosynthesis;map00944:Flavone and flavonol biosynthesis;map01100:Metabolic pathways;map00402:Benzoxazinoid biosynthesis;map01110:Biosynthesis of s…
TR35271|c0_g4	59	16	1.88264	8.78975e-06	0.000172483	map00130:Ubiquinone and other terpenoid-quinone biosynthesis;map00360:Phenylalanine metabolism;map00941:Flavonoid biosynthesis;map00945:Stilbenoid, diarylheptanoid and gingerol biosynthesis;map00904:Diterpenoid biosynthesis;map00940:Phenylpropanoid biosynthesis;map00950:Isoquinoline alkaloid biosynthesis;map01100:Metabolic pathways;map01110:Biosynthesis of secondary metabolites
TR23347|c0_g1	59	24	1.29768	0.00159324	0.0146641	map00130:Ubiquinone and other terpenoid-quinone biosynthesis;map00360:Phenylalanine metabolism;map00941:Flavonoid biosynthesis;map00945:Stilbenoid, diarylheptanoid and gingerol biosynthesis;map00966:Glucosinolate biosynthesis;map00232:Caffeine metabolism;map00830:Retinol metabolism;map00980:Metabolism of xenobiotics by cytochrome P450;map00982:Drug metabolism - cytochrome P450;map00983:Drug metab…
TR6766|c1_g1	382	98	1.96272	1.24814e-31	1.24575e-29	map00130:Ubiquinone and other terpenoid-quinone biosynthesis;map00360:Phenylalanine metabolism;map00941:Flavonoid biosynthesis;map00945:Stilbenoid, diarylheptanoid and gingerol biosynthesis;map01100:Metabolic pathways;map00904:Diterpenoid biosynthesis;map01110:Biosynthesis of secondary metabolites;map00940:Phenylpropanoid biosynthesis;map00901:Indole alkaloid biosynthesis
TR35271|c0_g2	116	57	1.02509	0.000594752	0.00667321	map00130:Ubiquinone and other terpenoid-quinone biosynthesis;map00360:Phenylalanine metabolism;map00941:Flavonoid biosynthesis;map00945:Stilbenoid, diarylheptanoid and gingerol biosynthesis;map01100:Metabolic pathways;map00943:Isoflavonoid biosynthesis;map00402:Benzoxazinoid biosynthesis;map01110:Biosynthesis of secondary metabolites;map00940:Phenylpropanoid biosynthesis
TR1370|c0_g4	281	116	1.27645	1.23987e-11	5.2855e-10	map00130:Ubiquinone and other terpenoid-quinone biosynthesis;map01100:Metabolic pathways;map00522:Biosynthesis of 12-, 14- and 16-membered macrolides;map01110:Biosynthesis of secondary metabolites;map01052:Type I polyketide structures
TR9598|c0_g15	49	17	1.52725	0.000750129	0.00813792	map00130:Ubiquinone and other terpenoid-quinone biosynthesis;map01100:Metabolic pathways;map00522:Biosynthesis of 12-, 14- and 16-membered macrolides;map01110:Biosynthesis of secondary metabolites;map01052:Type I polyketide structures
TR1370|c0_g10	167	64	1.3837	1.49108e-08	4.65601e-07	map00130:Ubiquinone and other terpenoid-quinone biosynthesis;map01100:Metabolic pathways;map01052:Type I polyketide structures;map00522:Biosynthesis of 12-, 14- and 16-membered macrolides;map01110:Biosynthesis of secondary metabolites
TR9598|c0_g6	175	80	1.12928	2.61521e-06	5.69248e-05	map00130:Ubiquinone and other terpenoid-quinone biosynthesis;map01100:Metabolic pathways;map01052:Type I polyketide structures;map00522:Biosynthesis of 12-, 14- and 16-membered macrolides;map01110:Biosynthesis of secondary metabolites
TR1370|c0_g11	555	147	1.91667	1.54893e-43	2.00607e-41	map00130:Ubiquinone and other terpenoid-quinone biosynthesis;map01100:Metabolic pathways;map01110:Biosynthesis of secondary metabolites
TR1370|c0_g9	702	240	1.54844	3.35373e-38	3.96581e-36	map00130:Ubiquinone and other terpenoid-quinone biosynthesis;map01100:Metabolic pathways;map01110:Biosynthesis of secondary metabolites
TR1370|c0_g1	530	180	1.558	1.43407e-29	1.35194e-27	map00130:Ubiquinone and other terpenoid-quinone biosynthesis;map01100:Metabolic pathways;map01110:Biosynthesis of secondary metabolites
TR9598|c0_g2	511	177	1.52957	1.14464e-27	1.00913e-25	map00130:Ubiquinone and other terpenoid-quinone biosynthesis;map01100:Metabolic pathways;map01110:Biosynthesis of secondary metabolites
TR9598|c0_g14	236	60	1.97575	2.3179e-20	1.60055e-18	map00130:Ubiquinone and other terpenoid-quinone biosynthesis;map01100:Metabolic pathways;map01110:Biosynthesis of secondary metabolites
TR1370|c0_g5	215	65	1.72583	3.22598e-15	1.75303e-13	map00130:Ubiquinone and other terpenoid-quinone biosynthesis;map01100:Metabolic pathways;map01110:Biosynthesis of secondary metabolites
TR9598|c0_g5	222	77	1.52763	7.17089e-13	3.37425e-11	map00130:Ubiquinone and other terpenoid-quinone biosynthesis;map01100:Metabolic pathways;map01110:Biosynthesis of secondary metabolites
TR9598|c0_g13	148	47	1.65486	2.93712e-10	1.10718e-08	map00130:Ubiquinone and other terpenoid-quinone biosynthesis;map01100:Metabolic pathways;map01110:Biosynthesis of secondary metabolites
TR9598|c0_g3	116	38	1.61005	5.22456e-08	1.50207e-06	map00130:Ubiquinone and other terpenoid-quinone biosynthesis;map01100:Metabolic pathways;map01110:Biosynthesis of secondary metabolites
TR9598|c0_g8	170	73	1.21957	4.97296e-07	1.23519e-05	map00130:Ubiquinone and other terpenoid-quinone biosynthesis;map01100:Metabolic pathways;map01110:Biosynthesis of secondary metabolites
TR1370|c0_g2	134	63	1.08881	7.80791e-05	0.00119942	map00130:Ubiquinone and other terpenoid-quinone biosynthesis;map01100:Metabolic pathways;map01110:Biosynthesis of secondary metabolites
TR1370|c0_g3	154	76	1.01886	8.5248e-05	0.00129311	map00130:Ubiquinone and other terpenoid-quinone biosynthesis;map01100:Metabolic pathways;map01110:Biosynthesis of secondary metabolites
TR9598|c0_g7	118	57	1.04975	0.000373155	0.00459332	map00130:Ubiquinone and other terpenoid-quinone biosynthesis;map01100:Metabolic pathways;map01110:Biosynthesis of secondary metabolites
TR9598|c0_g12	90	43	1.06559	0.00157523	0.0145131	map00130:Ubiquinone and other terpenoid-quinone biosynthesis;map01100:Metabolic pathways;map01110:Biosynthesis of secondary metabolites
TR4590|c0_g1	13	2	2.70044	0.0065759	0.0428073	map00130:Ubiquinone and other terpenoid-quinone biosynthesis;map01110:Biosynthesis of secondary metabolites;map00592:alpha-Linolenic acid metabolism;map01100:Metabolic pathways;map00280:Valine, leucine and isoleucine degradation;map01051:Biosynthesis of ansamycins;map01052:Type I polyketide structures
TR22947|c0_g1	11	1	3.45943	0.00409842	0.0297803	map00130:Ubiquinone and other terpenoid-quinone biosynthesis;map01110:Biosynthesis of secondary metabolites;map00592:alpha-Linolenic acid metabolism;map01100:Metabolic pathways;map01051:Biosynthesis of ansamycins;map01052:Type I polyketide structures
TR20183|c1_g1	19	3	2.66297	0.00112894	0.0111734	map00190:Oxidative phosphorylation;map01100:Metabolic pathways;map02020:Two-component system;map04260:Cardiac muscle contraction;map05010:Alzheimer's disease;map05012:Parkinson's disease;map05016:Huntington's disease
TR11078|c0_g1	39	13	1.58496	0.00186086	0.0164965	map00190:Oxidative phosphorylation;map01100:Metabolic pathways;map04260:Cardiac muscle contraction;map05010:Alzheimer's disease;map05012:Parkinson's disease;map05016:Huntington's disease
TR11092|c0_g1	37	13	1.50901	0.00377656	0.028133	map00190:Oxidative phosphorylation;map01100:Metabolic pathways;map04260:Cardiac muscle contraction;map05010:Alzheimer's disease;map05012:Parkinson's disease;map05016:Huntington's disease
TR22241|c0_g1	16	2	3	0.00131701	0.0126952	map00190:Oxidative phosphorylation;map01100:Metabolic pathways;map05010:Alzheimer's disease;map05012:Parkinson's disease;map05016:Huntington's disease
TR4486|c0_g1	18	0	5.16993	2.85374e-05	0.000496577	map00190:Oxidative phosphorylation;map01100:Metabolic pathways;map05012:Parkinson's disease
TR25661|c0_g1	67	27	1.3112	0.000674321	0.00744356	map00195:Photosynthesis;map00624:Polycyclic aromatic hydrocarbon degradation;map00984:Steroid degradation;map01100:Metabolic pathways;map01120:Microbial metabolism in diverse environments
TR25661|c0_g3	10	1	3.32193	0.00730028	0.045581	map00195:Photosynthesis;map00624:Polycyclic aromatic hydrocarbon degradation;map01100:Metabolic pathways;map01120:Microbial metabolism in diverse environments
TR42030|c0_g1	15	2	2.90689	0.00225939	0.0192242	map00195:Photosynthesis;map01100:Metabolic pathways
TR36321|c0_g1	9	0	4.16993	0.00505017	0.035271	map00195:Photosynthesis;map01100:Metabolic pathways
TR5257|c0_g5	276	48	2.52356	4.52542e-33	4.70673e-31	map00230:Purine metabolism;map00240:Pyrimidine metabolism;map00760:Nicotinate and nicotinamide metabolism;map01100:Metabolic pathways;map01110:Biosynthesis of secondary metabolites
TR14303|c0_g1	37	4	3.20945	3.98952e-07	1.00515e-05	map00230:Purine metabolism;map04626:Plant-pathogen interaction
TR27703|c0_g1	36	4	3.16993	6.77824e-07	1.646e-05	map00230:Purine metabolism;map04626:Plant-pathogen interaction
TR23088|c0_g1	57	24	1.24793	0.00286881	0.0232841	map00250:Alanine, aspartate and glutamate metabolism;map00260:Glycine, serine and threonine metabolism;map00564:Glycerophospholipid metabolism;map00310:Lysine degradation;map00330:Arginine and proline metabolism;map01110:Biosynthesis of secondary metabolites;map00410:beta-Alanine metabolism;map00430:Taurine and hypotaurine metabolism;map01100:Metabolic pathways
TR9631|c0_g5	34	0	6.08746	5.85332e-09	1.91342e-07	map00250:Alanine, aspartate and glutamate metabolism;map00410:beta-Alanine metabolism;map00430:Taurine and hypotaurine metabolism;map00650:Butanoate metabolism;map01100:Metabolic pathways;map01110:Biosynthesis of secondary metabolites;map04727:GABAergic synapse;map04940:Type I diabetes mellitus
TR35306|c0_g3	13	0	4.70044	0.000483472	0.00560978	map00250:Alanine, aspartate and glutamate metabolism;map00410:beta-Alanine metabolism;map00430:Taurine and hypotaurine metabolism;map00650:Butanoate metabolism;map01100:Metabolic pathways;map01110:Biosynthesis of secondary metabolites;map04727:GABAergic synapse;map04940:Type I diabetes mellitus
TR35306|c0_g8	14	1	3.80735	0.000726584	0.00791247	map00250:Alanine, aspartate and glutamate metabolism;map00410:beta-Alanine metabolism;map00430:Taurine and hypotaurine metabolism;map00650:Butanoate metabolism;map01100:Metabolic pathways;map01110:Biosynthesis of secondary metabolites;map04727:GABAergic synapse;map04940:Type I diabetes mellitus
TR9631|c0_g6	35	12	1.54432	0.00399969	0.0292741	map00250:Alanine, aspartate and glutamate metabolism;map00410:beta-Alanine metabolism;map00430:Taurine and hypotaurine metabolism;map00650:Butanoate metabolism;map01100:Metabolic pathways;map01110:Biosynthesis of secondary metabolites;map04727:GABAergic synapse;map04940:Type I diabetes mellitus
TR9631|c0_g2	163	55	1.56737	3.04058e-10	1.14459e-08	map00250:Alanine, aspartate and glutamate metabolism;map00410:beta-Alanine metabolism;map00430:Taurine and hypotaurine metabolism;map00650:Butanoate metabolism;map04727:GABAergic synapse;map04940:Type I diabetes mellitus;map00350:Tyrosine metabolism;map00950:Isoquinoline alkaloid biosynthesis;map01110:Biosynthesis of secondary metabolites;map00600:Sphingolipid metabolism;map01100:Metabolic pathwa…
TR35306|c0_g6	73	17	2.10236	6.66492e-08	1.89613e-06	map00250:Alanine, aspartate and glutamate metabolism;map00410:beta-Alanine metabolism;map00430:Taurine and hypotaurine metabolism;map00650:Butanoate metabolism;map04727:GABAergic synapse;map04940:Type I diabetes mellitus;map00350:Tyrosine metabolism;map00950:Isoquinoline alkaloid biosynthesis;map01110:Biosynthesis of secondary metabolites;map00600:Sphingolipid metabolism;map01100:Metabolic pathwa…
TR35306|c0_g7	42	16	1.39232	0.00427641	0.030892	map00250:Alanine, aspartate and glutamate metabolism;map00410:beta-Alanine metabolism;map00430:Taurine and hypotaurine metabolism;map00650:Butanoate metabolism;map04727:GABAergic synapse;map04940:Type I diabetes mellitus;map00350:Tyrosine metabolism;map00950:Isoquinoline alkaloid biosynthesis;map01110:Biosynthesis of secondary metabolites;map00600:Sphingolipid metabolism;map01100:Metabolic pathwa…
TR42701|c0_g3	207	100	1.04963	2.44798e-06	5.36498e-05	map00260:Glycine, serine and threonine metabolism;map00460:Cyanoamino acid metabolism;map00630:Glyoxylate and dicarboxylate metabolism;map00670:One carbon pool by folate;map00680:Methane metabolism;map01100:Metabolic pathways;map01110:Biosynthesis of secondary metabolites;map01120:Microbial metabolism in diverse environments
TR29488|c0_g11	25	5	2.32193	0.000667437	0.00737616	map00260:Glycine, serine and threonine metabolism;map00460:Cyanoamino acid metabolism;map00630:Glyoxylate and dicarboxylate metabolism;map00670:One carbon pool by folate;map00680:Methane metabolism;map01100:Metabolic pathways;map01110:Biosynthesis of secondary metabolites;map01120:Microbial metabolism in diverse environments
TR29488|c0_g9	29	7	2.05063	0.000843005	0.00891785	map00260:Glycine, serine and threonine metabolism;map00460:Cyanoamino acid metabolism;map00630:Glyoxylate and dicarboxylate metabolism;map00670:One carbon pool by folate;map00680:Methane metabolism;map01100:Metabolic pathways;map01110:Biosynthesis of secondary metabolites;map01120:Microbial metabolism in diverse environments
TR29488|c0_g1	24	5	2.26303	0.00106657	0.0106919	map00260:Glycine, serine and threonine metabolism;map00460:Cyanoamino acid metabolism;map00630:Glyoxylate and dicarboxylate metabolism;map00670:One carbon pool by folate;map00680:Methane metabolism;map01100:Metabolic pathways;map01110:Biosynthesis of secondary metabolites;map01120:Microbial metabolism in diverse environments
TR42701|c0_g5	44	15	1.55254	0.00118295	0.0116634	map00260:Glycine, serine and threonine metabolism;map00460:Cyanoamino acid metabolism;map00630:Glyoxylate and dicarboxylate metabolism;map00670:One carbon pool by folate;map00680:Methane metabolism;map01100:Metabolic pathways;map01110:Biosynthesis of secondary metabolites;map01120:Microbial metabolism in diverse environments
TR29488|c0_g7	98	48	1.02975	0.00151016	0.0142603	map00260:Glycine, serine and threonine metabolism;map00460:Cyanoamino acid metabolism;map00630:Glyoxylate and dicarboxylate metabolism;map00670:One carbon pool by folate;map00680:Methane metabolism;map01100:Metabolic pathways;map01110:Biosynthesis of secondary metabolites;map01120:Microbial metabolism in diverse environments
TR29065|c0_g1	52	20	1.37851	0.00164327	0.015071	map00260:Glycine, serine and threonine metabolism;map00630:Glyoxylate and dicarboxylate metabolism;map00710:Carbon fixation in photosynthetic organisms;map01120:Microbial metabolism in diverse environments;map00290:Valine, leucine and isoleucine biosynthesis;map00250:Alanine, aspartate and glutamate metabolism;map00270:Cysteine and methionine metabolism;map00330:Arginine and proline metabolism;ma…
TR29068|c0_g1	52	21	1.30812	0.00280758	0.0228559	map00260:Glycine, serine and threonine metabolism;map00630:Glyoxylate and dicarboxylate metabolism;map00710:Carbon fixation in photosynthetic organisms;map01120:Microbial metabolism in diverse environments;map00290:Valine, leucine and isoleucine biosynthesis;map00250:Alanine, aspartate and glutamate metabolism;map00270:Cysteine and methionine metabolism;map00330:Arginine and proline metabolism;ma…
TR44098|c0_g1	22	5	2.1375	0.0026794	0.0221399	map00270:Cysteine and methionine metabolism;map00904:Diterpenoid biosynthesis;map00941:Flavonoid biosynthesis;map00950:Isoquinoline alkaloid biosynthesis;map01100:Metabolic pathways;map01110:Biosynthesis of secondary metabolites
TR44098|c0_g3	113	20	2.49825	2.66978e-14	1.37653e-12	map00270:Cysteine and methionine metabolism;map00943:Isoflavonoid biosynthesis;map00950:Isoquinoline alkaloid biosynthesis;map00941:Flavonoid biosynthesis;map01100:Metabolic pathways;map01110:Biosynthesis of secondary metabolites
TR17604|c0_g1	10	1	3.32193	0.00730028	0.045581	map00270:Cysteine and methionine metabolism;map00950:Isoquinoline alkaloid biosynthesis;map00941:Flavonoid biosynthesis;map00943:Isoflavonoid biosynthesis;map01100:Metabolic pathways;map01110:Biosynthesis of secondary metabolites
TR44033|c0_g1	198	33	2.58496	6.31525e-25	5.14252e-23	map00270:Cysteine and methionine metabolism;map00950:Isoquinoline alkaloid biosynthesis;map00941:Flavonoid biosynthesis;map00943:Isoflavonoid biosynthesis;map01100:Metabolic pathways;map01110:Biosynthesis of secondary metabolites;map00402:Benzoxazinoid biosynthesis
TR19647|c0_g4	62	22	1.49476	0.000202493	0.0027274	map00270:Cysteine and methionine metabolism;map00950:Isoquinoline alkaloid biosynthesis;map00943:Isoflavonoid biosynthesis;map00941:Flavonoid biosynthesis;map01100:Metabolic pathways;map01110:Biosynthesis of secondary metabolites
TR25974|c0_g6	109	48	1.18322	9.65125e-05	0.00144028	map00270:Cysteine and methionine metabolism;map01100:Metabolic pathways
TR24731|c0_g1	938	348	1.4305	1.07346e-43	1.39692e-41	map00270:Cysteine and methionine metabolism;map01100:Metabolic pathways;map01110:Biosynthesis of secondary metabolites
TR41461|c1_g2	287	108	1.41002	3.99699e-14	2.03384e-12	map00270:Cysteine and methionine metabolism;map01100:Metabolic pathways;map01110:Biosynthesis of secondary metabolites
TR41461|c0_g2	370	180	1.03953	4.61281e-10	1.70228e-08	map00270:Cysteine and methionine metabolism;map01100:Metabolic pathways;map01110:Biosynthesis of secondary metabolites
TR33361|c1_g11	244	109	1.16255	1.03263e-08	3.28096e-07	map00270:Cysteine and methionine metabolism;map01100:Metabolic pathways;map01110:Biosynthesis of secondary metabolites
TR41461|c0_g1	185	79	1.2276	1.28795e-07	3.52054e-06	map00270:Cysteine and methionine metabolism;map01100:Metabolic pathways;map01110:Biosynthesis of secondary metabolites
TR15500|c0_g1	34	5	2.76553	8.15553e-06	0.000161259	map00270:Cysteine and methionine metabolism;map01100:Metabolic pathways;map01110:Biosynthesis of secondary metabolites
TR33361|c1_g7	195	96	1.02237	9.04444e-06	0.000176779	map00270:Cysteine and methionine metabolism;map01100:Metabolic pathways;map01110:Biosynthesis of secondary metabolites
TR4911|c0_g2	33	8	2.04439	0.000381474	0.0046809	map00270:Cysteine and methionine metabolism;map01100:Metabolic pathways;map01110:Biosynthesis of secondary metabolites
TR41461|c1_g11	96	44	1.12553	0.000524986	0.00602973	map00270:Cysteine and methionine metabolism;map01100:Metabolic pathways;map01110:Biosynthesis of secondary metabolites
TR41461|c1_g17	94	46	1.03103	0.0018601	0.0164965	map00270:Cysteine and methionine metabolism;map01100:Metabolic pathways;map01110:Biosynthesis of secondary metabolites
TR1512|c1_g1	11	1	3.45943	0.00409842	0.0297803	map00270:Cysteine and methionine metabolism;map01100:Metabolic pathways;map01110:Biosynthesis of secondary metabolites
TR44033|c0_g3	20	5	2	0.00656584	0.0428073	map00270:Cysteine and methionine metabolism;map01100:Metabolic pathways;map01110:Biosynthesis of secondary metabolites
TR33361|c1_g9	409	127	1.68727	1.59517e-26	1.36861e-24	map00270:Cysteine and methionine metabolism;map01100:Metabolic pathways;map01110:Biosynthesis of secondary metabolites;map04970:Salivary secretion
TR41461|c1_g10	308	152	1.01886	2.74833e-08	8.24125e-07	map00270:Cysteine and methionine metabolism;map01100:Metabolic pathways;map01110:Biosynthesis of secondary metabolites;map04970:Salivary secretion
TR33361|c1_g1	294	100	1.55582	4.49098e-17	2.69932e-15	map00270:Cysteine and methionine metabolism;map01100:Metabolic pathways;map01110:Biosynthesis of secondary metabolites;map05110:Vibrio cholerae infection;map05146:Amoebiasis
TR41461|c1_g9	441	210	1.07039	2.04222e-12	9.24185e-11	map00270:Cysteine and methionine metabolism;map01100:Metabolic pathways;map01110:Biosynthesis of secondary metabolites;map05110:Vibrio cholerae infection;map05146:Amoebiasis
TR41461|c1_g13	201	75	1.42223	1.76329e-10	6.76887e-09	map00270:Cysteine and methionine metabolism;map01100:Metabolic pathways;map01110:Biosynthesis of secondary metabolites;map05110:Vibrio cholerae infection;map05146:Amoebiasis
TR33361|c1_g4	1280	564	1.18238	1.1296e-40	1.39331e-38	map00270:Cysteine and methionine metabolism;map01100:Metabolic pathways;map01110:Biosynthesis of secondary metabolites;map05110:Vibrio cholerae infection;map05146:Amoebiasis;map04970:Salivary secretion
TR4911|c0_g3	256	87	1.55706	4.38327e-15	2.37243e-13	map00270:Cysteine and methionine metabolism;map01100:Metabolic pathways;map01110:Biosynthesis of secondary metabolites;map05110:Vibrio cholerae infection;map05146:Amoebiasis;map04970:Salivary secretion
TR25974|c0_g8	226	95	1.25032	2.70458e-09	9.18332e-08	map00270:Cysteine and methionine metabolism;map01100:Metabolic pathways;map05110:Vibrio cholerae infection;map05146:Amoebiasis;map04970:Salivary secretion;map04144:Endocytosis;map04141:Protein processing in endoplasmic reticulum
TR22273|c2_g1	12	0	4.58496	0.000862663	0.0089946	map00300:Lysine biosynthesis;map01100:Metabolic pathways;map01110:Biosynthesis of secondary metabolites;map00360:Phenylalanine metabolism
TR5973|c1_g3	29	8	1.85798	0.00205336	0.0179183	map00300:Lysine biosynthesis;map01100:Metabolic pathways;map01110:Biosynthesis of secondary metabolites;map00360:Phenylalanine metabolism
TR22652|c3_g11	235	53	2.1486	6.76374e-23	5.13133e-21	map00310:Lysine degradation
TR32735|c2_g1	20	2	3.32193	0.000148185	0.00208715	map00310:Lysine degradation
TR11094|c1_g2	50	18	1.47393	0.00099126	0.0100672	map00310:Lysine degradation
TR3865|c0_g1	144	9	4	2.19616e-28	1.99434e-26	map00310:Lysine degradation;map03013:RNA transport;map04144:Endocytosis;map05110:Vibrio cholerae infection;map05146:Amoebiasis
TR37593|c0_g1	33	12	1.45943	0.00804427	0.0487544	map00310:Lysine degradation;map04011:MAPK signaling pathway - yeast;map04810:Regulation of actin cytoskeleton;map04510:Focal adhesion;map04666:Fc gamma R-mediated phagocytosis;map04670:Leukocyte transendothelial migration;map05202:Transcriptional misregulation in cancer
TR3032|c1_g1	19	3	2.66297	0.00112894	0.0111734	map00310:Lysine degradation;map04062:Chemokine signaling pathway;map05130:Pathogenic Escherichia coli infection;map04520:Adherens junction;map04666:Fc gamma R-mediated phagocytosis;map05100:Bacterial invasion of epithelial cells;map05131:Shigellosis;map05132:Salmonella infection;map04810:Regulation of actin cytoskeleton
TR3865|c1_g1	107	7	3.93411	2.93183e-21	2.08195e-19	map00310:Lysine degradation;map05110:Vibrio cholerae infection;map05146:Amoebiasis;map04144:Endocytosis;map04710:Circadian rhythm;map04711:Circadian rhythm - fly;map04713:Circadian entrainment;map05168:Herpes simplex infection;map04970:Salivary secretion
TR16741|c0_g1	15	2	2.90689	0.00225939	0.0192242	map00330:Arginine and proline metabolism;map00410:beta-Alanine metabolism
TR15691|c0_g2	26	8	1.70044	0.00681799	0.0439368	map00330:Arginine and proline metabolism;map00410:beta-Alanine metabolism
TR38987|c0_g2	200	56	1.8365	1.08715e-15	6.0902e-14	map00330:Arginine and proline metabolism;map01100:Metabolic pathways
TR21488|c0_g4	131	32	2.03342	1.8102e-12	8.23988e-11	map00330:Arginine and proline metabolism;map01100:Metabolic pathways
TR21488|c0_g7	62	5	3.63227	3.17198e-12	1.40163e-10	map00330:Arginine and proline metabolism;map01100:Metabolic pathways
TR21488|c0_g6	51	13	1.97199	1.77243e-05	0.000323965	map00330:Arginine and proline metabolism;map01100:Metabolic pathways
TR39754|c0_g1	9	0	4.16993	0.00505017	0.035271	map00330:Arginine and proline metabolism;map01100:Metabolic pathways;map01110:Biosynthesis of secondary metabolites
TR40218|c0_g1	9	0	4.16993	0.00505017	0.035271	map00330:Arginine and proline metabolism;map01100:Metabolic pathways;map01110:Biosynthesis of secondary metabolites
TR16547|c0_g3	16	0	5	8.74259e-05	0.00131624	map00340:Histidine metabolism;map00350:Tyrosine metabolism;map00360:Phenylalanine metabolism;map00380:Tryptophan metabolism;map00901:Indole alkaloid biosynthesis;map00950:Isoquinoline alkaloid biosynthesis;map00965:Betalain biosynthesis;map01100:Metabolic pathways;map01110:Biosynthesis of secondary metabolites;map04726:Serotonergic synapse;map04728:Dopaminergic synapse;map05030:Cocaine addiction;…
TR21045|c0_g2	15	0	4.90689	0.000153942	0.00214931	map00340:Histidine metabolism;map00350:Tyrosine metabolism;map00360:Phenylalanine metabolism;map00380:Tryptophan metabolism;map00901:Indole alkaloid biosynthesis;map00950:Isoquinoline alkaloid biosynthesis;map00965:Betalain biosynthesis;map01100:Metabolic pathways;map01110:Biosynthesis of secondary metabolites;map04726:Serotonergic synapse;map04728:Dopaminergic synapse;map05030:Cocaine addiction;…
TR16547|c0_g1	11	0	4.45943	0.00154672	0.014481	map00340:Histidine metabolism;map00350:Tyrosine metabolism;map00360:Phenylalanine metabolism;map00380:Tryptophan metabolism;map00901:Indole alkaloid biosynthesis;map00950:Isoquinoline alkaloid biosynthesis;map00965:Betalain biosynthesis;map01100:Metabolic pathways;map01110:Biosynthesis of secondary metabolites;map04726:Serotonergic synapse;map04728:Dopaminergic synapse;map05030:Cocaine addiction;…
TR21501|c0_g1	55	4	3.78136	2.40303e-11	9.94021e-10	map00340:Histidine metabolism;map00350:Tyrosine metabolism;map00360:Phenylalanine metabolism;map00380:Tryptophan metabolism;map00901:Indole alkaloid biosynthesis;map00950:Isoquinoline alkaloid biosynthesis;map00965:Betalain biosynthesis;map01110:Biosynthesis of secondary metabolites;map04726:Serotonergic synapse;map04728:Dopaminergic synapse;map05030:Cocaine addiction;map05031:Amphetamine addicti…
TR39422|c0_g1	48	3	4	1.77552e-10	6.81102e-09	map00340:Histidine metabolism;map00350:Tyrosine metabolism;map00360:Phenylalanine metabolism;map00380:Tryptophan metabolism;map00901:Indole alkaloid biosynthesis;map00950:Isoquinoline alkaloid biosynthesis;map00965:Betalain biosynthesis;map01110:Biosynthesis of secondary metabolites;map04726:Serotonergic synapse;map04728:Dopaminergic synapse;map05030:Cocaine addiction;map05031:Amphetamine addicti…
TR809|c0_g1	53	12	2.14296	3.02642e-06	6.512e-05	map00360:Phenylalanine metabolism
TR23035|c0_g1	47	12	1.96963	3.8537e-05	0.000651207	map00360:Phenylalanine metabolism
TR38133|c0_g2	65	31	1.06817	0.00707787	0.0453425	map00360:Phenylalanine metabolism
TR7960|c1_g1	103	9	3.51658	8.59438e-19	5.53903e-17	map00360:Phenylalanine metabolism;map00300:Lysine biosynthesis;map01100:Metabolic pathways;map01110:Biosynthesis of secondary metabolites
TR7960|c0_g1	56	8	2.80735	7.54273e-09	2.43062e-07	map00360:Phenylalanine metabolism;map00300:Lysine biosynthesis;map01100:Metabolic pathways;map01110:Biosynthesis of secondary metabolites
TR7163|c0_g1	17	0	5.08746	4.9852e-05	0.000812134	map00360:Phenylalanine metabolism;map00300:Lysine biosynthesis;map01100:Metabolic pathways;map01110:Biosynthesis of secondary metabolites
TR5973|c1_g1	16	1	4	0.000230272	0.00304083	map00360:Phenylalanine metabolism;map00300:Lysine biosynthesis;map01100:Metabolic pathways;map01110:Biosynthesis of secondary metabolites
TR22273|c0_g1	14	0	4.80735	0.000272211	0.00348893	map00360:Phenylalanine metabolism;map00300:Lysine biosynthesis;map01100:Metabolic pathways;map01110:Biosynthesis of secondary metabolites
TR6808|c0_g1	15	1	3.90689	0.000408813	0.00489275	map00360:Phenylalanine metabolism;map00300:Lysine biosynthesis;map01100:Metabolic pathways;map01110:Biosynthesis of secondary metabolites
TR6808|c1_g1	17	3	2.5025	0.00311269	0.0246521	map00360:Phenylalanine metabolism;map00300:Lysine biosynthesis;map01100:Metabolic pathways;map01110:Biosynthesis of secondary metabolites
TR40961|c2_g8	222	105	1.08017	4.66211e-07	1.16329e-05	map00360:Phenylalanine metabolism;map00940:Phenylpropanoid biosynthesis;map01100:Metabolic pathways;map01110:Biosynthesis of secondary metabolites
TR40961|c2_g3	37	13	1.50901	0.00377656	0.028133	map00360:Phenylalanine metabolism;map00940:Phenylpropanoid biosynthesis;map01100:Metabolic pathways;map01110:Biosynthesis of secondary metabolites
TR40961|c2_g2	64	30	1.09311	0.00610853	0.0412816	map00360:Phenylalanine metabolism;map00940:Phenylpropanoid biosynthesis;map01100:Metabolic pathways;map01110:Biosynthesis of secondary metabolites
TR20208|c0_g2	37	11	1.75002	0.000935161	0.00959781	map00380:Tryptophan metabolism;map00010:Glycolysis / Gluconeogenesis;map01110:Biosynthesis of secondary metabolites;map00360:Phenylalanine metabolism;map01100:Metabolic pathways
TR33372|c1_g4	305	113	1.43249	2.47963e-15	1.35831e-13	map00380:Tryptophan metabolism;map00010:Glycolysis / Gluconeogenesis;map01110:Biosynthesis of secondary metabolites;map00360:Phenylalanine metabolism;map01100:Metabolic pathways;map05110:Vibrio cholerae infection;map05146:Amoebiasis;map04320:Dorso-ventral axis formation
TR14757|c0_g1	27	7	1.94753	0.00199172	0.0175251	map00380:Tryptophan metabolism;map00402:Benzoxazinoid biosynthesis;map01110:Biosynthesis of secondary metabolites;map00909:Sesquiterpenoid and triterpenoid biosynthesis;map00901:Indole alkaloid biosynthesis
TR21551|c0_g1	10	1	3.32193	0.00730028	0.045581	map00380:Tryptophan metabolism;map00460:Cyanoamino acid metabolism;map00901:Indole alkaloid biosynthesis;map01100:Metabolic pathways;map01110:Biosynthesis of secondary metabolites
TR11349|c0_g1	11	1	3.45943	0.00409842	0.0297803	map00380:Tryptophan metabolism;map00901:Indole alkaloid biosynthesis;map00942:Anthocyanin biosynthesis;map00460:Cyanoamino acid metabolism;map01110:Biosynthesis of secondary metabolites
TR30390|c2_g1	11	1	3.45943	0.00409842	0.0297803	map00380:Tryptophan metabolism;map00941:Flavonoid biosynthesis;map00944:Flavone and flavonol biosynthesis;map01100:Metabolic pathways;map01110:Biosynthesis of secondary metabolites;map00943:Isoflavonoid biosynthesis;map00909:Sesquiterpenoid and triterpenoid biosynthesis
TR19224|c0_g1	19	2	3.24793	0.000256652	0.00334147	map00380:Tryptophan metabolism;map00966:Glucosinolate biosynthesis;map01110:Biosynthesis of secondary metabolites;map00944:Flavone and flavonol biosynthesis
TR25945|c1_g1	198	63	1.65208	3.37885e-13	1.62649e-11	map00380:Tryptophan metabolism;map00966:Glucosinolate biosynthesis;map01110:Biosynthesis of secondary metabolites;map00944:Flavone and flavonol biosynthesis;map00140:Steroid hormone biosynthesis
TR25140|c2_g2	44	8	2.45943	2.59826e-06	5.66011e-05	map00380:Tryptophan metabolism;map00966:Glucosinolate biosynthesis;map01110:Biosynthesis of secondary metabolites;map00944:Flavone and flavonol biosynthesis;map00140:Steroid hormone biosynthesis
TR1769|c0_g1	37	10	1.88753	0.000419422	0.0050032	map00380:Tryptophan metabolism;map00966:Glucosinolate biosynthesis;map01110:Biosynthesis of secondary metabolites;map00944:Flavone and flavonol biosynthesis;map00140:Steroid hormone biosynthesis
TR1769|c0_g6	303	132	1.19878	4.34732e-11	1.76079e-09	map00380:Tryptophan metabolism;map00966:Glucosinolate biosynthesis;map01110:Biosynthesis of secondary metabolites;map00944:Flavone and flavonol biosynthesis;map00140:Steroid hormone biosynthesis;map00980:Metabolism of xenobiotics by cytochrome P450;map04976:Bile secretion;map05204:Chemical carcinogenesis
TR23483|c1_g1	105	42	1.32193	1.77757e-05	0.000324687	map00400:Phenylalanine, tyrosine and tryptophan biosynthesis;map01100:Metabolic pathways;map01110:Biosynthesis of secondary metabolites
TR23483|c0_g2	85	35	1.28011	0.000186007	0.00254091	map00400:Phenylalanine, tyrosine and tryptophan biosynthesis;map01100:Metabolic pathways;map01110:Biosynthesis of secondary metabolites
TR28689|c0_g1	16	3	2.41504	0.0051282	0.0356896	map00400:Phenylalanine, tyrosine and tryptophan biosynthesis;map01100:Metabolic pathways;map01110:Biosynthesis of secondary metabolites
TR30759|c1_g3	129	38	1.7633	4.9825e-10	1.83249e-08	map00400:Phenylalanine, tyrosine and tryptophan biosynthesis;map01100:Metabolic pathways;map01110:Biosynthesis of secondary metabolites;map05110:Vibrio cholerae infection;map05146:Amoebiasis;map04970:Salivary secretion
TR14931|c0_g1	14	1	3.80735	0.000726584	0.00791247	map00430:Taurine and hypotaurine metabolism;map00460:Cyanoamino acid metabolism;map00480:Glutathione metabolism;map00590:Arachidonic acid metabolism;map01100:Metabolic pathways
TR1893|c0_g1	79	12	2.71882	1.71948e-11	7.21139e-10	map00430:Taurine and hypotaurine metabolism;map01100:Metabolic pathways
TR5217|c0_g1	73	10	2.8679	2.33966e-11	9.68543e-10	map00430:Taurine and hypotaurine metabolism;map01100:Metabolic pathways
TR19733|c0_g1	17	3	2.5025	0.00311269	0.0246521	map00460:Cyanoamino acid metabolism;map00901:Indole alkaloid biosynthesis;map01100:Metabolic pathways;map01110:Biosynthesis of secondary metabolites;map00380:Tryptophan metabolism
TR32431|c1_g1	11	1	3.45943	0.00409842	0.0297803	map00460:Cyanoamino acid metabolism;map00901:Indole alkaloid biosynthesis;map01100:Metabolic pathways;map01110:Biosynthesis of secondary metabolites;map00380:Tryptophan metabolism
TR717|c0_g2	58	4	3.85798	4.66934e-12	2.03681e-10	map00460:Cyanoamino acid metabolism;map01110:Biosynthesis of secondary metabolites;map00940:Phenylpropanoid biosynthesis;map00402:Benzoxazinoid biosynthesis
TR30700|c0_g2	69	11	2.64909	6.22825e-10	2.26463e-08	map00460:Cyanoamino acid metabolism;map01110:Biosynthesis of secondary metabolites;map00940:Phenylpropanoid biosynthesis;map00908:Zeatin biosynthesis;map00941:Flavonoid biosynthesis
TR30700|c0_g3	160	11	3.8625	1.46255e-30	1.40807e-28	map00460:Cyanoamino acid metabolism;map01110:Biosynthesis of secondary metabolites;map00940:Phenylpropanoid biosynthesis;map00941:Flavonoid biosynthesis;map00402:Benzoxazinoid biosynthesis
TR717|c0_g3	31	1	4.9542	5.00493e-08	1.4435e-06	map00460:Cyanoamino acid metabolism;map01110:Biosynthesis of secondary metabolites;map00940:Phenylpropanoid biosynthesis;map00941:Flavonoid biosynthesis;map00402:Benzoxazinoid biosynthesis
TR30700|c0_g1	65	3	4.43741	1.53499e-14	8.00539e-13	map00460:Cyanoamino acid metabolism;map01110:Biosynthesis of secondary metabolites;map00940:Phenylpropanoid biosynthesis;map00941:Flavonoid biosynthesis;map00908:Zeatin biosynthesis
TR717|c0_g4	55	6	3.1964	6.94038e-10	2.50211e-08	map00460:Cyanoamino acid metabolism;map01110:Biosynthesis of secondary metabolites;map00940:Phenylpropanoid biosynthesis;map00941:Flavonoid biosynthesis;map00908:Zeatin biosynthesis
TR32325|c0_g1	133	50	1.41143	2.57614e-07	6.708e-06	map00480:Glutathione metabolism;map00790:Folate biosynthesis
TR32354|c0_g2	88	33	1.41504	2.6552e-05	0.000468474	map00480:Glutathione metabolism;map00790:Folate biosynthesis
TR6792|c0_g1	99	22	2.16993	1.17925e-10	4.61481e-09	map00480:Glutathione metabolism;map00790:Folate biosynthesis;map00350:Tyrosine metabolism;map01100:Metabolic pathways;map01120:Microbial metabolism in diverse environments
TR1173|c0_g1	98	23	2.09115	4.63715e-10	1.7101e-08	map00480:Glutathione metabolism;map00790:Folate biosynthesis;map00350:Tyrosine metabolism;map01100:Metabolic pathways;map01120:Microbial metabolism in diverse environments
TR30276|c0_g1	177	64	1.46761	6.80458e-10	2.45938e-08	map00500:Starch and sucrose metabolism;map01100:Metabolic pathways
TR668|c0_g3	122	43	1.50447	1.56837e-07	4.21087e-06	map00500:Starch and sucrose metabolism;map01100:Metabolic pathways
TR21353|c0_g1	145	62	1.22571	3.04982e-06	6.55715e-05	map00500:Starch and sucrose metabolism;map01100:Metabolic pathways
TR11576|c0_g4	91	32	1.50779	5.66093e-06	0.000116112	map00500:Starch and sucrose metabolism;map01100:Metabolic pathways
TR13946|c0_g3	107	41	1.38391	5.80805e-06	0.000118561	map00500:Starch and sucrose metabolism;map01100:Metabolic pathways
TR13662|c1_g3	91	39	1.22239	0.000226843	0.00302357	map00500:Starch and sucrose metabolism;map01100:Metabolic pathways
TR16943|c1_g1	82	34	1.27009	0.000271177	0.00348893	map00500:Starch and sucrose metabolism;map01100:Metabolic pathways
TR16713|c0_g1	29	6	2.27302	0.000307739	0.00385705	map00500:Starch and sucrose metabolism;map01100:Metabolic pathways
TR35307|c2_g4	53	19	1.47999	0.000665148	0.00735834	map00500:Starch and sucrose metabolism;map01100:Metabolic pathways
TR11576|c0_g3	45	15	1.58496	0.000830633	0.00880752	map00500:Starch and sucrose metabolism;map01100:Metabolic pathways
TR11576|c0_g2	51	21	1.28011	0.00379292	0.0282472	map00500:Starch and sucrose metabolism;map01100:Metabolic pathways;map05110:Vibrio cholerae infection;map05146:Amoebiasis;map04970:Salivary secretion;map04520:Adherens junction;map04666:Fc gamma R-mediated phagocytosis;map04810:Regulation of actin cytoskeleton;map05100:Bacterial invasion of epithelial cells;map05131:Shigellosis;map05132:Salmonella infection
TR20198|c0_g12	20	5	2	0.00656584	0.0428073	map00510:N-Glycan biosynthesis;map05110:Vibrio cholerae infection;map05146:Amoebiasis;map04011:MAPK signaling pathway - yeast;map00512:Mucin type O-Glycan biosynthesis;map00603:Glycosphingolipid biosynthesis - globo series;map00604:Glycosphingolipid biosynthesis - ganglio series;map00513:Various types of N-glycan biosynthesis;map00514:Other types of O-glycan biosynthesis;map00533:Glycosaminoglyca…
TR20258|c0_g9	95	44	1.11042	0.00067643	0.00745434	map00520:Amino sugar and nucleotide sugar metabolism;map01100:Metabolic pathways;map01110:Biosynthesis of secondary metabolites
TR18515|c0_g1	28	8	1.80735	0.00308332	0.0246521	map00520:Amino sugar and nucleotide sugar metabolism;map01110:Biosynthesis of secondary metabolites;map00910:Nitrogen metabolism;map00920:Sulfur metabolism;map01100:Metabolic pathways;map01120:Microbial metabolism in diverse environments
TR12368|c0_g1	110	14	2.974	5.26166e-17	3.15209e-15	map00521:Streptomycin biosynthesis;map00523:Polyketide sugar unit biosynthesis;map00051:Fructose and mannose metabolism;map00500:Starch and sucrose metabolism;map00520:Amino sugar and nucleotide sugar metabolism;map01100:Metabolic pathways;map01110:Biosynthesis of secondary metabolites
TR21543|c1_g3	273	53	2.36484	4.57807e-30	4.37655e-28	map00521:Streptomycin biosynthesis;map00523:Polyketide sugar unit biosynthesis;map00051:Fructose and mannose metabolism;map00540:Lipopolysaccharide biosynthesis;map00500:Starch and sucrose metabolism;map00520:Amino sugar and nucleotide sugar metabolism;map01100:Metabolic pathways;map01110:Biosynthesis of secondary metabolites
TR668|c0_g1	318	149	1.09371	9.6068e-10	3.42583e-08	map00540:Lipopolysaccharide biosynthesis;map00500:Starch and sucrose metabolism;map01100:Metabolic pathways;map00524:Butirosin and neomycin biosynthesis;map01110:Biosynthesis of secondary metabolites
TR12628|c0_g1	12	1	3.58496	0.00230111	0.0194423	map00561:Glycerolipid metabolism;map00564:Glycerophospholipid metabolism;map01100:Metabolic pathways
TR16136|c0_g1	10	0	4.32193	0.00278737	0.022718	map00561:Glycerolipid metabolism;map00564:Glycerophospholipid metabolism;map01100:Metabolic pathways
TR2835|c0_g1	13	1	3.70044	0.00129257	0.0125374	map00561:Glycerolipid metabolism;map00564:Glycerophospholipid metabolism;map01100:Metabolic pathways;map05110:Vibrio cholerae infection;map05146:Amoebiasis;map04970:Salivary secretion;map04520:Adherens junction;map04666:Fc gamma R-mediated phagocytosis;map04810:Regulation of actin cytoskeleton;map05100:Bacterial invasion of epithelial cells;map05131:Shigellosis;map05132:Salmonella infection;map04…
TR11714|c0_g1	11	1	3.45943	0.00409842	0.0297803	map00561:Glycerolipid metabolism;map00564:Glycerophospholipid metabolism;map01100:Metabolic pathways;map05110:Vibrio cholerae infection;map05146:Amoebiasis;map04970:Salivary secretion;map04520:Adherens junction;map04666:Fc gamma R-mediated phagocytosis;map04810:Regulation of actin cytoskeleton;map05100:Bacterial invasion of epithelial cells;map05131:Shigellosis;map05132:Salmonella infection;map04…
TR36098|c0_g6	462	138	1.74322	2.15931e-31	2.1317e-29	map00562:Inositol phosphate metabolism;map00052:Galactose metabolism;map00030:Pentose phosphate pathway;map01100:Metabolic pathways;map01120:Microbial metabolism in diverse environments
TR36098|c0_g5	116	34	1.77052	3.24594e-09	1.0899e-07	map00562:Inositol phosphate metabolism;map00052:Galactose metabolism;map00030:Pentose phosphate pathway;map01100:Metabolic pathways;map01120:Microbial metabolism in diverse environments;map00240:Pyrimidine metabolism
TR20171|c1_g5	291	78	1.89947	2.66305e-23	2.04313e-21	map00562:Inositol phosphate metabolism;map00052:Galactose metabolism;map01100:Metabolic pathways;map01120:Microbial metabolism in diverse environments;map00030:Pentose phosphate pathway
TR36098|c0_g2	61	6	3.34577	2.93083e-11	1.20502e-09	map00562:Inositol phosphate metabolism;map00052:Galactose metabolism;map01100:Metabolic pathways;map01120:Microbial metabolism in diverse environments;map00030:Pentose phosphate pathway
TR36098|c0_g1	22	2	3.45943	4.91818e-05	0.000806287	map00562:Inositol phosphate metabolism;map01120:Microbial metabolism in diverse environments;map05110:Vibrio cholerae infection;map05146:Amoebiasis;map00030:Pentose phosphate pathway;map00052:Galactose metabolism;map01100:Metabolic pathways;map04810:Regulation of actin cytoskeleton
TR22490|c2_g1	9	0	4.16993	0.00505017	0.035271	map00563:Glycosylphosphatidylinositol(GPI)-anchor biosynthesis;map01100:Metabolic pathways
TR15026|c0_g1	379	173	1.13143	4.22142e-12	1.84735e-10	map00564:Glycerophospholipid metabolism;map00592:alpha-Linolenic acid metabolism;map01100:Metabolic pathways
TR2906|c0_g1	27	6	2.16993	0.000767675	0.0082886	map00564:Glycerophospholipid metabolism;map00592:alpha-Linolenic acid metabolism;map01100:Metabolic pathways;map05110:Vibrio cholerae infection;map05146:Amoebiasis;map04970:Salivary secretion;map04141:Protein processing in endoplasmic reticulum;map03013:RNA transport
TR18708|c0_g17	69	28	1.30117	0.000618142	0.00691	map00590:Arachidonic acid metabolism;map00625:Chloroalkane and chloroalkene degradation;map01100:Metabolic pathways;map01120:Microbial metabolism in diverse environments;map04146:Peroxisome
TR35789|c0_g1	98	30	1.70782	1.34353e-07	3.6614e-06	map00590:Arachidonic acid metabolism;map01100:Metabolic pathways
TR37266|c0_g4	72	32	1.16993	0.00174151	0.01577	map00590:Arachidonic acid metabolism;map01100:Metabolic pathways
TR11205|c0_g2	26	7	1.89308	0.00303441	0.0243844	map00590:Arachidonic acid metabolism;map01100:Metabolic pathways
TR11205|c1_g3	16	3	2.41504	0.0051282	0.0356896	map00590:Arachidonic acid metabolism;map01100:Metabolic pathways
TR16222|c0_g1	85	12	2.82443	8.97386e-13	4.18642e-11	map00591:Linoleic acid metabolism;map00592:alpha-Linolenic acid metabolism;map01100:Metabolic pathways
TR3353|c0_g1	38	1	5.24793	1.10198e-09	3.89239e-08	map00591:Linoleic acid metabolism;map00592:alpha-Linolenic acid metabolism;map01100:Metabolic pathways
TR14137|c0_g1	32	0	6	1.62853e-08	5.03608e-07	map00591:Linoleic acid metabolism;map00592:alpha-Linolenic acid metabolism;map01100:Metabolic pathways
TR26854|c0_g1	36	3	3.58496	1.29266e-07	3.52853e-06	map00591:Linoleic acid metabolism;map00592:alpha-Linolenic acid metabolism;map01100:Metabolic pathways
TR27985|c0_g1	39	4	3.2854	1.37603e-07	3.74061e-06	map00591:Linoleic acid metabolism;map00592:alpha-Linolenic acid metabolism;map01100:Metabolic pathways
TR5612|c0_g1	32	3	3.41504	1.14171e-06	2.65855e-05	map00591:Linoleic acid metabolism;map00592:alpha-Linolenic acid metabolism;map01100:Metabolic pathways
TR26854|c0_g2	29	3	3.27302	5.78138e-06	0.000118137	map00591:Linoleic acid metabolism;map00592:alpha-Linolenic acid metabolism;map01100:Metabolic pathways
TR8770|c0_g1	19	0	5.24793	1.63972e-05	0.000302761	map00591:Linoleic acid metabolism;map00592:alpha-Linolenic acid metabolism;map01100:Metabolic pathways
TR5612|c0_g2	25	3	3.05889	4.91471e-05	0.000806287	map00591:Linoleic acid metabolism;map00592:alpha-Linolenic acid metabolism;map01100:Metabolic pathways
TR27985|c0_g2	9	0	4.16993	0.00505017	0.035271	map00591:Linoleic acid metabolism;map00592:alpha-Linolenic acid metabolism;map01100:Metabolic pathways
TR31938|c0_g1	103	4	4.6865	9.61915e-23	7.24705e-21	map00592:alpha-Linolenic acid metabolism;map00590:Arachidonic acid metabolism;map00591:Linoleic acid metabolism;map01100:Metabolic pathways;map04726:Serotonergic synapse
TR23067|c0_g1	91	4	4.50779	6.64614e-20	4.49092e-18	map00592:alpha-Linolenic acid metabolism;map00590:Arachidonic acid metabolism;map00591:Linoleic acid metabolism;map01100:Metabolic pathways;map04726:Serotonergic synapse
TR20110|c0_g2	35	1	5.12928	5.60361e-09	1.8351e-07	map00592:alpha-Linolenic acid metabolism;map00590:Arachidonic acid metabolism;map00591:Linoleic acid metabolism;map01100:Metabolic pathways;map04726:Serotonergic synapse
TR9423|c0_g1	30	1	4.90689	8.68587e-08	2.42417e-06	map00592:alpha-Linolenic acid metabolism;map00590:Arachidonic acid metabolism;map00591:Linoleic acid metabolism;map01100:Metabolic pathways;map04726:Serotonergic synapse
TR37228|c0_g1	95	15	2.66297	3.30771e-13	1.59366e-11	map00592:alpha-Linolenic acid metabolism;map00591:Linoleic acid metabolism;map00590:Arachidonic acid metabolism;map01100:Metabolic pathways;map04726:Serotonergic synapse
TR6218|c0_g2	32	0	6	1.62853e-08	5.03608e-07	map00592:alpha-Linolenic acid metabolism;map00591:Linoleic acid metabolism;map00590:Arachidonic acid metabolism;map01100:Metabolic pathways;map04726:Serotonergic synapse
TR27069|c0_g3	39	1	5.2854	6.42727e-10	2.3261e-08	map00592:alpha-Linolenic acid metabolism;map00591:Linoleic acid metabolism;map00590:Arachidonic acid metabolism;map01100:Metabolic pathways;map04726:Serotonergic synapse;map05145:Toxoplasmosis
TR39116|c0_g1	36	1	5.16993	3.25379e-09	1.09052e-07	map00592:alpha-Linolenic acid metabolism;map00591:Linoleic acid metabolism;map00590:Arachidonic acid metabolism;map01100:Metabolic pathways;map04726:Serotonergic synapse;map05145:Toxoplasmosis
TR27069|c0_g2	9	0	4.16993	0.00505017	0.035271	map00592:alpha-Linolenic acid metabolism;map00591:Linoleic acid metabolism;map00590:Arachidonic acid metabolism;map01100:Metabolic pathways;map04726:Serotonergic synapse;map05145:Toxoplasmosis
TR41986|c0_g8	223	40	2.47897	1.95914e-26	1.67824e-24	map00592:alpha-Linolenic acid metabolism;map01100:Metabolic pathways
TR41986|c0_g5	158	17	3.21632	9.83609e-26	8.23135e-24	map00592:alpha-Linolenic acid metabolism;map01100:Metabolic pathways
TR34899|c0_g3	293	81	1.85491	1.31335e-22	9.82672e-21	map00592:alpha-Linolenic acid metabolism;map01100:Metabolic pathways
TR41986|c0_g6	111	16	2.79442	4.96574e-16	2.82841e-14	map00592:alpha-Linolenic acid metabolism;map01100:Metabolic pathways
TR34899|c0_g2	85	13	2.70895	3.33375e-12	1.46828e-10	map00592:alpha-Linolenic acid metabolism;map01100:Metabolic pathways
TR34899|c0_g6	71	9	2.97982	1.57705e-11	6.63964e-10	map00592:alpha-Linolenic acid metabolism;map01100:Metabolic pathways
TR34899|c0_g1	65	19	1.77444	9.04359e-06	0.000176779	map00592:alpha-Linolenic acid metabolism;map01100:Metabolic pathways
TR34899|c0_g7	33	10	1.72247	0.00205181	0.0179177	map00592:alpha-Linolenic acid metabolism;map01100:Metabolic pathways
TR1388|c0_g2	98	47	1.06012	0.00104197	0.0104941	map00592:alpha-Linolenic acid metabolism;map01100:Metabolic pathways;map00280:Valine, leucine and isoleucine degradation;map01051:Biosynthesis of ansamycins;map01052:Type I polyketide structures
TR41261|c0_g1	66	1	6.04439	5.04091e-16	2.86523e-14	map00592:alpha-Linolenic acid metabolism;map01100:Metabolic pathways;map00591:Linoleic acid metabolism
TR34021|c0_g2	55	0	6.78136	2.05885e-13	1.00172e-11	map00592:alpha-Linolenic acid metabolism;map01100:Metabolic pathways;map00591:Linoleic acid metabolism
TR5031|c0_g1	21	1	4.39232	1.33211e-05	0.000250642	map00592:alpha-Linolenic acid metabolism;map01100:Metabolic pathways;map00591:Linoleic acid metabolism
TR34021|c0_g1	15	0	4.90689	0.000153942	0.00214931	map00592:alpha-Linolenic acid metabolism;map01100:Metabolic pathways;map00591:Linoleic acid metabolism
TR5080|c0_g1	12	0	4.58496	0.000862663	0.0089946	map00592:alpha-Linolenic acid metabolism;map01100:Metabolic pathways;map00591:Linoleic acid metabolism
TR27069|c0_g1	11	0	4.45943	0.00154672	0.014481	map00592:alpha-Linolenic acid metabolism;map01100:Metabolic pathways;map00591:Linoleic acid metabolism
TR39379|c0_g2	35	2	4.12928	3.57699e-08	1.05459e-06	map00592:alpha-Linolenic acid metabolism;map01100:Metabolic pathways;map05110:Vibrio cholerae infection;map05146:Amoebiasis;map04970:Salivary secretion
TR39379|c0_g1	28	1	4.80735	2.62844e-07	6.82784e-06	map00592:alpha-Linolenic acid metabolism;map01100:Metabolic pathways;map05110:Vibrio cholerae infection;map05146:Amoebiasis;map04970:Salivary secretion
TR26001|c0_g2	146	72	1.0199	0.000128034	0.00185225	map00592:alpha-Linolenic acid metabolism;map05145:Toxoplasmosis;map00590:Arachidonic acid metabolism;map00591:Linoleic acid metabolism;map01100:Metabolic pathways;map04726:Serotonergic synapse
TR23487|c0_g1	85	34	1.32193	0.000112978	0.0016529	map00600:Sphingolipid metabolism;map01100:Metabolic pathways
TR33392|c2_g2	63	7	3.16993	4.97964e-11	2.00644e-09	map00620:Pyruvate metabolism;map00053:Ascorbate and aldarate metabolism;map01100:Metabolic pathways;map01110:Biosynthesis of secondary metabolites;map05110:Vibrio cholerae infection;map05146:Amoebiasis
TR3397|c0_g1	15	2	2.90689	0.00225939	0.0192242	map00620:Pyruvate metabolism;map02020:Two-component system
TR8149|c0_g2	24	6	2	0.00290583	0.0235004	map00621:Dioxin degradation;map00624:Polycyclic aromatic hydrocarbon degradation;map00626:Naphthalene degradation;map01100:Metabolic pathways;map01120:Microbial metabolism in diverse environments
TR17377|c0_g1	54	12	2.16993	1.95812e-06	4.37782e-05	map00621:Dioxin degradation;map00624:Polycyclic aromatic hydrocarbon degradation;map00626:Naphthalene degradation;map01100:Metabolic pathways;map01120:Microbial metabolism in diverse environments;map00310:Lysine degradation;map04520:Adherens junction;map04666:Fc gamma R-mediated phagocytosis;map04810:Regulation of actin cytoskeleton;map05100:Bacterial invasion of epithelial cells;map05131:Shigell…
TR24929|c0_g2	310	29	3.41814	7.50122e-52	1.09686e-49	map00625:Chloroalkane and chloroalkene degradation;map00626:Naphthalene degradation;map00680:Methane metabolism;map01110:Biosynthesis of secondary metabolites;map00010:Glycolysis / Gluconeogenesis;map00071:Fatty acid metabolism;map00350:Tyrosine metabolism;map00830:Retinol metabolism;map00980:Metabolism of xenobiotics by cytochrome P450;map00982:Drug metabolism - cytochrome P450;map01100:Metaboli…
TR10086|c1_g3	836	286	1.54749	4.11186e-45	5.442e-43	map00625:Chloroalkane and chloroalkene degradation;map00626:Naphthalene degradation;map00680:Methane metabolism;map01110:Biosynthesis of secondary metabolites;map00010:Glycolysis / Gluconeogenesis;map00071:Fatty acid metabolism;map00350:Tyrosine metabolism;map00830:Retinol metabolism;map00980:Metabolism of xenobiotics by cytochrome P450;map00982:Drug metabolism - cytochrome P450;map01100:Metaboli…
TR24929|c0_g1	277	35	2.98446	1.63109e-40	2.0028e-38	map00625:Chloroalkane and chloroalkene degradation;map00626:Naphthalene degradation;map00680:Methane metabolism;map01110:Biosynthesis of secondary metabolites;map00010:Glycolysis / Gluconeogenesis;map00071:Fatty acid metabolism;map00350:Tyrosine metabolism;map00830:Retinol metabolism;map00980:Metabolism of xenobiotics by cytochrome P450;map00982:Drug metabolism - cytochrome P450;map01100:Metaboli…
TR22332|c0_g5	614	275	1.15881	1.41539e-19	9.45685e-18	map00625:Chloroalkane and chloroalkene degradation;map00626:Naphthalene degradation;map00680:Methane metabolism;map01110:Biosynthesis of secondary metabolites;map00010:Glycolysis / Gluconeogenesis;map00071:Fatty acid metabolism;map00350:Tyrosine metabolism;map00830:Retinol metabolism;map00980:Metabolism of xenobiotics by cytochrome P450;map00982:Drug metabolism - cytochrome P450;map01100:Metaboli…
TR22332|c0_g9	232	65	1.83561	6.09983e-18	3.83144e-16	map00625:Chloroalkane and chloroalkene degradation;map00626:Naphthalene degradation;map00680:Methane metabolism;map01110:Biosynthesis of secondary metabolites;map00010:Glycolysis / Gluconeogenesis;map00071:Fatty acid metabolism;map00350:Tyrosine metabolism;map00830:Retinol metabolism;map00980:Metabolism of xenobiotics by cytochrome P450;map00982:Drug metabolism - cytochrome P450;map01100:Metaboli…
TR22332|c0_g3	130	51	1.34994	1.08388e-06	2.53257e-05	map00625:Chloroalkane and chloroalkene degradation;map00626:Naphthalene degradation;map00680:Methane metabolism;map01110:Biosynthesis of secondary metabolites;map00010:Glycolysis / Gluconeogenesis;map00071:Fatty acid metabolism;map00350:Tyrosine metabolism;map00830:Retinol metabolism;map00980:Metabolism of xenobiotics by cytochrome P450;map00982:Drug metabolism - cytochrome P450;map01100:Metaboli…
TR22332|c0_g6	1603	206	2.96006	2.0099e-223	9.7614e-221	map00625:Chloroalkane and chloroalkene degradation;map00626:Naphthalene degradation;map00680:Methane metabolism;map01110:Biosynthesis of secondary metabolites;map00010:Glycolysis / Gluconeogenesis;map00071:Fatty acid metabolism;map00830:Retinol metabolism;map00980:Metabolism of xenobiotics by cytochrome P450;map00982:Drug metabolism - cytochrome P450;map05204:Chemical carcinogenesis;map00350:Tyro…
TR2897|c1_g2	775	83	3.22301	1.3013e-119	3.7854e-117	map00625:Chloroalkane and chloroalkene degradation;map00626:Naphthalene degradation;map00680:Methane metabolism;map01110:Biosynthesis of secondary metabolites;map00010:Glycolysis / Gluconeogenesis;map00071:Fatty acid metabolism;map00830:Retinol metabolism;map00980:Metabolism of xenobiotics by cytochrome P450;map00982:Drug metabolism - cytochrome P450;map05204:Chemical carcinogenesis;map00350:Tyro…
TR31741|c1_g1	1878	699	1.42583	3.75555e-85	7.97986e-83	map00625:Chloroalkane and chloroalkene degradation;map00626:Naphthalene degradation;map00680:Methane metabolism;map01110:Biosynthesis of secondary metabolites;map00010:Glycolysis / Gluconeogenesis;map00071:Fatty acid metabolism;map00830:Retinol metabolism;map00980:Metabolism of xenobiotics by cytochrome P450;map00982:Drug metabolism - cytochrome P450;map05204:Chemical carcinogenesis;map00350:Tyro…
TR31741|c1_g2	569	137	2.05425	1.29818e-49	1.8294e-47	map00625:Chloroalkane and chloroalkene degradation;map00626:Naphthalene degradation;map00680:Methane metabolism;map01110:Biosynthesis of secondary metabolites;map00010:Glycolysis / Gluconeogenesis;map00071:Fatty acid metabolism;map00830:Retinol metabolism;map00980:Metabolism of xenobiotics by cytochrome P450;map00982:Drug metabolism - cytochrome P450;map05204:Chemical carcinogenesis;map00350:Tyro…
TR10086|c1_g7	352	95	1.88958	1.28022e-27	1.12683e-25	map00625:Chloroalkane and chloroalkene degradation;map00626:Naphthalene degradation;map00680:Methane metabolism;map01110:Biosynthesis of secondary metabolites;map00010:Glycolysis / Gluconeogenesis;map00071:Fatty acid metabolism;map00830:Retinol metabolism;map00980:Metabolism of xenobiotics by cytochrome P450;map00982:Drug metabolism - cytochrome P450;map05204:Chemical carcinogenesis;map00350:Tyro…
TR31741|c1_g4	147	72	1.02975	0.000101993	0.00151542	map00625:Chloroalkane and chloroalkene degradation;map00626:Naphthalene degradation;map00680:Methane metabolism;map01110:Biosynthesis of secondary metabolites;map00010:Glycolysis / Gluconeogenesis;map00071:Fatty acid metabolism;map00830:Retinol metabolism;map00980:Metabolism of xenobiotics by cytochrome P450;map00982:Drug metabolism - cytochrome P450;map05204:Chemical carcinogenesis;map00350:Tyro…
TR31741|c1_g5	1800	521	1.78864	2.4137e-122	7.1746e-120	map00625:Chloroalkane and chloroalkene degradation;map00626:Naphthalene degradation;map00680:Methane metabolism;map01110:Biosynthesis of secondary metabolites;map01120:Microbial metabolism in diverse environments;map00010:Glycolysis / Gluconeogenesis;map00071:Fatty acid metabolism;map00350:Tyrosine metabolism;map00830:Retinol metabolism;map00980:Metabolism of xenobiotics by cytochrome P450;map009…
TR31741|c1_g8	1335	480	1.47573	4.32079e-65	7.58164e-63	map00625:Chloroalkane and chloroalkene degradation;map00626:Naphthalene degradation;map00680:Methane metabolism;map01110:Biosynthesis of secondary metabolites;map01120:Microbial metabolism in diverse environments;map00010:Glycolysis / Gluconeogenesis;map00071:Fatty acid metabolism;map00350:Tyrosine metabolism;map00830:Retinol metabolism;map00980:Metabolism of xenobiotics by cytochrome P450;map009…
TR22332|c0_g12	172	18	3.25634	3.28989e-28	2.96774e-26	map00625:Chloroalkane and chloroalkene degradation;map00626:Naphthalene degradation;map00680:Methane metabolism;map01110:Biosynthesis of secondary metabolites;map01120:Microbial metabolism in diverse environments;map00010:Glycolysis / Gluconeogenesis;map00071:Fatty acid metabolism;map00350:Tyrosine metabolism;map00830:Retinol metabolism;map00980:Metabolism of xenobiotics by cytochrome P450;map009…
TR10086|c1_g13	403	123	1.71212	8.52368e-27	7.35951e-25	map00625:Chloroalkane and chloroalkene degradation;map00626:Naphthalene degradation;map00680:Methane metabolism;map01110:Biosynthesis of secondary metabolites;map01120:Microbial metabolism in diverse environments;map00010:Glycolysis / Gluconeogenesis;map00071:Fatty acid metabolism;map00350:Tyrosine metabolism;map00830:Retinol metabolism;map00980:Metabolism of xenobiotics by cytochrome P450;map009…
TR22332|c0_g7	187	29	2.68891	8.74641e-25	7.07982e-23	map00625:Chloroalkane and chloroalkene degradation;map00626:Naphthalene degradation;map00680:Methane metabolism;map01110:Biosynthesis of secondary metabolites;map01120:Microbial metabolism in diverse environments;map00010:Glycolysis / Gluconeogenesis;map00071:Fatty acid metabolism;map00350:Tyrosine metabolism;map00830:Retinol metabolism;map00980:Metabolism of xenobiotics by cytochrome P450;map009…
TR2897|c1_g6	136	14	3.28011	8.34913e-23	6.29895e-21	map00625:Chloroalkane and chloroalkene degradation;map00626:Naphthalene degradation;map00680:Methane metabolism;map01110:Biosynthesis of secondary metabolites;map01120:Microbial metabolism in diverse environments;map00010:Glycolysis / Gluconeogenesis;map00071:Fatty acid metabolism;map00350:Tyrosine metabolism;map00830:Retinol metabolism;map00980:Metabolism of xenobiotics by cytochrome P450;map009…
TR2897|c1_g3	182	31	2.5536	1.06566e-22	8.00645e-21	map00625:Chloroalkane and chloroalkene degradation;map00626:Naphthalene degradation;map00680:Methane metabolism;map01110:Biosynthesis of secondary metabolites;map01120:Microbial metabolism in diverse environments;map00010:Glycolysis / Gluconeogenesis;map00071:Fatty acid metabolism;map00350:Tyrosine metabolism;map00830:Retinol metabolism;map00980:Metabolism of xenobiotics by cytochrome P450;map009…
TR2897|c1_g1	158	22	2.84435	1.3252e-22	9.90173e-21	map00625:Chloroalkane and chloroalkene degradation;map00626:Naphthalene degradation;map00680:Methane metabolism;map01110:Biosynthesis of secondary metabolites;map01120:Microbial metabolism in diverse environments;map00010:Glycolysis / Gluconeogenesis;map00071:Fatty acid metabolism;map00350:Tyrosine metabolism;map00830:Retinol metabolism;map00980:Metabolism of xenobiotics by cytochrome P450;map009…
TR2897|c1_g5	153	32	2.25739	1.62063e-16	9.48919e-15	map00625:Chloroalkane and chloroalkene degradation;map00626:Naphthalene degradation;map00680:Methane metabolism;map01110:Biosynthesis of secondary metabolites;map01120:Microbial metabolism in diverse environments;map00010:Glycolysis / Gluconeogenesis;map00071:Fatty acid metabolism;map00350:Tyrosine metabolism;map00830:Retinol metabolism;map00980:Metabolism of xenobiotics by cytochrome P450;map009…
TR22332|c0_g1	107	14	2.93411	2.38221e-16	1.38146e-14	map00625:Chloroalkane and chloroalkene degradation;map00626:Naphthalene degradation;map00680:Methane metabolism;map01110:Biosynthesis of secondary metabolites;map01120:Microbial metabolism in diverse environments;map00010:Glycolysis / Gluconeogenesis;map00071:Fatty acid metabolism;map00350:Tyrosine metabolism;map00830:Retinol metabolism;map00980:Metabolism of xenobiotics by cytochrome P450;map009…
TR31741|c1_g7	101	12	3.07325	2.81161e-16	1.62183e-14	map00625:Chloroalkane and chloroalkene degradation;map00626:Naphthalene degradation;map00680:Methane metabolism;map01110:Biosynthesis of secondary metabolites;map01120:Microbial metabolism in diverse environments;map00010:Glycolysis / Gluconeogenesis;map00071:Fatty acid metabolism;map00350:Tyrosine metabolism;map00830:Retinol metabolism;map00980:Metabolism of xenobiotics by cytochrome P450;map009…
TR22332|c0_g2	67	3	4.48113	5.12273e-15	2.75621e-13	map00625:Chloroalkane and chloroalkene degradation;map00626:Naphthalene degradation;map00680:Methane metabolism;map01110:Biosynthesis of secondary metabolites;map01120:Microbial metabolism in diverse environments;map00010:Glycolysis / Gluconeogenesis;map00071:Fatty acid metabolism;map00350:Tyrosine metabolism;map00830:Retinol metabolism;map00980:Metabolism of xenobiotics by cytochrome P450;map009…
TR10086|c1_g1	106	23	2.20436	1.5303e-11	6.46281e-10	map00625:Chloroalkane and chloroalkene degradation;map00626:Naphthalene degradation;map00680:Methane metabolism;map01110:Biosynthesis of secondary metabolites;map01120:Microbial metabolism in diverse environments;map00010:Glycolysis / Gluconeogenesis;map00071:Fatty acid metabolism;map00350:Tyrosine metabolism;map00830:Retinol metabolism;map00980:Metabolism of xenobiotics by cytochrome P450;map009…
TR2897|c1_g9	150	44	1.76939	1.73541e-11	7.27259e-10	map00625:Chloroalkane and chloroalkene degradation;map00626:Naphthalene degradation;map00680:Methane metabolism;map01110:Biosynthesis of secondary metabolites;map01120:Microbial metabolism in diverse environments;map00010:Glycolysis / Gluconeogenesis;map00071:Fatty acid metabolism;map00350:Tyrosine metabolism;map00830:Retinol metabolism;map00980:Metabolism of xenobiotics by cytochrome P450;map009…
TR31741|c1_g6	168	66	1.34792	3.12042e-08	9.27015e-07	map00625:Chloroalkane and chloroalkene degradation;map00626:Naphthalene degradation;map00680:Methane metabolism;map01110:Biosynthesis of secondary metabolites;map01120:Microbial metabolism in diverse environments;map00010:Glycolysis / Gluconeogenesis;map00071:Fatty acid metabolism;map00350:Tyrosine metabolism;map00830:Retinol metabolism;map00980:Metabolism of xenobiotics by cytochrome P450;map009…
TR22332|c0_g8	28	3	3.22239	9.89908e-06	0.000191897	map00625:Chloroalkane and chloroalkene degradation;map00626:Naphthalene degradation;map00680:Methane metabolism;map01110:Biosynthesis of secondary metabolites;map01120:Microbial metabolism in diverse environments;map00010:Glycolysis / Gluconeogenesis;map00071:Fatty acid metabolism;map00350:Tyrosine metabolism;map00830:Retinol metabolism;map00980:Metabolism of xenobiotics by cytochrome P450;map009…
TR10086|c1_g8	27	5	2.43296	0.000257619	0.00334846	map00625:Chloroalkane and chloroalkene degradation;map00626:Naphthalene degradation;map00680:Methane metabolism;map01110:Biosynthesis of secondary metabolites;map01120:Microbial metabolism in diverse environments;map00010:Glycolysis / Gluconeogenesis;map00071:Fatty acid metabolism;map00350:Tyrosine metabolism;map00830:Retinol metabolism;map00980:Metabolism of xenobiotics by cytochrome P450;map009…
TR2897|c1_g8	448	70	2.67807	1.02885e-56	1.62688e-54	map00625:Chloroalkane and chloroalkene degradation;map00626:Naphthalene degradation;map00680:Methane metabolism;map01120:Microbial metabolism in diverse environments;map00010:Glycolysis / Gluconeogenesis;map00071:Fatty acid metabolism;map00350:Tyrosine metabolism;map00830:Retinol metabolism;map00980:Metabolism of xenobiotics by cytochrome P450;map00982:Drug metabolism - cytochrome P450;map05204:C…
TR31741|c1_g3	875	271	1.69099	5.29048e-55	8.12931e-53	map00625:Chloroalkane and chloroalkene degradation;map00626:Naphthalene degradation;map00680:Methane metabolism;map01120:Microbial metabolism in diverse environments;map00010:Glycolysis / Gluconeogenesis;map00071:Fatty acid metabolism;map00350:Tyrosine metabolism;map00830:Retinol metabolism;map00980:Metabolism of xenobiotics by cytochrome P450;map00982:Drug metabolism - cytochrome P450;map05204:C…
TR36637|c0_g1	119	40	1.57289	6.75851e-08	1.91875e-06	map00626:Naphthalene degradation;map01120:Microbial metabolism in diverse environments;map00061:Fatty acid biosynthesis;map01100:Metabolic pathways;map00040:Pentose and glucuronate interconversions;map00960:Tropane, piperidine and pyridine alkaloid biosynthesis
TR36636|c0_g1	90	29	1.63387	1.182e-06	2.74181e-05	map00626:Naphthalene degradation;map01120:Microbial metabolism in diverse environments;map00061:Fatty acid biosynthesis;map01100:Metabolic pathways;map00040:Pentose and glucuronate interconversions;map00960:Tropane, piperidine and pyridine alkaloid biosynthesis
TR20913|c0_g1	21	2	3.39232	8.54256e-05	0.00129328	map00630:Glyoxylate and dicarboxylate metabolism;map00680:Methane metabolism;map00020:Citrate cycle (TCA cycle);map00640:Propanoate metabolism;map00660:C5-Branched dibasic acid metabolism;map00720:Carbon fixation pathways in prokaryotes;map01100:Metabolic pathways;map01110:Biosynthesis of secondary metabolites;map01120:Microbial metabolism in diverse environments
TR26788|c0_g1	22	3	2.87447	0.000238938	0.00313485	map00630:Glyoxylate and dicarboxylate metabolism;map00680:Methane metabolism;map00020:Citrate cycle (TCA cycle);map00640:Propanoate metabolism;map00660:C5-Branched dibasic acid metabolism;map00720:Carbon fixation pathways in prokaryotes;map01100:Metabolic pathways;map01110:Biosynthesis of secondary metabolites;map01120:Microbial metabolism in diverse environments
TR44003|c0_g1	89	40	1.15381	0.000604074	0.00676107	map00630:Glyoxylate and dicarboxylate metabolism;map00680:Methane metabolism;map00020:Citrate cycle (TCA cycle);map00640:Propanoate metabolism;map00660:C5-Branched dibasic acid metabolism;map00720:Carbon fixation pathways in prokaryotes;map01100:Metabolic pathways;map01110:Biosynthesis of secondary metabolites;map01120:Microbial metabolism in diverse environments
TR41731|c0_g1	58	23	1.33442	0.00128445	0.0125256	map00630:Glyoxylate and dicarboxylate metabolism;map00680:Methane metabolism;map00020:Citrate cycle (TCA cycle);map00640:Propanoate metabolism;map00660:C5-Branched dibasic acid metabolism;map00720:Carbon fixation pathways in prokaryotes;map01100:Metabolic pathways;map01110:Biosynthesis of secondary metabolites;map01120:Microbial metabolism in diverse environments
TR37563|c0_g1	13	0	4.70044	0.000483472	0.00560978	map00633:Nitrotoluene degradation;map00592:alpha-Linolenic acid metabolism;map01100:Metabolic pathways;map00360:Phenylalanine metabolism;map01120:Microbial metabolism in diverse environments;map00121:Secondary bile acid biosynthesis
TR15683|c0_g6	36	4	3.16993	6.77824e-07	1.646e-05	map00633:Nitrotoluene degradation;map00592:alpha-Linolenic acid metabolism;map01100:Metabolic pathways;map00627:Aminobenzoate degradation;map00121:Secondary bile acid biosynthesis;map00360:Phenylalanine metabolism;map01120:Microbial metabolism in diverse environments
TR2936|c0_g2	162	61	1.40911	1.37024e-08	4.31834e-07	map00633:Nitrotoluene degradation;map00627:Aminobenzoate degradation;map00592:alpha-Linolenic acid metabolism;map01100:Metabolic pathways;map00121:Secondary bile acid biosynthesis;map00360:Phenylalanine metabolism;map01120:Microbial metabolism in diverse environments
TR12825|c0_g2	88	31	1.50524	8.34529e-06	0.000164652	map00633:Nitrotoluene degradation;map00627:Aminobenzoate degradation;map00592:alpha-Linolenic acid metabolism;map01100:Metabolic pathways;map00121:Secondary bile acid biosynthesis;map00360:Phenylalanine metabolism;map01120:Microbial metabolism in diverse environments
TR34840|c0_g3	938	242	1.95458	1.27888e-74	2.51138e-72	map00643:Styrene degradation;map00350:Tyrosine metabolism;map01100:Metabolic pathways;map01120:Microbial metabolism in diverse environments
TR22652|c3_g4	576	171	1.75207	4.81484e-39	5.76883e-37	map00643:Styrene degradation;map00350:Tyrosine metabolism;map01100:Metabolic pathways;map01120:Microbial metabolism in diverse environments
TR20357|c0_g5	216	78	1.46949	8.79961e-12	3.78087e-10	map00670:One carbon pool by folate;map00230:Purine metabolism;map01110:Biosynthesis of secondary metabolites;map00240:Pyrimidine metabolism;map00250:Alanine, aspartate and glutamate metabolism;map01100:Metabolic pathways
TR36093|c1_g1	118	44	1.42321	9.97782e-07	2.35261e-05	map00670:One carbon pool by folate;map00230:Purine metabolism;map01110:Biosynthesis of secondary metabolites;map00240:Pyrimidine metabolism;map00250:Alanine, aspartate and glutamate metabolism;map01100:Metabolic pathways
TR5821|c0_g2	17	2	3.08746	0.000765403	0.00827228	map00730:Thiamine metabolism;map00900:Terpenoid backbone biosynthesis;map00010:Glycolysis / Gluconeogenesis;map00020:Citrate cycle (TCA cycle);map00620:Pyruvate metabolism;map01100:Metabolic pathways;map01110:Biosynthesis of secondary metabolites;map01120:Microbial metabolism in diverse environments;map04066:HIF-1 signaling pathway
TR42202|c0_g3	119	40	1.57289	6.75851e-08	1.91875e-06	map00730:Thiamine metabolism;map00900:Terpenoid backbone biosynthesis;map00010:Glycolysis / Gluconeogenesis;map00020:Citrate cycle (TCA cycle);map00620:Pyruvate metabolism;map04066:HIF-1 signaling pathway;map00280:Valine, leucine and isoleucine degradation;map00030:Pentose phosphate pathway;map00710:Carbon fixation in photosynthetic organisms;map01051:Biosynthesis of ansamycins;map01100:Metabolic…
TR42193|c1_g8	56	15	1.90046	1.27553e-05	0.000241668	map00730:Thiamine metabolism;map00900:Terpenoid backbone biosynthesis;map00010:Glycolysis / Gluconeogenesis;map00020:Citrate cycle (TCA cycle);map00620:Pyruvate metabolism;map04066:HIF-1 signaling pathway;map00280:Valine, leucine and isoleucine degradation;map00030:Pentose phosphate pathway;map00710:Carbon fixation in photosynthetic organisms;map01051:Biosynthesis of ansamycins;map01100:Metabolic…
TR42193|c1_g5	50	14	1.8365	6.11722e-05	0.000964398	map00730:Thiamine metabolism;map00900:Terpenoid backbone biosynthesis;map01100:Metabolic pathways;map01110:Biosynthesis of secondary metabolites
TR42202|c0_g5	29	5	2.53605	9.77508e-05	0.00145597	map00730:Thiamine metabolism;map00900:Terpenoid backbone biosynthesis;map01100:Metabolic pathways;map01110:Biosynthesis of secondary metabolites
TR42193|c0_g3	15	1	3.90689	0.000408813	0.00489275	map00730:Thiamine metabolism;map00900:Terpenoid backbone biosynthesis;map01100:Metabolic pathways;map01110:Biosynthesis of secondary metabolites
TR21650|c0_g1	32	9	1.83007	0.00138787	0.0132561	map00730:Thiamine metabolism;map00900:Terpenoid backbone biosynthesis;map01100:Metabolic pathways;map01110:Biosynthesis of secondary metabolites
TR5750|c0_g1	11	0	4.45943	0.00154672	0.014481	map00740:Riboflavin metabolism;map04380:Osteoclast differentiation;map05323:Rheumatoid arthritis
TR8207|c0_g1	10	0	4.32193	0.00278737	0.022718	map00740:Riboflavin metabolism;map04380:Osteoclast differentiation;map05323:Rheumatoid arthritis
TR8207|c1_g1	10	0	4.32193	0.00278737	0.022718	map00740:Riboflavin metabolism;map04380:Osteoclast differentiation;map05323:Rheumatoid arthritis
TR27339|c0_g3	650	184	1.82073	1.09207e-46	1.46675e-44	map00750:Vitamin B6 metabolism;map00010:Glycolysis / Gluconeogenesis;map00710:Carbon fixation in photosynthetic organisms;map01100:Metabolic pathways;map01110:Biosynthesis of secondary metabolites;map01120:Microbial metabolism in diverse environments;map04066:HIF-1 signaling pathway;map05010:Alzheimer's disease
TR27339|c0_g1	314	79	1.99084	7.28686e-27	6.31165e-25	map00750:Vitamin B6 metabolism;map00010:Glycolysis / Gluconeogenesis;map00710:Carbon fixation in photosynthetic organisms;map01100:Metabolic pathways;map01110:Biosynthesis of secondary metabolites;map01120:Microbial metabolism in diverse environments;map04066:HIF-1 signaling pathway;map05010:Alzheimer's disease
TR1934|c0_g1	178	79	1.17195	8.12664e-07	1.94908e-05	map00750:Vitamin B6 metabolism;map05110:Vibrio cholerae infection;map05146:Amoebiasis;map04144:Endocytosis;map04970:Salivary secretion;map04141:Protein processing in endoplasmic reticulum
TR14393|c0_g1	45	19	1.24393	0.00828324	0.0499911	map00791:Atrazine degradation;map01120:Microbial metabolism in diverse environments
TR32227|c0_g1	95	32	1.56986	1.47912e-06	3.39625e-05	map00860:Porphyrin and chlorophyll metabolism;map01100:Metabolic pathways;map01110:Biosynthesis of secondary metabolites;map05110:Vibrio cholerae infection;map05146:Amoebiasis;map04011:MAPK signaling pathway - yeast;map04622:RIG-I-like receptor signaling pathway;map04510:Focal adhesion;map04666:Fc gamma R-mediated phagocytosis;map04670:Leukocyte transendothelial migration
TR33941|c1_g1	39	13	1.58496	0.00186086	0.0164965	map00860:Porphyrin and chlorophyll metabolism;map01100:Metabolic pathways;map01110:Biosynthesis of secondary metabolites;map05110:Vibrio cholerae infection;map05146:Amoebiasis;map04622:RIG-I-like receptor signaling pathway;map04011:MAPK signaling pathway - yeast;map04510:Focal adhesion;map04666:Fc gamma R-mediated phagocytosis;map04670:Leukocyte transendothelial migration
TR36295|c0_g1	451	151	1.57858	5.48548e-26	4.62612e-24	map00900:Terpenoid backbone biosynthesis;map00902:Monoterpenoid biosynthesis;map01100:Metabolic pathways;map01110:Biosynthesis of secondary metabolites
TR39429|c0_g1	218	88	1.30875	9.2891e-10	3.31987e-08	map00900:Terpenoid backbone biosynthesis;map00902:Monoterpenoid biosynthesis;map01100:Metabolic pathways;map01110:Biosynthesis of secondary metabolites
TR41317|c1_g1	16	1	4	0.000230272	0.00304083	map00900:Terpenoid backbone biosynthesis;map00902:Monoterpenoid biosynthesis;map01100:Metabolic pathways;map01110:Biosynthesis of secondary metabolites
TR14355|c1_g1	275	46	2.57973	6.89919e-34	7.3441e-32	map00900:Terpenoid backbone biosynthesis;map00981:Insect hormone biosynthesis;map01110:Biosynthesis of secondary metabolites;map00040:Pentose and glucuronate interconversions;map00051:Fructose and mannose metabolism;map00623:Toluene degradation;map01120:Microbial metabolism in diverse environments;map00072:Synthesis and degradation of ketone bodies;map00650:Butanoate metabolism;map01100:Metabolic…
TR14975|c0_g1	191	91	1.06963	3.76876e-06	8.00481e-05	map00900:Terpenoid backbone biosynthesis;map01100:Metabolic pathways;map01110:Biosynthesis of secondary metabolites
TR27964|c0_g1	73	33	1.14543	0.00205673	0.0179183	map00900:Terpenoid backbone biosynthesis;map01100:Metabolic pathways;map01110:Biosynthesis of secondary metabolites
TR16797|c0_g1	26	1	4.70044	8.00464e-07	1.92151e-05	map00900:Terpenoid backbone biosynthesis;map01100:Metabolic pathways;map01110:Biosynthesis of secondary metabolites;map04976:Bile secretion
TR11063|c0_g1	149	22	2.75974	1.09186e-20	7.6144e-19	map00900:Terpenoid backbone biosynthesis;map01100:Metabolic pathways;map01110:Biosynthesis of secondary metabolites;map05164:Influenza A;map05166:HTLV-I infection
TR11385|c0_g1	148	24	2.62449	2.19431e-19	1.45207e-17	map00900:Terpenoid backbone biosynthesis;map01100:Metabolic pathways;map01110:Biosynthesis of secondary metabolites;map05164:Influenza A;map05166:HTLV-I infection
TR27927|c0_g1	13	0	4.70044	0.000483472	0.00560978	map00901:Indole alkaloid biosynthesis;map00402:Benzoxazinoid biosynthesis;map00950:Isoquinoline alkaloid biosynthesis;map00941:Flavonoid biosynthesis;map00943:Isoflavonoid biosynthesis;map01100:Metabolic pathways;map01110:Biosynthesis of secondary metabolites
TR34913|c0_g1	223	83	1.42586	1.61299e-11	6.78572e-10	map00901:Indole alkaloid biosynthesis;map00402:Benzoxazinoid biosynthesis;map00950:Isoquinoline alkaloid biosynthesis;map00941:Flavonoid biosynthesis;map01100:Metabolic pathways;map01110:Biosynthesis of secondary metabolites
TR39393|c0_g1	94	41	1.19704	0.000246602	0.00322607	map00901:Indole alkaloid biosynthesis;map00402:Benzoxazinoid biosynthesis;map00950:Isoquinoline alkaloid biosynthesis;map00941:Flavonoid biosynthesis;map01100:Metabolic pathways;map01110:Biosynthesis of secondary metabolites
TR40721|c0_g1	18	4	2.16993	0.00601705	0.0408511	map00902:Monoterpenoid biosynthesis;map00903:Limonene and pinene degradation;map00402:Benzoxazinoid biosynthesis;map00904:Diterpenoid biosynthesis;map00966:Glucosinolate biosynthesis;map01110:Biosynthesis of secondary metabolites
TR43865|c0_g2	21	3	2.80735	0.000402397	0.00485333	map00902:Monoterpenoid biosynthesis;map00903:Limonene and pinene degradation;map00402:Benzoxazinoid biosynthesis;map00904:Diterpenoid biosynthesis;map01110:Biosynthesis of secondary metabolites;map00909:Sesquiterpenoid and triterpenoid biosynthesis
TR11170|c0_g1	24	7	1.77761	0.00690576	0.0444137	map00902:Monoterpenoid biosynthesis;map00904:Diterpenoid biosynthesis;map00950:Isoquinoline alkaloid biosynthesis;map00941:Flavonoid biosynthesis;map00944:Flavone and flavonol biosynthesis;map01100:Metabolic pathways;map01110:Biosynthesis of secondary metabolites;map00943:Isoflavonoid biosynthesis
TR7932|c3_g8	46	13	1.82312	0.000132909	0.00190805	map00902:Monoterpenoid biosynthesis;map00904:Diterpenoid biosynthesis;map01100:Metabolic pathways;map00950:Isoquinoline alkaloid biosynthesis;map01110:Biosynthesis of secondary metabolites
TR18713|c2_g4	241	82	1.55534	2.90595e-14	1.49405e-12	map00902:Monoterpenoid biosynthesis;map00905:Brassinosteroid biosynthesis;map00908:Zeatin biosynthesis;map00590:Arachidonic acid metabolism;map01100:Metabolic pathways;map00981:Insect hormone biosynthesis;map01110:Biosynthesis of secondary metabolites
TR29067|c0_g1	115	36	1.67557	1.9448e-08	5.97674e-07	map00902:Monoterpenoid biosynthesis;map00905:Brassinosteroid biosynthesis;map00908:Zeatin biosynthesis;map00906:Carotenoid biosynthesis;map01110:Biosynthesis of secondary metabolites;map00140:Steroid hormone biosynthesis;map00830:Retinol metabolism;map00980:Metabolism of xenobiotics by cytochrome P450;map00982:Drug metabolism - cytochrome P450;map01100:Metabolic pathways;map05204:Chemical carcino…
TR18713|c2_g8	190	43	2.14359	9.37394e-19	6.02717e-17	map00902:Monoterpenoid biosynthesis;map00905:Brassinosteroid biosynthesis;map00908:Zeatin biosynthesis;map00981:Insect hormone biosynthesis;map01110:Biosynthesis of secondary metabolites;map00590:Arachidonic acid metabolism;map01100:Metabolic pathways
TR10454|c0_g1	34	11	1.62803	0.00291383	0.0235476	map00902:Monoterpenoid biosynthesis;map00905:Brassinosteroid biosynthesis;map00908:Zeatin biosynthesis;map01110:Biosynthesis of secondary metabolites;map00591:Linoleic acid metabolism;map00983:Drug metabolism - other enzymes;map00140:Steroid hormone biosynthesis;map00830:Retinol metabolism;map00980:Metabolism of xenobiotics by cytochrome P450;map00982:Drug metabolism - cytochrome P450;map01100:Me…
TR41317|c2_g1	34	4	3.08746	1.94699e-06	4.3619e-05	map00902:Monoterpenoid biosynthesis;map01100:Metabolic pathways;map00900:Terpenoid backbone biosynthesis;map01110:Biosynthesis of secondary metabolites
TR25984|c1_g9	53	17	1.64046	0.000182619	0.00249966	map00902:Monoterpenoid biosynthesis;map01100:Metabolic pathways;map01110:Biosynthesis of secondary metabolites
TR25984|c1_g7	34	3	3.5025	3.84881e-07	9.72851e-06	map00902:Monoterpenoid biosynthesis;map01100:Metabolic pathways;map01110:Biosynthesis of secondary metabolites;map00905:Brassinosteroid biosynthesis
TR25984|c1_g10	25	3	3.05889	4.91471e-05	0.000806287	map00902:Monoterpenoid biosynthesis;map01100:Metabolic pathways;map01110:Biosynthesis of secondary metabolites;map00905:Brassinosteroid biosynthesis
TR44044|c0_g3	411	141	1.54344	6.32219e-23	4.80304e-21	map00902:Monoterpenoid biosynthesis;map01100:Metabolic pathways;map01110:Biosynthesis of secondary metabolites;map00909:Sesquiterpenoid and triterpenoid biosynthesis
TR37862|c0_g1	10	1	3.32193	0.00730028	0.045581	map00902:Monoterpenoid biosynthesis;map01100:Metabolic pathways;map01110:Biosynthesis of secondary metabolites;map00909:Sesquiterpenoid and triterpenoid biosynthesis
TR38161|c0_g1	71	26	1.44931	0.000112652	0.00164902	map00904:Diterpenoid biosynthesis;map00905:Brassinosteroid biosynthesis;map01100:Metabolic pathways;map01110:Biosynthesis of secondary metabolites
TR5987|c0_g1	51	18	1.5025	0.00070775	0.0077743	map00904:Diterpenoid biosynthesis;map00905:Brassinosteroid biosynthesis;map01100:Metabolic pathways;map01110:Biosynthesis of secondary metabolites
TR30382|c0_g1	29	9	1.68806	0.00452359	0.0325041	map00904:Diterpenoid biosynthesis;map00905:Brassinosteroid biosynthesis;map01100:Metabolic pathways;map01110:Biosynthesis of secondary metabolites
TR29419|c0_g1	27	8	1.75489	0.00460049	0.0329314	map00904:Diterpenoid biosynthesis;map00905:Brassinosteroid biosynthesis;map01100:Metabolic pathways;map01110:Biosynthesis of secondary metabolites
TR38161|c0_g2	68	33	1.04307	0.00732324	0.0457191	map00904:Diterpenoid biosynthesis;map00905:Brassinosteroid biosynthesis;map01100:Metabolic pathways;map01110:Biosynthesis of secondary metabolites
TR27491|c0_g1	14	1	3.80735	0.000726584	0.00791247	map00904:Diterpenoid biosynthesis;map00906:Carotenoid biosynthesis;map01100:Metabolic pathways;map00902:Monoterpenoid biosynthesis;map01110:Biosynthesis of secondary metabolites;map00622:Xylene degradation;map01120:Microbial metabolism in diverse environments
TR41979|c0_g1	104	25	2.05658	2.35514e-10	8.93365e-09	map00904:Diterpenoid biosynthesis;map00941:Flavonoid biosynthesis;map00950:Isoquinoline alkaloid biosynthesis;map00270:Cysteine and methionine metabolism;map01100:Metabolic pathways;map01110:Biosynthesis of secondary metabolites
TR43512|c0_g1	18	4	2.16993	0.00601705	0.0408511	map00904:Diterpenoid biosynthesis;map00960:Tropane, piperidine and pyridine alkaloid biosynthesis;map00270:Cysteine and methionine metabolism;map00941:Flavonoid biosynthesis;map01100:Metabolic pathways;map01110:Biosynthesis of secondary metabolites
TR44521|c2_g3	75	28	1.42146	9.79895e-05	0.00145872	map00904:Diterpenoid biosynthesis;map01100:Metabolic pathways;map01110:Biosynthesis of secondary metabolites;map00909:Sesquiterpenoid and triterpenoid biosynthesis
TR19173|c1_g1	48	1	5.58496	5.34811e-12	2.31987e-10	map00905:Brassinosteroid biosynthesis;map00140:Steroid hormone biosynthesis;map05215:Prostate cancer;map00062:Fatty acid elongation;map01040:Biosynthesis of unsaturated fatty acids;map01100:Metabolic pathways;map01110:Biosynthesis of secondary metabolites
TR19173|c0_g2	16	0	5	8.74259e-05	0.00131624	map00905:Brassinosteroid biosynthesis;map00140:Steroid hormone biosynthesis;map05215:Prostate cancer;map00062:Fatty acid elongation;map01040:Biosynthesis of unsaturated fatty acids;map01100:Metabolic pathways;map01110:Biosynthesis of secondary metabolites
TR25984|c1_g8	12	1	3.58496	0.00230111	0.0194423	map00905:Brassinosteroid biosynthesis;map00902:Monoterpenoid biosynthesis;map00906:Carotenoid biosynthesis;map01110:Biosynthesis of secondary metabolites;map00073:Cutin, suberine and wax biosynthesis;map00590:Arachidonic acid metabolism;map01100:Metabolic pathways
TR18713|c2_g3	138	53	1.3806	2.80395e-07	7.25604e-06	map00905:Brassinosteroid biosynthesis;map00902:Monoterpenoid biosynthesis;map00908:Zeatin biosynthesis;map00071:Fatty acid metabolism;map00590:Arachidonic acid metabolism;map00830:Retinol metabolism;map03320:PPAR signaling pathway;map04270:Vascular smooth muscle contraction;map00906:Carotenoid biosynthesis;map01100:Metabolic pathways;map01110:Biosynthesis of secondary metabolites
TR18737|c0_g3	287	126	1.18763	2.1225e-10	8.0737e-09	map00905:Brassinosteroid biosynthesis;map00902:Monoterpenoid biosynthesis;map00908:Zeatin biosynthesis;map00590:Arachidonic acid metabolism;map01100:Metabolic pathways;map00981:Insect hormone biosynthesis;map01110:Biosynthesis of secondary metabolites
TR29067|c0_g2	50	15	1.73697	0.000132268	0.00189935	map00905:Brassinosteroid biosynthesis;map00902:Monoterpenoid biosynthesis;map00908:Zeatin biosynthesis;map01110:Biosynthesis of secondary metabolites;map00140:Steroid hormone biosynthesis;map00830:Retinol metabolism;map00980:Metabolism of xenobiotics by cytochrome P450;map00982:Drug metabolism - cytochrome P450;map01100:Metabolic pathways;map05204:Chemical carcinogenesis
TR25984|c1_g5	46	15	1.61667	0.000580429	0.0065422	map00905:Brassinosteroid biosynthesis;map00902:Monoterpenoid biosynthesis;map00908:Zeatin biosynthesis;map01110:Biosynthesis of secondary metabolites;map00909:Sesquiterpenoid and triterpenoid biosynthesis;map00590:Arachidonic acid metabolism;map01100:Metabolic pathways
TR21380|c0_g10	48	16	1.58496	0.000556456	0.00630465	map00905:Brassinosteroid biosynthesis;map00902:Monoterpenoid biosynthesis;map01100:Metabolic pathways;map01110:Biosynthesis of secondary metabolites
TR25984|c1_g1	48	16	1.58496	0.000556456	0.00630465	map00905:Brassinosteroid biosynthesis;map00902:Monoterpenoid biosynthesis;map01110:Biosynthesis of secondary metabolites;map00140:Steroid hormone biosynthesis;map00591:Linoleic acid metabolism;map05204:Chemical carcinogenesis;map00590:Arachidonic acid metabolism;map00830:Retinol metabolism;map01100:Metabolic pathways;map03320:PPAR signaling pathway;map00071:Fatty acid metabolism;map04270:Vascular…
TR4513|c1_g1	11	1	3.45943	0.00409842	0.0297803	map00905:Brassinosteroid biosynthesis;map00908:Zeatin biosynthesis;map00902:Monoterpenoid biosynthesis;map01110:Biosynthesis of secondary metabolites;map00590:Arachidonic acid metabolism;map00830:Retinol metabolism;map01100:Metabolic pathways;map03320:PPAR signaling pathway;map00071:Fatty acid metabolism;map04270:Vascular smooth muscle contraction
TR35656|c0_g1	13	1	3.70044	0.00129257	0.0125374	map00905:Brassinosteroid biosynthesis;map00908:Zeatin biosynthesis;map01110:Biosynthesis of secondary metabolites;map04726:Serotonergic synapse;map00590:Arachidonic acid metabolism;map01100:Metabolic pathways
TR15725|c1_g1	17	1	4.08746	0.000129864	0.00187006	map00906:Carotenoid biosynthesis
TR24438|c0_g1	10	1	3.32193	0.00730028	0.045581	map00906:Carotenoid biosynthesis;map01100:Metabolic pathways;map00942:Anthocyanin biosynthesis;map00945:Stilbenoid, diarylheptanoid and gingerol biosynthesis;map00965:Betalain biosynthesis;map01110:Biosynthesis of secondary metabolites;map00940:Phenylpropanoid biosynthesis
TR10996|c0_g1	14	1	3.80735	0.000726584	0.00791247	map00906:Carotenoid biosynthesis;map01100:Metabolic pathways;map00945:Stilbenoid, diarylheptanoid and gingerol biosynthesis;map00965:Betalain biosynthesis;map01110:Biosynthesis of secondary metabolites;map00942:Anthocyanin biosynthesis
TR32284|c0_g1	248	39	2.66879	4.88983e-32	4.95315e-30	map00909:Sesquiterpenoid and triterpenoid biosynthesis;map00402:Benzoxazinoid biosynthesis;map00902:Monoterpenoid biosynthesis;map00943:Isoflavonoid biosynthesis;map01110:Biosynthesis of secondary metabolites
TR15371|c0_g1	244	44	2.47131	1.18197e-28	1.08604e-26	map00909:Sesquiterpenoid and triterpenoid biosynthesis;map00402:Benzoxazinoid biosynthesis;map00902:Monoterpenoid biosynthesis;map00943:Isoflavonoid biosynthesis;map01110:Biosynthesis of secondary metabolites
TR36084|c0_g1	630	151	2.0608	5.27318e-55	8.12568e-53	map00909:Sesquiterpenoid and triterpenoid biosynthesis;map01100:Metabolic pathways;map01110:Biosynthesis of secondary metabolites
TR36084|c0_g2	267	63	2.08342	1.11836e-24	8.99902e-23	map00909:Sesquiterpenoid and triterpenoid biosynthesis;map01100:Metabolic pathways;map01110:Biosynthesis of secondary metabolites
TR5216|c0_g1	16	2	3	0.00131701	0.0126952	map00910:Nitrogen metabolism;map00860:Porphyrin and chlorophyll metabolism;map01100:Metabolic pathways;map00920:Sulfur metabolism;map01120:Microbial metabolism in diverse environments
TR5216|c1_g1	16	2	3	0.00131701	0.0126952	map00910:Nitrogen metabolism;map00860:Porphyrin and chlorophyll metabolism;map01100:Metabolic pathways;map00920:Sulfur metabolism;map01120:Microbial metabolism in diverse environments
TR32994|c0_g1	32	8	2	0.00058569	0.00658512	map00910:Nitrogen metabolism;map01120:Microbial metabolism in diverse environments
TR14150|c0_g1	24	5	2.26303	0.00106657	0.0106919	map00910:Nitrogen metabolism;map01120:Microbial metabolism in diverse environments
TR30779|c0_g1	37	14	1.4021	0.00693517	0.0445595	map00920:Sulfur metabolism;map01100:Metabolic pathways;map01120:Microbial metabolism in diverse environments;map02020:Two-component system;map04115:p53 signaling pathway;map04210:Apoptosis;map05010:Alzheimer's disease;map05012:Parkinson's disease;map05014:Amyotrophic lateral sclerosis (ALS);map05016:Huntington's disease;map05134:Legionellosis;map05145:Toxoplasmosis;map05152:Tuberculosis;map05161:…
TR24133|c0_g1	18	3	2.58496	0.00187911	0.0166122	map00920:Sulfur metabolism;map01110:Biosynthesis of secondary metabolites;map00260:Glycine, serine and threonine metabolism;map00270:Cysteine and methionine metabolism;map00450:Selenocompound metabolism;map01100:Metabolic pathways
TR33690|c0_g1	12	1	3.58496	0.00230111	0.0194423	map00920:Sulfur metabolism;map01110:Biosynthesis of secondary metabolites;map00260:Glycine, serine and threonine metabolism;map00270:Cysteine and methionine metabolism;map00450:Selenocompound metabolism;map01100:Metabolic pathways
TR1329|c0_g1	105	34	1.62678	1.71844e-07	4.60243e-06	map00940:Phenylpropanoid biosynthesis;map00941:Flavonoid biosynthesis;map00944:Flavone and flavonol biosynthesis;map01100:Metabolic pathways;map00909:Sesquiterpenoid and triterpenoid biosynthesis;map00943:Isoflavonoid biosynthesis;map01110:Biosynthesis of secondary metabolites
TR1329|c1_g1	196	77	1.34792	2.25884e-09	7.72283e-08	map00940:Phenylpropanoid biosynthesis;map00941:Flavonoid biosynthesis;map00944:Flavone and flavonol biosynthesis;map01100:Metabolic pathways;map01110:Biosynthesis of secondary metabolites;map00909:Sesquiterpenoid and triterpenoid biosynthesis
TR33322|c1_g4	37	5	2.88753	1.77672e-06	4.01852e-05	map00940:Phenylpropanoid biosynthesis;map00941:Flavonoid biosynthesis;map00945:Stilbenoid, diarylheptanoid and gingerol biosynthesis;map01100:Metabolic pathways;map01110:Biosynthesis of secondary metabolites;map00073:Cutin, suberine and wax biosynthesis
TR3868|c0_g1	41	12	1.77259	0.000427933	0.00509579	map00940:Phenylpropanoid biosynthesis;map00941:Flavonoid biosynthesis;map00945:Stilbenoid, diarylheptanoid and gingerol biosynthesis;map01100:Metabolic pathways;map01110:Biosynthesis of secondary metabolites;map00073:Cutin, suberine and wax biosynthesis;map00942:Anthocyanin biosynthesis
TR6829|c0_g1	130	34	1.9349	1.50036e-11	6.35119e-10	map00940:Phenylpropanoid biosynthesis;map01100:Metabolic pathways;map00944:Flavone and flavonol biosynthesis;map00950:Isoquinoline alkaloid biosynthesis;map01058:Acridone alkaloid biosynthesis;map01110:Biosynthesis of secondary metabolites
TR6829|c0_g4	56	15	1.90046	1.27553e-05	0.000241668	map00940:Phenylpropanoid biosynthesis;map01100:Metabolic pathways;map00944:Flavone and flavonol biosynthesis;map01058:Acridone alkaloid biosynthesis;map00950:Isoquinoline alkaloid biosynthesis;map01110:Biosynthesis of secondary metabolites
TR6829|c0_g2	53	9	2.558	1.17428e-07	3.22766e-06	map00940:Phenylpropanoid biosynthesis;map01100:Metabolic pathways;map00950:Isoquinoline alkaloid biosynthesis;map01110:Biosynthesis of secondary metabolites;map00944:Flavone and flavonol biosynthesis
TR35305|c0_g5	39	7	2.47805	8.66511e-06	0.000170159	map00940:Phenylpropanoid biosynthesis;map01100:Metabolic pathways;map00950:Isoquinoline alkaloid biosynthesis;map01110:Biosynthesis of secondary metabolites;map00944:Flavone and flavonol biosynthesis
TR6829|c0_g3	39	10	1.96347	0.000184007	0.00251548	map00940:Phenylpropanoid biosynthesis;map01100:Metabolic pathways;map01110:Biosynthesis of secondary metabolites;map00944:Flavone and flavonol biosynthesis
TR7055|c0_g1	47	3	3.96963	3.07968e-10	1.15691e-08	map00941:Flavonoid biosynthesis;map00908:Zeatin biosynthesis;map00402:Benzoxazinoid biosynthesis;map00460:Cyanoamino acid metabolism;map01110:Biosynthesis of secondary metabolites
TR12914|c0_g1	30	6	2.32193	0.000193479	0.00263109	map00941:Flavonoid biosynthesis;map00944:Flavone and flavonol biosynthesis;map00942:Anthocyanin biosynthesis;map00965:Betalain biosynthesis
TR30390|c3_g1	15	1	3.90689	0.000408813	0.00489275	map00941:Flavonoid biosynthesis;map00944:Flavone and flavonol biosynthesis;map00943:Isoflavonoid biosynthesis;map00903:Limonene and pinene degradation;map00950:Isoquinoline alkaloid biosynthesis;map00902:Monoterpenoid biosynthesis;map01100:Metabolic pathways;map01110:Biosynthesis of secondary metabolites
TR38178|c0_g1	20	3	2.73697	0.000675315	0.00744356	map00941:Flavonoid biosynthesis;map00944:Flavone and flavonol biosynthesis;map00943:Isoflavonoid biosynthesis;map00904:Diterpenoid biosynthesis;map00940:Phenylpropanoid biosynthesis;map01100:Metabolic pathways;map01110:Biosynthesis of secondary metabolites
TR692|c0_g1	101	40	1.33628	2.09655e-05	0.000377749	map00941:Flavonoid biosynthesis;map00944:Flavone and flavonol biosynthesis;map00943:Isoflavonoid biosynthesis;map00909:Sesquiterpenoid and triterpenoid biosynthesis;map00940:Phenylpropanoid biosynthesis;map01100:Metabolic pathways;map01110:Biosynthesis of secondary metabolites
TR9622|c0_g1	54	20	1.43296	0.000864629	0.00901257	map00941:Flavonoid biosynthesis;map00944:Flavone and flavonol biosynthesis;map00943:Isoflavonoid biosynthesis;map00940:Phenylpropanoid biosynthesis;map01100:Metabolic pathways;map01110:Biosynthesis of secondary metabolites;map00909:Sesquiterpenoid and triterpenoid biosynthesis
TR30390|c4_g1	13	1	3.70044	0.00129257	0.0125374	map00941:Flavonoid biosynthesis;map00944:Flavone and flavonol biosynthesis;map01100:Metabolic pathways;map00901:Indole alkaloid biosynthesis;map00380:Tryptophan metabolism;map00909:Sesquiterpenoid and triterpenoid biosynthesis;map00902:Monoterpenoid biosynthesis;map01110:Biosynthesis of secondary metabolites
TR7932|c3_g1	713	185	1.94638	8.74656e-57	1.39115e-54	map00941:Flavonoid biosynthesis;map00944:Flavone and flavonol biosynthesis;map01100:Metabolic pathways;map01110:Biosynthesis of secondary metabolites;map00904:Diterpenoid biosynthesis;map00909:Sesquiterpenoid and triterpenoid biosynthesis;map00943:Isoflavonoid biosynthesis
TR17129|c2_g1	379	106	1.83813	2.34422e-28	2.12525e-26	map00941:Flavonoid biosynthesis;map00944:Flavone and flavonol biosynthesis;map01100:Metabolic pathways;map01110:Biosynthesis of secondary metabolites;map00909:Sesquiterpenoid and triterpenoid biosynthesis;map00943:Isoflavonoid biosynthesis;map00904:Diterpenoid biosynthesis
TR33322|c1_g3	24	4	2.58496	0.000331159	0.00412209	map00941:Flavonoid biosynthesis;map00945:Stilbenoid, diarylheptanoid and gingerol biosynthesis;map01100:Metabolic pathways;map00073:Cutin, suberine and wax biosynthesis;map00940:Phenylpropanoid biosynthesis;map00904:Diterpenoid biosynthesis;map00901:Indole alkaloid biosynthesis;map01110:Biosynthesis of secondary metabolites
TR33322|c0_g1	24	4	2.58496	0.000331159	0.00412209	map00941:Flavonoid biosynthesis;map00945:Stilbenoid, diarylheptanoid and gingerol biosynthesis;map01100:Metabolic pathways;map00940:Phenylpropanoid biosynthesis;map00073:Cutin, suberine and wax biosynthesis;map00904:Diterpenoid biosynthesis;map00901:Indole alkaloid biosynthesis;map01110:Biosynthesis of secondary metabolites
TR22355|c0_g2	30	4	2.90689	1.56899e-05	0.000291182	map00941:Flavonoid biosynthesis;map00945:Stilbenoid, diarylheptanoid and gingerol biosynthesis;map01100:Metabolic pathways;map01110:Biosynthesis of secondary metabolites;map00073:Cutin, suberine and wax biosynthesis;map00940:Phenylpropanoid biosynthesis;map00904:Diterpenoid biosynthesis
TR22355|c0_g4	31	6	2.36923	0.00012112	0.00175918	map00941:Flavonoid biosynthesis;map00945:Stilbenoid, diarylheptanoid and gingerol biosynthesis;map01100:Metabolic pathways;map01110:Biosynthesis of secondary metabolites;map00073:Cutin, suberine and wax biosynthesis;map00940:Phenylpropanoid biosynthesis;map04144:Endocytosis
TR13140|c0_g1	46	2	4.52356	8.04086e-11	3.18562e-09	map00941:Flavonoid biosynthesis;map00950:Isoquinoline alkaloid biosynthesis;map00270:Cysteine and methionine metabolism;map01100:Metabolic pathways;map01110:Biosynthesis of secondary metabolites
TR29917|c1_g1	39	3	3.70044	2.50251e-08	7.55411e-07	map00941:Flavonoid biosynthesis;map00950:Isoquinoline alkaloid biosynthesis;map00270:Cysteine and methionine metabolism;map01100:Metabolic pathways;map01110:Biosynthesis of secondary metabolites
TR12035|c0_g13	36	7	2.36257	3.56498e-05	0.000607133	map00941:Flavonoid biosynthesis;map01100:Metabolic pathways;map04712:Circadian rhythm - plant;map00945:Stilbenoid, diarylheptanoid and gingerol biosynthesis;map01110:Biosynthesis of secondary metabolites
TR12035|c0_g1	40	11	1.8625	0.000286259	0.00363303	map00941:Flavonoid biosynthesis;map01100:Metabolic pathways;map04712:Circadian rhythm - plant;map00945:Stilbenoid, diarylheptanoid and gingerol biosynthesis;map01110:Biosynthesis of secondary metabolites
TR34919|c0_g1	35	9	1.95936	0.000404628	0.00487591	map00941:Flavonoid biosynthesis;map01100:Metabolic pathways;map04712:Circadian rhythm - plant;map00945:Stilbenoid, diarylheptanoid and gingerol biosynthesis;map01110:Biosynthesis of secondary metabolites
TR34919|c0_g7	34	10	1.76553	0.00139089	0.0132756	map00941:Flavonoid biosynthesis;map01100:Metabolic pathways;map04712:Circadian rhythm - plant;map00945:Stilbenoid, diarylheptanoid and gingerol biosynthesis;map01110:Biosynthesis of secondary metabolites
TR34919|c0_g2	25	7	1.8365	0.00459335	0.0329038	map00941:Flavonoid biosynthesis;map01100:Metabolic pathways;map04712:Circadian rhythm - plant;map00945:Stilbenoid, diarylheptanoid and gingerol biosynthesis;map01110:Biosynthesis of secondary metabolites
TR34919|c0_g5	95	28	1.7625	9.53622e-08	2.64791e-06	map00941:Flavonoid biosynthesis;map01100:Metabolic pathways;map04712:Circadian rhythm - plant;map01058:Acridone alkaloid biosynthesis;map00945:Stilbenoid, diarylheptanoid and gingerol biosynthesis;map01110:Biosynthesis of secondary metabolites
TR34919|c0_g3	55	15	1.87447	1.90081e-05	0.000344996	map00941:Flavonoid biosynthesis;map01100:Metabolic pathways;map04712:Circadian rhythm - plant;map01058:Acridone alkaloid biosynthesis;map00945:Stilbenoid, diarylheptanoid and gingerol biosynthesis;map01110:Biosynthesis of secondary metabolites
TR13666|c0_g2	43	15	1.51937	0.00167627	0.0153375	map00942:Anthocyanin biosynthesis;map00460:Cyanoamino acid metabolism;map00901:Indole alkaloid biosynthesis;map01100:Metabolic pathways;map01110:Biosynthesis of secondary metabolites
TR11351|c0_g1	27	5	2.43296	0.000257619	0.00334846	map00942:Anthocyanin biosynthesis;map00941:Flavonoid biosynthesis;map00944:Flavone and flavonol biosynthesis;map00965:Betalain biosynthesis
TR7642|c0_g1	10	1	3.32193	0.00730028	0.045581	map00942:Anthocyanin biosynthesis;map00941:Flavonoid biosynthesis;map00945:Stilbenoid, diarylheptanoid and gingerol biosynthesis;map01100:Metabolic pathways;map01110:Biosynthesis of secondary metabolites;map00940:Phenylpropanoid biosynthesis;map00904:Diterpenoid biosynthesis;map00073:Cutin, suberine and wax biosynthesis
TR31172|c2_g1	43	8	2.42626	4.16075e-06	8.74519e-05	map00942:Anthocyanin biosynthesis;map00945:Stilbenoid, diarylheptanoid and gingerol biosynthesis;map00906:Carotenoid biosynthesis;map01100:Metabolic pathways;map01110:Biosynthesis of secondary metabolites;map00965:Betalain biosynthesis
TR31172|c0_g1	12	1	3.58496	0.00230111	0.0194423	map00942:Anthocyanin biosynthesis;map00945:Stilbenoid, diarylheptanoid and gingerol biosynthesis;map00906:Carotenoid biosynthesis;map01100:Metabolic pathways;map01110:Biosynthesis of secondary metabolites;map00965:Betalain biosynthesis
TR231|c1_g1	19	4	2.24793	0.0037636	0.0280749	map00942:Anthocyanin biosynthesis;map00945:Stilbenoid, diarylheptanoid and gingerol biosynthesis;map00906:Carotenoid biosynthesis;map01100:Metabolic pathways;map01110:Biosynthesis of secondary metabolites;map00965:Betalain biosynthesis
TR7932|c3_g2	120	47	1.3523	2.69752e-06	5.86227e-05	map00943:Isoflavonoid biosynthesis;map00902:Monoterpenoid biosynthesis;map00380:Tryptophan metabolism;map00904:Diterpenoid biosynthesis;map00941:Flavonoid biosynthesis;map00944:Flavone and flavonol biosynthesis;map01100:Metabolic pathways;map01110:Biosynthesis of secondary metabolites
TR7932|c3_g4	105	16	2.71425	9.30785e-15	4.91557e-13	map00943:Isoflavonoid biosynthesis;map00902:Monoterpenoid biosynthesis;map01100:Metabolic pathways;map01110:Biosynthesis of secondary metabolites;map00909:Sesquiterpenoid and triterpenoid biosynthesis;map00940:Phenylpropanoid biosynthesis
TR17951|c0_g1	37	4	3.20945	3.98952e-07	1.00515e-05	map00943:Isoflavonoid biosynthesis;map00940:Phenylpropanoid biosynthesis
TR26175|c0_g1	50	10	2.32193	1.494e-06	3.42897e-05	map00943:Isoflavonoid biosynthesis;map00940:Phenylpropanoid biosynthesis
TR22676|c0_g1	1082	368	1.55592	1.98277e-58	3.21951e-56	map00943:Isoflavonoid biosynthesis;map00940:Phenylpropanoid biosynthesis;map00941:Flavonoid biosynthesis;map00900:Terpenoid backbone biosynthesis;map00909:Sesquiterpenoid and triterpenoid biosynthesis;map01110:Biosynthesis of secondary metabolites
TR8005|c0_g2	811	272	1.5761	2.94985e-45	3.91361e-43	map00943:Isoflavonoid biosynthesis;map00940:Phenylpropanoid biosynthesis;map00941:Flavonoid biosynthesis;map00900:Terpenoid backbone biosynthesis;map00909:Sesquiterpenoid and triterpenoid biosynthesis;map01110:Biosynthesis of secondary metabolites
TR8005|c0_g1	167	48	1.79874	6.10776e-13	2.88648e-11	map00943:Isoflavonoid biosynthesis;map00940:Phenylpropanoid biosynthesis;map00941:Flavonoid biosynthesis;map00900:Terpenoid backbone biosynthesis;map00909:Sesquiterpenoid and triterpenoid biosynthesis;map01110:Biosynthesis of secondary metabolites
TR22676|c0_g2	145	54	1.42502	5.64701e-08	1.61839e-06	map00943:Isoflavonoid biosynthesis;map00940:Phenylpropanoid biosynthesis;map00941:Flavonoid biosynthesis;map00900:Terpenoid backbone biosynthesis;map00909:Sesquiterpenoid and triterpenoid biosynthesis;map01110:Biosynthesis of secondary metabolites
TR8005|c0_g3	41	9	2.18763	3.03212e-05	0.000522767	map00943:Isoflavonoid biosynthesis;map00940:Phenylpropanoid biosynthesis;map00941:Flavonoid biosynthesis;map00900:Terpenoid backbone biosynthesis;map00909:Sesquiterpenoid and triterpenoid biosynthesis;map01110:Biosynthesis of secondary metabolites
TR17129|c2_g2	361	77	2.22907	3.91254e-36	4.3701e-34	map00943:Isoflavonoid biosynthesis;map00940:Phenylpropanoid biosynthesis;map00941:Flavonoid biosynthesis;map00944:Flavone and flavonol biosynthesis;map01100:Metabolic pathways;map01110:Biosynthesis of secondary metabolites;map00909:Sesquiterpenoid and triterpenoid biosynthesis
TR31432|c0_g2	33	8	2.04439	0.000381474	0.0046809	map00943:Isoflavonoid biosynthesis;map00940:Phenylpropanoid biosynthesis;map00941:Flavonoid biosynthesis;map01110:Biosynthesis of secondary metabolites
TR23910|c1_g1	11	1	3.45943	0.00409842	0.0297803	map00943:Isoflavonoid biosynthesis;map00940:Phenylpropanoid biosynthesis;map00941:Flavonoid biosynthesis;map01110:Biosynthesis of secondary metabolites
TR7932|c3_g5	114	30	1.926	3.06825e-10	1.15421e-08	map00943:Isoflavonoid biosynthesis;map00941:Flavonoid biosynthesis;map00944:Flavone and flavonol biosynthesis;map00904:Diterpenoid biosynthesis;map00902:Monoterpenoid biosynthesis;map01100:Metabolic pathways;map01110:Biosynthesis of secondary metabolites
TR7932|c3_g7	23	6	1.9386	0.00447365	0.0321928	map00943:Isoflavonoid biosynthesis;map00941:Flavonoid biosynthesis;map00944:Flavone and flavonol biosynthesis;map00904:Diterpenoid biosynthesis;map00902:Monoterpenoid biosynthesis;map01100:Metabolic pathways;map01110:Biosynthesis of secondary metabolites
TR1486|c0_g1	74	22	1.75002	2.86692e-06	6.19084e-05	map00943:Isoflavonoid biosynthesis;map00941:Flavonoid biosynthesis;map00944:Flavone and flavonol biosynthesis;map01100:Metabolic pathways;map01110:Biosynthesis of secondary metabolites;map00904:Diterpenoid biosynthesis;map00909:Sesquiterpenoid and triterpenoid biosynthesis
TR31432|c0_g1	23	1	4.52356	4.30528e-06	9.00028e-05	map00943:Isoflavonoid biosynthesis;map00941:Flavonoid biosynthesis;map01110:Biosynthesis of secondary metabolites;map00940:Phenylpropanoid biosynthesis
TR5308|c0_g1	32	9	1.83007	0.00138787	0.0132561	map00943:Isoflavonoid biosynthesis;map00941:Flavonoid biosynthesis;map01110:Biosynthesis of secondary metabolites;map00940:Phenylpropanoid biosynthesis
TR10341|c2_g1	11	1	3.45943	0.00409842	0.0297803	map00943:Isoflavonoid biosynthesis;map00942:Anthocyanin biosynthesis;map00940:Phenylpropanoid biosynthesis;map00965:Betalain biosynthesis;map00908:Zeatin biosynthesis
TR5005|c0_g1	14	0	4.80735	0.000272211	0.00348893	map00943:Isoflavonoid biosynthesis;map00944:Flavone and flavonol biosynthesis;map00942:Anthocyanin biosynthesis
TR20583|c0_g1	35	9	1.95936	0.000404628	0.00487591	map00943:Isoflavonoid biosynthesis;map00944:Flavone and flavonol biosynthesis;map00942:Anthocyanin biosynthesis
TR16911|c0_g1	10	0	4.32193	0.00278737	0.022718	map00943:Isoflavonoid biosynthesis;map00944:Flavone and flavonol biosynthesis;map00942:Anthocyanin biosynthesis
TR13004|c0_g5	123	22	2.48308	2.56713e-15	1.40342e-13	map00943:Isoflavonoid biosynthesis;map01110:Biosynthesis of secondary metabolites
TR7932|c3_g9	100	23	2.12029	1.99686e-10	7.62246e-09	map00943:Isoflavonoid biosynthesis;map01110:Biosynthesis of secondary metabolites
TR20971|c0_g2	45	9	2.32193	4.99263e-06	0.000103576	map00943:Isoflavonoid biosynthesis;map01110:Biosynthesis of secondary metabolites
TR41824|c0_g1	32	6	2.41504	7.55158e-05	0.00116663	map00943:Isoflavonoid biosynthesis;map01110:Biosynthesis of secondary metabolites;map04075:Plant hormone signal transduction;map00363:Bisphenol degradation;map00960:Tropane, piperidine and pyridine alkaloid biosynthesis;map01120:Microbial metabolism in diverse environments;map04910:Insulin signaling pathway;map04976:Bile secretion
TR41824|c1_g1	27	5	2.43296	0.000257619	0.00334846	map00943:Isoflavonoid biosynthesis;map01110:Biosynthesis of secondary metabolites;map04075:Plant hormone signal transduction;map00363:Bisphenol degradation;map00960:Tropane, piperidine and pyridine alkaloid biosynthesis;map01120:Microbial metabolism in diverse environments;map04910:Insulin signaling pathway;map04976:Bile secretion
TR25687|c0_g2	10	0	4.32193	0.00278737	0.022718	map00944:Flavone and flavonol biosynthesis;map00380:Tryptophan metabolism;map00966:Glucosinolate biosynthesis;map01110:Biosynthesis of secondary metabolites
TR40136|c0_g4	61	15	2.02385	1.65293e-06	3.76987e-05	map00944:Flavone and flavonol biosynthesis;map00940:Phenylpropanoid biosynthesis
TR40136|c0_g3	80	29	1.46395	3.49512e-05	0.000596356	map00944:Flavone and flavonol biosynthesis;map00940:Phenylpropanoid biosynthesis
TR16957|c0_g1	640	176	1.8625	1.03945e-47	1.41001e-45	map00944:Flavone and flavonol biosynthesis;map00940:Phenylpropanoid biosynthesis;map00950:Isoquinoline alkaloid biosynthesis;map01100:Metabolic pathways;map01110:Biosynthesis of secondary metabolites
TR34415|c0_g2	394	103	1.93555	6.98746e-32	7.05168e-30	map00944:Flavone and flavonol biosynthesis;map00950:Isoquinoline alkaloid biosynthesis;map00940:Phenylpropanoid biosynthesis;map01100:Metabolic pathways;map01110:Biosynthesis of secondary metabolites
TR18542|c0_g5	77	19	2.01886	7.73546e-08	2.1785e-06	map00944:Flavone and flavonol biosynthesis;map00950:Isoquinoline alkaloid biosynthesis;map01100:Metabolic pathways;map01058:Acridone alkaloid biosynthesis;map01110:Biosynthesis of secondary metabolites;map00940:Phenylpropanoid biosynthesis
TR27758|c0_g1	130	51	1.34994	1.08388e-06	2.53257e-05	map00944:Flavone and flavonol biosynthesis;map01051:Biosynthesis of ansamycins;map01052:Type I polyketide structures;map00360:Phenylalanine metabolism;map00940:Phenylpropanoid biosynthesis;map00941:Flavonoid biosynthesis;map00945:Stilbenoid, diarylheptanoid and gingerol biosynthesis;map01100:Metabolic pathways;map01110:Biosynthesis of secondary metabolites
TR733|c0_g2	41	14	1.5502	0.00177147	0.0159987	map00944:Flavone and flavonol biosynthesis;map01051:Biosynthesis of ansamycins;map01052:Type I polyketide structures;map00360:Phenylalanine metabolism;map00940:Phenylpropanoid biosynthesis;map00941:Flavonoid biosynthesis;map00945:Stilbenoid, diarylheptanoid and gingerol biosynthesis;map01100:Metabolic pathways;map01110:Biosynthesis of secondary metabolites
TR41374|c0_g1	49	19	1.36678	0.00244264	0.0204602	map00944:Flavone and flavonol biosynthesis;map01051:Biosynthesis of ansamycins;map01052:Type I polyketide structures;map00360:Phenylalanine metabolism;map00940:Phenylpropanoid biosynthesis;map00941:Flavonoid biosynthesis;map00945:Stilbenoid, diarylheptanoid and gingerol biosynthesis;map01100:Metabolic pathways;map01110:Biosynthesis of secondary metabolites
TR733|c0_g3	124	38	1.70627	3.09532e-09	1.04578e-07	map00944:Flavone and flavonol biosynthesis;map01051:Biosynthesis of ansamycins;map01052:Type I polyketide structures;map00360:Phenylalanine metabolism;map00940:Phenylpropanoid biosynthesis;map00941:Flavonoid biosynthesis;map00945:Stilbenoid, diarylheptanoid and gingerol biosynthesis;map01110:Biosynthesis of secondary metabolites;map00140:Steroid hormone biosynthesis;map00350:Tyrosine metabolism;m…
TR40136|c0_g2	176	70	1.33015	2.26667e-08	6.8727e-07	map00944:Flavone and flavonol biosynthesis;map01051:Biosynthesis of ansamycins;map01052:Type I polyketide structures;map00360:Phenylalanine metabolism;map00940:Phenylpropanoid biosynthesis;map00941:Flavonoid biosynthesis;map00945:Stilbenoid, diarylheptanoid and gingerol biosynthesis;map01110:Biosynthesis of secondary metabolites;map00140:Steroid hormone biosynthesis;map00350:Tyrosine metabolism;m…
TR7560|c0_g3	38	7	2.44057	1.39309e-05	0.000261572	map00944:Flavone and flavonol biosynthesis;map01058:Acridone alkaloid biosynthesis;map01100:Metabolic pathways;map00940:Phenylpropanoid biosynthesis;map00950:Isoquinoline alkaloid biosynthesis;map01110:Biosynthesis of secondary metabolites
TR35305|c0_g4	101	20	2.33628	6.44352e-12	2.78615e-10	map00944:Flavone and flavonol biosynthesis;map01100:Metabolic pathways;map00940:Phenylpropanoid biosynthesis;map01058:Acridone alkaloid biosynthesis;map00950:Isoquinoline alkaloid biosynthesis;map01110:Biosynthesis of secondary metabolites
TR6829|c0_g5	101	20	2.33628	6.44352e-12	2.78615e-10	map00944:Flavone and flavonol biosynthesis;map01100:Metabolic pathways;map00940:Phenylpropanoid biosynthesis;map01058:Acridone alkaloid biosynthesis;map00950:Isoquinoline alkaloid biosynthesis;map01110:Biosynthesis of secondary metabolites
TR35305|c1_g10	113	31	1.86598	1.01895e-09	3.62262e-08	map00944:Flavone and flavonol biosynthesis;map01100:Metabolic pathways;map00940:Phenylpropanoid biosynthesis;map01058:Acridone alkaloid biosynthesis;map00950:Isoquinoline alkaloid biosynthesis;map01110:Biosynthesis of secondary metabolites
TR25320|c0_g1	194	77	1.33313	4.04438e-09	1.34472e-07	map00944:Flavone and flavonol biosynthesis;map01100:Metabolic pathways;map00940:Phenylpropanoid biosynthesis;map01058:Acridone alkaloid biosynthesis;map00950:Isoquinoline alkaloid biosynthesis;map01110:Biosynthesis of secondary metabolites
TR35305|c0_g2	69	25	1.46467	0.000120404	0.00175165	map00944:Flavone and flavonol biosynthesis;map01100:Metabolic pathways;map00940:Phenylpropanoid biosynthesis;map01058:Acridone alkaloid biosynthesis;map00950:Isoquinoline alkaloid biosynthesis;map01110:Biosynthesis of secondary metabolites
TR18542|c0_g17	102	46	1.14886	0.000257382	0.00334846	map00944:Flavone and flavonol biosynthesis;map01100:Metabolic pathways;map00940:Phenylpropanoid biosynthesis;map01058:Acridone alkaloid biosynthesis;map00950:Isoquinoline alkaloid biosynthesis;map01110:Biosynthesis of secondary metabolites
TR18542|c0_g16	38	13	1.54749	0.00265853	0.0220156	map00944:Flavone and flavonol biosynthesis;map01100:Metabolic pathways;map00940:Phenylpropanoid biosynthesis;map01058:Acridone alkaloid biosynthesis;map00950:Isoquinoline alkaloid biosynthesis;map01110:Biosynthesis of secondary metabolites
TR18542|c0_g12	56	13	2.10692	2.16394e-06	4.77518e-05	map00944:Flavone and flavonol biosynthesis;map01100:Metabolic pathways;map00940:Phenylpropanoid biosynthesis;map01058:Acridone alkaloid biosynthesis;map01110:Biosynthesis of secondary metabolites
TR35305|c1_g7	50	13	1.94342	2.67205e-05	0.000470989	map00944:Flavone and flavonol biosynthesis;map01100:Metabolic pathways;map00940:Phenylpropanoid biosynthesis;map01058:Acridone alkaloid biosynthesis;map01110:Biosynthesis of secondary metabolites
TR35305|c1_g2	81	20	2.01792	3.60946e-08	1.06301e-06	map00944:Flavone and flavonol biosynthesis;map01100:Metabolic pathways;map01058:Acridone alkaloid biosynthesis;map00940:Phenylpropanoid biosynthesis;map00950:Isoquinoline alkaloid biosynthesis;map01110:Biosynthesis of secondary metabolites
TR18542|c0_g2	41	12	1.77259	0.000427933	0.00509579	map00944:Flavone and flavonol biosynthesis;map01100:Metabolic pathways;map01058:Acridone alkaloid biosynthesis;map00950:Isoquinoline alkaloid biosynthesis;map01110:Biosynthesis of secondary metabolites;map00940:Phenylpropanoid biosynthesis
TR18542|c0_g6	159	53	1.58496	3.32533e-10	1.24318e-08	map00944:Flavone and flavonol biosynthesis;map01100:Metabolic pathways;map01058:Acridone alkaloid biosynthesis;map01110:Biosynthesis of secondary metabolites;map00940:Phenylpropanoid biosynthesis
TR18542|c0_g3	63	14	2.16993	2.76342e-07	7.16136e-06	map00944:Flavone and flavonol biosynthesis;map01100:Metabolic pathways;map01058:Acridone alkaloid biosynthesis;map01110:Biosynthesis of secondary metabolites;map00940:Phenylpropanoid biosynthesis
TR18542|c0_g15	48	12	2	2.54389e-05	0.00045103	map00944:Flavone and flavonol biosynthesis;map01100:Metabolic pathways;map01058:Acridone alkaloid biosynthesis;map01110:Biosynthesis of secondary metabolites;map00940:Phenylpropanoid biosynthesis
TR7560|c0_g1	44	17	1.37197	0.00394751	0.0290756	map00944:Flavone and flavonol biosynthesis;map01100:Metabolic pathways;map01058:Acridone alkaloid biosynthesis;map01110:Biosynthesis of secondary metabolites;map00940:Phenylpropanoid biosynthesis
TR35305|c1_g3	16	3	2.41504	0.0051282	0.0356896	map00944:Flavone and flavonol biosynthesis;map01100:Metabolic pathways;map01058:Acridone alkaloid biosynthesis;map01110:Biosynthesis of secondary metabolites;map00940:Phenylpropanoid biosynthesis
TR231|c0_g1	18	4	2.16993	0.00601705	0.0408511	map00945:Stilbenoid, diarylheptanoid and gingerol biosynthesis;map00942:Anthocyanin biosynthesis;map00906:Carotenoid biosynthesis;map01100:Metabolic pathways;map01110:Biosynthesis of secondary metabolites;map00965:Betalain biosynthesis
TR5721|c0_g1	12	1	3.58496	0.00230111	0.0194423	map00945:Stilbenoid, diarylheptanoid and gingerol biosynthesis;map00943:Isoflavonoid biosynthesis;map01110:Biosynthesis of secondary metabolites;map00950:Isoquinoline alkaloid biosynthesis;map00940:Phenylpropanoid biosynthesis
TR16957|c0_g2	104	31	1.74624	3.06025e-08	9.12128e-07	map00945:Stilbenoid, diarylheptanoid and gingerol biosynthesis;map00950:Isoquinoline alkaloid biosynthesis;map01100:Metabolic pathways;map00943:Isoflavonoid biosynthesis;map01110:Biosynthesis of secondary metabolites
TR23580|c0_g1	10	1	3.32193	0.00730028	0.045581	map00945:Stilbenoid, diarylheptanoid and gingerol biosynthesis;map00965:Betalain biosynthesis;map00942:Anthocyanin biosynthesis;map00906:Carotenoid biosynthesis;map01100:Metabolic pathways;map01110:Biosynthesis of secondary metabolites
TR12035|c0_g9	147	43	1.77341	2.52223e-11	1.04017e-09	map00945:Stilbenoid, diarylheptanoid and gingerol biosynthesis;map01058:Acridone alkaloid biosynthesis;map00941:Flavonoid biosynthesis;map01100:Metabolic pathways;map01110:Biosynthesis of secondary metabolites;map04712:Circadian rhythm - plant
TR34919|c0_g4	102	30	1.76553	3.08404e-08	9.17979e-07	map00945:Stilbenoid, diarylheptanoid and gingerol biosynthesis;map01058:Acridone alkaloid biosynthesis;map00941:Flavonoid biosynthesis;map01100:Metabolic pathways;map01110:Biosynthesis of secondary metabolites;map04712:Circadian rhythm - plant
TR44101|c0_g4	38	11	1.7885	0.000633378	0.00704845	map00950:Isoquinoline alkaloid biosynthesis;map00270:Cysteine and methionine metabolism;map00904:Diterpenoid biosynthesis;map00941:Flavonoid biosynthesis;map01100:Metabolic pathways;map01110:Biosynthesis of secondary metabolites
TR10642|c0_g1	10	0	4.32193	0.00278737	0.022718	map00950:Isoquinoline alkaloid biosynthesis;map00270:Cysteine and methionine metabolism;map00904:Diterpenoid biosynthesis;map00941:Flavonoid biosynthesis;map01100:Metabolic pathways;map01110:Biosynthesis of secondary metabolites
TR19157|c0_g1	23	1	4.52356	4.30528e-06	9.00028e-05	map00950:Isoquinoline alkaloid biosynthesis;map00941:Flavonoid biosynthesis;map01100:Metabolic pathways;map01110:Biosynthesis of secondary metabolites
TR41620|c0_g1	23	1	4.52356	4.30528e-06	9.00028e-05	map00950:Isoquinoline alkaloid biosynthesis;map00941:Flavonoid biosynthesis;map01100:Metabolic pathways;map01110:Biosynthesis of secondary metabolites
TR10642|c1_g2	13	1	3.70044	0.00129257	0.0125374	map00950:Isoquinoline alkaloid biosynthesis;map00941:Flavonoid biosynthesis;map01100:Metabolic pathways;map01110:Biosynthesis of secondary metabolites
TR35305|c1_g8	92	14	2.71621	3.98217e-13	1.90847e-11	map00950:Isoquinoline alkaloid biosynthesis;map00944:Flavone and flavonol biosynthesis;map01058:Acridone alkaloid biosynthesis;map01110:Biosynthesis of secondary metabolites
TR34415|c0_g3	51	12	2.08746	7.16276e-06	0.000144197	map00950:Isoquinoline alkaloid biosynthesis;map00944:Flavone and flavonol biosynthesis;map05110:Vibrio cholerae infection;map05146:Amoebiasis;map00940:Phenylpropanoid biosynthesis
TR9318|c0_g1	48	1	5.58496	5.34811e-12	2.31987e-10	map00950:Isoquinoline alkaloid biosynthesis;map00960:Tropane, piperidine and pyridine alkaloid biosynthesis;map00941:Flavonoid biosynthesis;map00943:Isoflavonoid biosynthesis;map01100:Metabolic pathways;map01110:Biosynthesis of secondary metabolites
TR23003|c0_g1	51	6	3.08746	5.59668e-09	1.8351e-07	map00950:Isoquinoline alkaloid biosynthesis;map01057:Biosynthesis of type II polyketide products;map01110:Biosynthesis of secondary metabolites;map00565:Ether lipid metabolism;map01100:Metabolic pathways;map04146:Peroxisome
TR41636|c0_g1	44	6	2.87447	2.04068e-07	5.39375e-06	map00950:Isoquinoline alkaloid biosynthesis;map01057:Biosynthesis of type II polyketide products;map01110:Biosynthesis of secondary metabolites;map00565:Ether lipid metabolism;map01100:Metabolic pathways;map04146:Peroxisome
TR40370|c0_g2	10	0	4.32193	0.00278737	0.022718	map00950:Isoquinoline alkaloid biosynthesis;map01100:Metabolic pathways;map01057:Biosynthesis of type II polyketide products;map01110:Biosynthesis of secondary metabolites
TR37457|c0_g1	14	0	4.80735	0.000272211	0.00348893	map00950:Isoquinoline alkaloid biosynthesis;map01100:Metabolic pathways;map01110:Biosynthesis of secondary metabolites
TR34415|c0_g1	325	80	2.02237	2.08771e-28	1.89903e-26	map00950:Isoquinoline alkaloid biosynthesis;map05110:Vibrio cholerae infection;map05146:Amoebiasis;map00944:Flavone and flavonol biosynthesis;map00940:Phenylpropanoid biosynthesis
TR9700|c0_g2	10	0	4.32193	0.00278737	0.022718	map00960:Tropane, piperidine and pyridine alkaloid biosynthesis;map00073:Cutin, suberine and wax biosynthesis;map00904:Diterpenoid biosynthesis;map01100:Metabolic pathways;map01110:Biosynthesis of secondary metabolites
TR9804|c0_g3	84	16	2.39232	1.88051e-10	7.20361e-09	map00960:Tropane, piperidine and pyridine alkaloid biosynthesis;map00253:Tetracycline biosynthesis;map01040:Biosynthesis of unsaturated fatty acids;map01100:Metabolic pathways;map04146:Peroxisome;map01056:Biosynthesis of type II polyketide backbone;map01110:Biosynthesis of secondary metabolites
TR9804|c1_g4	54	12	2.16993	1.95812e-06	4.37782e-05	map00960:Tropane, piperidine and pyridine alkaloid biosynthesis;map00830:Retinol metabolism;map01100:Metabolic pathways;map00401:Novobiocin biosynthesis;map01110:Biosynthesis of secondary metabolites;map00650:Butanoate metabolism
TR13028|c0_g1	30	1	4.90689	8.68587e-08	2.42417e-06	map00960:Tropane, piperidine and pyridine alkaloid biosynthesis;map00904:Diterpenoid biosynthesis;map00941:Flavonoid biosynthesis;map00943:Isoflavonoid biosynthesis;map01100:Metabolic pathways;map01110:Biosynthesis of secondary metabolites
TR13028|c1_g1	22	5	2.1375	0.0026794	0.0221399	map00960:Tropane, piperidine and pyridine alkaloid biosynthesis;map00941:Flavonoid biosynthesis;map00943:Isoflavonoid biosynthesis;map00904:Diterpenoid biosynthesis;map01100:Metabolic pathways;map01110:Biosynthesis of secondary metabolites
TR9318|c1_g1	36	2	4.16993	2.05106e-08	6.26788e-07	map00960:Tropane, piperidine and pyridine alkaloid biosynthesis;map00950:Isoquinoline alkaloid biosynthesis;map00941:Flavonoid biosynthesis;map01100:Metabolic pathways;map01110:Biosynthesis of secondary metabolites
TR9804|c1_g5	86	20	2.10434	4.48173e-09	1.48378e-07	map00960:Tropane, piperidine and pyridine alkaloid biosynthesis;map01040:Biosynthesis of unsaturated fatty acids;map01100:Metabolic pathways;map04146:Peroxisome;map01056:Biosynthesis of type II polyketide backbone;map01110:Biosynthesis of secondary metabolites
TR36591|c0_g1	30	10	1.58496	0.00635195	0.0421343	map00960:Tropane, piperidine and pyridine alkaloid biosynthesis;map01100:Metabolic pathways;map00650:Butanoate metabolism;map00362:Benzoate degradation;map01120:Microbial metabolism in diverse environments;map01056:Biosynthesis of type II polyketide backbone;map01110:Biosynthesis of secondary metabolites
TR38427|c0_g2	17	2	3.08746	0.000765403	0.00827228	map00965:Betalain biosynthesis
TR25033|c0_g1	14	2	2.80735	0.00386251	0.0286556	map00965:Betalain biosynthesis;map00906:Carotenoid biosynthesis;map01100:Metabolic pathways;map01110:Biosynthesis of secondary metabolites
TR10164|c0_g1	22	3	2.87447	0.000238938	0.00313485	map00965:Betalain biosynthesis;map00906:Carotenoid biosynthesis;map01100:Metabolic pathways;map01110:Biosynthesis of secondary metabolites;map00945:Stilbenoid, diarylheptanoid and gingerol biosynthesis;map00942:Anthocyanin biosynthesis
TR10164|c1_g1	10	1	3.32193	0.00730028	0.045581	map00965:Betalain biosynthesis;map00906:Carotenoid biosynthesis;map01100:Metabolic pathways;map01110:Biosynthesis of secondary metabolites;map00945:Stilbenoid, diarylheptanoid and gingerol biosynthesis;map00942:Anthocyanin biosynthesis
TR25353|c0_g1	95	27	1.81497	4.48996e-08	1.30453e-06	map01051:Biosynthesis of ansamycins;map01110:Biosynthesis of secondary metabolites
TR36831|c0_g1	76	19	2	1.1671e-07	3.20955e-06	map01051:Biosynthesis of ansamycins;map01110:Biosynthesis of secondary metabolites
TR37593|c0_g3	56	13	2.10692	2.16394e-06	4.77518e-05	map01051:Biosynthesis of ansamycins;map01110:Biosynthesis of secondary metabolites
TR35312|c0_g6	73	22	1.73039	4.16007e-06	8.74519e-05	map01051:Biosynthesis of ansamycins;map01110:Biosynthesis of secondary metabolites
TR35312|c0_g1	60	23	1.38333	0.000690769	0.00760004	map01051:Biosynthesis of ansamycins;map01110:Biosynthesis of secondary metabolites
TR37593|c0_g4	55	25	1.1375	0.00792912	0.0484452	map01051:Biosynthesis of ansamycins;map01110:Biosynthesis of secondary metabolites
TR35312|c0_g5	34	12	1.5025	0.00569038	0.0391018	map01051:Biosynthesis of ansamycins;map01110:Biosynthesis of secondary metabolites;map04510:Focal adhesion;map04666:Fc gamma R-mediated phagocytosis;map04670:Leukocyte transendothelial migration;map04970:Salivary secretion;map04144:Endocytosis;map00310:Lysine degradation
TR38205|c0_g2	124	20	2.63227	1.49769e-16	8.78827e-15	map01054:Nonribosomal peptide structures;map00310:Lysine degradation
TR18542|c0_g1	47	9	2.38466	1.98736e-06	4.42501e-05	map01058:Acridone alkaloid biosynthesis;map00944:Flavone and flavonol biosynthesis;map00940:Phenylpropanoid biosynthesis;map01100:Metabolic pathways;map00950:Isoquinoline alkaloid biosynthesis;map01110:Biosynthesis of secondary metabolites
TR135|c0_g3	19	3	2.66297	0.00112894	0.0111734	map01100:Metabolic pathways;map00073:Cutin, suberine and wax biosynthesis;map00981:Insect hormone biosynthesis;map01110:Biosynthesis of secondary metabolites
TR40097|c3_g5	14	0	4.80735	0.000272211	0.00348893	map01100:Metabolic pathways;map00073:Cutin, suberine and wax biosynthesis;map01110:Biosynthesis of secondary metabolites
TR5863|c0_g1	14	0	4.80735	0.000272211	0.00348893	map01100:Metabolic pathways;map00073:Cutin, suberine and wax biosynthesis;map01110:Biosynthesis of secondary metabolites
TR4019|c0_g1	28	6	2.22239	0.000487238	0.00563904	map01100:Metabolic pathways;map00073:Cutin, suberine and wax biosynthesis;map01110:Biosynthesis of secondary metabolites
TR35759|c1_g1	20	3	2.73697	0.000675315	0.00744356	map01100:Metabolic pathways;map00073:Cutin, suberine and wax biosynthesis;map01110:Biosynthesis of secondary metabolites
TR9602|c0_g1	102	49	1.05772	0.000847936	0.00895434	map01100:Metabolic pathways;map00073:Cutin, suberine and wax biosynthesis;map01110:Biosynthesis of secondary metabolites
TR2276|c1_g4	18	3	2.58496	0.00187911	0.0166122	map01100:Metabolic pathways;map00073:Cutin, suberine and wax biosynthesis;map01110:Biosynthesis of secondary metabolites
TR35759|c0_g1	21	5	2.07039	0.00420845	0.0304577	map01100:Metabolic pathways;map00073:Cutin, suberine and wax biosynthesis;map01110:Biosynthesis of secondary metabolites
TR40097|c2_g1	11	0	4.45943	0.00154672	0.014481	map01100:Metabolic pathways;map00073:Cutin, suberine and wax biosynthesis;map04970:Salivary secretion
TR20258|c0_g1	194	78	1.31451	6.63199e-09	2.15373e-07	map01100:Metabolic pathways;map00520:Amino sugar and nucleotide sugar metabolism;map01110:Biosynthesis of secondary metabolites
TR20653|c1_g13	175	74	1.24176	2.02072e-07	5.3462e-06	map01100:Metabolic pathways;map00520:Amino sugar and nucleotide sugar metabolism;map01110:Biosynthesis of secondary metabolites
TR20653|c1_g5	37	11	1.75002	0.000935161	0.00959781	map01100:Metabolic pathways;map00520:Amino sugar and nucleotide sugar metabolism;map01110:Biosynthesis of secondary metabolites
TR20258|c0_g7	33	12	1.45943	0.00804427	0.0487544	map01100:Metabolic pathways;map00520:Amino sugar and nucleotide sugar metabolism;map01110:Biosynthesis of secondary metabolites
TR3844|c1_g1	111	11	3.33498	3.36574e-19	2.20845e-17	map01100:Metabolic pathways;map00592:alpha-Linolenic acid metabolism;map05110:Vibrio cholerae infection;map05146:Amoebiasis;map04020:Calcium signaling pathway;map04270:Vascular smooth muscle contraction;map04510:Focal adhesion;map04810:Regulation of actin cytoskeleton;map04971:Gastric acid secretion;map04970:Salivary secretion
TR26112|c0_g1	39	12	1.70044	0.000920765	0.00947689	map01100:Metabolic pathways;map00592:alpha-Linolenic acid metabolism;map05110:Vibrio cholerae infection;map05146:Amoebiasis;map04970:Salivary secretion;map00902:Monoterpenoid biosynthesis;map01110:Biosynthesis of secondary metabolites
TR391|c0_g1	37	13	1.50901	0.00377656	0.028133	map01100:Metabolic pathways;map00592:alpha-Linolenic acid metabolism;map05110:Vibrio cholerae infection;map05146:Amoebiasis;map04970:Salivary secretion;map00902:Monoterpenoid biosynthesis;map01110:Biosynthesis of secondary metabolites
TR39379|c3_g1	119	10	3.57289	9.26555e-22	6.70216e-20	map01100:Metabolic pathways;map00592:alpha-Linolenic acid metabolism;map05110:Vibrio cholerae infection;map05146:Amoebiasis;map04970:Salivary secretion;map04020:Calcium signaling pathway;map04270:Vascular smooth muscle contraction;map04510:Focal adhesion;map04810:Regulation of actin cytoskeleton;map04971:Gastric acid secretion
TR30156|c0_g1	1118	385	1.53799	4.50253e-59	7.37701e-57	map01100:Metabolic pathways;map00909:Sesquiterpenoid and triterpenoid biosynthesis;map01110:Biosynthesis of secondary metabolites
TR17379|c2_g1	1129	433	1.38261	5.29378e-49	7.32715e-47	map01100:Metabolic pathways;map00909:Sesquiterpenoid and triterpenoid biosynthesis;map01110:Biosynthesis of secondary metabolites
TR36084|c0_g3	351	119	1.56051	3.48014e-20	2.38117e-18	map01100:Metabolic pathways;map00909:Sesquiterpenoid and triterpenoid biosynthesis;map01110:Biosynthesis of secondary metabolites
TR40080|c0_g4	269	133	1.01618	2.25072e-07	5.90874e-06	map01100:Metabolic pathways;map00943:Isoflavonoid biosynthesis;map00941:Flavonoid biosynthesis;map00944:Flavone and flavonol biosynthesis;map00909:Sesquiterpenoid and triterpenoid biosynthesis;map00460:Cyanoamino acid metabolism;map01110:Biosynthesis of secondary metabolites
TR16996|c0_g1	182	79	1.20401	2.86404e-07	7.39746e-06	map01100:Metabolic pathways;map00943:Isoflavonoid biosynthesis;map00941:Flavonoid biosynthesis;map00944:Flavone and flavonol biosynthesis;map00909:Sesquiterpenoid and triterpenoid biosynthesis;map00460:Cyanoamino acid metabolism;map01110:Biosynthesis of secondary metabolites
TR35305|c0_g6	149	35	2.08989	1.59752e-14	8.32353e-13	map01100:Metabolic pathways;map00944:Flavone and flavonol biosynthesis;map00940:Phenylpropanoid biosynthesis;map00950:Isoquinoline alkaloid biosynthesis;map01058:Acridone alkaloid biosynthesis;map01110:Biosynthesis of secondary metabolites
TR35305|c0_g1	46	12	1.9386	5.81587e-05	0.000927459	map01100:Metabolic pathways;map00944:Flavone and flavonol biosynthesis;map00940:Phenylpropanoid biosynthesis;map00950:Isoquinoline alkaloid biosynthesis;map01058:Acridone alkaloid biosynthesis;map01110:Biosynthesis of secondary metabolites
TR35305|c1_g6	433	148	1.54877	3.28564e-24	2.6053e-22	map01100:Metabolic pathways;map00944:Flavone and flavonol biosynthesis;map00940:Phenylpropanoid biosynthesis;map01058:Acridone alkaloid biosynthesis;map00950:Isoquinoline alkaloid biosynthesis;map01110:Biosynthesis of secondary metabolites
TR18542|c0_g7	58	17	1.77052	2.85047e-05	0.000496577	map01100:Metabolic pathways;map00944:Flavone and flavonol biosynthesis;map00940:Phenylpropanoid biosynthesis;map01058:Acridone alkaloid biosynthesis;map00950:Isoquinoline alkaloid biosynthesis;map01110:Biosynthesis of secondary metabolites
TR35305|c1_g1	246	85	1.53312	3.47273e-14	1.77538e-12	map01100:Metabolic pathways;map00944:Flavone and flavonol biosynthesis;map01058:Acridone alkaloid biosynthesis;map01110:Biosynthesis of secondary metabolites;map00940:Phenylpropanoid biosynthesis
TR14756|c0_g1	33	4	3.04439	3.2908e-06	7.03357e-05	map01100:Metabolic pathways;map00960:Tropane, piperidine and pyridine alkaloid biosynthesis;map00030:Pentose phosphate pathway;map01120:Microbial metabolism in diverse environments;map00650:Butanoate metabolism;map00401:Novobiocin biosynthesis;map01110:Biosynthesis of secondary metabolites
TR2154|c0_g1	57	16	1.83289	1.93234e-05	0.000350134	map01100:Metabolic pathways;map01110:Biosynthesis of secondary metabolites;map00900:Terpenoid backbone biosynthesis
TR210|c0_g1	53	18	1.558	0.000355984	0.00439989	map01100:Metabolic pathways;map01110:Biosynthesis of secondary metabolites;map00900:Terpenoid backbone biosynthesis
TR18363|c0_g1	1212	246	2.30066	1.6963e-122	5.07e-120	map01100:Metabolic pathways;map01110:Biosynthesis of secondary metabolites;map00909:Sesquiterpenoid and triterpenoid biosynthesis
TR30156|c0_g2	299	124	1.26981	3.60285e-12	1.58302e-10	map01100:Metabolic pathways;map01110:Biosynthesis of secondary metabolites;map00909:Sesquiterpenoid and triterpenoid biosynthesis
TR17379|c2_g2	277	123	1.17123	7.80212e-10	2.79578e-08	map01100:Metabolic pathways;map01110:Biosynthesis of secondary metabolites;map00909:Sesquiterpenoid and triterpenoid biosynthesis
TR23509|c0_g1	53	20	1.40599	0.0011947	0.011758	map01100:Metabolic pathways;map05110:Vibrio cholerae infection;map05146:Amoebiasis;map04970:Salivary secretion;map05202:Transcriptional misregulation in cancer;map00592:alpha-Linolenic acid metabolism
TR23775|c0_g1	58	25	1.21412	0.0034697	0.0266877	map01100:Metabolic pathways;map05110:Vibrio cholerae infection;map05146:Amoebiasis;map04970:Salivary secretion;map05202:Transcriptional misregulation in cancer;map00592:alpha-Linolenic acid metabolism
TR36285|c0_g4	76	35	1.11864	0.00217833	0.0187071	map01110:Biosynthesis of secondary metabolites;map00100:Steroid biosynthesis;map01100:Metabolic pathways
TR2255|c0_g1	48	16	1.58496	0.000556456	0.00630465	map01110:Biosynthesis of secondary metabolites;map00860:Porphyrin and chlorophyll metabolism;map01100:Metabolic pathways
TR31964|c0_g1	392	131	1.58129	7.25008e-23	5.49262e-21	map01110:Biosynthesis of secondary metabolites;map00909:Sesquiterpenoid and triterpenoid biosynthesis
TR6533|c0_g1	387	139	1.47725	4.2606e-20	2.90059e-18	map01110:Biosynthesis of secondary metabolites;map00909:Sesquiterpenoid and triterpenoid biosynthesis
TR44044|c0_g2	223	85	1.39151	4.71558e-11	1.90427e-09	map01110:Biosynthesis of secondary metabolites;map00909:Sesquiterpenoid and triterpenoid biosynthesis
TR9804|c0_g2	85	25	1.76553	4.3222e-07	1.08545e-05	map01110:Biosynthesis of secondary metabolites;map00960:Tropane, piperidine and pyridine alkaloid biosynthesis;map00650:Butanoate metabolism;map00623:Toluene degradation;map01100:Metabolic pathways;map00362:Benzoate degradation;map01120:Microbial metabolism in diverse environments
TR23083|c1_g3	11	1	3.45943	0.00409842	0.0297803	map01110:Biosynthesis of secondary metabolites;map01100:Metabolic pathways;map00073:Cutin, suberine and wax biosynthesis
TR44044|c0_g1	1295	304	2.09081	1.4031e-113	3.9342e-111	map01110:Biosynthesis of secondary metabolites;map01100:Metabolic pathways;map00909:Sesquiterpenoid and triterpenoid biosynthesis
TR36084|c0_g4	1235	334	1.88659	2.84581e-92	6.47694e-90	map01110:Biosynthesis of secondary metabolites;map01100:Metabolic pathways;map00909:Sesquiterpenoid and triterpenoid biosynthesis
TR34743|c0_g2	16	0	5	8.74259e-05	0.00131624	map02010:ABC transporters
TR12093|c0_g1	14	0	4.80735	0.000272211	0.00348893	map02010:ABC transporters
TR38164|c1_g1	50	22	1.18442	0.00820048	0.0495576	map02010:ABC transporters;map04975:Fat digestion and absorption;map04976:Bile secretion
TR39073|c1_g3	11	0	4.45943	0.00154672	0.014481	map02010:ABC transporters;map04976:Bile secretion
TR19679|c0_g1	31	10	1.63227	0.00438607	0.0316158	map02010:ABC transporters;map04976:Bile secretion
TR19475|c0_g2	21	3	2.80735	0.000402397	0.00485333	map02020:Two-component system
TR3176|c0_g1	14	2	2.80735	0.00386251	0.0286556	map02020:Two-component system;map00620:Pyruvate metabolism;map00710:Carbon fixation in photosynthetic organisms;map01100:Metabolic pathways;map01120:Microbial metabolism in diverse environments
TR3658|c0_g1	41	1	5.35755	2.19589e-10	8.34703e-09	map03010:Ribosome
TR5367|c0_g1	43	3	3.8413	2.78285e-09	9.43141e-08	map03010:Ribosome
TR36446|c0_g1	39	3	3.70044	2.50251e-08	7.55411e-07	map03010:Ribosome
TR44417|c0_g1	39	4	3.2854	1.37603e-07	3.74061e-06	map03010:Ribosome
TR39323|c0_g1	28	1	4.80735	2.62844e-07	6.82784e-06	map03010:Ribosome
TR32027|c0_g1	16	1	4	0.000230272	0.00304083	map03010:Ribosome
TR33094|c0_g1	13	0	4.70044	0.000483472	0.00560978	map03010:Ribosome
TR12431|c0_g1	9	0	4.16993	0.00505017	0.035271	map03010:Ribosome
TR15118|c0_g1	9	0	4.16993	0.00505017	0.035271	map03010:Ribosome
TR41812|c1_g1	1004	231	2.11979	2.42414e-90	5.36024e-88	map03013:RNA transport
TR44236|c0_g1	364	155	1.23167	1.06355e-13	5.23551e-12	map03013:RNA transport;map03015:mRNA surveillance pathway
TR41286|c0_g1	330	154	1.09954	3.68588e-10	1.37419e-08	map03013:RNA transport;map03015:mRNA surveillance pathway
TR30359|c0_g1	15	2	2.90689	0.00225939	0.0192242	map03013:RNA transport;map03015:mRNA surveillance pathway
TR30359|c0_g3	19	2	3.24793	0.000256652	0.00334147	map03013:RNA transport;map03015:mRNA surveillance pathway;map03040:Spliceosome;map05168:Herpes simplex infection
TR36905|c2_g1	37	5	2.88753	1.77672e-06	4.01852e-05	map03013:RNA transport;map03015:mRNA surveillance pathway;map05110:Vibrio cholerae infection;map05146:Amoebiasis;map04520:Adherens junction;map04666:Fc gamma R-mediated phagocytosis;map04810:Regulation of actin cytoskeleton;map05100:Bacterial invasion of epithelial cells;map05131:Shigellosis;map05132:Salmonella infection;map04011:MAPK signaling pathway - yeast
TR26820|c0_g1	23	3	2.9386	0.000141432	0.00201184	map03013:RNA transport;map03015:mRNA surveillance pathway;map05168:Herpes simplex infection;map03040:Spliceosome;map05014:Amyotrophic lateral sclerosis (ALS)
TR7505|c1_g1	14	2	2.80735	0.00386251	0.0286556	map03015:mRNA surveillance pathway
TR1684|c1_g7	9	0	4.16993	0.00505017	0.035271	map03018:RNA degradation;map03013:RNA transport;map03015:mRNA surveillance pathway;map03040:Spliceosome;map05164:Influenza A
TR40103|c0_g1	30	9	1.73697	0.00306985	0.0246182	map03018:RNA degradation;map04062:Chemokine signaling pathway;map04151:PI3K-Akt signaling pathway;map04713:Circadian entrainment;map04723:Retrograde endocannabinoid signaling;map04724:Glutamatergic synapse;map04725:Cholinergic synapse;map04726:Serotonergic synapse;map04727:GABAergic synapse;map04728:Dopaminergic synapse;map04742:Taste transduction;map04744:Phototransduction;map05032:Morphine addi…
TR15705|c0_g5	53	14	1.92057	1.84801e-05	0.000335973	map03018:RNA degradation;map04940:Type I diabetes mellitus;map05134:Legionellosis;map05152:Tuberculosis
TR26038|c0_g3	135	63	1.09954	6.11954e-05	0.000964398	map03018:RNA degradation;map04940:Type I diabetes mellitus;map05134:Legionellosis;map05152:Tuberculosis
TR41531|c0_g1	264	19	3.79647	1.20388e-48	1.65367e-46	map03018:RNA degradation;map05152:Tuberculosis;map03060:Protein export;map04141:Protein processing in endoplasmic reticulum;map05020:Prion diseases
TR20225|c1_g6	83	25	1.73118	9.0916e-07	2.15674e-05	map03018:RNA degradation;map05152:Tuberculosis;map03060:Protein export;map04141:Protein processing in endoplasmic reticulum;map05020:Prion diseases
TR21810|c0_g1	211	13	4.02066	5.93857e-41	7.39201e-39	map03018:RNA degradation;map05152:Tuberculosis;map03060:Protein export;map05020:Prion diseases;map04612:Antigen processing and presentation;map04141:Protein processing in endoplasmic reticulum
TR32644|c0_g1	150	11	3.76939	3.20781e-28	2.8985e-26	map03018:RNA degradation;map05152:Tuberculosis;map03060:Protein export;map05020:Prion diseases;map04612:Antigen processing and presentation;map04141:Protein processing in endoplasmic reticulum
TR9503|c2_g1	13	0	4.70044	0.000483472	0.00560978	map03022:Basal transcription factors;map04144:Endocytosis;map04630:Jak-STAT signaling pathway;map04111:Cell cycle - yeast;map02040:Flagellar assembly
TR27694|c0_g1	34	7	2.28011	8.99167e-05	0.00134888	map03022:Basal transcription factors;map05202:Transcriptional misregulation in cancer;map04970:Salivary secretion
TR558|c0_g2	868	125	2.79577	5.2353e-114	1.4832e-111	map03040:Spliceosome;map04010:MAPK signaling pathway;map04144:Endocytosis;map04612:Antigen processing and presentation;map05134:Legionellosis;map05145:Toxoplasmosis;map05162:Measles;map05164:Influenza A;map05169:Epstein-Barr virus infection;map03060:Protein export;map04141:Protein processing in endoplasmic reticulum;map05020:Prion diseases
TR558|c0_g1	154	29	2.40881	4.40864e-18	2.78202e-16	map03040:Spliceosome;map04010:MAPK signaling pathway;map04144:Endocytosis;map04612:Antigen processing and presentation;map05134:Legionellosis;map05145:Toxoplasmosis;map05162:Measles;map05164:Influenza A;map05169:Epstein-Barr virus infection;map03060:Protein export;map04141:Protein processing in endoplasmic reticulum;map05020:Prion diseases
TR41531|c1_g6	93	6	3.9542	9.44496e-19	6.06567e-17	map03040:Spliceosome;map04010:MAPK signaling pathway;map04144:Endocytosis;map05134:Legionellosis;map05145:Toxoplasmosis;map05162:Measles;map05164:Influenza A;map05169:Epstein-Barr virus infection;map03018:RNA degradation;map05152:Tuberculosis;map03060:Protein export;map05020:Prion diseases;map04612:Antigen processing and presentation;map04141:Protein processing in endoplasmic reticulum
TR15775|c0_g2	108	30	1.848	3.18462e-09	1.07262e-07	map03040:Spliceosome;map04010:MAPK signaling pathway;map04144:Endocytosis;map05134:Legionellosis;map05145:Toxoplasmosis;map05162:Measles;map05164:Influenza A;map05169:Epstein-Barr virus infection;map03018:RNA degradation;map05152:Tuberculosis;map03060:Protein export;map05020:Prion diseases;map04612:Antigen processing and presentation;map04141:Protein processing in endoplasmic reticulum
TR40933|c3_g14	886	237	1.90242	1.26865e-67	2.28505e-65	map03040:Spliceosome;map04010:MAPK signaling pathway;map04144:Endocytosis;map05134:Legionellosis;map05145:Toxoplasmosis;map05162:Measles;map05164:Influenza A;map05169:Epstein-Barr virus infection;map03060:Protein export;map05020:Prion diseases;map03018:RNA degradation;map05152:Tuberculosis;map04612:Antigen processing and presentation;map04141:Protein processing in endoplasmic reticulum
TR37444|c0_g1	14	2	2.80735	0.00386251	0.0286556	map03040:Spliceosome;map04010:MAPK signaling pathway;map04144:Endocytosis;map05134:Legionellosis;map05145:Toxoplasmosis;map05162:Measles;map05164:Influenza A;map05169:Epstein-Barr virus infection;map03060:Protein export;map05020:Prion diseases;map03018:RNA degradation;map05152:Tuberculosis;map04612:Antigen processing and presentation;map04141:Protein processing in endoplasmic reticulum
TR5694|c0_g2	331	158	1.06691	1.28266e-09	4.49554e-08	map03040:Spliceosome;map04010:MAPK signaling pathway;map04144:Endocytosis;map05134:Legionellosis;map05145:Toxoplasmosis;map05162:Measles;map05164:Influenza A;map05169:Epstein-Barr virus infection;map03060:Protein export;map05020:Prion diseases;map04612:Antigen processing and presentation;map04141:Protein processing in endoplasmic reticulum;map03018:RNA degradation;map05152:Tuberculosis
TR23803|c0_g1	20	5	2	0.00656584	0.0428073	map03040:Spliceosome;map05168:Herpes simplex infection;map04011:MAPK signaling pathway - yeast;map05110:Vibrio cholerae infection;map05146:Amoebiasis
TR33311|c0_g1	20	2	3.32193	0.000148185	0.00208715	map03060:Protein export;map04141:Protein processing in endoplasmic reticulum;map05020:Prion diseases
TR603|c0_g3	20	3	2.73697	0.000675315	0.00744356	map03060:Protein export;map04141:Protein processing in endoplasmic reticulum;map05020:Prion diseases
TR33311|c0_g12	12	0	4.58496	0.000862663	0.0089946	map03060:Protein export;map04141:Protein processing in endoplasmic reticulum;map05020:Prion diseases
TR603|c0_g1	12	0	4.58496	0.000862663	0.0089946	map03060:Protein export;map04141:Protein processing in endoplasmic reticulum;map05020:Prion diseases
TR603|c0_g2	22	4	2.45943	0.00088869	0.00923764	map03060:Protein export;map04141:Protein processing in endoplasmic reticulum;map05020:Prion diseases
TR9872|c0_g2	1828	596	1.61688	2.258e-104	5.6863e-102	map03060:Protein export;map04141:Protein processing in endoplasmic reticulum;map05020:Prion diseases;map03018:RNA degradation;map05152:Tuberculosis
TR9872|c0_g1	1133	363	1.64211	3.41559e-67	6.13175e-65	map03060:Protein export;map04141:Protein processing in endoplasmic reticulum;map05020:Prion diseases;map03018:RNA degradation;map05152:Tuberculosis
TR24404|c1_g1	140	6	4.54432	7.12289e-30	6.7974e-28	map03060:Protein export;map04141:Protein processing in endoplasmic reticulum;map05020:Prion diseases;map03018:RNA degradation;map05152:Tuberculosis
TR25910|c1_g1	129	5	4.6893	4.42574e-28	3.97261e-26	map03060:Protein export;map04141:Protein processing in endoplasmic reticulum;map05020:Prion diseases;map03018:RNA degradation;map05152:Tuberculosis
TR16216|c1_g2	61	4	3.93074	9.05069e-13	4.21864e-11	map03060:Protein export;map04141:Protein processing in endoplasmic reticulum;map05020:Prion diseases;map03018:RNA degradation;map05152:Tuberculosis
TR18267|c0_g2	122	37	1.72128	3.14907e-09	1.06262e-07	map03060:Protein export;map04141:Protein processing in endoplasmic reticulum;map05020:Prion diseases;map03018:RNA degradation;map05152:Tuberculosis
TR13988|c7_g3	52	21	1.30812	0.00280758	0.0228559	map03060:Protein export;map04141:Protein processing in endoplasmic reticulum;map05020:Prion diseases;map03018:RNA degradation;map05152:Tuberculosis
TR22295|c0_g6	19	4	2.24793	0.0037636	0.0280749	map03060:Protein export;map04141:Protein processing in endoplasmic reticulum;map05020:Prion diseases;map03018:RNA degradation;map05152:Tuberculosis
TR603|c0_g5	76	10	2.926	5.18135e-12	2.25293e-10	map03060:Protein export;map04141:Protein processing in endoplasmic reticulum;map05020:Prion diseases;map03018:RNA degradation;map05152:Tuberculosis;map04612:Antigen processing and presentation
TR30967|c0_g1	1119	108	3.37311	6.8333e-180	2.7739e-177	map03060:Protein export;map04141:Protein processing in endoplasmic reticulum;map05020:Prion diseases;map03018:RNA degradation;map05152:Tuberculosis;map04622:RIG-I-like receptor signaling pathway
TR12242|c0_g1	46	2	4.52356	8.04086e-11	3.18562e-09	map03060:Protein export;map04141:Protein processing in endoplasmic reticulum;map05020:Prion diseases;map03018:RNA degradation;map05152:Tuberculosis;map04970:Salivary secretion;map04510:Focal adhesion;map04622:RIG-I-like receptor signaling pathway
TR4519|c0_g1	52	4	3.70044	1.23261e-10	4.80634e-09	map03060:Protein export;map04141:Protein processing in endoplasmic reticulum;map05020:Prion diseases;map03018:RNA degradation;map05152:Tuberculosis;map04970:Salivary secretion;map04622:RIG-I-like receptor signaling pathway;map04510:Focal adhesion
TR17658|c3_g1	3625	405	3.16199	0	0	map03060:Protein export;map05020:Prion diseases;map03018:RNA degradation;map05152:Tuberculosis;map03040:Spliceosome;map04010:MAPK signaling pathway;map04141:Protein processing in endoplasmic reticulum;map04144:Endocytosis;map04612:Antigen processing and presentation;map05134:Legionellosis;map05145:Toxoplasmosis;map05162:Measles;map05164:Influenza A;map05169:Epstein-Barr virus infection
TR24466|c0_g1	502	4	6.97154	3.4585e-108	9.0013e-106	map03060:Protein export;map05020:Prion diseases;map03018:RNA degradation;map05152:Tuberculosis;map03040:Spliceosome;map04010:MAPK signaling pathway;map04141:Protein processing in endoplasmic reticulum;map04144:Endocytosis;map04612:Antigen processing and presentation;map05134:Legionellosis;map05145:Toxoplasmosis;map05162:Measles;map05164:Influenza A;map05169:Epstein-Barr virus infection
TR6887|c0_g1	51	8	2.67243	8.93991e-08	2.48996e-06	map03060:Protein export;map05020:Prion diseases;map03018:RNA degradation;map05152:Tuberculosis;map03040:Spliceosome;map04010:MAPK signaling pathway;map04141:Protein processing in endoplasmic reticulum;map04144:Endocytosis;map04612:Antigen processing and presentation;map05134:Legionellosis;map05145:Toxoplasmosis;map05162:Measles;map05164:Influenza A;map05169:Epstein-Barr virus infection
TR35377|c0_g1	20	1	4.32193	2.34865e-05	0.000418871	map03060:Protein export;map05020:Prion diseases;map03018:RNA degradation;map05152:Tuberculosis;map03040:Spliceosome;map04010:MAPK signaling pathway;map04141:Protein processing in endoplasmic reticulum;map04144:Endocytosis;map04612:Antigen processing and presentation;map05134:Legionellosis;map05145:Toxoplasmosis;map05162:Measles;map05164:Influenza A;map05169:Epstein-Barr virus infection
TR35791|c0_g1	20	2	3.32193	0.000148185	0.00208715	map03060:Protein export;map05020:Prion diseases;map03018:RNA degradation;map05152:Tuberculosis;map03040:Spliceosome;map04010:MAPK signaling pathway;map04141:Protein processing in endoplasmic reticulum;map04144:Endocytosis;map04612:Antigen processing and presentation;map05134:Legionellosis;map05145:Toxoplasmosis;map05162:Measles;map05164:Influenza A;map05169:Epstein-Barr virus infection
TR16216|c1_g1	1447	109	3.73066	2.2339e-254	1.2031e-251	map03060:Protein export;map05020:Prion diseases;map03018:RNA degradation;map05152:Tuberculosis;map03040:Spliceosome;map04010:MAPK signaling pathway;map04144:Endocytosis;map04612:Antigen processing and presentation;map05134:Legionellosis;map05145:Toxoplasmosis;map05162:Measles;map05164:Influenza A;map05169:Epstein-Barr virus infection;map04141:Protein processing in endoplasmic reticulum
TR16216|c0_g1	112	6	4.22239	3.0023e-23	2.29692e-21	map03060:Protein export;map05020:Prion diseases;map03018:RNA degradation;map05152:Tuberculosis;map03040:Spliceosome;map04010:MAPK signaling pathway;map04144:Endocytosis;map04612:Antigen processing and presentation;map05134:Legionellosis;map05145:Toxoplasmosis;map05162:Measles;map05164:Influenza A;map05169:Epstein-Barr virus infection;map04141:Protein processing in endoplasmic reticulum
TR603|c0_g4	17	3	2.5025	0.00311269	0.0246521	map03060:Protein export;map05020:Prion diseases;map03018:RNA degradation;map05152:Tuberculosis;map03040:Spliceosome;map04010:MAPK signaling pathway;map04144:Endocytosis;map05134:Legionellosis;map05145:Toxoplasmosis;map05162:Measles;map05164:Influenza A;map05169:Epstein-Barr virus infection;map04141:Protein processing in endoplasmic reticulum;map04612:Antigen processing and presentation
TR30967|c0_g2	2493	126	4.30639	0	0	map03060:Protein export;map05020:Prion diseases;map03018:RNA degradation;map05152:Tuberculosis;map04141:Protein processing in endoplasmic reticulum;map04622:RIG-I-like receptor signaling pathway
TR32656|c0_g1	1153	162	2.83133	4.2084e-153	1.4397e-150	map03060:Protein export;map05020:Prion diseases;map03018:RNA degradation;map05152:Tuberculosis;map04141:Protein processing in endoplasmic reticulum;map04622:RIG-I-like receptor signaling pathway
TR41035|c0_g1	134	5	4.74416	2.94584e-29	2.75801e-27	map03060:Protein export;map05020:Prion diseases;map03018:RNA degradation;map05152:Tuberculosis;map04612:Antigen processing and presentation;map04141:Protein processing in endoplasmic reticulum
TR84|c0_g1	111	3	5.20945	2.37465e-25	1.95121e-23	map03060:Protein export;map05020:Prion diseases;map03018:RNA degradation;map05152:Tuberculosis;map04612:Antigen processing and presentation;map04141:Protein processing in endoplasmic reticulum
TR22295|c0_g8	195	95	1.03747	6.36817e-06	0.000129447	map03060:Protein export;map05020:Prion diseases;map03018:RNA degradation;map05152:Tuberculosis;map04612:Antigen processing and presentation;map04141:Protein processing in endoplasmic reticulum
TR28178|c0_g1	89	3	4.89077	3.18434e-20	2.18704e-18	map03060:Protein export;map05020:Prion diseases;map03040:Spliceosome;map04010:MAPK signaling pathway;map04144:Endocytosis;map05134:Legionellosis;map05145:Toxoplasmosis;map05162:Measles;map05164:Influenza A;map05169:Epstein-Barr virus infection;map03018:RNA degradation;map05152:Tuberculosis;map04612:Antigen processing and presentation;map04141:Protein processing in endoplasmic reticulum
TR22054|c0_g1	2554	30	6.41165	0	0	map03060:Protein export;map05020:Prion diseases;map04141:Protein processing in endoplasmic reticulum
TR5043|c0_g1	238	12	4.30986	4.02653e-48	5.51699e-46	map03060:Protein export;map05020:Prion diseases;map04141:Protein processing in endoplasmic reticulum
TR2363|c0_g1	1243	13	6.57917	4.852e-269	2.7782e-266	map03060:Protein export;map05020:Prion diseases;map04141:Protein processing in endoplasmic reticulum;map03018:RNA degradation;map05152:Tuberculosis
TR14928|c0_g1	293	13	4.49432	2.88716e-60	4.80269e-58	map03060:Protein export;map05020:Prion diseases;map04141:Protein processing in endoplasmic reticulum;map03018:RNA degradation;map05152:Tuberculosis
TR14928|c0_g2	94	2	5.55459	5.10968e-22	3.71582e-20	map03060:Protein export;map05020:Prion diseases;map04141:Protein processing in endoplasmic reticulum;map03018:RNA degradation;map05152:Tuberculosis;map04622:RIG-I-like receptor signaling pathway
TR33311|c0_g14	55	22	1.32193	0.0018984	0.01678	map03060:Protein export;map05020:Prion diseases;map04141:Protein processing in endoplasmic reticulum;map04612:Antigen processing and presentation;map03018:RNA degradation;map05152:Tuberculosis
TR15730|c0_g1	537	32	4.06878	2.807e-102	6.90899e-100	map03070:Bacterial secretion system
TR15730|c0_g4	387	26	3.89575	6.59163e-72	1.25368e-69	map03070:Bacterial secretion system
TR43922|c0_g3	233	20	3.54226	1.05011e-40	1.29821e-38	map03070:Bacterial secretion system;map05110:Vibrio cholerae infection;map05146:Amoebiasis;map04970:Salivary secretion;map04144:Endocytosis;map03013:RNA transport;map05169:Epstein-Barr virus infection
TR15730|c0_g3	64	5	3.67807	1.07492e-12	4.97201e-11	map03070:Bacterial secretion system;map05110:Vibrio cholerae infection;map05146:Amoebiasis;map04970:Salivary secretion;map04144:Endocytosis;map04510:Focal adhesion
TR20198|c0_g5	73	12	2.60486	3.1327e-10	1.1752e-08	map03320:PPAR signaling pathway;map04920:Adipocytokine signaling pathway;map05200:Pathways in cancer;map05202:Transcriptional misregulation in cancer;map05216:Thyroid cancer;map05222:Small cell lung cancer;map05223:Non-small cell lung cancer;map04115:p53 signaling pathway
TR21761|c0_g1	18	1	4.16993	7.33357e-05	0.00113553	map03320:PPAR signaling pathway;map04975:Fat digestion and absorption
TR41134|c0_g1	15	1	3.90689	0.000408813	0.00489275	map03320:PPAR signaling pathway;map04975:Fat digestion and absorption
TR5332|c0_g1	13	2	2.70044	0.0065759	0.0428073	map04010:MAPK signaling pathway;map04064:NF-kappa B signaling pathway;map04120:Ubiquitin mediated proteolysis;map04144:Endocytosis;map04380:Osteoclast differentiation;map04620:Toll-like receptor signaling pathway;map04621:NOD-like receptor signaling pathway;map04722:Neurotrophin signaling pathway;map05133:Pertussis;map05140:Leishmaniasis;map05142:Chagas disease (American trypanosomiasis);map05145…
TR30444|c0_g1	41	8	2.35755	1.0573e-05	0.000203296	map04011:MAPK signaling pathway - yeast
TR32999|c0_g1	23	5	2.20163	0.00169535	0.0154834	map04011:MAPK signaling pathway - yeast
TR20082|c0_g1	15	2	2.90689	0.00225939	0.0192242	map04011:MAPK signaling pathway - yeast
TR35608|c0_g1	10	0	4.32193	0.00278737	0.022718	map04011:MAPK signaling pathway - yeast;map04010:MAPK signaling pathway;map04060:Cytokine-cytokine receptor interaction;map04151:PI3K-Akt signaling pathway;map04210:Apoptosis;map04650:Natural killer cell mediated cytotoxicity;map04722:Neurotrophin signaling pathway;map04940:Type I diabetes mellitus;map05142:Chagas disease (American trypanosomiasis);map05143:African trypanosomiasis;map05161:Hepati…
TR2785|c0_g7	101	32	1.65821	1.83372e-07	4.88711e-06	map04011:MAPK signaling pathway - yeast;map04062:Chemokine signaling pathway;map04650:Natural killer cell mediated cytotoxicity;map04666:Fc gamma R-mediated phagocytosis;map05120:Epithelial cell signaling in Helicobacter pylori infection;map04626:Plant-pathogen interaction;map04010:MAPK signaling pathway;map04722:Neurotrophin signaling pathway;map04912:GnRH signaling pathway;map05166:HTLV-I infec…
TR15757|c0_g1	41	15	1.45066	0.00331322	0.0255818	map04011:MAPK signaling pathway - yeast;map04062:Chemokine signaling pathway;map04650:Natural killer cell mediated cytotoxicity;map04666:Fc gamma R-mediated phagocytosis;map05120:Epithelial cell signaling in Helicobacter pylori infection;map04626:Plant-pathogen interaction;map04010:MAPK signaling pathway;map04722:Neurotrophin signaling pathway;map04912:GnRH signaling pathway;map05166:HTLV-I infec…
TR22760|c0_g1	13	0	4.70044	0.000483472	0.00560978	map04011:MAPK signaling pathway - yeast;map04080:Neuroactive ligand-receptor interaction;map04723:Retrograde endocannabinoid signaling;map04727:GABAergic synapse;map05032:Morphine addiction;map05033:Nicotine addiction;map04520:Adherens junction;map04666:Fc gamma R-mediated phagocytosis;map04810:Regulation of actin cytoskeleton;map05100:Bacterial invasion of epithelial cells;map05131:Shigellosis;m…
TR7282|c1_g1	1254	49	4.67761	7.2038e-257	3.9581e-254	map04011:MAPK signaling pathway - yeast;map04144:Endocytosis;map04520:Adherens junction;map04666:Fc gamma R-mediated phagocytosis;map05100:Bacterial invasion of epithelial cells;map05132:Salmonella infection;map04510:Focal adhesion;map04810:Regulation of actin cytoskeleton;map05131:Shigellosis;map01054:Nonribosomal peptide structures
TR29768|c1_g1	478	18	4.73094	1.08352e-99	2.5964e-97	map04011:MAPK signaling pathway - yeast;map04144:Endocytosis;map04520:Adherens junction;map04666:Fc gamma R-mediated phagocytosis;map05100:Bacterial invasion of epithelial cells;map05132:Salmonella infection;map04510:Focal adhesion;map04810:Regulation of actin cytoskeleton;map05131:Shigellosis;map01054:Nonribosomal peptide structures
TR10960|c1_g1	49	2	4.61471	1.5394e-11	6.48615e-10	map04011:MAPK signaling pathway - yeast;map04320:Dorso-ventral axis formation;map04520:Adherens junction;map04666:Fc gamma R-mediated phagocytosis;map04810:Regulation of actin cytoskeleton;map05100:Bacterial invasion of epithelial cells;map05131:Shigellosis;map05132:Salmonella infection;map00310:Lysine degradation
TR32425|c0_g3	38	4	3.24793	2.34464e-07	6.14046e-06	map04011:MAPK signaling pathway - yeast;map04510:Focal adhesion;map04670:Leukocyte transendothelial migration;map04520:Adherens junction;map04666:Fc gamma R-mediated phagocytosis;map04810:Regulation of actin cytoskeleton;map05100:Bacterial invasion of epithelial cells;map05131:Shigellosis;map05132:Salmonella infection
TR6878|c0_g1	59	19	1.63472	8.29658e-05	0.00126662	map04011:MAPK signaling pathway - yeast;map04510:Focal adhesion;map04810:Regulation of actin cytoskeleton;map05131:Shigellosis
TR163|c0_g1	30	8	1.90689	0.00135924	0.0130215	map04011:MAPK signaling pathway - yeast;map04510:Focal adhesion;map04810:Regulation of actin cytoskeleton;map05131:Shigellosis
TR10960|c0_g1	19	0	5.24793	1.63972e-05	0.000302761	map04011:MAPK signaling pathway - yeast;map04520:Adherens junction;map04666:Fc gamma R-mediated phagocytosis;map04810:Regulation of actin cytoskeleton;map05100:Bacterial invasion of epithelial cells;map05131:Shigellosis;map05132:Salmonella infection;map04320:Dorso-ventral axis formation;map00310:Lysine degradation
TR23424|c1_g8	22	2	3.45943	4.91818e-05	0.000806287	map04011:MAPK signaling pathway - yeast;map04520:Adherens junction;map04666:Fc gamma R-mediated phagocytosis;map04810:Regulation of actin cytoskeleton;map05100:Bacterial invasion of epithelial cells;map05131:Shigellosis;map05132:Salmonella infection;map04510:Focal adhesion;map01054:Nonribosomal peptide structures
TR10993|c0_g1	82	25	1.7137	1.31346e-06	3.03381e-05	map04011:MAPK signaling pathway - yeast;map04520:Adherens junction;map04666:Fc gamma R-mediated phagocytosis;map05100:Bacterial invasion of epithelial cells;map05132:Salmonella infection;map04510:Focal adhesion;map04810:Regulation of actin cytoskeleton;map05131:Shigellosis
TR29409|c0_g2	71	21	1.75743	4.20461e-06	8.82373e-05	map04011:MAPK signaling pathway - yeast;map04520:Adherens junction;map04666:Fc gamma R-mediated phagocytosis;map05100:Bacterial invasion of epithelial cells;map05132:Salmonella infection;map04510:Focal adhesion;map04810:Regulation of actin cytoskeleton;map05131:Shigellosis
TR22630|c2_g1	57	19	1.58496	0.000168743	0.00232847	map04011:MAPK signaling pathway - yeast;map04970:Salivary secretion
TR38794|c0_g7	49	5	3.29278	3.37672e-09	1.13032e-07	map04011:MAPK signaling pathway - yeast;map05110:Vibrio cholerae infection;map05146:Amoebiasis;map04320:Dorso-ventral axis formation;map04520:Adherens junction;map04666:Fc gamma R-mediated phagocytosis;map04810:Regulation of actin cytoskeleton;map05100:Bacterial invasion of epithelial cells;map05131:Shigellosis;map05132:Salmonella infection;map05144:Malaria
TR6207|c0_g1	84	36	1.22239	0.000396461	0.00481167	map04011:MAPK signaling pathway - yeast;map05110:Vibrio cholerae infection;map05146:Amoebiasis;map05144:Malaria;map04520:Adherens junction;map04666:Fc gamma R-mediated phagocytosis;map05100:Bacterial invasion of epithelial cells;map05131:Shigellosis;map05132:Salmonella infection;map04810:Regulation of actin cytoskeleton
TR38794|c0_g1	23	6	1.9386	0.00447365	0.0321928	map04011:MAPK signaling pathway - yeast;map05144:Malaria;map04320:Dorso-ventral axis formation;map05110:Vibrio cholerae infection;map05146:Amoebiasis;map04810:Regulation of actin cytoskeleton
TR23375|c1_g5	33	6	2.45943	4.69034e-05	0.000772895	map04011:MAPK signaling pathway - yeast;map05144:Malaria;map05110:Vibrio cholerae infection;map05146:Amoebiasis;map04520:Adherens junction;map04666:Fc gamma R-mediated phagocytosis;map04810:Regulation of actin cytoskeleton;map05100:Bacterial invasion of epithelial cells;map05131:Shigellosis;map05132:Salmonella infection;map04320:Dorso-ventral axis formation
TR38794|c0_g4	92	39	1.23816	0.0001719	0.00236903	map04011:MAPK signaling pathway - yeast;map05144:Malaria;map05110:Vibrio cholerae infection;map05146:Amoebiasis;map04520:Adherens junction;map04666:Fc gamma R-mediated phagocytosis;map05100:Bacterial invasion of epithelial cells;map05131:Shigellosis;map05132:Salmonella infection;map04810:Regulation of actin cytoskeleton
TR6207|c0_g2	24	6	2	0.00290583	0.0235004	map04011:MAPK signaling pathway - yeast;map05144:Malaria;map05110:Vibrio cholerae infection;map05146:Amoebiasis;map04520:Adherens junction;map04666:Fc gamma R-mediated phagocytosis;map05100:Bacterial invasion of epithelial cells;map05131:Shigellosis;map05132:Salmonella infection;map04810:Regulation of actin cytoskeleton
TR38713|c0_g3	19	4	2.24793	0.0037636	0.0280749	map04011:MAPK signaling pathway - yeast;map05202:Transcriptional misregulation in cancer;map00500:Starch and sucrose metabolism;map02020:Two-component system;map00310:Lysine degradation
TR12750|c0_g6	28	9	1.63743	0.0066218	0.0430186	map04011:MAPK signaling pathway - yeast;map05202:Transcriptional misregulation in cancer;map00500:Starch and sucrose metabolism;map02020:Two-component system;map05110:Vibrio cholerae infection;map05146:Amoebiasis;map04142:Lysosome
TR41677|c3_g7	18	1	4.16993	7.33357e-05	0.00113553	map04011:MAPK signaling pathway - yeast;map05203:Viral carcinogenesis;map04510:Focal adhesion;map04810:Regulation of actin cytoskeleton;map05131:Shigellosis;map04144:Endocytosis
TR34666|c2_g1	28	8	1.80735	0.00308332	0.0246521	map04020:Calcium signaling pathway;map04974:Protein digestion and absorption;map04744:Phototransduction
TR8773|c0_g1	17	0	5.08746	4.9852e-05	0.000812134	map04020:Calcium signaling pathway;map05012:Parkinson's disease;map05016:Huntington's disease;map05145:Toxoplasmosis;map03040:Spliceosome;map04120:Ubiquitin mediated proteolysis
TR21228|c0_g1	10	1	3.32193	0.00730028	0.045581	map04020:Calcium signaling pathway;map05012:Parkinson's disease;map05016:Huntington's disease;map05166:HTLV-I infection
TR39389|c0_g8	114	35	1.70361	1.38935e-08	4.36692e-07	map04062:Chemokine signaling pathway;map04520:Adherens junction;map04666:Fc gamma R-mediated phagocytosis;map04810:Regulation of actin cytoskeleton;map05100:Bacterial invasion of epithelial cells;map05130:Pathogenic Escherichia coli infection;map05131:Shigellosis;map05132:Salmonella infection
TR4892|c0_g1	79	30	1.39689	8.46224e-05	0.00128829	map04062:Chemokine signaling pathway;map04520:Adherens junction;map04666:Fc gamma R-mediated phagocytosis;map04810:Regulation of actin cytoskeleton;map05100:Bacterial invasion of epithelial cells;map05130:Pathogenic Escherichia coli infection;map05131:Shigellosis;map05132:Salmonella infection
TR19899|c0_g2	15	1	3.90689	0.000408813	0.00489275	map04062:Chemokine signaling pathway;map04520:Adherens junction;map04666:Fc gamma R-mediated phagocytosis;map04810:Regulation of actin cytoskeleton;map05100:Bacterial invasion of epithelial cells;map05130:Pathogenic Escherichia coli infection;map05131:Shigellosis;map05132:Salmonella infection;map04011:MAPK signaling pathway - yeast;map00310:Lysine degradation
TR29908|c1_g1	114	15	2.926	2.87846e-17	1.74554e-15	map04062:Chemokine signaling pathway;map04520:Adherens junction;map04666:Fc gamma R-mediated phagocytosis;map04810:Regulation of actin cytoskeleton;map05100:Bacterial invasion of epithelial cells;map05130:Pathogenic Escherichia coli infection;map05131:Shigellosis;map05132:Salmonella infection;map04622:RIG-I-like receptor signaling pathway;map04115:p53 signaling pathway;map04144:Endocytosis
TR25372|c0_g2	10	1	3.32193	0.00730028	0.045581	map04062:Chemokine signaling pathway;map04520:Adherens junction;map04666:Fc gamma R-mediated phagocytosis;map04810:Regulation of actin cytoskeleton;map05100:Bacterial invasion of epithelial cells;map05130:Pathogenic Escherichia coli infection;map05131:Shigellosis;map05132:Salmonella infection;map05110:Vibrio cholerae infection;map05146:Amoebiasis;map04115:p53 signaling pathway;map04970:Salivary s…
TR38285|c0_g1	102	7	3.86507	4.41966e-20	3.00511e-18	map04062:Chemokine signaling pathway;map04520:Adherens junction;map04810:Regulation of actin cytoskeleton;map05100:Bacterial invasion of epithelial cells;map05130:Pathogenic Escherichia coli infection;map05131:Shigellosis;map05132:Salmonella infection;map04011:MAPK signaling pathway - yeast;map04666:Fc gamma R-mediated phagocytosis;map04670:Leukocyte transendothelial migration;map04510:Focal adhe…
TR41997|c0_g3	108	14	2.94753	1.44122e-16	8.4752e-15	map04062:Chemokine signaling pathway;map05130:Pathogenic Escherichia coli infection;map04622:RIG-I-like receptor signaling pathway;map04520:Adherens junction;map04666:Fc gamma R-mediated phagocytosis;map04810:Regulation of actin cytoskeleton;map05100:Bacterial invasion of epithelial cells;map05131:Shigellosis;map05132:Salmonella infection;map04115:p53 signaling pathway;map04011:MAPK signaling pat…
TR30696|c1_g2	57	17	1.74543	4.16383e-05	0.000694764	map04070:Phosphatidylinositol signaling system;map04114:Oocyte meiosis;map04270:Vascular smooth muscle contraction;map04626:Plant-pathogen interaction;map04713:Circadian entrainment;map04720:Long-term potentiation;map04722:Neurotrophin signaling pathway;map04728:Dopaminergic synapse;map04740:Olfactory transduction;map04744:Phototransduction;map04745:Phototransduction - fly;map04910:Insulin signal…
TR19467|c1_g4	59	21	1.49033	0.000300664	0.00378582	map04070:Phosphatidylinositol signaling system;map04114:Oocyte meiosis;map04626:Plant-pathogen interaction;map04713:Circadian entrainment;map04720:Long-term potentiation;map04722:Neurotrophin signaling pathway;map04728:Dopaminergic synapse;map04740:Olfactory transduction;map04744:Phototransduction;map04745:Phototransduction - fly;map04910:Insulin signaling pathway;map04912:GnRH signaling pathway;…
TR39404|c0_g1	122	11	3.47131	1.01583e-21	7.33816e-20	map04075:Plant hormone signal transduction
TR27715|c0_g10	562	278	1.01549	7.55868e-14	3.76182e-12	map04075:Plant hormone signal transduction
TR20317|c0_g1	24	1	4.58496	2.45334e-06	5.36806e-05	map04075:Plant hormone signal transduction
TR9115|c0_g1	60	15	2	2.50281e-06	5.46533e-05	map04075:Plant hormone signal transduction
TR34897|c0_g1	29	3	3.27302	5.78138e-06	0.000118137	map04075:Plant hormone signal transduction
TR20317|c1_g1	21	1	4.39232	1.33211e-05	0.000250642	map04075:Plant hormone signal transduction
TR3853|c0_g6	75	26	1.52838	3.00766e-05	0.000519044	map04075:Plant hormone signal transduction
TR38674|c0_g3	69	26	1.40808	0.000213601	0.00286251	map04075:Plant hormone signal transduction
TR23370|c1_g1	40	11	1.8625	0.000286259	0.00363303	map04075:Plant hormone signal transduction
TR23048|c2_g2	13	1	3.70044	0.00129257	0.0125374	map04075:Plant hormone signal transduction
TR40654|c1_g1	11	0	4.45943	0.00154672	0.014481	map04075:Plant hormone signal transduction
TR27715|c0_g8	90	44	1.03242	0.00229243	0.0194423	map04075:Plant hormone signal transduction
TR25082|c0_g1	9	0	4.16993	0.00505017	0.035271	map04075:Plant hormone signal transduction
TR26747|c0_g1	47	20	1.23266	0.00751806	0.0465101	map04075:Plant hormone signal transduction
TR29350|c0_g1	10	1	3.32193	0.00730028	0.045581	map04075:Plant hormone signal transduction;map00943:Isoflavonoid biosynthesis;map01110:Biosynthesis of secondary metabolites
TR10008|c0_g2	162	60	1.43296	7.93059e-09	2.54806e-07	map04075:Plant hormone signal transduction;map00943:Isoflavonoid biosynthesis;map01110:Biosynthesis of secondary metabolites;map00363:Bisphenol degradation;map00960:Tropane, piperidine and pyridine alkaloid biosynthesis;map01120:Microbial metabolism in diverse environments;map04976:Bile secretion;map05110:Vibrio cholerae infection;map05146:Amoebiasis
TR308|c0_g3	504	251	1.00574	2.50449e-12	1.12034e-10	map04075:Plant hormone signal transduction;map00950:Isoquinoline alkaloid biosynthesis;map01100:Metabolic pathways;map01110:Biosynthesis of secondary metabolites
TR5200|c0_g1	10	1	3.32193	0.00730028	0.045581	map04075:Plant hormone signal transduction;map04011:MAPK signaling pathway - yeast;map04013:MAPK signaling pathway - fly;map04062:Chemokine signaling pathway;map04066:HIF-1 signaling pathway;map04114:Oocyte meiosis;map04151:PI3K-Akt signaling pathway;map04270:Vascular smooth muscle contraction;map04320:Dorso-ventral axis formation;map04370:VEGF signaling pathway;map04380:Osteoclast differentiatio…
TR23464|c0_g7	55	12	2.1964	1.26317e-06	2.92014e-05	map04075:Plant hormone signal transduction;map04013:MAPK signaling pathway - fly;map04062:Chemokine signaling pathway;map04066:HIF-1 signaling pathway;map04114:Oocyte meiosis;map04151:PI3K-Akt signaling pathway;map04270:Vascular smooth muscle contraction;map04320:Dorso-ventral axis formation;map04370:VEGF signaling pathway;map04510:Focal adhesion;map04540:Gap junction;map04626:Plant-pathogen inte…
TR21825|c0_g1	10	1	3.32193	0.00730028	0.045581	map04075:Plant hormone signal transduction;map04141:Protein processing in endoplasmic reticulum;map04626:Plant-pathogen interaction
TR6768|c0_g2	553	137	2.0131	8.25876e-47	1.11198e-44	map04075:Plant hormone signal transduction;map04626:Plant-pathogen interaction
TR44040|c0_g2	351	89	1.97959	1.40013e-29	1.32453e-27	map04075:Plant hormone signal transduction;map04626:Plant-pathogen interaction
TR27996|c0_g1	427	129	1.72687	1.07606e-28	9.92081e-27	map04075:Plant hormone signal transduction;map04626:Plant-pathogen interaction
TR10488|c0_g1	268	78	1.78069	1.55851e-19	1.03892e-17	map04075:Plant hormone signal transduction;map04626:Plant-pathogen interaction
TR33703|c0_g1	306	106	1.52947	3.32338e-17	2.0131e-15	map04075:Plant hormone signal transduction;map04626:Plant-pathogen interaction
TR7521|c0_g1	68	0	7.08746	5.14601e-16	2.91887e-14	map04075:Plant hormone signal transduction;map04626:Plant-pathogen interaction
TR10488|c1_g1	200	58	1.78588	4.90836e-15	2.6461e-13	map04075:Plant hormone signal transduction;map04626:Plant-pathogen interaction
TR35346|c0_g1	50	1	5.64386	1.87261e-12	8.50261e-11	map04075:Plant hormone signal transduction;map04626:Plant-pathogen interaction
TR25580|c2_g1	92	24	1.9386	1.30516e-08	4.1228e-07	map04075:Plant hormone signal transduction;map04626:Plant-pathogen interaction
TR35346|c0_g2	36	2	4.16993	2.05106e-08	6.26788e-07	map04075:Plant hormone signal transduction;map04626:Plant-pathogen interaction
TR12184|c0_g1	122	40	1.60881	2.42463e-08	7.3353e-07	map04075:Plant hormone signal transduction;map04626:Plant-pathogen interaction
TR35394|c0_g1	41	4	3.35755	4.7216e-08	1.36686e-06	map04075:Plant hormone signal transduction;map04626:Plant-pathogen interaction
TR41831|c2_g2	64	14	2.19265	1.78712e-07	4.77227e-06	map04075:Plant hormone signal transduction;map04626:Plant-pathogen interaction
TR39382|c1_g3	113	39	1.53478	2.71819e-07	7.05425e-06	map04075:Plant hormone signal transduction;map04626:Plant-pathogen interaction
TR32332|c0_g1	26	0	5.70044	3.726e-07	9.47975e-06	map04075:Plant hormone signal transduction;map04626:Plant-pathogen interaction
TR30525|c0_g1	77	21	1.87447	4.19874e-07	1.05493e-05	map04075:Plant hormone signal transduction;map04626:Plant-pathogen interaction
TR32332|c1_g1	25	0	5.64386	6.3383e-07	1.544e-05	map04075:Plant hormone signal transduction;map04626:Plant-pathogen interaction
TR12014|c0_g2	73	23	1.66626	8.46471e-06	0.000166766	map04075:Plant hormone signal transduction;map04626:Plant-pathogen interaction
TR31646|c0_g1	62	18	1.78427	1.32619e-05	0.000250221	map04075:Plant hormone signal transduction;map04626:Plant-pathogen interaction
TR35394|c0_g2	18	0	5.16993	2.85374e-05	0.000496577	map04075:Plant hormone signal transduction;map04626:Plant-pathogen interaction
TR41831|c2_g4	44	11	2	5.53985e-05	0.000888915	map04075:Plant hormone signal transduction;map04626:Plant-pathogen interaction
TR41831|c2_g1	101	42	1.26589	5.63457e-05	0.000901984	map04075:Plant hormone signal transduction;map04626:Plant-pathogen interaction
TR3807|c0_g1	54	16	1.75489	6.1354e-05	0.000965396	map04075:Plant hormone signal transduction;map04626:Plant-pathogen interaction
TR38997|c2_g1	18	2	3.16993	0.000443697	0.00526277	map04075:Plant hormone signal transduction;map04626:Plant-pathogen interaction
TR16670|c0_g3	13	0	4.70044	0.000483472	0.00560978	map04075:Plant hormone signal transduction;map04626:Plant-pathogen interaction
TR10488|c1_g2	32	8	2	0.00058569	0.00658512	map04075:Plant hormone signal transduction;map04626:Plant-pathogen interaction
TR29019|c1_g1	14	1	3.80735	0.000726584	0.00791247	map04075:Plant hormone signal transduction;map04626:Plant-pathogen interaction
TR29201|c1_g2	14	1	3.80735	0.000726584	0.00791247	map04075:Plant hormone signal transduction;map04626:Plant-pathogen interaction
TR28482|c0_g1	29	7	2.05063	0.000843005	0.00891785	map04075:Plant hormone signal transduction;map04626:Plant-pathogen interaction
TR29201|c0_g1	12	0	4.58496	0.000862663	0.0089946	map04075:Plant hormone signal transduction;map04626:Plant-pathogen interaction
TR30568|c3_g1	13	1	3.70044	0.00129257	0.0125374	map04075:Plant hormone signal transduction;map04626:Plant-pathogen interaction
TR42129|c0_g2	13	1	3.70044	0.00129257	0.0125374	map04075:Plant hormone signal transduction;map04626:Plant-pathogen interaction
TR34837|c1_g3	11	0	4.45943	0.00154672	0.014481	map04075:Plant hormone signal transduction;map04626:Plant-pathogen interaction
TR29019|c2_g1	18	3	2.58496	0.00187911	0.0166122	map04075:Plant hormone signal transduction;map04626:Plant-pathogen interaction
TR30568|c0_g1	10	0	4.32193	0.00278737	0.022718	map04075:Plant hormone signal transduction;map04626:Plant-pathogen interaction
TR43600|c0_g1	10	0	4.32193	0.00278737	0.022718	map04075:Plant hormone signal transduction;map04626:Plant-pathogen interaction
TR31653|c0_g1	26	7	1.89308	0.00303441	0.0243844	map04075:Plant hormone signal transduction;map04626:Plant-pathogen interaction
TR1601|c3_g1	28	8	1.80735	0.00308332	0.0246521	map04075:Plant hormone signal transduction;map04626:Plant-pathogen interaction
TR24900|c0_g1	17	3	2.5025	0.00311269	0.0246521	map04075:Plant hormone signal transduction;map04626:Plant-pathogen interaction
TR25987|c0_g1	19	4	2.24793	0.0037636	0.0280749	map04075:Plant hormone signal transduction;map04626:Plant-pathogen interaction
TR25539|c0_g1	11	1	3.45943	0.00409842	0.0297803	map04075:Plant hormone signal transduction;map04626:Plant-pathogen interaction
TR4349|c0_g1	21	5	2.07039	0.00420845	0.0304577	map04075:Plant hormone signal transduction;map04626:Plant-pathogen interaction
TR2189|c1_g1	29	9	1.68806	0.00452359	0.0325041	map04075:Plant hormone signal transduction;map04626:Plant-pathogen interaction
TR4791|c0_g1	9	0	4.16993	0.00505017	0.035271	map04075:Plant hormone signal transduction;map04626:Plant-pathogen interaction
TR33388|c3_g1	16	3	2.41504	0.0051282	0.0356896	map04075:Plant hormone signal transduction;map04626:Plant-pathogen interaction
TR42717|c1_g1	28	9	1.63743	0.0066218	0.0430186	map04075:Plant hormone signal transduction;map04626:Plant-pathogen interaction
TR30167|c0_g1	44	18	1.28951	0.0067487	0.0437751	map04075:Plant hormone signal transduction;map04626:Plant-pathogen interaction
TR23322|c0_g1	35	7	2.32193	5.67254e-05	0.000907263	map04075:Plant hormone signal transduction;map04712:Circadian rhythm - plant
TR12393|c1_g1	13	0	4.70044	0.000483472	0.00560978	map04075:Plant hormone signal transduction;map04712:Circadian rhythm - plant
TR12393|c0_g2	11	0	4.45943	0.00154672	0.014481	map04075:Plant hormone signal transduction;map04712:Circadian rhythm - plant
TR38630|c0_g1	243	87	1.48187	2.94884e-13	1.42328e-11	map04075:Plant hormone signal transduction;map05110:Vibrio cholerae infection;map05146:Amoebiasis
TR34005|c1_g1	108	40	1.43296	2.46385e-06	5.3889e-05	map04075:Plant hormone signal transduction;map05110:Vibrio cholerae infection;map05146:Amoebiasis;map04970:Salivary secretion;map04144:Endocytosis;map03013:RNA transport
TR18555|c0_g2	40	11	1.8625	0.000286259	0.00363303	map04075:Plant hormone signal transduction;map05110:Vibrio cholerae infection;map05146:Amoebiasis;map04970:Salivary secretion;map04510:Focal adhesion
TR18555|c0_g3	26	6	2.11548	0.00120323	0.011827	map04075:Plant hormone signal transduction;map05110:Vibrio cholerae infection;map05146:Amoebiasis;map04970:Salivary secretion;map04510:Focal adhesion
TR1320|c0_g2	22	5	2.1375	0.0026794	0.0221399	map04075:Plant hormone signal transduction;map05110:Vibrio cholerae infection;map05146:Amoebiasis;map04970:Salivary secretion;map04510:Focal adhesion
TR3058|c0_g1	82	31	1.40336	5.74811e-05	0.00091746	map04080:Neuroactive ligand-receptor interaction;map04723:Retrograde endocannabinoid signaling;map04727:GABAergic synapse;map05032:Morphine addiction;map05033:Nicotine addiction;map04011:MAPK signaling pathway - yeast;map05410:Hypertrophic cardiomyopathy (HCM);map05414:Dilated cardiomyopathy (DCM);map05110:Vibrio cholerae infection;map05146:Amoebiasis;map04520:Adherens junction;map04666:Fc gamma …
TR2582|c0_g1	68	27	1.33258	0.000499302	0.00576395	map04080:Neuroactive ligand-receptor interaction;map04723:Retrograde endocannabinoid signaling;map04727:GABAergic synapse;map05032:Morphine addiction;map05033:Nicotine addiction;map05410:Hypertrophic cardiomyopathy (HCM);map05414:Dilated cardiomyopathy (DCM);map04011:MAPK signaling pathway - yeast;map04110:Cell cycle;map05110:Vibrio cholerae infection;map05146:Amoebiasis
TR8646|c1_g1	72	18	2	2.506e-07	6.53504e-06	map04113:Meiosis - yeast;map04111:Cell cycle - yeast
TR8646|c0_g1	28	7	2	0.00129946	0.0125884	map04113:Meiosis - yeast;map04111:Cell cycle - yeast
TR38903|c2_g1	39	9	2.11548	7.313e-05	0.00113553	map04113:Meiosis - yeast;map04140:Regulation of autophagy;map04150:mTOR signaling pathway;map04151:PI3K-Akt signaling pathway;map04710:Circadian rhythm;map04910:Insulin signaling pathway;map04920:Adipocytokine signaling pathway;map05410:Hypertrophic cardiomyopathy (HCM);map04111:Cell cycle - yeast
TR38910|c0_g3	156	39	2	3.1665e-14	1.6234e-12	map04113:Meiosis - yeast;map04950:Maturity onset diabetes of the young;map04973:Carbohydrate digestion and absorption;map04910:Insulin signaling pathway;map04930:Type II diabetes mellitus;map04066:HIF-1 signaling pathway;map04920:Adipocytokine signaling pathway;map04976:Bile secretion;map05166:HTLV-I infection;map05200:Pathways in cancer;map05211:Renal cell carcinoma
TR38143|c0_g1	60	13	2.20645	3.81023e-07	9.65251e-06	map04113:Meiosis - yeast;map04950:Maturity onset diabetes of the young;map04973:Carbohydrate digestion and absorption;map04910:Insulin signaling pathway;map04930:Type II diabetes mellitus;map04066:HIF-1 signaling pathway;map04920:Adipocytokine signaling pathway;map04976:Bile secretion;map05166:HTLV-I infection;map05200:Pathways in cancer;map05211:Renal cell carcinoma
TR30653|c0_g2	66	23	1.52083	9.75923e-05	0.0014552	map04115:p53 signaling pathway;map04120:Ubiquitin mediated proteolysis;map05162:Measles
TR20349|c0_g2	71	28	1.34239	0.000339365	0.004211	map04115:p53 signaling pathway;map04120:Ubiquitin mediated proteolysis;map05162:Measles
TR30653|c0_g1	62	27	1.19931	0.00285369	0.0231718	map04115:p53 signaling pathway;map04120:Ubiquitin mediated proteolysis;map05162:Measles
TR23856|c0_g1	10	1	3.32193	0.00730028	0.045581	map04115:p53 signaling pathway;map04120:Ubiquitin mediated proteolysis;map05162:Measles
TR37527|c0_g1	22	0	5.45943	3.177e-06	6.80639e-05	map04115:p53 signaling pathway;map04960:Aldosterone-regulated sodium reabsorption;map05161:Hepatitis B;map04110:Cell cycle;map04114:Oocyte meiosis;map04151:PI3K-Akt signaling pathway;map04722:Neurotrophin signaling pathway;map05169:Epstein-Barr virus infection;map05203:Viral carcinogenesis
TR6130|c0_g1	13	0	4.70044	0.000483472	0.00560978	map04115:p53 signaling pathway;map04960:Aldosterone-regulated sodium reabsorption;map05161:Hepatitis B;map04110:Cell cycle;map04114:Oocyte meiosis;map04151:PI3K-Akt signaling pathway;map04722:Neurotrophin signaling pathway;map05169:Epstein-Barr virus infection;map05203:Viral carcinogenesis;map04970:Salivary secretion
TR33371|c0_g2	9	0	4.16993	0.00505017	0.035271	map04120:Ubiquitin mediated proteolysis;map03040:Spliceosome;map04711:Circadian rhythm - fly;map03440:Homologous recombination;map03460:Fanconi anemia pathway;map05168:Herpes simplex infection
TR16337|c0_g1	16	2	3	0.00131701	0.0126952	map04120:Ubiquitin mediated proteolysis;map04141:Protein processing in endoplasmic reticulum
TR1998|c0_g1	68	20	1.76553	6.16651e-06	0.000125582	map04140:Regulation of autophagy;map04150:mTOR signaling pathway;map04151:PI3K-Akt signaling pathway;map04710:Circadian rhythm;map04910:Insulin signaling pathway;map04920:Adipocytokine signaling pathway;map05410:Hypertrophic cardiomyopathy (HCM);map04111:Cell cycle - yeast;map04113:Meiosis - yeast;map04114:Oocyte meiosis
TR25280|c0_g1	69	21	1.71621	8.85634e-06	0.000173727	map04140:Regulation of autophagy;map04150:mTOR signaling pathway;map04151:PI3K-Akt signaling pathway;map04710:Circadian rhythm;map04910:Insulin signaling pathway;map04920:Adipocytokine signaling pathway;map05410:Hypertrophic cardiomyopathy (HCM);map04111:Cell cycle - yeast;map04113:Meiosis - yeast;map04114:Oocyte meiosis
TR13499|c2_g1	208	65	1.67807	3.90784e-14	1.99221e-12	map04140:Regulation of autophagy;map04150:mTOR signaling pathway;map04151:PI3K-Akt signaling pathway;map04710:Circadian rhythm;map04910:Insulin signaling pathway;map04920:Adipocytokine signaling pathway;map05410:Hypertrophic cardiomyopathy (HCM);map04113:Meiosis - yeast;map04111:Cell cycle - yeast
TR13499|c1_g1	100	36	1.47393	3.20814e-06	6.86228e-05	map04140:Regulation of autophagy;map04150:mTOR signaling pathway;map04151:PI3K-Akt signaling pathway;map04710:Circadian rhythm;map04910:Insulin signaling pathway;map04920:Adipocytokine signaling pathway;map05410:Hypertrophic cardiomyopathy (HCM);map04113:Meiosis - yeast;map04111:Cell cycle - yeast
TR19674|c0_g1	208	43	2.27417	4.11131e-22	3.00183e-20	map04141:Protein processing in endoplasmic reticulum
TR5969|c0_g1	186	48	1.9542	4.06438e-16	2.33211e-14	map04141:Protein processing in endoplasmic reticulum
TR24029|c0_g2	52	1	5.70044	6.59052e-13	3.10653e-11	map04141:Protein processing in endoplasmic reticulum
TR906|c0_g1	36	1	5.16993	3.25379e-09	1.09052e-07	map04141:Protein processing in endoplasmic reticulum
TR30829|c0_g1	12	1	3.58496	0.00230111	0.0194423	map04141:Protein processing in endoplasmic reticulum
TR6923|c1_g2	48	19	1.33703	0.00334082	0.0257803	map04141:Protein processing in endoplasmic reticulum
TR35848|c0_g1	53	20	1.40599	0.0011947	0.011758	map04141:Protein processing in endoplasmic reticulum;map04120:Ubiquitin mediated proteolysis
TR37847|c0_g1	46	18	1.35364	0.00363521	0.0274523	map04141:Protein processing in endoplasmic reticulum;map04120:Ubiquitin mediated proteolysis
TR35082|c1_g1	406	66	2.62094	3.35815e-50	4.76939e-48	map04141:Protein processing in endoplasmic reticulum;map04151:PI3K-Akt signaling pathway;map04612:Antigen processing and presentation;map04621:NOD-like receptor signaling pathway;map04626:Plant-pathogen interaction;map04914:Progesterone-mediated oocyte maturation;map05200:Pathways in cancer;map05215:Prostate cancer
TR20754|c1_g1	157	18	3.1247	7.51755e-25	6.09419e-23	map04141:Protein processing in endoplasmic reticulum;map04151:PI3K-Akt signaling pathway;map04612:Antigen processing and presentation;map04621:NOD-like receptor signaling pathway;map04626:Plant-pathogen interaction;map04914:Progesterone-mediated oocyte maturation;map05200:Pathways in cancer;map05215:Prostate cancer
TR37295|c0_g1	11	0	4.45943	0.00154672	0.014481	map04141:Protein processing in endoplasmic reticulum;map04151:PI3K-Akt signaling pathway;map04612:Antigen processing and presentation;map04621:NOD-like receptor signaling pathway;map04626:Plant-pathogen interaction;map04914:Progesterone-mediated oocyte maturation;map05200:Pathways in cancer;map05215:Prostate cancer;map05016:Huntington's disease;map04740:Olfactory transduction;map04744:Phototransd…
TR37295|c1_g1	17	0	5.08746	4.9852e-05	0.000812134	map04141:Protein processing in endoplasmic reticulum;map04151:PI3K-Akt signaling pathway;map04612:Antigen processing and presentation;map04621:NOD-like receptor signaling pathway;map04626:Plant-pathogen interaction;map04914:Progesterone-mediated oocyte maturation;map05200:Pathways in cancer;map05215:Prostate cancer;map05016:Huntington's disease;map05144:Malaria;map04740:Olfactory transduction;map…
TR40984|c6_g2	1200	300	2	1.99495e-98	4.75949e-96	map04141:Protein processing in endoplasmic reticulum;map04151:PI3K-Akt signaling pathway;map04621:NOD-like receptor signaling pathway;map04626:Plant-pathogen interaction;map05200:Pathways in cancer;map05215:Prostate cancer
TR9550|c6_g13	867	201	2.10884	1.14851e-77	2.31383e-75	map04141:Protein processing in endoplasmic reticulum;map04151:PI3K-Akt signaling pathway;map04621:NOD-like receptor signaling pathway;map04626:Plant-pathogen interaction;map05200:Pathways in cancer;map05215:Prostate cancer
TR5099|c0_g2	1735	660	1.3944	1.49685e-75	2.98248e-73	map04141:Protein processing in endoplasmic reticulum;map04151:PI3K-Akt signaling pathway;map04621:NOD-like receptor signaling pathway;map04626:Plant-pathogen interaction;map05200:Pathways in cancer;map05215:Prostate cancer
TR40984|c6_g3	409	94	2.12137	6.56946e-38	7.70147e-36	map04141:Protein processing in endoplasmic reticulum;map04151:PI3K-Akt signaling pathway;map04621:NOD-like receptor signaling pathway;map04626:Plant-pathogen interaction;map05200:Pathways in cancer;map05215:Prostate cancer
TR2603|c1_g1	334	63	2.40642	2.87657e-37	3.31509e-35	map04141:Protein processing in endoplasmic reticulum;map04151:PI3K-Akt signaling pathway;map04621:NOD-like receptor signaling pathway;map04626:Plant-pathogen interaction;map05200:Pathways in cancer;map05215:Prostate cancer
TR1801|c0_g1	418	102	2.03493	2.16202e-36	2.43486e-34	map04141:Protein processing in endoplasmic reticulum;map04151:PI3K-Akt signaling pathway;map04621:NOD-like receptor signaling pathway;map04626:Plant-pathogen interaction;map05200:Pathways in cancer;map05215:Prostate cancer
TR40984|c6_g16	614	200	1.61824	2.65826e-36	2.98754e-34	map04141:Protein processing in endoplasmic reticulum;map04151:PI3K-Akt signaling pathway;map04621:NOD-like receptor signaling pathway;map04626:Plant-pathogen interaction;map05200:Pathways in cancer;map05215:Prostate cancer
TR13400|c0_g4	207	30	2.7866	1.97829e-28	1.80251e-26	map04141:Protein processing in endoplasmic reticulum;map04151:PI3K-Akt signaling pathway;map04621:NOD-like receptor signaling pathway;map04626:Plant-pathogen interaction;map05200:Pathways in cancer;map05215:Prostate cancer
TR40984|c6_g14	377	109	1.79024	4.68142e-27	4.06785e-25	map04141:Protein processing in endoplasmic reticulum;map04151:PI3K-Akt signaling pathway;map04621:NOD-like receptor signaling pathway;map04626:Plant-pathogen interaction;map05200:Pathways in cancer;map05215:Prostate cancer
TR2603|c1_g2	293	71	2.04501	3.37078e-26	2.8739e-24	map04141:Protein processing in endoplasmic reticulum;map04151:PI3K-Akt signaling pathway;map04621:NOD-like receptor signaling pathway;map04626:Plant-pathogen interaction;map05200:Pathways in cancer;map05215:Prostate cancer
TR30446|c0_g1	183	26	2.81526	1.26787e-25	1.05292e-23	map04141:Protein processing in endoplasmic reticulum;map04151:PI3K-Akt signaling pathway;map04621:NOD-like receptor signaling pathway;map04626:Plant-pathogen interaction;map05200:Pathways in cancer;map05215:Prostate cancer
TR1583|c0_g1	94	3	4.96963	2.1398e-21	1.53354e-19	map04141:Protein processing in endoplasmic reticulum;map04151:PI3K-Akt signaling pathway;map04621:NOD-like receptor signaling pathway;map04626:Plant-pathogen interaction;map05200:Pathways in cancer;map05215:Prostate cancer
TR6210|c0_g3	133	17	2.96782	3.44061e-20	2.35709e-18	map04141:Protein processing in endoplasmic reticulum;map04151:PI3K-Akt signaling pathway;map04621:NOD-like receptor signaling pathway;map04626:Plant-pathogen interaction;map05200:Pathways in cancer;map05215:Prostate cancer
TR2603|c1_g3	267	77	1.79391	1.07793e-19	7.22989e-18	map04141:Protein processing in endoplasmic reticulum;map04151:PI3K-Akt signaling pathway;map04621:NOD-like receptor signaling pathway;map04626:Plant-pathogen interaction;map05200:Pathways in cancer;map05215:Prostate cancer
TR21601|c0_g1	124	15	3.04731	1.84483e-19	1.22378e-17	map04141:Protein processing in endoplasmic reticulum;map04151:PI3K-Akt signaling pathway;map04621:NOD-like receptor signaling pathway;map04626:Plant-pathogen interaction;map05200:Pathways in cancer;map05215:Prostate cancer
TR30446|c0_g2	93	13	2.83872	6.53028e-14	3.26787e-12	map04141:Protein processing in endoplasmic reticulum;map04151:PI3K-Akt signaling pathway;map04621:NOD-like receptor signaling pathway;map04626:Plant-pathogen interaction;map05200:Pathways in cancer;map05215:Prostate cancer
TR13961|c0_g6	182	61	1.57706	2.21264e-11	9.19074e-10	map04141:Protein processing in endoplasmic reticulum;map04151:PI3K-Akt signaling pathway;map04621:NOD-like receptor signaling pathway;map04626:Plant-pathogen interaction;map05200:Pathways in cancer;map05215:Prostate cancer
TR6210|c0_g1	49	4	3.61471	6.29537e-10	2.28445e-08	map04141:Protein processing in endoplasmic reticulum;map04151:PI3K-Akt signaling pathway;map04621:NOD-like receptor signaling pathway;map04626:Plant-pathogen interaction;map05200:Pathways in cancer;map05215:Prostate cancer
TR9127|c0_g2	34	0	6.08746	5.85332e-09	1.91342e-07	map04141:Protein processing in endoplasmic reticulum;map04151:PI3K-Akt signaling pathway;map04621:NOD-like receptor signaling pathway;map04626:Plant-pathogen interaction;map05200:Pathways in cancer;map05215:Prostate cancer
TR13400|c0_g3	184	73	1.33374	9.96214e-09	3.17826e-07	map04141:Protein processing in endoplasmic reticulum;map04151:PI3K-Akt signaling pathway;map04621:NOD-like receptor signaling pathway;map04626:Plant-pathogen interaction;map05200:Pathways in cancer;map05215:Prostate cancer
TR13948|c0_g8	174	70	1.31366	4.03529e-08	1.18046e-06	map04141:Protein processing in endoplasmic reticulum;map04151:PI3K-Akt signaling pathway;map04621:NOD-like receptor signaling pathway;map04626:Plant-pathogen interaction;map05200:Pathways in cancer;map05215:Prostate cancer
TR21601|c0_g2	29	1	4.85798	1.50977e-07	4.06961e-06	map04141:Protein processing in endoplasmic reticulum;map04151:PI3K-Akt signaling pathway;map04621:NOD-like receptor signaling pathway;map04626:Plant-pathogen interaction;map05200:Pathways in cancer;map05215:Prostate cancer
TR6210|c0_g2	28	2	3.80735	1.76064e-06	3.99044e-05	map04141:Protein processing in endoplasmic reticulum;map04151:PI3K-Akt signaling pathway;map04621:NOD-like receptor signaling pathway;map04626:Plant-pathogen interaction;map05200:Pathways in cancer;map05215:Prostate cancer
TR9127|c0_g1	23	0	5.52356	1.85063e-06	4.15973e-05	map04141:Protein processing in endoplasmic reticulum;map04151:PI3K-Akt signaling pathway;map04621:NOD-like receptor signaling pathway;map04626:Plant-pathogen interaction;map05200:Pathways in cancer;map05215:Prostate cancer
TR21601|c0_g3	27	2	3.75489	3.07082e-06	6.5971e-05	map04141:Protein processing in endoplasmic reticulum;map04151:PI3K-Akt signaling pathway;map04621:NOD-like receptor signaling pathway;map04626:Plant-pathogen interaction;map05200:Pathways in cancer;map05215:Prostate cancer
TR14523|c0_g2	37	6	2.62449	6.74708e-06	0.000136536	map04141:Protein processing in endoplasmic reticulum;map04151:PI3K-Akt signaling pathway;map04621:NOD-like receptor signaling pathway;map04626:Plant-pathogen interaction;map05200:Pathways in cancer;map05215:Prostate cancer
TR9127|c0_g3	17	0	5.08746	4.9852e-05	0.000812134	map04141:Protein processing in endoplasmic reticulum;map04151:PI3K-Akt signaling pathway;map04621:NOD-like receptor signaling pathway;map04626:Plant-pathogen interaction;map05200:Pathways in cancer;map05215:Prostate cancer
TR9127|c0_g4	15	0	4.90689	0.000153942	0.00214931	map04141:Protein processing in endoplasmic reticulum;map04151:PI3K-Akt signaling pathway;map04621:NOD-like receptor signaling pathway;map04626:Plant-pathogen interaction;map05200:Pathways in cancer;map05215:Prostate cancer
TR13961|c0_g9	45	13	1.79141	0.000196486	0.00266466	map04141:Protein processing in endoplasmic reticulum;map04151:PI3K-Akt signaling pathway;map04621:NOD-like receptor signaling pathway;map04626:Plant-pathogen interaction;map05200:Pathways in cancer;map05215:Prostate cancer
TR14523|c0_g1	34	8	2.08746	0.000247262	0.00323393	map04141:Protein processing in endoplasmic reticulum;map04151:PI3K-Akt signaling pathway;map04621:NOD-like receptor signaling pathway;map04626:Plant-pathogen interaction;map05200:Pathways in cancer;map05215:Prostate cancer
TR13948|c0_g9	50	16	1.64386	0.00027136	0.00348893	map04141:Protein processing in endoplasmic reticulum;map04151:PI3K-Akt signaling pathway;map04621:NOD-like receptor signaling pathway;map04626:Plant-pathogen interaction;map05200:Pathways in cancer;map05215:Prostate cancer
TR13948|c0_g12	36	11	1.71049	0.0013735	0.0131397	map04141:Protein processing in endoplasmic reticulum;map04151:PI3K-Akt signaling pathway;map04621:NOD-like receptor signaling pathway;map04626:Plant-pathogen interaction;map05200:Pathways in cancer;map05215:Prostate cancer
TR13948|c0_g1	37	13	1.50901	0.00377656	0.028133	map04141:Protein processing in endoplasmic reticulum;map04151:PI3K-Akt signaling pathway;map04621:NOD-like receptor signaling pathway;map04626:Plant-pathogen interaction;map05200:Pathways in cancer;map05215:Prostate cancer
TR1583|c0_g2	1022	104	3.29674	8.9339e-161	3.1971e-158	map04141:Protein processing in endoplasmic reticulum;map04151:PI3K-Akt signaling pathway;map04621:NOD-like receptor signaling pathway;map04626:Plant-pathogen interaction;map05200:Pathways in cancer;map05215:Prostate cancer;map05016:Huntington's disease
TR32285|c0_g1	408	45	3.18057	5.30608e-63	9.10493e-61	map04141:Protein processing in endoplasmic reticulum;map04151:PI3K-Akt signaling pathway;map04621:NOD-like receptor signaling pathway;map04626:Plant-pathogen interaction;map05200:Pathways in cancer;map05215:Prostate cancer;map05016:Huntington's disease
TR40706|c0_g1	9	0	4.16993	0.00505017	0.035271	map04142:Lysosome
TR8863|c0_g1	13	2	2.70044	0.0065759	0.0428073	map04144:Endocytosis
TR43889|c0_g1	10	0	4.32193	0.00278737	0.022718	map04144:Endocytosis;map04010:MAPK signaling pathway;map04060:Cytokine-cytokine receptor interaction;map04151:PI3K-Akt signaling pathway;map04210:Apoptosis;map04650:Natural killer cell mediated cytotoxicity;map04722:Neurotrophin signaling pathway;map04940:Type I diabetes mellitus;map05142:Chagas disease (American trypanosomiasis);map05143:African trypanosomiasis;map05161:Hepatitis B;map05162:Meas…
TR18385|c1_g1	31	0	5.9542	2.72624e-08	8.18402e-07	map04144:Endocytosis;map04011:MAPK signaling pathway - yeast;map04520:Adherens junction;map04810:Regulation of actin cytoskeleton;map05100:Bacterial invasion of epithelial cells;map05131:Shigellosis;map05132:Salmonella infection;map04080:Neuroactive ligand-receptor interaction;map04723:Retrograde endocannabinoid signaling;map04727:GABAergic synapse;map05032:Morphine addiction;map05033:Nicotine ad…
TR23850|c0_g1	93	36	1.36923	2.88677e-05	0.000501044	map04144:Endocytosis;map04810:Regulation of actin cytoskeleton;map04010:MAPK signaling pathway;map04011:MAPK signaling pathway - yeast;map05110:Vibrio cholerae infection;map05146:Amoebiasis
TR31214|c0_g1	62	23	1.43063	0.000365392	0.00451002	map04144:Endocytosis;map05110:Vibrio cholerae infection;map05146:Amoebiasis;map04970:Salivary secretion;map04010:MAPK signaling pathway;map04810:Regulation of actin cytoskeleton
TR39528|c0_g1	39	7	2.47805	8.66511e-06	0.000170159	map04146:Peroxisome;map00330:Arginine and proline metabolism;map00410:beta-Alanine metabolism;map00250:Alanine, aspartate and glutamate metabolism;map00270:Cysteine and methionine metabolism;map00280:Valine, leucine and isoleucine degradation;map00350:Tyrosine metabolism;map00360:Phenylalanine metabolism;map00380:Tryptophan metabolism;map00400:Phenylalanine, tyrosine and tryptophan biosynthesis;m…
TR5238|c1_g1	29	5	2.53605	9.77508e-05	0.00145597	map04146:Peroxisome;map00330:Arginine and proline metabolism;map00410:beta-Alanine metabolism;map00250:Alanine, aspartate and glutamate metabolism;map00270:Cysteine and methionine metabolism;map00280:Valine, leucine and isoleucine degradation;map00350:Tyrosine metabolism;map00360:Phenylalanine metabolism;map00380:Tryptophan metabolism;map00400:Phenylalanine, tyrosine and tryptophan biosynthesis;m…
TR15691|c1_g1	87	41	1.08539	0.00151477	0.0142901	map04146:Peroxisome;map00410:beta-Alanine metabolism;map00330:Arginine and proline metabolism
TR15354|c3_g1	23	6	1.9386	0.00447365	0.0321928	map04146:Peroxisome;map03320:PPAR signaling pathway;map04020:Calcium signaling pathway;map05012:Parkinson's disease;map05016:Huntington's disease;map05166:HTLV-I infection;map04964:Proximal tubule bicarbonate reclamation
TR28855|c0_g2	15	0	4.90689	0.000153942	0.00214931	map04151:PI3K-Akt signaling pathway;map05166:HTLV-I infection;map04340:Hedgehog signaling pathway;map05200:Pathways in cancer;map05217:Basal cell carcinoma
TR27180|c0_g1	14	2	2.80735	0.00386251	0.0286556	map04260:Cardiac muscle contraction;map05010:Alzheimer's disease;map05012:Parkinson's disease;map05016:Huntington's disease;map00190:Oxidative phosphorylation;map01100:Metabolic pathways
TR39777|c0_g1	14	2	2.80735	0.00386251	0.0286556	map04260:Cardiac muscle contraction;map05010:Alzheimer's disease;map05012:Parkinson's disease;map05016:Huntington's disease;map00190:Oxidative phosphorylation;map01100:Metabolic pathways
TR6115|c0_g1	10	1	3.32193	0.00730028	0.045581	map04260:Cardiac muscle contraction;map05010:Alzheimer's disease;map05012:Parkinson's disease;map05016:Huntington's disease;map00190:Oxidative phosphorylation;map01100:Metabolic pathways
TR37805|c0_g1	18	2	3.16993	0.000443697	0.00526277	map04260:Cardiac muscle contraction;map05010:Alzheimer's disease;map05012:Parkinson's disease;map05016:Huntington's disease;map01100:Metabolic pathways;map00190:Oxidative phosphorylation
TR3288|c0_g1	19	3	2.66297	0.00112894	0.0111734	map04260:Cardiac muscle contraction;map05010:Alzheimer's disease;map05012:Parkinson's disease;map05016:Huntington's disease;map01100:Metabolic pathways;map00190:Oxidative phosphorylation
TR1732|c2_g1	702	173	2.0207	2.7841e-59	4.58916e-57	map04270:Vascular smooth muscle contraction;map03013:RNA transport;map04011:MAPK signaling pathway - yeast;map05202:Transcriptional misregulation in cancer
TR37535|c0_g1	10	0	4.32193	0.00278737	0.022718	map04270:Vascular smooth muscle contraction;map04145:Phagosome;map04510:Focal adhesion;map04520:Adherens junction;map04530:Tight junction;map04670:Leukocyte transendothelial migration;map04745:Phototransduction - fly;map04810:Regulation of actin cytoskeleton;map05100:Bacterial invasion of epithelial cells;map05110:Vibrio cholerae infection;map05130:Pathogenic Escherichia coli infection;map05131:S…
TR38417|c0_g3	2318	1111	1.06102	2.1886e-57	3.52218e-55	map04310:Wnt signaling pathway;map04520:Adherens junction;map04916:Melanogenesis;map05200:Pathways in cancer;map05210:Colorectal cancer;map05213:Endometrial cancer;map05215:Prostate cancer;map05216:Thyroid cancer;map05217:Basal cell carcinoma;map05221:Acute myeloid leukemia;map05412:Arrhythmogenic right ventricular cardiomyopathy (ARVC)
TR38417|c0_g4	76	15	2.34104	2.40768e-09	8.22138e-08	map04310:Wnt signaling pathway;map04520:Adherens junction;map04916:Melanogenesis;map05200:Pathways in cancer;map05210:Colorectal cancer;map05213:Endometrial cancer;map05215:Prostate cancer;map05216:Thyroid cancer;map05217:Basal cell carcinoma;map05221:Acute myeloid leukemia;map05412:Arrhythmogenic right ventricular cardiomyopathy (ARVC)
TR28855|c0_g3	14	0	4.80735	0.000272211	0.00348893	map04320:Dorso-ventral axis formation
TR41742|c0_g1	85	42	1.01707	0.00357757	0.0274475	map04320:Dorso-ventral axis formation
TR17260|c0_g1	9	0	4.16993	0.00505017	0.035271	map04320:Dorso-ventral axis formation
TR11665|c0_g1	14	2	2.80735	0.00386251	0.0286556	map04320:Dorso-ventral axis formation;map04011:MAPK signaling pathway - yeast
TR32248|c0_g1	35	9	1.95936	0.000404628	0.00487591	map04320:Dorso-ventral axis formation;map04011:MAPK signaling pathway - yeast;map04510:Focal adhesion
TR730|c1_g1	9	0	4.16993	0.00505017	0.035271	map04320:Dorso-ventral axis formation;map04011:MAPK signaling pathway - yeast;map05110:Vibrio cholerae infection;map05146:Amoebiasis;map04520:Adherens junction;map04666:Fc gamma R-mediated phagocytosis;map05100:Bacterial invasion of epithelial cells;map05131:Shigellosis;map05132:Salmonella infection;map04810:Regulation of actin cytoskeleton
TR28828|c0_g1	43	16	1.42626	0.0030839	0.0246521	map04320:Dorso-ventral axis formation;map04011:MAPK signaling pathway - yeast;map05144:Malaria;map04520:Adherens junction;map04666:Fc gamma R-mediated phagocytosis;map04810:Regulation of actin cytoskeleton;map05100:Bacterial invasion of epithelial cells;map05131:Shigellosis;map05132:Salmonella infection;map05164:Influenza A
TR6632|c0_g1	48	19	1.33703	0.00334082	0.0257803	map04320:Dorso-ventral axis formation;map04011:MAPK signaling pathway - yeast;map05144:Malaria;map04520:Adherens junction;map04666:Fc gamma R-mediated phagocytosis;map04810:Regulation of actin cytoskeleton;map05100:Bacterial invasion of epithelial cells;map05131:Shigellosis;map05132:Salmonella infection;map05164:Influenza A
TR9852|c0_g6	3428	49	6.12844	0	0	map04320:Dorso-ventral axis formation;map05110:Vibrio cholerae infection;map05146:Amoebiasis;map04062:Chemokine signaling pathway;map04520:Adherens junction;map04810:Regulation of actin cytoskeleton;map05100:Bacterial invasion of epithelial cells;map05130:Pathogenic Escherichia coli infection;map05131:Shigellosis;map05132:Salmonella infection;map04510:Focal adhesion;map04666:Fc gamma R-mediated p…
TR14685|c0_g3	1393	22	5.98455	6.9171e-304	4.5885e-301	map04330:Notch signaling pathway;map05169:Epstein-Barr virus infection;map04320:Dorso-ventral axis formation;map05110:Vibrio cholerae infection;map05146:Amoebiasis;map04011:MAPK signaling pathway - yeast;map04062:Chemokine signaling pathway;map04520:Adherens junction;map04666:Fc gamma R-mediated phagocytosis;map04810:Regulation of actin cytoskeleton;map05100:Bacterial invasion of epithelial cells…
TR9852|c0_g12	1311	19	6.10852	4.5382e-286	2.7737e-283	map04330:Notch signaling pathway;map05169:Epstein-Barr virus infection;map04320:Dorso-ventral axis formation;map05110:Vibrio cholerae infection;map05146:Amoebiasis;map04011:MAPK signaling pathway - yeast;map04062:Chemokine signaling pathway;map04520:Adherens junction;map04666:Fc gamma R-mediated phagocytosis;map04810:Regulation of actin cytoskeleton;map05100:Bacterial invasion of epithelial cells…
TR36849|c0_g2	22	5	2.1375	0.0026794	0.0221399	map04360:Axon guidance;map04510:Focal adhesion;map04670:Leukocyte transendothelial migration;map04810:Regulation of actin cytoskeleton;map05130:Pathogenic Escherichia coli infection;map05131:Shigellosis;map05132:Salmonella infection;map04010:MAPK signaling pathway;map04020:Calcium signaling pathway;map04062:Chemokine signaling pathway;map04113:Meiosis - yeast;map04114:Oocyte meiosis;map04210:Apop…
TR22306|c0_g3	11	1	3.45943	0.00409842	0.0297803	map04380:Osteoclast differentiation;map04620:Toll-like receptor signaling pathway;map04626:Plant-pathogen interaction;map04142:Lysosome;map04145:Phagosome;map04612:Antigen processing and presentation;map05323:Rheumatoid arthritis
TR43476|c0_g1	58	19	1.61005	0.000118548	0.00172511	map04510:Focal adhesion;map04110:Cell cycle;map04141:Protein processing in endoplasmic reticulum;map04622:RIG-I-like receptor signaling pathway;map01054:Nonribosomal peptide structures
TR18385|c0_g1	27	0	5.75489	2.19663e-07	5.78067e-06	map04510:Focal adhesion;map04144:Endocytosis;map04622:RIG-I-like receptor signaling pathway;map04062:Chemokine signaling pathway;map04520:Adherens junction;map04666:Fc gamma R-mediated phagocytosis;map04810:Regulation of actin cytoskeleton;map05100:Bacterial invasion of epithelial cells;map05130:Pathogenic Escherichia coli infection;map05131:Shigellosis;map05132:Salmonella infection
TR27749|c0_g1	350	81	2.11136	1.83819e-32	1.88303e-30	map04510:Focal adhesion;map04520:Adherens junction;map04666:Fc gamma R-mediated phagocytosis;map04810:Regulation of actin cytoskeleton;map05100:Bacterial invasion of epithelial cells;map05131:Shigellosis;map05132:Salmonella infection;map04011:MAPK signaling pathway - yeast
TR37325|c0_g1	365	88	2.05232	2.12089e-32	2.16855e-30	map04510:Focal adhesion;map04520:Adherens junction;map04666:Fc gamma R-mediated phagocytosis;map04810:Regulation of actin cytoskeleton;map05100:Bacterial invasion of epithelial cells;map05131:Shigellosis;map05132:Salmonella infection;map04320:Dorso-ventral axis formation;map03040:Spliceosome;map05110:Vibrio cholerae infection;map05146:Amoebiasis
TR27569|c0_g6	538	13	5.37102	4.8108e-117	1.3846e-114	map04510:Focal adhesion;map04666:Fc gamma R-mediated phagocytosis;map04670:Leukocyte transendothelial migration
TR21006|c1_g1	10	1	3.32193	0.00730028	0.045581	map04510:Focal adhesion;map04666:Fc gamma R-mediated phagocytosis;map04670:Leukocyte transendothelial migration
TR27545|c1_g1	13	1	3.70044	0.00129257	0.0125374	map04510:Focal adhesion;map04666:Fc gamma R-mediated phagocytosis;map04670:Leukocyte transendothelial migration;map03013:RNA transport;map04011:MAPK signaling pathway - yeast;map05202:Transcriptional misregulation in cancer
TR41763|c4_g1	210	73	1.52442	3.26462e-12	1.44023e-10	map04510:Focal adhesion;map04666:Fc gamma R-mediated phagocytosis;map04670:Leukocyte transendothelial migration;map04011:MAPK signaling pathway - yeast;map04320:Dorso-ventral axis formation;map04810:Regulation of actin cytoskeleton
TR17139|c0_g2	48	7	2.77761	1.06752e-07	2.95213e-06	map04510:Focal adhesion;map04666:Fc gamma R-mediated phagocytosis;map04670:Leukocyte transendothelial migration;map04144:Endocytosis;map04011:MAPK signaling pathway - yeast
TR32140|c0_g1	11	1	3.45943	0.00409842	0.0297803	map04510:Focal adhesion;map04666:Fc gamma R-mediated phagocytosis;map04670:Leukocyte transendothelial migration;map04310:Wnt signaling pathway;map04011:MAPK signaling pathway - yeast;map04810:Regulation of actin cytoskeleton;map04320:Dorso-ventral axis formation
TR29879|c0_g1	42	12	1.80735	0.000289632	0.00367327	map04510:Focal adhesion;map04666:Fc gamma R-mediated phagocytosis;map04670:Leukocyte transendothelial migration;map04810:Regulation of actin cytoskeleton;map04011:MAPK signaling pathway - yeast
TR41995|c1_g9	9	0	4.16993	0.00505017	0.035271	map04510:Focal adhesion;map04670:Leukocyte transendothelial migration;map04520:Adherens junction;map04666:Fc gamma R-mediated phagocytosis;map04810:Regulation of actin cytoskeleton;map05100:Bacterial invasion of epithelial cells;map05131:Shigellosis;map05132:Salmonella infection
TR12046|c0_g1	16	2	3	0.00131701	0.0126952	map04510:Focal adhesion;map04810:Regulation of actin cytoskeleton;map05100:Bacterial invasion of epithelial cells;map05131:Shigellosis
TR41809|c0_g2	1260	21	5.90689	5.5556e-275	3.3209e-272	map04510:Focal adhesion;map04810:Regulation of actin cytoskeleton;map05131:Shigellosis;map04970:Salivary secretion;map04974:Protein digestion and absorption
TR33974|c0_g2	1257	22	5.83634	3.7161e-274	2.1735e-271	map04510:Focal adhesion;map04810:Regulation of actin cytoskeleton;map05131:Shigellosis;map04970:Salivary secretion;map04974:Protein digestion and absorption
TR27749|c0_g2	76	21	1.85561	6.20652e-07	1.51529e-05	map04510:Focal adhesion;map05131:Shigellosis;map04810:Regulation of actin cytoskeleton;map01054:Nonribosomal peptide structures;map04910:Insulin signaling pathway;map04920:Adipocytokine signaling pathway;map04930:Type II diabetes mellitus
TR42790|c0_g2	24	4	2.58496	0.000331159	0.00412209	map04510:Focal adhesion;map05131:Shigellosis;map04810:Regulation of actin cytoskeleton;map04320:Dorso-ventral axis formation;map00051:Fructose and mannose metabolism;map01120:Microbial metabolism in diverse environments;map04970:Salivary secretion
TR40266|c0_g1	15	2	2.90689	0.00225939	0.0192242	map04510:Focal adhesion;map05131:Shigellosis;map04810:Regulation of actin cytoskeleton;map04320:Dorso-ventral axis formation;map04310:Wnt signaling pathway
TR26698|c2_g1	10	0	4.32193	0.00278737	0.022718	map04512:ECM-receptor interaction;map04640:Hematopoietic cell lineage;map04080:Neuroactive ligand-receptor interaction;map04723:Retrograde endocannabinoid signaling;map04727:GABAergic synapse;map05032:Morphine addiction;map05033:Nicotine addiction;map05110:Vibrio cholerae infection;map05146:Amoebiasis;map04510:Focal adhesion;map04810:Regulation of actin cytoskeleton;map05131:Shigellosis;map05144:…
TR26698|c1_g1	10	0	4.32193	0.00278737	0.022718	map04512:ECM-receptor interaction;map04640:Hematopoietic cell lineage;map05110:Vibrio cholerae infection;map05146:Amoebiasis;map04080:Neuroactive ligand-receptor interaction;map04723:Retrograde endocannabinoid signaling;map04727:GABAergic synapse;map05032:Morphine addiction;map05033:Nicotine addiction
TR22626|c0_g7	351	138	1.3468	1.3129e-15	7.3247e-14	map04520:Adherens junction;map04666:Fc gamma R-mediated phagocytosis;map04810:Regulation of actin cytoskeleton;map05100:Bacterial invasion of epithelial cells;map05131:Shigellosis;map05132:Salmonella infection;map05110:Vibrio cholerae infection;map05146:Amoebiasis;map04011:MAPK signaling pathway - yeast;map04510:Focal adhesion;map05164:Influenza A
TR42326|c0_g1	29	6	2.27302	0.000307739	0.00385705	map04520:Adherens junction;map04666:Fc gamma R-mediated phagocytosis;map04810:Regulation of actin cytoskeleton;map05100:Bacterial invasion of epithelial cells;map05131:Shigellosis;map05132:Salmonella infection;map05164:Influenza A;map04011:MAPK signaling pathway - yeast;map04320:Dorso-ventral axis formation;map05144:Malaria
TR43986|c0_g1	203	100	1.02148	6.05455e-06	0.000123394	map04612:Antigen processing and presentation;map03060:Protein export;map05020:Prion diseases;map03018:RNA degradation;map05152:Tuberculosis;map04141:Protein processing in endoplasmic reticulum
TR43826|c0_g6	182	71	1.35805	6.49637e-09	2.11474e-07	map04621:NOD-like receptor signaling pathway;map04626:Plant-pathogen interaction
TR43826|c0_g4	105	30	1.80735	1.00009e-08	3.18501e-07	map04621:NOD-like receptor signaling pathway;map04626:Plant-pathogen interaction
TR1407|c1_g8	58	14	2.05063	2.34637e-06	5.16308e-05	map04621:NOD-like receptor signaling pathway;map04626:Plant-pathogen interaction
TR43826|c0_g1	95	35	1.44057	8.95297e-06	0.000175559	map04621:NOD-like receptor signaling pathway;map04626:Plant-pathogen interaction
TR43826|c0_g11	21	4	2.39232	0.00144563	0.0137571	map04621:NOD-like receptor signaling pathway;map04626:Plant-pathogen interaction
TR22296|c0_g1	70	20	1.80735	2.88146e-06	6.2173e-05	map04621:NOD-like receptor signaling pathway;map04626:Plant-pathogen interaction;map04064:NF-kappa B signaling pathway;map04115:p53 signaling pathway
TR1407|c1_g9	181	61	1.56911	3.09384e-11	1.27012e-09	map04621:NOD-like receptor signaling pathway;map04626:Plant-pathogen interaction;map05020:Prion diseases;map04010:MAPK signaling pathway
TR13494|c1_g1	19	4	2.24793	0.0037636	0.0280749	map04621:NOD-like receptor signaling pathway;map05012:Parkinson's disease;map04626:Plant-pathogen interaction;map04064:NF-kappa B signaling pathway;map04115:p53 signaling pathway
TR9111|c1_g5	9	0	4.16993	0.00505017	0.035271	map04622:RIG-I-like receptor signaling pathway
TR32352|c1_g1	137	27	2.34314	1.07998e-15	6.05627e-14	map04622:RIG-I-like receptor signaling pathway;map04011:MAPK signaling pathway - yeast;map05110:Vibrio cholerae infection;map05146:Amoebiasis;map04970:Salivary secretion
TR1202|c0_g1	50	8	2.64386	1.45705e-07	3.94313e-06	map04622:RIG-I-like receptor signaling pathway;map04970:Salivary secretion;map04062:Chemokine signaling pathway;map04520:Adherens junction;map04666:Fc gamma R-mediated phagocytosis;map04810:Regulation of actin cytoskeleton;map05100:Bacterial invasion of epithelial cells;map05130:Pathogenic Escherichia coli infection;map05131:Shigellosis;map05132:Salmonella infection;map00310:Lysine degradation;ma…
TR13517|c0_g3	26	7	1.89308	0.00303441	0.0243844	map04622:RIG-I-like receptor signaling pathway;map04970:Salivary secretion;map04810:Regulation of actin cytoskeleton;map00310:Lysine degradation
TR13517|c0_g1	24	3	3	8.34795e-05	0.00127339	map04622:RIG-I-like receptor signaling pathway;map05110:Vibrio cholerae infection;map05146:Amoebiasis;map04970:Salivary secretion;map00310:Lysine degradation;map04062:Chemokine signaling pathway;map04520:Adherens junction;map04666:Fc gamma R-mediated phagocytosis;map04810:Regulation of actin cytoskeleton;map05100:Bacterial invasion of epithelial cells;map05130:Pathogenic Escherichia coli infectio…
TR39511|c2_g2	77	17	2.17932	1.1995e-08	3.79346e-07	map04622:RIG-I-like receptor signaling pathway;map05110:Vibrio cholerae infection;map05146:Amoebiasis;map04970:Salivary secretion;map01054:Nonribosomal peptide structures
TR43811|c0_g12	45	9	2.32193	4.99263e-06	0.000103576	map04626:Plant-pathogen interaction
TR23431|c0_g3	57	16	1.83289	1.93234e-05	0.000350134	map04626:Plant-pathogen interaction
TR37984|c0_g1	57	18	1.66297	8.56537e-05	0.00129565	map04626:Plant-pathogen interaction
TR43410|c1_g1	23	3	2.9386	0.000141432	0.00201184	map04626:Plant-pathogen interaction
TR37175|c0_g1	33	7	2.23704	0.000141956	0.00201823	map04626:Plant-pathogen interaction
TR38002|c0_g1	47	14	1.74723	0.000195543	0.00265385	map04626:Plant-pathogen interaction
TR9979|c0_g1	19	2	3.24793	0.000256652	0.00334147	map04626:Plant-pathogen interaction
TR35734|c0_g1	57	20	1.51096	0.000319283	0.00398612	map04626:Plant-pathogen interaction
TR6666|c0_g1	33	8	2.04439	0.000381474	0.0046809	map04626:Plant-pathogen interaction
TR23650|c0_g1	44	14	1.65208	0.000601354	0.0067334	map04626:Plant-pathogen interaction
TR19670|c1_g1	20	3	2.73697	0.000675315	0.00744356	map04626:Plant-pathogen interaction
TR18730|c0_g6	39	12	1.70044	0.000920765	0.00947689	map04626:Plant-pathogen interaction
TR35727|c0_g1	37	11	1.75002	0.000935161	0.00959781	map04626:Plant-pathogen interaction
TR12231|c0_g1	19	3	2.66297	0.00112894	0.0111734	map04626:Plant-pathogen interaction
TR20088|c0_g2	52	20	1.37851	0.00164327	0.015071	map04626:Plant-pathogen interaction
TR1841|c0_g1	18	3	2.58496	0.00187911	0.0166122	map04626:Plant-pathogen interaction
TR23431|c0_g1	47	18	1.38466	0.00264673	0.0219874	map04626:Plant-pathogen interaction
TR14072|c0_g1	10	0	4.32193	0.00278737	0.022718	map04626:Plant-pathogen interaction
TR8271|c3_g18	10	0	4.32193	0.00278737	0.022718	map04626:Plant-pathogen interaction
TR7281|c0_g1	45	17	1.40439	0.00286098	0.0232274	map04626:Plant-pathogen interaction
TR42054|c0_g1	32	10	1.67807	0.00300913	0.0242134	map04626:Plant-pathogen interaction
TR44533|c0_g1	39	14	1.47805	0.00354564	0.0272064	map04626:Plant-pathogen interaction
TR10354|c0_g1	19	4	2.24793	0.0037636	0.0280749	map04626:Plant-pathogen interaction
TR9534|c0_g2	37	13	1.50901	0.00377656	0.028133	map04626:Plant-pathogen interaction
TR16670|c0_g1	11	1	3.45943	0.00409842	0.0297803	map04626:Plant-pathogen interaction
TR38997|c1_g1	11	1	3.45943	0.00409842	0.0297803	map04626:Plant-pathogen interaction
TR32895|c2_g9	32	11	1.54057	0.00603487	0.0409466	map04626:Plant-pathogen interaction
TR40901|c2_g1	93	37	1.32971	4.85913e-05	0.000799499	map04626:Plant-pathogen interaction;map04066:HIF-1 signaling pathway;map04145:Phagosome;map04380:Osteoclast differentiation;map04670:Leukocyte transendothelial migration
TR40931|c0_g3	62	25	1.31034	0.00108186	0.0107622	map04626:Plant-pathogen interaction;map04066:HIF-1 signaling pathway;map04145:Phagosome;map04380:Osteoclast differentiation;map04670:Leukocyte transendothelial migration
TR22185|c0_g4	16	3	2.41504	0.0051282	0.0356896	map04626:Plant-pathogen interaction;map04066:HIF-1 signaling pathway;map04145:Phagosome;map04380:Osteoclast differentiation;map04670:Leukocyte transendothelial migration
TR14434|c0_g2	95	13	2.86942	2.41534e-14	1.25008e-12	map04626:Plant-pathogen interaction;map04075:Plant hormone signal transduction
TR9809|c2_g3	279	107	1.38265	2.59766e-13	1.25601e-11	map04626:Plant-pathogen interaction;map04075:Plant hormone signal transduction
TR37311|c0_g1	51	0	6.67243	1.3669e-12	6.26923e-11	map04626:Plant-pathogen interaction;map04075:Plant hormone signal transduction
TR34837|c2_g1	41	0	6.35755	1.74775e-10	6.71393e-09	map04626:Plant-pathogen interaction;map04075:Plant hormone signal transduction
TR14434|c1_g2	60	10	2.58496	1.3812e-08	4.34533e-07	map04626:Plant-pathogen interaction;map04075:Plant hormone signal transduction
TR7884|c2_g1	65	13	2.32193	4.09807e-08	1.19783e-06	map04626:Plant-pathogen interaction;map04075:Plant hormone signal transduction
TR34484|c1_g10	229	104	1.13876	5.81849e-08	1.66403e-06	map04626:Plant-pathogen interaction;map04075:Plant hormone signal transduction
TR34484|c1_g7	124	46	1.43063	4.65187e-07	1.16127e-05	map04626:Plant-pathogen interaction;map04075:Plant hormone signal transduction
TR9809|c2_g1	122	45	1.43888	4.98061e-07	1.23652e-05	map04626:Plant-pathogen interaction;map04075:Plant hormone signal transduction
TR34837|c1_g2	24	1	4.58496	2.45334e-06	5.36806e-05	map04626:Plant-pathogen interaction;map04075:Plant hormone signal transduction
TR22630|c2_g2	36	5	2.848	2.9599e-06	6.37138e-05	map04626:Plant-pathogen interaction;map04075:Plant hormone signal transduction
TR35767|c0_g1	149	66	1.17477	6.06134e-06	0.000123486	map04626:Plant-pathogen interaction;map04075:Plant hormone signal transduction
TR34484|c1_g14	125	52	1.26534	7.51067e-06	0.000150644	map04626:Plant-pathogen interaction;map04075:Plant hormone signal transduction
TR6869|c0_g1	131	57	1.20053	1.41934e-05	0.000266043	map04626:Plant-pathogen interaction;map04075:Plant hormone signal transduction
TR14434|c0_g4	26	3	3.11548	2.88676e-05	0.000501044	map04626:Plant-pathogen interaction;map04075:Plant hormone signal transduction
TR34484|c1_g6	57	17	1.74543	4.16383e-05	0.000694764	map04626:Plant-pathogen interaction;map04075:Plant hormone signal transduction
TR13512|c1_g1	30	5	2.58496	5.98707e-05	0.000945886	map04626:Plant-pathogen interaction;map04075:Plant hormone signal transduction
TR13512|c0_g1	27	4	2.75489	7.31251e-05	0.00113553	map04626:Plant-pathogen interaction;map04075:Plant hormone signal transduction
TR9534|c0_g5	23	4	2.52356	0.000543691	0.00621106	map04626:Plant-pathogen interaction;map04075:Plant hormone signal transduction
TR7884|c1_g1	38	11	1.7885	0.000633378	0.00704845	map04626:Plant-pathogen interaction;map04075:Plant hormone signal transduction
TR9809|c2_g4	53	19	1.47999	0.000665148	0.00735834	map04626:Plant-pathogen interaction;map04075:Plant hormone signal transduction
TR13276|c0_g1	22	4	2.45943	0.00088869	0.00923764	map04626:Plant-pathogen interaction;map04075:Plant hormone signal transduction
TR1013|c0_g1	19	3	2.66297	0.00112894	0.0111734	map04626:Plant-pathogen interaction;map04075:Plant hormone signal transduction
TR9809|c2_g7	105	52	1.01381	0.00125587	0.0122645	map04626:Plant-pathogen interaction;map04075:Plant hormone signal transduction
TR23474|c1_g2	25	6	2.05889	0.00187545	0.0166014	map04626:Plant-pathogen interaction;map04075:Plant hormone signal transduction
TR7884|c1_g2	11	1	3.45943	0.00409842	0.0297803	map04626:Plant-pathogen interaction;map04075:Plant hormone signal transduction
TR24018|c0_g1	52	23	1.17688	0.0074109	0.0461498	map04626:Plant-pathogen interaction;map04075:Plant hormone signal transduction
TR6869|c0_g2	45	19	1.24393	0.00828324	0.0499911	map04626:Plant-pathogen interaction;map04075:Plant hormone signal transduction
TR15507|c0_g4	65	26	1.32193	0.000734847	0.00798327	map04626:Plant-pathogen interaction;map04075:Plant hormone signal transduction;map04011:MAPK signaling pathway - yeast;map04010:MAPK signaling pathway;map04012:ErbB signaling pathway;map04066:HIF-1 signaling pathway;map04151:PI3K-Akt signaling pathway;map04270:Vascular smooth muscle contraction;map04370:VEGF signaling pathway;map04540:Gap junction;map04620:Toll-like receptor signaling pathway;map…
TR25563|c1_g2	25	3	3.05889	4.91471e-05	0.000806287	map04626:Plant-pathogen interaction;map04075:Plant hormone signal transduction;map04320:Dorso-ventral axis formation
TR19112|c0_g2	11	0	4.45943	0.00154672	0.014481	map04626:Plant-pathogen interaction;map04075:Plant hormone signal transduction;map04712:Circadian rhythm - plant
TR22929|c0_g1	17	1	4.08746	0.000129864	0.00187006	map04626:Plant-pathogen interaction;map04075:Plant hormone signal transduction;map04712:Circadian rhythm - plant;map05145:Toxoplasmosis;map04020:Calcium signaling pathway;map04270:Vascular smooth muscle contraction;map04540:Gap junction;map04713:Circadian entrainment;map04724:Glutamatergic synapse;map04726:Serotonergic synapse;map04728:Dopaminergic synapse;map04730:Long-term depression;map04742:T…
TR36408|c0_g1	11	0	4.45943	0.00154672	0.014481	map04626:Plant-pathogen interaction;map04075:Plant hormone signal transduction;map04712:Circadian rhythm - plant;map05145:Toxoplasmosis;map04970:Salivary secretion
TR2135|c1_g1	26	8	1.70044	0.00681799	0.0439368	map04626:Plant-pathogen interaction;map04142:Lysosome
TR36061|c0_g2	20	1	4.32193	2.34865e-05	0.000418871	map04626:Plant-pathogen interaction;map04142:Lysosome;map05140:Leishmaniasis;map05143:African trypanosomiasis
TR8448|c0_g2	16	1	4	0.000230272	0.00304083	map04626:Plant-pathogen interaction;map04380:Osteoclast differentiation;map04620:Toll-like receptor signaling pathway;map05323:Rheumatoid arthritis;map04142:Lysosome
TR15882|c0_g1	22	1	4.45943	7.56714e-06	0.000151497	map04672:Intestinal immune network for IgA production;map05140:Leishmaniasis;map05145:Toxoplasmosis;map05150:Staphylococcus aureus infection;map05152:Tuberculosis;map05164:Influenza A;map05310:Asthma;map05322:Systemic lupus erythematosus;map05323:Rheumatoid arthritis;map04144:Endocytosis;map04145:Phagosome;map04514:Cell adhesion molecules (CAMs);map04612:Antigen processing and presentation;map049…
TR8843|c0_g1	12	0	4.58496	0.000862663	0.0089946	map04672:Intestinal immune network for IgA production;map05140:Leishmaniasis;map05145:Toxoplasmosis;map05150:Staphylococcus aureus infection;map05152:Tuberculosis;map05164:Influenza A;map05310:Asthma;map05322:Systemic lupus erythematosus;map05323:Rheumatoid arthritis;map04144:Endocytosis;map04145:Phagosome;map04514:Cell adhesion molecules (CAMs);map04612:Antigen processing and presentation;map049…
TR44162|c0_g1	52	7	2.89308	1.42843e-08	4.48096e-07	map04712:Circadian rhythm - plant;map04010:MAPK signaling pathway;map05164:Influenza A;map05166:HTLV-I infection;map05169:Epstein-Barr virus infection;map04380:Osteoclast differentiation;map04151:PI3K-Akt signaling pathway;map04725:Cholinergic synapse;map04728:Dopaminergic synapse;map04916:Melanogenesis;map04962:Vasopressin-regulated water reabsorption;map05016:Huntington's disease;map05030:Cocai…
TR7846|c3_g3	18	0	5.16993	2.85374e-05	0.000496577	map04712:Circadian rhythm - plant;map04010:MAPK signaling pathway;map05164:Influenza A;map05166:HTLV-I infection;map05169:Epstein-Barr virus infection;map04380:Osteoclast differentiation;map04916:Melanogenesis;map04151:PI3K-Akt signaling pathway;map04725:Cholinergic synapse;map04728:Dopaminergic synapse;map04962:Vasopressin-regulated water reabsorption;map05016:Huntington's disease;map05030:Cocai…
TR6418|c0_g4	43	16	1.42626	0.0030839	0.0246521	map04712:Circadian rhythm - plant;map04075:Plant hormone signal transduction
TR28751|c1_g2	19	3	2.66297	0.00112894	0.0111734	map04712:Circadian rhythm - plant;map04115:p53 signaling pathway
TR20682|c0_g1	13	1	3.70044	0.00129257	0.0125374	map04712:Circadian rhythm - plant;map04151:PI3K-Akt signaling pathway;map05166:HTLV-I infection
TR12805|c0_g1	51	16	1.67243	0.000188268	0.00256857	map04712:Circadian rhythm - plant;map04151:PI3K-Akt signaling pathway;map05166:HTLV-I infection;map03040:Spliceosome
TR7846|c3_g2	31	4	2.9542	9.3433e-06	0.000182227	map04712:Circadian rhythm - plant;map04725:Cholinergic synapse;map04916:Melanogenesis;map04962:Vasopressin-regulated water reabsorption;map05016:Huntington's disease;map05215:Prostate cancer;map05010:Alzheimer's disease;map04141:Protein processing in endoplasmic reticulum;map04151:PI3K-Akt signaling pathway;map04728:Dopaminergic synapse;map05030:Cocaine addiction;map05031:Amphetamine addiction;ma…
TR39374|c1_g1	51	8	2.67243	8.93991e-08	2.48996e-06	map04721:Synaptic vesicle cycle;map04010:MAPK signaling pathway;map04011:MAPK signaling pathway - yeast;map04012:ErbB signaling pathway;map04020:Calcium signaling pathway;map04066:HIF-1 signaling pathway;map04070:Phosphatidylinositol signaling system;map04150:mTOR signaling pathway;map04270:Vascular smooth muscle contraction;map04310:Wnt signaling pathway;map04370:VEGF signaling pathway;map04510:…
TR30637|c1_g1	54	16	1.75489	6.1354e-05	0.000965396	map04721:Synaptic vesicle cycle;map04723:Retrograde endocannabinoid signaling;map05032:Morphine addiction;map05033:Nicotine addiction;map05110:Vibrio cholerae infection;map05146:Amoebiasis;map04724:Glutamatergic synapse;map04727:GABAergic synapse;map04974:Protein digestion and absorption
TR30637|c0_g2	24	5	2.26303	0.00106657	0.0106919	map04721:Synaptic vesicle cycle;map04723:Retrograde endocannabinoid signaling;map05032:Morphine addiction;map05033:Nicotine addiction;map05110:Vibrio cholerae infection;map05146:Amoebiasis;map04724:Glutamatergic synapse;map04727:GABAergic synapse;map04974:Protein digestion and absorption
TR12166|c4_g1	10	1	3.32193	0.00730028	0.045581	map04724:Glutamatergic synapse;map04727:GABAergic synapse;map04974:Protein digestion and absorption
TR8349|c0_g1	131	18	2.8635	3.7381e-19	2.44687e-17	map04728:Dopaminergic synapse;map04510:Focal adhesion;map04670:Leukocyte transendothelial migration;map04062:Chemokine signaling pathway;map04520:Adherens junction;map04666:Fc gamma R-mediated phagocytosis;map04810:Regulation of actin cytoskeleton;map05100:Bacterial invasion of epithelial cells;map05130:Pathogenic Escherichia coli infection;map05131:Shigellosis;map05132:Salmonella infection;map04…
TR25199|c0_g1	134	20	2.74416	1.21104e-18	7.76826e-17	map04728:Dopaminergic synapse;map04510:Focal adhesion;map04670:Leukocyte transendothelial migration;map04062:Chemokine signaling pathway;map04520:Adherens junction;map04666:Fc gamma R-mediated phagocytosis;map04810:Regulation of actin cytoskeleton;map05100:Bacterial invasion of epithelial cells;map05130:Pathogenic Escherichia coli infection;map05131:Shigellosis;map05132:Salmonella infection;map04…
TR19490|c0_g1	64	5	3.67807	1.07492e-12	4.97201e-11	map04744:Phototransduction;map05144:Malaria;map05014:Amyotrophic lateral sclerosis (ALS);map03040:Spliceosome;map04011:MAPK signaling pathway - yeast
TR41763|c3_g2	111	20	2.47249	6.7498e-14	3.36842e-12	map04810:Regulation of actin cytoskeleton
TR15535|c0_g1	13	1	3.70044	0.00129257	0.0125374	map04810:Regulation of actin cytoskeleton
TR20007|c1_g5	36	12	1.58496	0.00279423	0.0227585	map04810:Regulation of actin cytoskeleton
TR20007|c1_g9	36	2	4.16993	2.05106e-08	6.26788e-07	map04810:Regulation of actin cytoskeleton;map00310:Lysine degradation
TR17|c0_g1	41	6	2.77259	9.26944e-07	2.1951e-05	map04810:Regulation of actin cytoskeleton;map04011:MAPK signaling pathway - yeast;map01054:Nonribosomal peptide structures;map03040:Spliceosome
TR4849|c0_g1	40	6	2.73697	1.52831e-06	3.50329e-05	map04810:Regulation of actin cytoskeleton;map04011:MAPK signaling pathway - yeast;map01054:Nonribosomal peptide structures;map03040:Spliceosome
TR44039|c0_g1	28	8	1.80735	0.00308332	0.0246521	map04810:Regulation of actin cytoskeleton;map04011:MAPK signaling pathway - yeast;map04510:Focal adhesion;map04666:Fc gamma R-mediated phagocytosis;map04670:Leukocyte transendothelial migration;map03320:PPAR signaling pathway;map04920:Adipocytokine signaling pathway;map05200:Pathways in cancer;map05202:Transcriptional misregulation in cancer;map05216:Thyroid cancer;map05222:Small cell lung cancer…
TR7917|c0_g8	75	29	1.37084	0.000169865	0.00234336	map04810:Regulation of actin cytoskeleton;map04011:MAPK signaling pathway - yeast;map04970:Salivary secretion;map04310:Wnt signaling pathway;map03040:Spliceosome
TR2324|c1_g1	44	15	1.55254	0.00118295	0.0116634	map04810:Regulation of actin cytoskeleton;map04510:Focal adhesion;map04666:Fc gamma R-mediated phagocytosis;map04670:Leukocyte transendothelial migration
TR34867|c4_g7	54	12	2.16993	1.95812e-06	4.37782e-05	map04810:Regulation of actin cytoskeleton;map04514:Cell adhesion molecules (CAMs);map04970:Salivary secretion;map04110:Cell cycle
TR37246|c0_g1	144	59	1.28728	9.97071e-07	2.35195e-05	map04810:Regulation of actin cytoskeleton;map04626:Plant-pathogen interaction;map04970:Salivary secretion;map05110:Vibrio cholerae infection;map05146:Amoebiasis
TR30419|c1_g2	9	0	4.16993	0.00505017	0.035271	map04810:Regulation of actin cytoskeleton;map05110:Vibrio cholerae infection;map05146:Amoebiasis;map05202:Transcriptional misregulation in cancer;map04626:Plant-pathogen interaction
TR10497|c0_g1	49	18	1.44478	0.00138188	0.0132082	map04810:Regulation of actin cytoskeleton;map05131:Shigellosis;map04145:Phagosome;map05100:Bacterial invasion of epithelial cells;map04151:PI3K-Akt signaling pathway;map04510:Focal adhesion;map04512:ECM-receptor interaction;map04974:Protein digestion and absorption;map05146:Amoebiasis
TR40097|c3_g1	208	77	1.43365	6.10794e-11	2.44657e-09	map04910:Insulin signaling pathway;map04950:Maturity onset diabetes of the young;map00010:Glycolysis / Gluconeogenesis;map00230:Purine metabolism;map00620:Pyruvate metabolism;map01100:Metabolic pathways;map01110:Biosynthesis of secondary metabolites;map01120:Microbial metabolism in diverse environments;map04930:Type II diabetes mellitus;map05203:Viral carcinogenesis
TR13652|c1_g1	69	29	1.25054	0.00101108	0.0102265	map04910:Insulin signaling pathway;map04950:Maturity onset diabetes of the young;map00010:Glycolysis / Gluconeogenesis;map00230:Purine metabolism;map00620:Pyruvate metabolism;map01100:Metabolic pathways;map01110:Biosynthesis of secondary metabolites;map01120:Microbial metabolism in diverse environments;map04930:Type II diabetes mellitus;map05203:Viral carcinogenesis
TR3589|c0_g1	13	2	2.70044	0.0065759	0.0428073	map04910:Insulin signaling pathway;map04950:Maturity onset diabetes of the young;map00010:Glycolysis / Gluconeogenesis;map00230:Purine metabolism;map00620:Pyruvate metabolism;map01100:Metabolic pathways;map01110:Biosynthesis of secondary metabolites;map01120:Microbial metabolism in diverse environments;map04930:Type II diabetes mellitus;map05203:Viral carcinogenesis
TR14449|c0_g1	45	7	2.6845	4.72501e-07	1.17682e-05	map04950:Maturity onset diabetes of the young;map04066:HIF-1 signaling pathway;map04976:Bile secretion;map05166:HTLV-I infection;map05200:Pathways in cancer;map05211:Renal cell carcinoma;map04113:Meiosis - yeast;map04973:Carbohydrate digestion and absorption;map04910:Insulin signaling pathway;map04920:Adipocytokine signaling pathway;map04930:Type II diabetes mellitus
TR36600|c0_g1	44	7	2.65208	7.72301e-07	1.86378e-05	map04950:Maturity onset diabetes of the young;map04066:HIF-1 signaling pathway;map04976:Bile secretion;map05166:HTLV-I infection;map05200:Pathways in cancer;map05211:Renal cell carcinoma;map04113:Meiosis - yeast;map04973:Carbohydrate digestion and absorption;map04910:Insulin signaling pathway;map04920:Adipocytokine signaling pathway;map04930:Type II diabetes mellitus
TR35814|c1_g1	62	25	1.31034	0.00108186	0.0107622	map04961:Endocrine and other factor-regulated calcium reabsorption;map04144:Endocytosis;map04962:Vasopressin-regulated water reabsorption;map04972:Pancreatic secretion;map05134:Legionellosis
TR32875|c1_g3	36	11	1.71049	0.0013735	0.0131397	map04964:Proximal tubule bicarbonate reclamation;map04966:Collecting duct acid secretion;map04970:Salivary secretion;map04971:Gastric acid secretion;map04972:Pancreatic secretion;map04976:Bile secretion
TR17429|c1_g3	63	18	1.80735	9.03884e-06	0.000176779	map04964:Proximal tubule bicarbonate reclamation;map04970:Salivary secretion;map04962:Vasopressin-regulated water reabsorption;map04976:Bile secretion
TR41604|c0_g2	469	228	1.04055	2.15554e-12	9.7143e-11	map04964:Proximal tubule bicarbonate reclamation;map04976:Bile secretion;map04962:Vasopressin-regulated water reabsorption;map04970:Salivary secretion
TR37230|c0_g4	273	117	1.22239	1.69901e-10	6.54056e-09	map04964:Proximal tubule bicarbonate reclamation;map04976:Bile secretion;map04962:Vasopressin-regulated water reabsorption;map04970:Salivary secretion
TR11539|c1_g2	109	30	1.86129	2.16625e-09	7.42964e-08	map04966:Collecting duct acid secretion;map04970:Salivary secretion;map04971:Gastric acid secretion;map04964:Proximal tubule bicarbonate reclamation;map04972:Pancreatic secretion;map04976:Bile secretion
TR11539|c1_g5	35	5	2.80735	4.91937e-06	0.000102212	map04966:Collecting duct acid secretion;map04970:Salivary secretion;map04971:Gastric acid secretion;map04964:Proximal tubule bicarbonate reclamation;map04972:Pancreatic secretion;map04976:Bile secretion
TR32875|c1_g5	62	19	1.70627	2.78198e-05	0.000487528	map04966:Collecting duct acid secretion;map04970:Salivary secretion;map04971:Gastric acid secretion;map04964:Proximal tubule bicarbonate reclamation;map04972:Pancreatic secretion;map04976:Bile secretion
TR11539|c1_g1	23	3	2.9386	0.000141432	0.00201184	map04966:Collecting duct acid secretion;map04970:Salivary secretion;map04971:Gastric acid secretion;map04964:Proximal tubule bicarbonate reclamation;map04972:Pancreatic secretion;map04976:Bile secretion
TR14634|c0_g1	233	81	1.52434	2.18394e-13	1.06163e-11	map04970:Salivary secretion
TR11980|c1_g4	141	40	1.81762	2.51033e-11	1.03604e-09	map04970:Salivary secretion
TR5146|c0_g3	128	52	1.29956	3.20738e-06	6.86228e-05	map04970:Salivary secretion
TR37973|c1_g1	54	16	1.75489	6.1354e-05	0.000965396	map04970:Salivary secretion
TR15484|c0_g1	105	50	1.07039	0.000601547	0.00673418	map04970:Salivary secretion;map03013:RNA transport;map03015:mRNA surveillance pathway;map03040:Spliceosome;map04144:Endocytosis
TR36669|c0_g2	76	9	3.078	1.22215e-12	5.62432e-11	map04970:Salivary secretion;map04520:Adherens junction;map04810:Regulation of actin cytoskeleton;map05100:Bacterial invasion of epithelial cells;map05131:Shigellosis;map05132:Salmonella infection;map04011:MAPK signaling pathway - yeast;map04141:Protein processing in endoplasmic reticulum;map04510:Focal adhesion;map04666:Fc gamma R-mediated phagocytosis;map04670:Leukocyte transendothelial migration
TR6833|c0_g2	14	1	3.80735	0.000726584	0.00791247	map04970:Salivary secretion;map04666:Fc gamma R-mediated phagocytosis;map04670:Leukocyte transendothelial migration;map04510:Focal adhesion;map04810:Regulation of actin cytoskeleton;map05131:Shigellosis
TR32875|c1_g4	110	35	1.65208	5.79781e-08	1.65899e-06	map04970:Salivary secretion;map04971:Gastric acid secretion;map04964:Proximal tubule bicarbonate reclamation;map04972:Pancreatic secretion;map04976:Bile secretion;map04966:Collecting duct acid secretion
TR1663|c0_g1	105	20	2.39232	1.05774e-12	4.90506e-11	map04970:Salivary secretion;map05110:Vibrio cholerae infection;map05146:Amoebiasis
TR11089|c0_g1	69	18	1.9386	8.49316e-07	2.02804e-05	map04970:Salivary secretion;map05110:Vibrio cholerae infection;map05146:Amoebiasis
TR14031|c0_g1	10	1	3.32193	0.00730028	0.045581	map04970:Salivary secretion;map05110:Vibrio cholerae infection;map05146:Amoebiasis
TR23424|c0_g1	26	3	3.11548	2.88676e-05	0.000501044	map04970:Salivary secretion;map05110:Vibrio cholerae infection;map05146:Amoebiasis;map00310:Lysine degradation;map04010:MAPK signaling pathway
TR31880|c0_g2	25	2	3.64386	9.33082e-06	0.000182049	map04970:Salivary secretion;map05110:Vibrio cholerae infection;map05146:Amoebiasis;map00310:Lysine degradation;map04510:Focal adhesion;map04666:Fc gamma R-mediated phagocytosis;map04670:Leukocyte transendothelial migration;map04010:MAPK signaling pathway
TR991|c0_g1	32	6	2.41504	7.55158e-05	0.00116663	map04970:Salivary secretion;map05110:Vibrio cholerae infection;map05146:Amoebiasis;map01054:Nonribosomal peptide structures;map04144:Endocytosis;map04520:Adherens junction;map04666:Fc gamma R-mediated phagocytosis;map04810:Regulation of actin cytoskeleton;map05100:Bacterial invasion of epithelial cells;map05131:Shigellosis;map05132:Salmonella infection
TR20634|c0_g1	29	6	2.27302	0.000307739	0.00385705	map04970:Salivary secretion;map05110:Vibrio cholerae infection;map05146:Amoebiasis;map01054:Nonribosomal peptide structures;map04144:Endocytosis;map04520:Adherens junction;map04666:Fc gamma R-mediated phagocytosis;map04810:Regulation of actin cytoskeleton;map05100:Bacterial invasion of epithelial cells;map05131:Shigellosis;map05132:Salmonella infection
TR42468|c0_g1	18	0	5.16993	2.85374e-05	0.000496577	map04970:Salivary secretion;map05110:Vibrio cholerae infection;map05146:Amoebiasis;map04110:Cell cycle;map05144:Malaria;map04510:Focal adhesion;map04666:Fc gamma R-mediated phagocytosis;map04670:Leukocyte transendothelial migration
TR7971|c0_g1	52	2	4.70044	2.96212e-12	1.31746e-10	map04970:Salivary secretion;map05110:Vibrio cholerae infection;map05146:Amoebiasis;map04144:Endocytosis;map01054:Nonribosomal peptide structures
TR38393|c0_g1	12	1	3.58496	0.00230111	0.0194423	map04970:Salivary secretion;map05110:Vibrio cholerae infection;map05146:Amoebiasis;map04810:Regulation of actin cytoskeleton;map04144:Endocytosis;map05144:Malaria
TR19475|c1_g2	35	6	2.54432	1.79037e-05	0.000326695	map04973:Carbohydrate digestion and absorption;map02020:Two-component system;map04142:Lysosome
TR19475|c0_g3	28	7	2	0.00129946	0.0125884	map04973:Carbohydrate digestion and absorption;map02020:Two-component system;map04142:Lysosome
TR27593|c0_g2	4468	243	4.2006	0	0	map04974:Protein digestion and absorption
TR33040|c0_g1	34	6	2.5025	2.90275e-05	0.000503174	map04974:Protein digestion and absorption
TR41999|c0_g3	59	13	2.1822	5.9065e-07	1.45378e-05	map04975:Fat digestion and absorption;map00710:Carbon fixation in photosynthetic organisms;map01120:Microbial metabolism in diverse environments;map00250:Alanine, aspartate and glutamate metabolism;map00330:Arginine and proline metabolism;map00270:Cysteine and methionine metabolism;map00350:Tyrosine metabolism;map00360:Phenylalanine metabolism;map00400:Phenylalanine, tyrosine and tryptophan biosy…
TR2632|c0_g1	46	4	3.52356	3.1976e-09	1.075e-07	map04976:Bile secretion
TR31166|c0_g1	18	2	3.16993	0.000443697	0.00526277	map04976:Bile secretion
TR235|c0_g1	10	1	3.32193	0.00730028	0.045581	map04976:Bile secretion
TR27066|c0_g1	14	0	4.80735	0.000272211	0.00348893	map04976:Bile secretion;map02010:ABC transporters
TR19032|c0_g1	66	3	4.45943	8.86639e-15	4.69154e-13	map04978:Mineral absorption
TR3140|c0_g1	64	4	4	1.75125e-13	8.56652e-12	map04978:Mineral absorption
TR18155|c0_g1	60	3	4.32193	2.39551e-13	1.16032e-11	map04978:Mineral absorption
TR41164|c0_g1	45	1	5.49185	2.60684e-11	1.07262e-09	map04978:Mineral absorption
TR41182|c0_g1	25	1	4.64386	1.40024e-06	3.22194e-05	map04978:Mineral absorption
TR5740|c0_g1	16	0	5	8.74259e-05	0.00131624	map04978:Mineral absorption
TR32944|c1_g1	15	0	4.90689	0.000153942	0.00214931	map04978:Mineral absorption
TR32944|c0_g1	13	0	4.70044	0.000483472	0.00560978	map04978:Mineral absorption
TR15151|c0_g1	10	1	3.32193	0.00730028	0.045581	map04978:Mineral absorption
TR26567|c0_g1	10	1	3.32193	0.00730028	0.045581	map04978:Mineral absorption
TR1325|c1_g1	26	8	1.70044	0.00681799	0.0439368	map04978:Mineral absorption;map04966:Collecting duct acid secretion
TR24128|c0_g1	79	30	1.39689	8.46224e-05	0.00128829	map05010:Alzheimer's disease;map04974:Protein digestion and absorption;map04614:Renin-angiotensin system
TR36894|c0_g1	94	40	1.23266	0.000156711	0.00218344	map05010:Alzheimer's disease;map04974:Protein digestion and absorption;map04614:Renin-angiotensin system
TR2537|c0_g1	11	1	3.45943	0.00409842	0.0297803	map05012:Parkinson's disease;map00190:Oxidative phosphorylation;map01100:Metabolic pathways
TR26507|c0_g1	10	1	3.32193	0.00730028	0.045581	map05012:Parkinson's disease;map00190:Oxidative phosphorylation;map01100:Metabolic pathways
TR37689|c0_g3	53	21	1.3356	0.00206819	0.0179425	map05012:Parkinson's disease;map03320:PPAR signaling pathway
TR1662|c0_g11	170	53	1.68147	7.36076e-12	3.17519e-10	map05012:Parkinson's disease;map03320:PPAR signaling pathway;map03420:Nucleotide excision repair;map04141:Protein processing in endoplasmic reticulum
TR34793|c2_g3	51	19	1.4245	0.00128665	0.0125374	map05012:Parkinson's disease;map03320:PPAR signaling pathway;map03420:Nucleotide excision repair;map04141:Protein processing in endoplasmic reticulum
TR1662|c0_g5	52	23	1.17688	0.0074109	0.0461498	map05012:Parkinson's disease;map03320:PPAR signaling pathway;map03420:Nucleotide excision repair;map04141:Protein processing in endoplasmic reticulum
TR8391|c4_g3	940	408	1.20409	1.91622e-31	1.89515e-29	map05012:Parkinson's disease;map03320:PPAR signaling pathway;map03420:Nucleotide excision repair;map04141:Protein processing in endoplasmic reticulum;map04622:RIG-I-like receptor signaling pathway
TR39046|c9_g7	3176	1355	1.22892	2.0284e-106	5.2541e-104	map05012:Parkinson's disease;map03320:PPAR signaling pathway;map03420:Nucleotide excision repair;map04622:RIG-I-like receptor signaling pathway;map04141:Protein processing in endoplasmic reticulum
TR23613|c4_g4	1085	457	1.24743	1.161e-38	1.38493e-36	map05012:Parkinson's disease;map03320:PPAR signaling pathway;map03420:Nucleotide excision repair;map04622:RIG-I-like receptor signaling pathway;map04141:Protein processing in endoplasmic reticulum
TR23613|c4_g2	610	283	1.10801	8.48484e-18	5.29284e-16	map05012:Parkinson's disease;map03320:PPAR signaling pathway;map03420:Nucleotide excision repair;map04622:RIG-I-like receptor signaling pathway;map04141:Protein processing in endoplasmic reticulum
TR8391|c4_g2	434	188	1.20696	1.92834e-15	1.07034e-13	map05012:Parkinson's disease;map03320:PPAR signaling pathway;map03420:Nucleotide excision repair;map04622:RIG-I-like receptor signaling pathway;map04141:Protein processing in endoplasmic reticulum
TR39046|c8_g1	539	253	1.09115	1.99326e-15	1.10299e-13	map05012:Parkinson's disease;map03320:PPAR signaling pathway;map03420:Nucleotide excision repair;map04622:RIG-I-like receptor signaling pathway;map04141:Protein processing in endoplasmic reticulum
TR39046|c8_g2	166	69	1.26651	2.39027e-07	6.25395e-06	map05012:Parkinson's disease;map03320:PPAR signaling pathway;map03420:Nucleotide excision repair;map04622:RIG-I-like receptor signaling pathway;map04141:Protein processing in endoplasmic reticulum
TR11557|c0_g1	49	21	1.22239	0.00681886	0.0439368	map05012:Parkinson's disease;map03320:PPAR signaling pathway;map04141:Protein processing in endoplasmic reticulum
TR37879|c7_g3	1804	672	1.42467	9.61077e-82	1.98776e-79	map05012:Parkinson's disease;map03320:PPAR signaling pathway;map04141:Protein processing in endoplasmic reticulum;map04622:RIG-I-like receptor signaling pathway
TR30434|c0_g1	106	47	1.17333	0.000138431	0.00197741	map05012:Parkinson's disease;map03320:PPAR signaling pathway;map04141:Protein processing in endoplasmic reticulum;map04622:RIG-I-like receptor signaling pathway
TR23613|c4_g6	2281	688	1.72919	6.7652e-146	2.2036e-143	map05012:Parkinson's disease;map03320:PPAR signaling pathway;map04622:RIG-I-like receptor signaling pathway;map03420:Nucleotide excision repair;map04141:Protein processing in endoplasmic reticulum
TR39046|c6_g1	2890	1408	1.03742	1.13706e-67	2.05484e-65	map05012:Parkinson's disease;map03320:PPAR signaling pathway;map04622:RIG-I-like receptor signaling pathway;map03420:Nucleotide excision repair;map04141:Protein processing in endoplasmic reticulum
TR1662|c0_g10	1156	466	1.31074	2.91318e-45	3.87441e-43	map05012:Parkinson's disease;map03320:PPAR signaling pathway;map04622:RIG-I-like receptor signaling pathway;map03420:Nucleotide excision repair;map04141:Protein processing in endoplasmic reticulum
TR15454|c1_g5	1802	894	1.01125	1.59421e-40	1.96193e-38	map05012:Parkinson's disease;map03320:PPAR signaling pathway;map04622:RIG-I-like receptor signaling pathway;map03420:Nucleotide excision repair;map04141:Protein processing in endoplasmic reticulum
TR15454|c1_g10	873	382	1.19241	9.29564e-29	8.61397e-27	map05012:Parkinson's disease;map03320:PPAR signaling pathway;map04622:RIG-I-like receptor signaling pathway;map03420:Nucleotide excision repair;map04141:Protein processing in endoplasmic reticulum
TR7694|c1_g1	31	2	3.9542	3.31454e-07	8.50051e-06	map05012:Parkinson's disease;map03320:PPAR signaling pathway;map04622:RIG-I-like receptor signaling pathway;map03420:Nucleotide excision repair;map04141:Protein processing in endoplasmic reticulum
TR7008|c2_g2	64	25	1.35614	0.000589017	0.00661705	map05012:Parkinson's disease;map03320:PPAR signaling pathway;map04622:RIG-I-like receptor signaling pathway;map03420:Nucleotide excision repair;map04141:Protein processing in endoplasmic reticulum
TR23613|c4_g14	1034	440	1.23266	4.57856e-36	5.0931e-34	map05012:Parkinson's disease;map03320:PPAR signaling pathway;map04622:RIG-I-like receptor signaling pathway;map04141:Protein processing in endoplasmic reticulum
TR8391|c4_g4	767	358	1.09927	1.27311e-21	9.17233e-20	map05012:Parkinson's disease;map03320:PPAR signaling pathway;map04622:RIG-I-like receptor signaling pathway;map04141:Protein processing in endoplasmic reticulum
TR19490|c1_g2	55	2	4.78136	5.73016e-13	2.71511e-11	map05014:Amyotrophic lateral sclerosis (ALS);map04011:MAPK signaling pathway - yeast
TR41466|c1_g1	76	31	1.29373	0.000354023	0.00437764	map05014:Amyotrophic lateral sclerosis (ALS);map04120:Ubiquitin mediated proteolysis
TR20329|c0_g1	97	4	4.59991	2.51875e-21	1.80037e-19	map05014:Amyotrophic lateral sclerosis (ALS);map04740:Olfactory transduction;map04744:Phototransduction;map00310:Lysine degradation
TR19565|c0_g1	20	0	5.32193	9.45569e-06	0.000184099	map05014:Amyotrophic lateral sclerosis (ALS);map04740:Olfactory transduction;map04744:Phototransduction;map00310:Lysine degradation
TR26586|c0_g1	11	0	4.45943	0.00154672	0.014481	map05014:Amyotrophic lateral sclerosis (ALS);map05410:Hypertrophic cardiomyopathy (HCM);map05412:Arrhythmogenic right ventricular cardiomyopathy (ARVC);map05414:Dilated cardiomyopathy (DCM);map05169:Epstein-Barr virus infection
TR26020|c0_g6	1880	447	2.07239	8.6101e-162	3.1223e-159	map05020:Prion diseases
TR1407|c1_g11	25	3	3.05889	4.91471e-05	0.000806287	map05020:Prion diseases
TR1407|c1_g7	54	19	1.50696	0.000475051	0.00556309	map05020:Prion diseases
TR41690|c0_g2	40	12	1.73697	0.00062927	0.00700704	map05020:Prion diseases
TR43826|c0_g7	63	26	1.27684	0.00133147	0.0127939	map05020:Prion diseases
TR1407|c1_g1	36	12	1.58496	0.00279423	0.0227585	map05020:Prion diseases
TR43826|c0_g16	117	54	1.11548	0.000150116	0.00211107	map05020:Prion diseases;map04010:MAPK signaling pathway
TR43826|c0_g12	48	20	1.26303	0.00560377	0.0385945	map05020:Prion diseases;map04010:MAPK signaling pathway
TR26698|c5_g2	21	1	4.39232	1.33211e-05	0.000250642	map05100:Bacterial invasion of epithelial cells
TR6443|c0_g9	15	2	2.90689	0.00225939	0.0192242	map05100:Bacterial invasion of epithelial cells
TR26698|c4_g1	30	1	4.90689	8.68587e-08	2.42417e-06	map05100:Bacterial invasion of epithelial cells;map04080:Neuroactive ligand-receptor interaction;map04723:Retrograde endocannabinoid signaling;map04727:GABAergic synapse;map05032:Morphine addiction;map05033:Nicotine addiction;map05144:Malaria
TR26698|c4_g2	23	0	5.52356	1.85063e-06	4.15973e-05	map05100:Bacterial invasion of epithelial cells;map05144:Malaria;map04080:Neuroactive ligand-receptor interaction;map04723:Retrograde endocannabinoid signaling;map04727:GABAergic synapse;map05032:Morphine addiction;map05033:Nicotine addiction;map04320:Dorso-ventral axis formation
TR31414|c0_g3	111	55	1.01306	0.000919895	0.00947331	map05110:Vibrio cholerae infection;map05134:Legionellosis;map04144:Endocytosis
TR8304|c66_g3	15784	5798	1.44484	0	0	map05110:Vibrio cholerae infection;map05146:Amoebiasis
TR34041|c0_g2	8946	2848	1.65129	0	0	map05110:Vibrio cholerae infection;map05146:Amoebiasis
TR8304|c66_g10	16305	7309	1.15757	0	0	map05110:Vibrio cholerae infection;map05146:Amoebiasis
TR32780|c0_g1	5618	1396	2.00876	0	0	map05110:Vibrio cholerae infection;map05146:Amoebiasis
TR32858|c17_g3	14041	6172	1.18584	0	0	map05110:Vibrio cholerae infection;map05146:Amoebiasis
TR9852|c0_g7	1747	59	4.88802	0	0	map05110:Vibrio cholerae infection;map05146:Amoebiasis
TR12527|c0_g2	3495	704	2.31165	0	0	map05110:Vibrio cholerae infection;map05146:Amoebiasis
TR8304|c66_g8	4712	1631	1.53058	9.0634e-241	4.651e-238	map05110:Vibrio cholerae infection;map05146:Amoebiasis
TR8296|c59_g2	4297	1504	1.51453	1.7023e-215	7.9825e-213	map05110:Vibrio cholerae infection;map05146:Amoebiasis
TR9852|c0_g15	717	11	6.0264	1.9546e-157	6.8594e-155	map05110:Vibrio cholerae infection;map05146:Amoebiasis
TR22130|c0_g1	2468	949	1.37886	2.0871e-104	5.2803e-102	map05110:Vibrio cholerae infection;map05146:Amoebiasis
TR32780|c0_g2	2320	1075	1.10979	2.85217e-63	4.92523e-61	map05110:Vibrio cholerae infection;map05146:Amoebiasis
TR32780|c0_g5	650	267	1.2836	3.6047e-25	2.953e-23	map05110:Vibrio cholerae infection;map05146:Amoebiasis
TR32780|c0_g6	125	8	3.96578	1.04727e-24	8.45199e-23	map05110:Vibrio cholerae infection;map05146:Amoebiasis
TR7971|c0_g3	106	3	5.14296	3.41614e-24	2.70483e-22	map05110:Vibrio cholerae infection;map05146:Amoebiasis
TR34345|c1_g4	134	49	1.45138	1.08228e-07	2.98991e-06	map05110:Vibrio cholerae infection;map05146:Amoebiasis
TR12527|c0_g1	29	2	3.85798	1.0092e-06	2.37644e-05	map05110:Vibrio cholerae infection;map05146:Amoebiasis
TR15676|c0_g1	21	1	4.39232	1.33211e-05	0.000250642	map05110:Vibrio cholerae infection;map05146:Amoebiasis
TR6021|c0_g1	53	14	1.92057	1.84801e-05	0.000335973	map05110:Vibrio cholerae infection;map05146:Amoebiasis
TR172|c1_g1	81	32	1.33985	0.000133425	0.00191093	map05110:Vibrio cholerae infection;map05146:Amoebiasis
TR19668|c0_g1	49	15	1.70782	0.000192684	0.0026229	map05110:Vibrio cholerae infection;map05146:Amoebiasis
TR14090|c0_g1	10	0	4.32193	0.00278737	0.022718	map05110:Vibrio cholerae infection;map05146:Amoebiasis
TR26010|c0_g3	39	14	1.47805	0.00354564	0.0272064	map05110:Vibrio cholerae infection;map05146:Amoebiasis
TR14275|c1_g1	37	13	1.50901	0.00377656	0.028133	map05110:Vibrio cholerae infection;map05146:Amoebiasis
TR34986|c1_g1	11	1	3.45943	0.00409842	0.0297803	map05110:Vibrio cholerae infection;map05146:Amoebiasis
TR27867|c0_g1	9	0	4.16993	0.00505017	0.035271	map05110:Vibrio cholerae infection;map05146:Amoebiasis
TR41995|c0_g1	72	35	1.04064	0.00591884	0.040295	map05110:Vibrio cholerae infection;map05146:Amoebiasis
TR18741|c0_g2	37	14	1.4021	0.00693517	0.0445595	map05110:Vibrio cholerae infection;map05146:Amoebiasis
TR10779|c0_g1	82	34	1.27009	0.000271177	0.00348893	map05110:Vibrio cholerae infection;map05146:Amoebiasis;map00310:Lysine degradation;map04810:Regulation of actin cytoskeleton;map04320:Dorso-ventral axis formation;map04510:Focal adhesion
TR37771|c0_g1	22	6	1.87447	0.00684031	0.0440541	map05110:Vibrio cholerae infection;map05146:Amoebiasis;map04011:MAPK signaling pathway - yeast;map04520:Adherens junction;map04666:Fc gamma R-mediated phagocytosis;map04810:Regulation of actin cytoskeleton;map05100:Bacterial invasion of epithelial cells;map05131:Shigellosis;map05132:Salmonella infection;map05144:Malaria
TR12036|c2_g1	242	66	1.87447	2.96357e-19	1.94691e-17	map05110:Vibrio cholerae infection;map05146:Amoebiasis;map04020:Calcium signaling pathway;map05012:Parkinson's disease;map05166:HTLV-I infection;map03320:PPAR signaling pathway;map05016:Huntington's disease;map04970:Salivary secretion;map04144:Endocytosis
TR41632|c1_g1	119	42	1.5025	2.30253e-07	6.0389e-06	map05110:Vibrio cholerae infection;map05146:Amoebiasis;map04020:Calcium signaling pathway;map05012:Parkinson's disease;map05166:HTLV-I infection;map03320:PPAR signaling pathway;map05016:Huntington's disease;map04970:Salivary secretion;map04144:Endocytosis
TR14685|c0_g6	500	6	6.38082	5.5197e-110	1.4718e-107	map05110:Vibrio cholerae infection;map05146:Amoebiasis;map04062:Chemokine signaling pathway;map04520:Adherens junction;map04666:Fc gamma R-mediated phagocytosis;map04810:Regulation of actin cytoskeleton;map05100:Bacterial invasion of epithelial cells;map05130:Pathogenic Escherichia coli infection;map05131:Shigellosis;map05132:Salmonella infection;map04320:Dorso-ventral axis formation
TR18863|c0_g1	53	19	1.47999	0.000665148	0.00735834	map05110:Vibrio cholerae infection;map05146:Amoebiasis;map04080:Neuroactive ligand-receptor interaction;map04723:Retrograde endocannabinoid signaling;map04727:GABAergic synapse;map05032:Morphine addiction;map05033:Nicotine addiction;map05014:Amyotrophic lateral sclerosis (ALS);map04970:Salivary secretion;map00310:Lysine degradation
TR38154|c0_g1	207	89	1.21775	3.04323e-08	9.07553e-07	map05110:Vibrio cholerae infection;map05146:Amoebiasis;map04141:Protein processing in endoplasmic reticulum;map04970:Salivary secretion
TR2267|c0_g1	114	51	1.16046	9.3913e-05	0.00140303	map05110:Vibrio cholerae infection;map05146:Amoebiasis;map04141:Protein processing in endoplasmic reticulum;map04970:Salivary secretion;map00310:Lysine degradation
TR3560|c0_g2	12	0	4.58496	0.000862663	0.0089946	map05110:Vibrio cholerae infection;map05146:Amoebiasis;map04142:Lysosome;map04622:RIG-I-like receptor signaling pathway;map04520:Adherens junction;map04666:Fc gamma R-mediated phagocytosis;map04810:Regulation of actin cytoskeleton;map05100:Bacterial invasion of epithelial cells;map05131:Shigellosis;map05132:Salmonella infection;map04970:Salivary secretion
TR1512|c0_g1	13	0	4.70044	0.000483472	0.00560978	map05110:Vibrio cholerae infection;map05146:Amoebiasis;map04144:Endocytosis
TR5682|c0_g2	15	1	3.90689	0.000408813	0.00489275	map05110:Vibrio cholerae infection;map05146:Amoebiasis;map04144:Endocytosis;map04510:Focal adhesion;map04970:Salivary secretion;map04142:Lysosome
TR2347|c0_g1	12	1	3.58496	0.00230111	0.0194423	map05110:Vibrio cholerae infection;map05146:Amoebiasis;map04144:Endocytosis;map04970:Salivary secretion
TR14685|c0_g1	1794	19	6.56104	0	0	map05110:Vibrio cholerae infection;map05146:Amoebiasis;map04320:Dorso-ventral axis formation;map04062:Chemokine signaling pathway;map04520:Adherens junction;map04666:Fc gamma R-mediated phagocytosis;map04810:Regulation of actin cytoskeleton;map05100:Bacterial invasion of epithelial cells;map05130:Pathogenic Escherichia coli infection;map05131:Shigellosis;map05132:Salmonella infection;map05410:Hyp…
TR14685|c0_g4	523	4	7.03067	2.6539e-112	7.1822e-110	map05110:Vibrio cholerae infection;map05146:Amoebiasis;map04330:Notch signaling pathway;map05169:Epstein-Barr virus infection;map04320:Dorso-ventral axis formation
TR1911|c0_g1	13	1	3.70044	0.00129257	0.0125374	map05110:Vibrio cholerae infection;map05146:Amoebiasis;map04510:Focal adhesion;map04666:Fc gamma R-mediated phagocytosis;map04670:Leukocyte transendothelial migration
TR31723|c1_g1	50	13	1.94342	2.67205e-05	0.000470989	map05110:Vibrio cholerae infection;map05146:Amoebiasis;map04510:Focal adhesion;map04666:Fc gamma R-mediated phagocytosis;map04670:Leukocyte transendothelial migration;map01054:Nonribosomal peptide structures
TR13530|c0_g1	295	90	1.71272	4.66884e-20	3.17057e-18	map05110:Vibrio cholerae infection;map05146:Amoebiasis;map04510:Focal adhesion;map04666:Fc gamma R-mediated phagocytosis;map04670:Leukocyte transendothelial migration;map04320:Dorso-ventral axis formation;map04011:MAPK signaling pathway - yeast;map04970:Salivary secretion
TR40328|c0_g1	225	65	1.79141	8.35341e-17	4.96597e-15	map05110:Vibrio cholerae infection;map05146:Amoebiasis;map04510:Focal adhesion;map04666:Fc gamma R-mediated phagocytosis;map04670:Leukocyte transendothelial migration;map04320:Dorso-ventral axis formation;map04011:MAPK signaling pathway - yeast;map04970:Salivary secretion
TR2957|c0_g1	710	285	1.31686	1.04541e-28	9.67095e-27	map05110:Vibrio cholerae infection;map05146:Amoebiasis;map04520:Adherens junction;map04666:Fc gamma R-mediated phagocytosis;map04810:Regulation of actin cytoskeleton;map05100:Bacterial invasion of epithelial cells;map05131:Shigellosis;map05132:Salmonella infection;map04510:Focal adhesion;map04011:MAPK signaling pathway - yeast;map05144:Malaria
TR34867|c4_g6	181	43	2.07358	4.00331e-17	2.41689e-15	map05110:Vibrio cholerae infection;map05146:Amoebiasis;map04520:Adherens junction;map04666:Fc gamma R-mediated phagocytosis;map04810:Regulation of actin cytoskeleton;map05100:Bacterial invasion of epithelial cells;map05131:Shigellosis;map05132:Salmonella infection;map04970:Salivary secretion;map04141:Protein processing in endoplasmic reticulum;map04144:Endocytosis
TR22262|c0_g1	24	3	3	8.34795e-05	0.00127339	map05110:Vibrio cholerae infection;map05146:Amoebiasis;map04520:Adherens junction;map04666:Fc gamma R-mediated phagocytosis;map04810:Regulation of actin cytoskeleton;map05100:Bacterial invasion of epithelial cells;map05131:Shigellosis;map05132:Salmonella infection;map04970:Salivary secretion;map05144:Malaria;map04144:Endocytosis
TR10590|c0_g1	20	4	2.32193	0.00233927	0.0196792	map05110:Vibrio cholerae infection;map05146:Amoebiasis;map04520:Adherens junction;map04666:Fc gamma R-mediated phagocytosis;map04810:Regulation of actin cytoskeleton;map05100:Bacterial invasion of epithelial cells;map05131:Shigellosis;map05132:Salmonella infection;map04970:Salivary secretion;map05144:Malaria;map04144:Endocytosis
TR34867|c5_g5	179	55	1.70246	1.18932e-12	5.48714e-11	map05110:Vibrio cholerae infection;map05146:Amoebiasis;map04520:Adherens junction;map04666:Fc gamma R-mediated phagocytosis;map05100:Bacterial invasion of epithelial cells;map05131:Shigellosis;map05132:Salmonella infection;map04144:Endocytosis;map04810:Regulation of actin cytoskeleton;map04970:Salivary secretion
TR36905|c1_g1	16	1	4	0.000230272	0.00304083	map05110:Vibrio cholerae infection;map05146:Amoebiasis;map04520:Adherens junction;map04666:Fc gamma R-mediated phagocytosis;map05100:Bacterial invasion of epithelial cells;map05131:Shigellosis;map05132:Salmonella infection;map04810:Regulation of actin cytoskeleton;map04011:MAPK signaling pathway - yeast;map04970:Salivary secretion
TR31094|c0_g1	30	9	1.73697	0.00306985	0.0246182	map05110:Vibrio cholerae infection;map05146:Amoebiasis;map04520:Adherens junction;map04810:Regulation of actin cytoskeleton;map05100:Bacterial invasion of epithelial cells;map05131:Shigellosis;map05132:Salmonella infection;map05144:Malaria;map04510:Focal adhesion;map04666:Fc gamma R-mediated phagocytosis;map04670:Leukocyte transendothelial migration;map04970:Salivary secretion
TR10341|c0_g1	17	3	2.5025	0.00311269	0.0246521	map05110:Vibrio cholerae infection;map05146:Amoebiasis;map04622:RIG-I-like receptor signaling pathway;map00940:Phenylpropanoid biosynthesis;map00942:Anthocyanin biosynthesis;map00460:Cyanoamino acid metabolism;map01110:Biosynthesis of secondary metabolites
TR20269|c0_g1	21	5	2.07039	0.00420845	0.0304577	map05110:Vibrio cholerae infection;map05146:Amoebiasis;map04670:Leukocyte transendothelial migration;map04010:MAPK signaling pathway;map04012:ErbB signaling pathway;map04013:MAPK signaling pathway - fly;map04151:PI3K-Akt signaling pathway;map04320:Dorso-ventral axis formation;map04510:Focal adhesion;map04540:Gap junction;map04630:Jak-STAT signaling pathway;map04650:Natural killer cell mediated cy…
TR37857|c0_g1	105	48	1.12928	0.000272903	0.00349368	map05110:Vibrio cholerae infection;map05146:Amoebiasis;map04810:Regulation of actin cytoskeleton;map04970:Salivary secretion
TR38000|c1_g7	72	17	2.08246	1.01739e-07	2.81778e-06	map05110:Vibrio cholerae infection;map05146:Amoebiasis;map04970:Salivary secretion
TR27305|c0_g1	15	0	4.90689	0.000153942	0.00214931	map05110:Vibrio cholerae infection;map05146:Amoebiasis;map04970:Salivary secretion
TR44160|c0_g1	28	9	1.63743	0.0066218	0.0430186	map05110:Vibrio cholerae infection;map05146:Amoebiasis;map04970:Salivary secretion
TR38205|c0_g1	367	64	2.51964	2.54548e-43	3.27334e-41	map05110:Vibrio cholerae infection;map05146:Amoebiasis;map04970:Salivary secretion;map01054:Nonribosomal peptide structures
TR38943|c1_g3	129	23	2.48767	5.01448e-16	2.85318e-14	map05110:Vibrio cholerae infection;map05146:Amoebiasis;map04970:Salivary secretion;map01054:Nonribosomal peptide structures;map04510:Focal adhesion;map04810:Regulation of actin cytoskeleton;map05131:Shigellosis
TR31181|c2_g1	44	14	1.65208	0.000601354	0.0067334	map05110:Vibrio cholerae infection;map05146:Amoebiasis;map04970:Salivary secretion;map01100:Metabolic pathways;map04144:Endocytosis
TR38121|c0_g1	184	49	1.90885	2.02781e-15	1.12097e-13	map05110:Vibrio cholerae infection;map05146:Amoebiasis;map04970:Salivary secretion;map03013:RNA transport;map04141:Protein processing in endoplasmic reticulum;map05202:Transcriptional misregulation in cancer
TR41479|c0_g1	47	20	1.23266	0.00751806	0.0465101	map05110:Vibrio cholerae infection;map05146:Amoebiasis;map04970:Salivary secretion;map03013:RNA transport;map04144:Endocytosis;map05202:Transcriptional misregulation in cancer
TR10341|c1_g1	12	1	3.58496	0.00230111	0.0194423	map05110:Vibrio cholerae infection;map05146:Amoebiasis;map04970:Salivary secretion;map04062:Chemokine signaling pathway;map04520:Adherens junction;map04666:Fc gamma R-mediated phagocytosis;map04810:Regulation of actin cytoskeleton;map05100:Bacterial invasion of epithelial cells;map05130:Pathogenic Escherichia coli infection;map05131:Shigellosis;map05132:Salmonella infection;map04320:Dorso-ventral…
TR7971|c0_g4	488	65	2.90837	5.4062e-68	9.83519e-66	map05110:Vibrio cholerae infection;map05146:Amoebiasis;map04970:Salivary secretion;map04062:Chemokine signaling pathway;map04520:Adherens junction;map04666:Fc gamma R-mediated phagocytosis;map05100:Bacterial invasion of epithelial cells;map05130:Pathogenic Escherichia coli infection;map05132:Salmonella infection;map04510:Focal adhesion;map04810:Regulation of actin cytoskeleton;map05131:Shigellosis
TR44028|c3_g4	429	46	3.22127	5.06117e-67	9.02636e-65	map05110:Vibrio cholerae infection;map05146:Amoebiasis;map04970:Salivary secretion;map04062:Chemokine signaling pathway;map04520:Adherens junction;map04666:Fc gamma R-mediated phagocytosis;map05100:Bacterial invasion of epithelial cells;map05130:Pathogenic Escherichia coli infection;map05132:Salmonella infection;map04510:Focal adhesion;map04810:Regulation of actin cytoskeleton;map05131:Shigellosis
TR17139|c0_g1	49	11	2.15528	6.51501e-06	0.000132184	map05110:Vibrio cholerae infection;map05146:Amoebiasis;map04970:Salivary secretion;map04115:p53 signaling pathway;map04510:Focal adhesion;map04666:Fc gamma R-mediated phagocytosis;map04670:Leukocyte transendothelial migration;map04810:Regulation of actin cytoskeleton
TR6006|c0_g1	138	62	1.15433	1.92929e-05	0.000349815	map05110:Vibrio cholerae infection;map05146:Amoebiasis;map04970:Salivary secretion;map04141:Protein processing in endoplasmic reticulum;map00310:Lysine degradation;map03013:RNA transport;map05169:Epstein-Barr virus infection
TR20198|c0_g10	82	27	1.60266	5.17185e-06	0.000107008	map05110:Vibrio cholerae infection;map05146:Amoebiasis;map04970:Salivary secretion;map04141:Protein processing in endoplasmic reticulum;map03013:RNA transport;map04510:Focal adhesion;map04810:Regulation of actin cytoskeleton;map05131:Shigellosis
TR20342|c0_g1	93	46	1.0156	0.0023492	0.0197566	map05110:Vibrio cholerae infection;map05146:Amoebiasis;map04970:Salivary secretion;map04141:Protein processing in endoplasmic reticulum;map03013:RNA transport;map05169:Epstein-Barr virus infection;map04930:Type II diabetes mellitus;map04950:Maturity onset diabetes of the young;map04973:Carbohydrate digestion and absorption
TR24521|c0_g1	20	4	2.32193	0.00233927	0.0196792	map05110:Vibrio cholerae infection;map05146:Amoebiasis;map04970:Salivary secretion;map04142:Lysosome
TR3560|c0_g1	13	1	3.70044	0.00129257	0.0125374	map05110:Vibrio cholerae infection;map05146:Amoebiasis;map04970:Salivary secretion;map04142:Lysosome;map04622:RIG-I-like receptor signaling pathway;map05016:Huntington's disease
TR27984|c0_g1	67	22	1.60666	3.64205e-05	0.000618129	map05110:Vibrio cholerae infection;map05146:Amoebiasis;map04970:Salivary secretion;map04142:Lysosome;map05144:Malaria;map05202:Transcriptional misregulation in cancer
TR43915|c2_g1	66	21	1.65208	2.64436e-05	0.000467016	map05110:Vibrio cholerae infection;map05146:Amoebiasis;map04970:Salivary secretion;map04144:Endocytosis;map04062:Chemokine signaling pathway;map04520:Adherens junction;map04666:Fc gamma R-mediated phagocytosis;map04810:Regulation of actin cytoskeleton;map05100:Bacterial invasion of epithelial cells;map05130:Pathogenic Escherichia coli infection;map05131:Shigellosis;map05132:Salmonella infection
TR6021|c0_g8	93	42	1.14684	0.000495446	0.00572308	map05110:Vibrio cholerae infection;map05146:Amoebiasis;map04970:Salivary secretion;map04144:Endocytosis;map04141:Protein processing in endoplasmic reticulum;map04520:Adherens junction;map04666:Fc gamma R-mediated phagocytosis;map04810:Regulation of actin cytoskeleton;map05100:Bacterial invasion of epithelial cells;map05131:Shigellosis;map05132:Salmonella infection
TR20269|c0_g2	146	58	1.33184	3.43097e-07	8.7784e-06	map05110:Vibrio cholerae infection;map05146:Amoebiasis;map04970:Salivary secretion;map04144:Endocytosis;map05100:Bacterial invasion of epithelial cells;map04141:Protein processing in endoplasmic reticulum
TR20269|c0_g4	42	12	1.80735	0.000289632	0.00367327	map05110:Vibrio cholerae infection;map05146:Amoebiasis;map04970:Salivary secretion;map04510:Focal adhesion;map04670:Leukocyte transendothelial migration;map00310:Lysine degradation;map04520:Adherens junction;map04666:Fc gamma R-mediated phagocytosis;map04810:Regulation of actin cytoskeleton;map05100:Bacterial invasion of epithelial cells;map05131:Shigellosis;map05132:Salmonella infection
TR39563|c2_g1	33	12	1.45943	0.00804427	0.0487544	map05110:Vibrio cholerae infection;map05146:Amoebiasis;map04970:Salivary secretion;map04510:Focal adhesion;map05202:Transcriptional misregulation in cancer;map04520:Adherens junction;map04666:Fc gamma R-mediated phagocytosis;map04810:Regulation of actin cytoskeleton;map05100:Bacterial invasion of epithelial cells;map05131:Shigellosis;map05132:Salmonella infection
TR1004|c0_g1	10	0	4.32193	0.00278737	0.022718	map05110:Vibrio cholerae infection;map05146:Amoebiasis;map04970:Salivary secretion;map04520:Adherens junction;map04666:Fc gamma R-mediated phagocytosis;map04810:Regulation of actin cytoskeleton;map05100:Bacterial invasion of epithelial cells;map05131:Shigellosis;map05132:Salmonella infection;map05144:Malaria
TR23048|c1_g2	14	1	3.80735	0.000726584	0.00791247	map05110:Vibrio cholerae infection;map05146:Amoebiasis;map04970:Salivary secretion;map04626:Plant-pathogen interaction;map04075:Plant hormone signal transduction
TR9339|c0_g1	17	3	2.5025	0.00311269	0.0246521	map05110:Vibrio cholerae infection;map05146:Amoebiasis;map04970:Salivary secretion;map04723:Retrograde endocannabinoid signaling;map04745:Phototransduction - fly;map03013:RNA transport;map04622:RIG-I-like receptor signaling pathway
TR31097|c0_g2	34	9	1.91754	0.000613403	0.00686126	map05110:Vibrio cholerae infection;map05146:Amoebiasis;map04970:Salivary secretion;map05144:Malaria;map04144:Endocytosis;map04062:Chemokine signaling pathway;map04520:Adherens junction;map04666:Fc gamma R-mediated phagocytosis;map04810:Regulation of actin cytoskeleton;map05100:Bacterial invasion of epithelial cells;map05130:Pathogenic Escherichia coli infection;map05131:Shigellosis;map05132:Salmo…
TR20269|c0_g3	258	98	1.39652	1.22894e-12	5.65076e-11	map05110:Vibrio cholerae infection;map05146:Amoebiasis;map04970:Salivary secretion;map05144:Malaria;map04520:Adherens junction;map04666:Fc gamma R-mediated phagocytosis;map04810:Regulation of actin cytoskeleton;map05100:Bacterial invasion of epithelial cells;map05131:Shigellosis;map05132:Salmonella infection;map04144:Endocytosis
TR39563|c1_g4	47	3	3.96963	3.07968e-10	1.15691e-08	map05110:Vibrio cholerae infection;map05146:Amoebiasis;map04970:Salivary secretion;map05202:Transcriptional misregulation in cancer;map04510:Focal adhesion;map04810:Regulation of actin cytoskeleton;map05131:Shigellosis;map03013:RNA transport;map05169:Epstein-Barr virus infection
TR9050|c0_g4	44	15	1.55254	0.00118295	0.0116634	map05110:Vibrio cholerae infection;map05146:Amoebiasis;map05144:Malaria;map04011:MAPK signaling pathway - yeast;map04520:Adherens junction;map04666:Fc gamma R-mediated phagocytosis;map04810:Regulation of actin cytoskeleton;map05100:Bacterial invasion of epithelial cells;map05131:Shigellosis;map05132:Salmonella infection;map04064:NF-kappa B signaling pathway;map04621:NOD-like receptor signaling pa…
TR38794|c0_g6	38	12	1.66297	0.00134036	0.0128747	map05110:Vibrio cholerae infection;map05146:Amoebiasis;map05144:Malaria;map04011:MAPK signaling pathway - yeast;map04520:Adherens junction;map04666:Fc gamma R-mediated phagocytosis;map05100:Bacterial invasion of epithelial cells;map05132:Salmonella infection;map04510:Focal adhesion;map04810:Regulation of actin cytoskeleton;map05131:Shigellosis
TR37604|c2_g3	18	3	2.58496	0.00187911	0.0166122	map05110:Vibrio cholerae infection;map05146:Amoebiasis;map05144:Malaria;map04011:MAPK signaling pathway - yeast;map05202:Transcriptional misregulation in cancer;map04810:Regulation of actin cytoskeleton
TR38794|c0_g5	119	53	1.1669	5.96367e-05	0.000943561	map05110:Vibrio cholerae infection;map05146:Amoebiasis;map05144:Malaria;map04080:Neuroactive ligand-receptor interaction;map04723:Retrograde endocannabinoid signaling;map04727:GABAergic synapse;map05032:Morphine addiction;map05033:Nicotine addiction;map04141:Protein processing in endoplasmic reticulum;map04520:Adherens junction;map04666:Fc gamma R-mediated phagocytosis;map04810:Regulation of acti…
TR29860|c1_g2	53	23	1.20436	0.00560027	0.0385753	map05110:Vibrio cholerae infection;map05146:Amoebiasis;map05144:Malaria;map04080:Neuroactive ligand-receptor interaction;map04723:Retrograde endocannabinoid signaling;map04727:GABAergic synapse;map05032:Morphine addiction;map05033:Nicotine addiction;map04510:Focal adhesion;map04141:Protein processing in endoplasmic reticulum
TR17022|c0_g1	79	39	1.01838	0.00491386	0.0347402	map05110:Vibrio cholerae infection;map05146:Amoebiasis;map05144:Malaria;map04510:Focal adhesion;map04080:Neuroactive ligand-receptor interaction;map04723:Retrograde endocannabinoid signaling;map04727:GABAergic synapse;map05032:Morphine addiction;map05033:Nicotine addiction;map04520:Adherens junction;map04666:Fc gamma R-mediated phagocytosis;map04810:Regulation of actin cytoskeleton;map05100:Bacte…
TR23375|c1_g2	243	111	1.1304	2.97163e-08	8.87172e-07	map05110:Vibrio cholerae infection;map05146:Amoebiasis;map05144:Malaria;map04520:Adherens junction;map04666:Fc gamma R-mediated phagocytosis;map05100:Bacterial invasion of epithelial cells;map05132:Salmonella infection;map04011:MAPK signaling pathway - yeast;map04510:Focal adhesion;map04810:Regulation of actin cytoskeleton;map05131:Shigellosis
TR4313|c1_g9	97	47	1.04532	0.00132349	0.0127502	map05131:Shigellosis;map05110:Vibrio cholerae infection;map05146:Amoebiasis;map03040:Spliceosome;map04110:Cell cycle;map05410:Hypertrophic cardiomyopathy (HCM);map05414:Dilated cardiomyopathy (DCM)
TR17009|c0_g1	110	46	1.2578	2.97191e-05	0.000513853	map05131:Shigellosis;map05110:Vibrio cholerae infection;map05146:Amoebiasis;map03040:Spliceosome;map04141:Protein processing in endoplasmic reticulum
TR35819|c0_g1	35	10	1.80735	0.000937611	0.0096157	map05132:Salmonella infection
TR3264|c0_g1	30	10	1.58496	0.00635195	0.0421343	map05132:Salmonella infection
TR34840|c0_g4	706	138	2.355	1.52941e-74	2.98181e-72	map05134:Legionellosis
TR20068|c3_g1	89	11	3.0163	2.97257e-14	1.5264e-12	map05134:Legionellosis
TR5284|c1_g1	147	39	1.91427	1.13494e-12	5.2407e-11	map05134:Legionellosis
TR20068|c2_g1	107	12	3.1565	1.28807e-17	7.95292e-16	map05134:Legionellosis;map02020:Two-component system
TR39039|c0_g1	37	1	5.20945	1.89217e-09	6.53081e-08	map05134:Legionellosis;map02020:Two-component system
TR20096|c0_g1	81	19	2.09192	1.45853e-08	4.56222e-07	map05134:Legionellosis;map02020:Two-component system
TR41600|c0_g1	27	0	5.75489	2.19663e-07	5.78067e-06	map05134:Legionellosis;map02020:Two-component system
TR2316|c0_g1	35	3	3.54432	2.23145e-07	5.86095e-06	map05134:Legionellosis;map02020:Two-component system
TR9587|c1_g1	38	5	2.926	1.06414e-06	2.49501e-05	map05134:Legionellosis;map02020:Two-component system
TR14657|c1_g3	41	14	1.5502	0.00177147	0.0159987	map05134:Legionellosis;map02020:Two-component system
TR9587|c0_g1	12	1	3.58496	0.00230111	0.0194423	map05134:Legionellosis;map02020:Two-component system
TR14657|c2_g3	23	6	1.9386	0.00447365	0.0321928	map05134:Legionellosis;map02020:Two-component system
TR3063|c0_g1	20	5	2	0.00656584	0.0428073	map05134:Legionellosis;map02020:Two-component system
TR20068|c3_g2	32	4	3	5.55099e-06	0.000113986	map05134:Legionellosis;map02020:Two-component system;map04011:MAPK signaling pathway - yeast;map04810:Regulation of actin cytoskeleton;map00310:Lysine degradation
TR28305|c0_g1	62	27	1.19931	0.00285369	0.0231718	map05140:Leishmaniasis;map05143:African trypanosomiasis;map04380:Osteoclast differentiation;map04620:Toll-like receptor signaling pathway;map05323:Rheumatoid arthritis;map04142:Lysosome
TR39010|c0_g1	97	45	1.10806	0.000611363	0.00683985	map05142:Chagas disease (American trypanosomiasis);map04141:Protein processing in endoplasmic reticulum;map04145:Phagosome;map04612:Antigen processing and presentation;map05166:HTLV-I infection
TR8225|c0_g1	93	27	1.78427	9.57113e-08	2.65625e-06	map05144:Malaria;map04011:MAPK signaling pathway - yeast;map04320:Dorso-ventral axis formation;map04520:Adherens junction;map04666:Fc gamma R-mediated phagocytosis;map04810:Regulation of actin cytoskeleton;map05100:Bacterial invasion of epithelial cells;map05131:Shigellosis;map05132:Salmonella infection;map05110:Vibrio cholerae infection;map05146:Amoebiasis
TR43326|c0_g2	66	25	1.40054	0.000315657	0.00394356	map05144:Malaria;map04011:MAPK signaling pathway - yeast;map04520:Adherens junction;map04666:Fc gamma R-mediated phagocytosis;map04810:Regulation of actin cytoskeleton;map05100:Bacterial invasion of epithelial cells;map05131:Shigellosis;map05132:Salmonella infection;map04320:Dorso-ventral axis formation
TR31870|c0_g1	44	18	1.28951	0.0067487	0.0437751	map05144:Malaria;map04011:MAPK signaling pathway - yeast;map04520:Adherens junction;map04666:Fc gamma R-mediated phagocytosis;map04810:Regulation of actin cytoskeleton;map05100:Bacterial invasion of epithelial cells;map05131:Shigellosis;map05132:Salmonella infection;map05110:Vibrio cholerae infection;map05146:Amoebiasis
TR33715|c0_g2	60	14	2.09954	1.00568e-06	2.36917e-05	map05144:Malaria;map04011:MAPK signaling pathway - yeast;map04520:Adherens junction;map04666:Fc gamma R-mediated phagocytosis;map05100:Bacterial invasion of epithelial cells;map05131:Shigellosis;map05132:Salmonella infection;map04810:Regulation of actin cytoskeleton;map04320:Dorso-ventral axis formation
TR31799|c0_g1	102	29	1.81444	1.45327e-08	4.55102e-07	map05144:Malaria;map04011:MAPK signaling pathway - yeast;map04520:Adherens junction;map04666:Fc gamma R-mediated phagocytosis;map05100:Bacterial invasion of epithelial cells;map05131:Shigellosis;map05132:Salmonella infection;map05110:Vibrio cholerae infection;map05146:Amoebiasis;map04810:Regulation of actin cytoskeleton
TR43326|c0_g1	147	54	1.44478	3.02706e-08	9.03225e-07	map05144:Malaria;map04011:MAPK signaling pathway - yeast;map05110:Vibrio cholerae infection;map05146:Amoebiasis;map04520:Adherens junction;map04666:Fc gamma R-mediated phagocytosis;map04810:Regulation of actin cytoskeleton;map05100:Bacterial invasion of epithelial cells;map05131:Shigellosis;map05132:Salmonella infection;map05164:Influenza A
TR33715|c0_g1	12	0	4.58496	0.000862663	0.0089946	map05144:Malaria;map04011:MAPK signaling pathway - yeast;map05110:Vibrio cholerae infection;map05146:Amoebiasis;map04520:Adherens junction;map04666:Fc gamma R-mediated phagocytosis;map05100:Bacterial invasion of epithelial cells;map05131:Shigellosis;map05132:Salmonella infection;map04810:Regulation of actin cytoskeleton
TR38417|c0_g1	3112	748	2.05673	2.1464e-263	1.2036e-260	map05144:Malaria;map04310:Wnt signaling pathway;map04520:Adherens junction;map04916:Melanogenesis;map05200:Pathways in cancer;map05210:Colorectal cancer;map05213:Endometrial cancer;map05215:Prostate cancer;map05216:Thyroid cancer;map05217:Basal cell carcinoma;map05221:Acute myeloid leukemia;map05412:Arrhythmogenic right ventricular cardiomyopathy (ARVC);map05110:Vibrio cholerae infection;map05146…
TR43681|c0_g1	20	1	4.32193	2.34865e-05	0.000418871	map05144:Malaria;map04320:Dorso-ventral axis formation;map04510:Focal adhesion;map04666:Fc gamma R-mediated phagocytosis;map04670:Leukocyte transendothelial migration;map04011:MAPK signaling pathway - yeast;map05164:Influenza A
TR26698|c5_g1	17	0	5.08746	4.9852e-05	0.000812134	map05144:Malaria;map05100:Bacterial invasion of epithelial cells;map04080:Neuroactive ligand-receptor interaction;map04723:Retrograde endocannabinoid signaling;map04727:GABAergic synapse;map05032:Morphine addiction;map05033:Nicotine addiction
TR39397|c0_g1	45	18	1.32193	0.00496659	0.035072	map05145:Toxoplasmosis;map04012:ErbB signaling pathway;map04066:HIF-1 signaling pathway;map04310:Wnt signaling pathway;map04725:Cholinergic synapse;map04010:MAPK signaling pathway;map04370:VEGF signaling pathway;map04020:Calcium signaling pathway;map04070:Phosphatidylinositol signaling system;map04114:Oocyte meiosis;map04270:Vascular smooth muscle contraction;map04626:Plant-pathogen interaction;m…
TR39557|c0_g1	263	23	3.51536	2.06897e-45	2.75839e-43	map05164:Influenza A;map04141:Protein processing in endoplasmic reticulum
TR14638|c0_g1	167	16	3.3837	1.85474e-28	1.69277e-26	map05164:Influenza A;map04141:Protein processing in endoplasmic reticulum
TR39557|c0_g3	119	38	1.64689	1.83703e-08	5.64873e-07	map05164:Influenza A;map04141:Protein processing in endoplasmic reticulum
TR23332|c0_g2	158	67	1.23769	8.57759e-07	2.04731e-05	map05164:Influenza A;map04141:Protein processing in endoplasmic reticulum
TR38849|c0_g1	65	19	1.77444	9.04359e-06	0.000176779	map05164:Influenza A;map04141:Protein processing in endoplasmic reticulum
TR39557|c0_g2	30	4	2.90689	1.56899e-05	0.000291182	map05164:Influenza A;map04141:Protein processing in endoplasmic reticulum
TR17938|c0_g1	26	3	3.11548	2.88676e-05	0.000501044	map05164:Influenza A;map04141:Protein processing in endoplasmic reticulum
TR362|c0_g1	89	34	1.38827	3.36644e-05	0.000575483	map05164:Influenza A;map04141:Protein processing in endoplasmic reticulum
TR16651|c0_g1	83	31	1.42084	4.19827e-05	0.000699356	map05164:Influenza A;map04141:Protein processing in endoplasmic reticulum
TR29877|c1_g3	41	10	2.03562	7.93031e-05	0.00121616	map05164:Influenza A;map04141:Protein processing in endoplasmic reticulum
TR7180|c1_g1	21	2	3.39232	8.54256e-05	0.00129328	map05164:Influenza A;map04141:Protein processing in endoplasmic reticulum
TR5185|c2_g7	99	43	1.20309	0.000155531	0.00216983	map05164:Influenza A;map04141:Protein processing in endoplasmic reticulum
TR5185|c2_g8	11	0	4.45943	0.00154672	0.014481	map05164:Influenza A;map04141:Protein processing in endoplasmic reticulum
TR39557|c0_g5	18	3	2.58496	0.00187911	0.0166122	map05164:Influenza A;map04141:Protein processing in endoplasmic reticulum
TR5185|c2_g9	42	16	1.39232	0.00427641	0.030892	map05164:Influenza A;map04141:Protein processing in endoplasmic reticulum
TR23788|c0_g1	36	13	1.46949	0.00533308	0.0369548	map05164:Influenza A;map04141:Protein processing in endoplasmic reticulum
TR7180|c0_g1	34	3	3.5025	3.84881e-07	9.72851e-06	map05164:Influenza A;map04141:Protein processing in endoplasmic reticulum;map05203:Viral carcinogenesis
TR36890|c0_g10	28	6	2.22239	0.000487238	0.00563904	map05164:Influenza A;map04141:Protein processing in endoplasmic reticulum;map05203:Viral carcinogenesis
TR12779|c0_g1	143	21	2.76755	5.53441e-20	3.74902e-18	map05164:Influenza A;map05203:Viral carcinogenesis;map04141:Protein processing in endoplasmic reticulum
TR36890|c0_g11	96	26	1.88452	1.38967e-08	4.36692e-07	map05164:Influenza A;map05203:Viral carcinogenesis;map04141:Protein processing in endoplasmic reticulum
TR36890|c0_g7	66	23	1.52083	9.75923e-05	0.0014552	map05164:Influenza A;map05203:Viral carcinogenesis;map04141:Protein processing in endoplasmic reticulum
TR35754|c0_g2	77	4	4.26679	1.40988e-16	8.30887e-15	map05169:Epstein-Barr virus infection;map05014:Amyotrophic lateral sclerosis (ALS)
TR21474|c0_g1	62	2	4.9542	1.26731e-14	6.64432e-13	map05169:Epstein-Barr virus infection;map05014:Amyotrophic lateral sclerosis (ALS)
TR43136|c0_g1	43	2	4.42626	4.21991e-10	1.56258e-08	map05169:Epstein-Barr virus infection;map05014:Amyotrophic lateral sclerosis (ALS)
TR43099|c0_g1	23	0	5.52356	1.85063e-06	4.15973e-05	map05169:Epstein-Barr virus infection;map05014:Amyotrophic lateral sclerosis (ALS)
TR12450|c0_g1	21	0	5.39232	5.47175e-06	0.000112528	map05169:Epstein-Barr virus infection;map05014:Amyotrophic lateral sclerosis (ALS)
TR2921|c0_g1	75	4	4.22882	4.21862e-16	2.41806e-14	map05169:Epstein-Barr virus infection;map05014:Amyotrophic lateral sclerosis (ALS);map05410:Hypertrophic cardiomyopathy (HCM);map05412:Arrhythmogenic right ventricular cardiomyopathy (ARVC);map05414:Dilated cardiomyopathy (DCM)
TR8822|c0_g1	22	0	5.45943	3.177e-06	6.80639e-05	map05169:Epstein-Barr virus infection;map05410:Hypertrophic cardiomyopathy (HCM);map05412:Arrhythmogenic right ventricular cardiomyopathy (ARVC);map05414:Dilated cardiomyopathy (DCM);map05014:Amyotrophic lateral sclerosis (ALS)
TR13043|c0_g1	17	0	5.08746	4.9852e-05	0.000812134	map05169:Epstein-Barr virus infection;map05410:Hypertrophic cardiomyopathy (HCM);map05412:Arrhythmogenic right ventricular cardiomyopathy (ARVC);map05414:Dilated cardiomyopathy (DCM);map05014:Amyotrophic lateral sclerosis (ALS)
TR29141|c1_g3	87	27	1.68806	8.76318e-07	2.08885e-05	map05200:Pathways in cancer;map05215:Prostate cancer;map04950:Maturity onset diabetes of the young;map05202:Transcriptional misregulation in cancer
TR20018|c0_g2	197	79	1.31827	4.58759e-09	1.51698e-07	map05202:Transcriptional misregulation in cancer
TR32749|c0_g1	16	0	5	8.74259e-05	0.00131624	map05202:Transcriptional misregulation in cancer
TR21374|c1_g1	32	11	1.54057	0.00603487	0.0409466	map05202:Transcriptional misregulation in cancer;map05110:Vibrio cholerae infection;map05146:Amoebiasis;map04970:Salivary secretion
TR29141|c1_g11	74	27	1.45457	7.62146e-05	0.00117343	map05202:Transcriptional misregulation in cancer;map05200:Pathways in cancer;map05215:Prostate cancer;map04930:Type II diabetes mellitus;map04950:Maturity onset diabetes of the young
TR10090|c0_g3	48	18	1.41504	0.0019172	0.0169351	map05202:Transcriptional misregulation in cancer;map05200:Pathways in cancer;map05215:Prostate cancer;map04930:Type II diabetes mellitus;map04950:Maturity onset diabetes of the young
TR35979|c0_g1	24	1	4.58496	2.45334e-06	5.36806e-05	map05410:Hypertrophic cardiomyopathy (HCM);map05412:Arrhythmogenic right ventricular cardiomyopathy (ARVC);map05414:Dilated cardiomyopathy (DCM);map05169:Epstein-Barr virus infection;map05014:Amyotrophic lateral sclerosis (ALS)
TR2709|c0_g1	21	1	4.39232	1.33211e-05	0.000250642	map05410:Hypertrophic cardiomyopathy (HCM);map05412:Arrhythmogenic right ventricular cardiomyopathy (ARVC);map05414:Dilated cardiomyopathy (DCM);map05169:Epstein-Barr virus infection;map05014:Amyotrophic lateral sclerosis (ALS)
TR43136|c0_g3	11	0	4.45943	0.00154672	0.014481	map05410:Hypertrophic cardiomyopathy (HCM);map05412:Arrhythmogenic right ventricular cardiomyopathy (ARVC);map05414:Dilated cardiomyopathy (DCM);map05169:Epstein-Barr virus infection;map05014:Amyotrophic lateral sclerosis (ALS)
TR11844|c0_g1	10	0	4.32193	0.00278737	0.022718	map05410:Hypertrophic cardiomyopathy (HCM);map05412:Arrhythmogenic right ventricular cardiomyopathy (ARVC);map05414:Dilated cardiomyopathy (DCM);map05169:Epstein-Barr virus infection;map05014:Amyotrophic lateral sclerosis (ALS)
TR14496|c0_g1	17	0	5.08746	4.9852e-05	0.000812134	map05410:Hypertrophic cardiomyopathy (HCM);map05414:Dilated cardiomyopathy (DCM);map04622:RIG-I-like receptor signaling pathway
TR21675|c3_g3	32478	69	8.87865	0	0	unannotated
TR32858|c14_g1	25009	563	5.47317	0	0	unannotated
TR32858|c14_g2	27063	102	8.05161	0	0	unannotated
TR23245|c0_g1	14499	975	3.89441	0	0	unannotated
TR32858|c16_g1	12868	708	4.18389	0	0	unannotated
TR37997|c3_g1	22345	4537	2.30014	0	0	unannotated
TR8296|c47_g1	8883	36	7.94691	0	0	unannotated
TR8296|c54_g1	7671	441	4.12056	0	0	unannotated
TR19328|c0_g2	10771	1627	2.72687	0	0	unannotated
TR34327|c12_g14	13181	2793	2.23857	0	0	unannotated
TR9744|c0_g5	6153	360	4.09522	0	0	unannotated
TR34327|c12_g7	9709	1593	2.60758	0	0	unannotated
TR24286|c0_g6	6295	413	3.92999	0	0	unannotated
TR32858|c13_g1	13460	3596	1.90421	0	0	unannotated
TR38105|c0_g6	4521	25	7.49857	0	0	unannotated
TR8304|c7_g1	14628	4557	1.68258	0	0	unannotated
TR31929|c2_g1	10400	2636	1.98016	0	0	unannotated
TR8296|c59_g5	7079	1339	2.40239	0	0	unannotated
TR8296|c0_g1	4822	4	10.2354	0	0	unannotated
TR32858|c17_g10	4341	369	3.55633	0	0	unannotated
TR9852|c0_g4	3242	90	5.17082	0	0	unannotated
TR8304|c66_g2	12835	4405	1.54287	0	0	unannotated
TR23943|c0_g1	3774	324	3.54203	0	0	unannotated
TR21675|c3_g6	6146	1267	2.27823	0	0	unannotated
TR8304|c58_g1	3083	6	9.00516	0	0	unannotated
TR22867|c0_g1	2725	170	4.00265	0	0	unannotated
TR32858|c17_g1	8950	2931	1.61049	0	0	unannotated
TR31929|c2_g2	2972	269	3.46576	0	0	unannotated
TR35039|c1_g3	5456	0	13.4136	0	0	unannotated
TR14685|c0_g7	2190	70	4.96743	0	0	unannotated
TR28794|c2_g6	2357	135	4.12592	0	0	unannotated
TR8304|c65_g1	2284	7	8.34999	0	0	unannotated
TR12549|c0_g1	2705	255	3.40706	0	0	unannotated
TR34041|c0_g4	1982	73	4.76292	0	0	unannotated
TR8304|c66_g7	18499	9240	1.00148	0	0	unannotated
TR10411|c0_g1	3473	620	2.48584	0	0	unannotated
TR27011|c0_g1	4579	1122	2.02896	0	0	unannotated
TR27011|c0_g3	5155	1448	1.83191	0	0	unannotated
TR8296|c59_g6	7141	2561	1.47942	0	0	unannotated
TR27593|c0_g4	1596	50	4.99639	0	0	unannotated
TR8296|c59_g3	11884	5397	1.13879	0	0	unannotated
TR8296|c59_g4	7845	2990	1.39163	0	0	unannotated
TR8296|c59_g1	8403	3532	1.25042	1.1655e-288	7.4583e-286	unannotated
TR8304|c56_g1	3444	841	2.03391	2.9023e-286	1.8146e-283	unannotated
TR35087|c1_g1	1334	34	5.29408	3.6474e-286	2.2546e-283	unannotated
TR28794|c2_g1	5682	2027	1.48705	8.2601e-275	4.8838e-272	unannotated
TR27011|c0_g2	10165	4695	1.11441	1.4306e-273	8.2786e-271	unannotated
TR27569|c0_g14	1420	83	4.09664	1.9533e-268	1.1068e-265	unannotated
TR9852|c0_g13	1295	62	4.38454	4.6907e-256	2.5515e-253	unannotated
TR31931|c2_g2	2752	609	2.17597	5.1188e-254	2.7298e-251	unannotated
TR8304|c66_g5	6382	2565	1.31505	3.5052e-243	1.8334e-240	unannotated
TR31941|c1_g1	1121	12	6.54561	4.3893e-243	2.2739e-240	unannotated
TR22203|c1_g3	1092	44	4.63333	6.6274e-223	3.1903e-220	unannotated
TR28574|c0_g2	7976	3657	1.125	1.883e-219	8.9065e-217	unannotated
TR27569|c0_g18	969	35	4.79107	3.3721e-201	1.4913e-198	unannotated
TR28794|c2_g3	6194	2684	1.20649	4.5602e-198	2.0004e-195	unannotated
TR35951|c0_g1	3549	1184	1.58374	1.7482e-193	7.4878e-191	unannotated
TR21299|c0_g1	906	6	7.2384	7.3918e-191	3.1413e-188	unannotated
TR25157|c0_g1	861	10	6.42794	9.3621e-188	3.9477e-185	unannotated
TR8304|c66_g1	6226	2781	1.1627	3.2664e-184	1.3667e-181	unannotated
TR9750|c0_g1	912	4	7.83289	3.7465e-184	1.5557e-181	unannotated
TR34327|c12_g11	7739	3732	1.0522	6.7124e-184	2.7661e-181	unannotated
TR42292|c0_g3	1141	121	3.23722	5.904e-176	2.3272e-173	unannotated
TR27569|c0_g7	948	65	3.86638	2.6123e-172	1.015e-169	unannotated
TR37997|c3_g2	1719	358	2.26354	6.4817e-169	2.4829e-166	unannotated
TR32858|c17_g4	6132	2819	1.12117	6.9469e-168	2.6242e-165	unannotated
TR28726|c0_g1	1835	415	2.1446	2.1275e-166	7.981e-164	unannotated
TR27593|c0_g3	923	71	3.70044	6.8472e-162	2.4997e-159	unannotated
TR22323|c4_g9	732	18	5.34577	2.3675e-158	8.4169e-156	unannotated
TR27569|c0_g15	731	19	5.2658	1.5778e-157	5.573e-155	unannotated
TR38105|c0_g5	969	1	9.92035	1.1024e-154	3.8441e-152	unannotated
TR35087|c1_g2	1689	380	2.1521	4.0237e-154	1.3941e-151	unannotated
TR26926|c0_g2	1163	0	11.1836	3.3746e-153	1.1618e-150	unannotated
TR35139|c0_g2	683	7	6.60839	1.2425e-148	4.1211e-146	unannotated
TR20156|c0_g1	674	5	7.07468	7.9782e-144	2.5832e-141	unannotated
TR9750|c0_g2	1163	191	2.60621	2.6682e-139	8.5881e-137	unannotated
TR1823|c0_g2	714	41	4.12223	1.3867e-136	4.437e-134	unannotated
TR28794|c2_g4	5193	2464	1.07557	3.7383e-130	1.1686e-127	unannotated
TR8014|c3_g6	1356	294	2.20547	1.0465e-128	3.2529e-126	unannotated
TR14685|c0_g10	596	18	5.04924	3.8295e-127	1.1836e-124	unannotated
TR38286|c0_g3	572	8	6.15987	6.2374e-126	1.9061e-123	unannotated
TR25553|c0_g5	964	141	2.77334	3.5895e-125	1.0908e-122	unannotated
TR25553|c0_g1	1266	271	2.22391	9.0926e-122	2.688e-119	unannotated
TR14526|c2_g2	779	82	3.24793	3.5577e-121	1.0461e-118	unannotated
TR5299|c0_g2	605	2	8.24079	1.6811e-118	4.864e-116	unannotated
TR34116|c0_g3	1070	200	2.41954	2.9446e-116	8.4302e-114	unannotated
TR14685|c0_g8	529	16	5.04712	4.6879e-113	1.2944e-110	unannotated
TR29767|c0_g2	502	8	5.97154	8.1323e-111	2.1791e-108	unannotated
TR22130|c0_g2	4926	2430	1.01946	1.123e-109	2.9652e-107	unannotated
TR27569|c0_g9	510	15	5.08746	2.3159e-109	6.0858e-107	unannotated
TR14685|c0_g13	482	12	5.32793	7.3127e-105	1.8675e-102	unannotated
TR34327|c12_g1	3346	1472	1.18466	7.6251e-104	1.9114e-101	unannotated
TR18174|c0_g5	811	128	2.66356	1.80252e-100	4.39681e-98	unannotated
TR11760|c0_g3	563	1	9.13699	2.76969e-100	6.72583e-98	unannotated
TR30222|c0_g1	616	59	3.38414	3.08793e-100	7.46529e-98	unannotated
TR29768|c0_g1	454	15	4.91966	2.202e-96	5.18523e-94	unannotated
TR28794|c2_g9	3177	1422	1.15974	2.11594e-94	4.91869e-92	unannotated
TR13623|c1_g5	1701	568	1.58242	1.34522e-93	3.10058e-91	unannotated
TR14685|c0_g15	424	9	5.558	2.77083e-93	6.35951e-91	unannotated
TR41273|c0_g1	901	181	2.31554	2.13641e-92	4.88281e-90	unannotated
TR28636|c0_g4	499	1	8.9629	6.22158e-91	1.38699e-88	unannotated
TR20766|c2_g2	3962	1941	1.02943	1.60075e-90	3.55401e-88	unannotated
TR7279|c2_g2	2978	1330	1.16292	4.10127e-89	8.9236e-87	unannotated
TR11123|c1_g4	397	10	5.31107	1.21839e-86	2.61956e-84	unannotated
TR28794|c2_g2	870	185	2.23349	8.34147e-85	1.76552e-82	unannotated
TR8342|c1_g2	455	30	3.92283	1.16729e-84	2.46104e-82	unannotated
TR36530|c0_g1	532	0	10.0553	3.17304e-84	6.66404e-82	unannotated
TR25302|c0_g1	530	55	3.26849	1.36478e-83	2.8553e-81	unannotated
TR10086|c1_g6	1582	548	1.5295	5.32579e-82	1.10996e-79	unannotated
TR8014|c3_g4	953	231	2.04458	2.82679e-81	5.82441e-79	unannotated
TR25553|c0_g3	774	153	2.3388	9.21512e-81	1.89155e-78	unannotated
TR44243|c0_g6	385	2	7.58871	2.30573e-80	4.71507e-78	unannotated
TR11760|c0_g1	482	0	9.91289	5.31689e-78	1.07515e-75	unannotated
TR9852|c0_g5	337	5	6.07468	5.09159e-75	1.0108e-72	unannotated
TR9680|c0_g3	393	1	8.61839	8.70902e-75	1.72266e-72	unannotated
TR31145|c0_g2	368	17	4.4361	1.12362e-74	2.21448e-72	unannotated
TR22337|c0_g3	2218	955	1.21569	3.02064e-73	5.84728e-71	unannotated
TR34840|c0_g1	1131	342	1.72553	4.88431e-73	9.4214e-71	unannotated
TR28636|c0_g5	400	29	3.78588	1.31895e-72	2.52623e-70	unannotated
TR27569|c0_g4	432	39	3.46949	1.51082e-72	2.88356e-70	unannotated
TR34327|c12_g2	730	156	2.22635	3.94306e-71	7.4216e-69	unannotated
TR43922|c0_g1	396	30	3.72247	6.54474e-71	1.2276e-68	unannotated
TR43306|c0_g1	903	236	1.93594	7.96079e-71	1.48807e-68	unannotated
TR41540|c0_g7	945	257	1.87855	1.47438e-70	2.74655e-68	unannotated
TR44243|c0_g2	418	0	9.70736	8.78594e-70	1.62556e-67	unannotated
TR42067|c0_g4	510	70	2.86507	9.38868e-70	1.73119e-67	unannotated
TR28648|c0_g4	417	0	9.7039	1.18756e-69	2.18236e-67	unannotated
TR10411|c0_g3	432	46	3.23133	1.08017e-67	1.95854e-65	unannotated
TR2897|c1_g4	431	47	3.19696	8.36466e-67	1.48692e-64	unannotated
TR34041|c0_g3	426	47	3.18012	1.08636e-65	1.9186e-63	unannotated
TR41809|c0_g3	295	7	5.39722	4.16513e-65	7.33216e-63	unannotated
TR14685|c0_g14	293	8	5.19476	4.77402e-64	8.34998e-62	unannotated
TR27569|c0_g10	319	16	4.31741	5.92905e-64	1.03369e-61	unannotated
TR456|c0_g2	345	24	3.84549	1.16114e-63	2.01148e-61	unannotated
TR35087|c1_g4	346	26	3.73419	2.36977e-62	4.0536e-60	unannotated
TR34327|c12_g18	2075	932	1.15471	9.95565e-62	1.68704e-59	unannotated
TR8253|c5_g5	1836	792	1.21299	1.13875e-60	1.90592e-58	unannotated
TR22323|c4_g2	1043	342	1.60867	8.17709e-60	1.35196e-57	unannotated
TR24286|c0_g2	841	240	1.80907	2.96087e-59	4.86579e-57	unannotated
TR34327|c12_g10	2097	969	1.11376	8.4652e-58	1.36637e-55	unannotated
TR39630|c0_g4	266	9	4.88536	4.37708e-57	7.02339e-55	unannotated
TR40830|c0_g3	2375	1153	1.04253	1.54198e-56	2.43121e-54	unannotated
TR31700|c0_g2	799	230	1.79656	9.53058e-56	1.494e-53	unannotated
TR41760|c1_g2	1341	532	1.33381	5.08127e-54	7.6777e-52	unannotated
TR27569|c0_g12	288	20	3.848	1.80238e-53	2.68606e-51	unannotated
TR4511|c0_g2	600	143	2.06895	8.77597e-53	1.30074e-50	unannotated
TR9852|c0_g8	235	5	5.55459	1.60245e-52	2.36222e-50	unannotated
TR20766|c2_g5	1192	457	1.38312	1.12738e-51	1.64408e-49	unannotated
TR31862|c0_g1	241	9	4.74296	3.06447e-51	4.45703e-49	unannotated
TR9852|c0_g2	252	13	4.27684	1.31257e-50	1.90393e-48	unannotated
TR8482|c0_g1	277	0	9.11374	2.03539e-50	2.92899e-48	unannotated
TR22332|c0_g4	391	60	2.70413	2.54615e-50	3.65432e-48	unannotated
TR8014|c3_g5	799	248	1.68786	3.19352e-50	4.55939e-48	unannotated
TR8014|c3_g2	959	336	1.51307	1.87255e-49	2.6252e-47	unannotated
TR27569|c0_g1	314	34	3.20716	2.54567e-49	3.5597e-47	unannotated
TR1645|c0_g1	220	5	5.45943	3.94403e-49	5.50095e-47	unannotated
TR20766|c2_g7	782	243	1.68621	4.1341e-49	5.75131e-47	unannotated
TR40335|c0_g1	213	3	6.14975	4.5698e-48	6.24562e-46	unannotated
TR1823|c0_g1	317	37	3.09889	4.9889e-48	6.80132e-46	unannotated
TR8253|c5_g3	1336	559	1.257	6.31598e-48	8.589e-46	unannotated
TR31087|c0_g1	246	15	4.03562	1.40116e-47	1.89593e-45	unannotated
TR10411|c0_g2	437	85	2.3621	5.05215e-47	6.81919e-45	unannotated
TR41540|c0_g9	443	90	2.29931	6.58343e-46	8.82039e-44	unannotated
TR31396|c1_g2	254	22	3.52925	4.51158e-44	5.90772e-42	unannotated
TR31830|c0_g1	196	2	6.61471	5.69597e-44	7.43009e-42	unannotated
TR31941|c1_g2	984	375	1.39177	1.80323e-43	2.32986e-41	unannotated
TR26020|c0_g7	298	38	2.97124	3.05957e-43	3.91592e-41	unannotated
TR34840|c0_g9	416	85	2.29105	5.31038e-43	6.78075e-41	unannotated
TR15346|c0_g1	310	44	2.81669	2.91474e-42	3.69577e-40	unannotated
TR28798|c0_g1	795	275	1.53152	3.35535e-42	4.24454e-40	unannotated
TR24158|c1_g1	225	16	3.81378	7.19995e-42	9.02405e-40	unannotated
TR9544|c16_g12	282	35	3.01027	1.32494e-41	1.6568e-39	unannotated
TR14685|c0_g12	193	9	4.42253	5.98841e-40	7.32004e-38	unannotated
TR44028|c3_g1	223	19	3.55297	3.88949e-39	4.67042e-37	unannotated
TR13623|c1_g8	1023	419	1.28778	6.69777e-39	8.0072e-37	unannotated
TR7282|c0_g1	169	2	6.40088	2.30476e-38	2.73729e-36	unannotated
TR2427|c0_g1	418	97	2.10745	2.47208e-38	2.92963e-36	unannotated
TR23349|c0_g1	195	12	4.02237	5.45175e-38	6.40497e-36	unannotated
TR41540|c0_g2	410	95	2.10962	1.08819e-37	1.26751e-35	unannotated
TR22652|c3_g8	481	129	1.89867	2.0911e-37	2.42013e-35	unannotated
TR25771|c0_g1	164	2	6.35755	2.60283e-37	3.00598e-35	unannotated
TR21004|c0_g3	713	253	1.49476	2.05758e-36	2.32205e-34	unannotated
TR37245|c1_g6	1062	456	1.21968	3.16978e-36	3.55508e-34	unannotated
TR39630|c0_g6	362	78	2.21444	6.79893e-36	7.48644e-34	unannotated
TR8304|c63_g1	1439	695	1.04998	1.76653e-35	1.92953e-33	unannotated
TR15346|c0_g8	219	23	3.25123	2.10359e-35	2.29309e-33	unannotated
TR2957|c0_g3	525	157	1.74155	2.18794e-35	2.38027e-33	unannotated
TR12890|c0_g4	598	196	1.60929	4.59111e-35	4.97481e-33	unannotated
TR33537|c0_g4	174	0	8.44294	1.05686e-34	1.13838e-32	unannotated
TR5297|c0_g2	171	0	8.41785	3.2346e-34	3.46352e-32	unannotated
TR19533|c0_g2	155	1	7.27612	4.25518e-34	4.54739e-32	unannotated
TR22337|c0_g10	623	214	1.54162	7.86581e-34	8.34042e-32	unannotated
TR40335|c0_g2	156	6	4.70044	1.20882e-33	1.27184e-31	unannotated
TR41809|c0_g1	147	3	5.61471	1.46779e-33	1.54133e-31	unannotated
TR20766|c2_g1	1166	535	1.12396	1.55407e-33	1.62879e-31	unannotated
TR1644|c0_g3	300	57	2.39593	1.87893e-33	1.96548e-31	unannotated
TR10488|c1_g3	422	112	1.91374	1.95234e-33	2.03835e-31	unannotated
TR30909|c0_g8	162	9	4.16993	1.24666e-32	1.28676e-30	unannotated
TR23838|c0_g1	161	0	8.33092	1.39082e-32	1.43014e-30	unannotated
TR33974|c0_g1	147	1	7.19967	1.4428e-32	1.48078e-30	unannotated
TR9852|c0_g9	154	7	4.45943	2.27616e-32	2.32293e-30	unannotated
TR31396|c0_g1	193	19	3.34453	2.8462e-32	2.89383e-30	unannotated
TR24138|c0_g1	144	1	7.16993	5.45784e-32	5.51824e-30	unannotated
TR15362|c0_g3	1165	545	1.096	8.52102e-32	8.56754e-30	unannotated
TR27594|c0_g1	399	107	1.89878	2.54249e-31	2.50543e-29	unannotated
TR1516|c0_g1	388	102	1.92749	3.20356e-31	3.14547e-29	unannotated
TR18174|c0_g3	152	0	8.24793	4.29379e-31	4.20833e-29	unannotated
TR28607|c0_g3	260	46	2.49881	7.34964e-31	7.13904e-29	unannotated
TR8014|c3_g3	1319	651	1.01872	1.33783e-30	1.29028e-28	unannotated
TR17665|c0_g3	326	75	2.11991	1.57378e-30	1.51248e-28	unannotated
TR28657|c0_g3	759	306	1.31057	2.69204e-30	2.57807e-28	unannotated
TR22652|c3_g10	177	18	3.29768	2.44556e-29	2.29753e-27	unannotated
TR19347|c0_g1	130	1	7.02237	2.90795e-29	2.72722e-27	unannotated
TR9544|c16_g7	128	3	5.41504	2.96037e-29	2.76685e-27	unannotated
TR17123|c2_g1	361	95	1.926	3.95048e-29	3.6859e-27	unannotated
TR31701|c0_g1	510	171	1.5765	4.18162e-29	3.89487e-27	unannotated
TR9598|c0_g11	318	76	2.06496	1.06018e-28	9.791e-27	unannotated
TR10830|c0_g1	200	27	2.88897	1.11669e-28	1.02779e-26	unannotated
TR42292|c0_g5	129	5	4.6893	4.42574e-28	3.97261e-26	unannotated
TR41540|c0_g5	301	70	2.10434	5.13782e-28	4.59661e-26	unannotated
TR7878|c0_g1	228	39	2.54749	6.11628e-28	5.45406e-26	unannotated
TR13688|c0_g1	185	23	3.00782	7.48941e-28	6.66758e-26	unannotated
TR33537|c0_g3	124	4	4.9542	1.12377e-27	9.93951e-26	unannotated
TR41881|c0_g1	126	0	7.97728	1.12468e-26	9.66465e-25	unannotated
TR41376|c0_g2	302	75	2.00959	2.8963e-26	2.47324e-24	unannotated
TR33361|c1_g8	535	198	1.43404	9.25075e-26	7.75344e-24	unannotated
TR26020|c0_g9	250	53	2.23786	1.12276e-25	9.33838e-24	unannotated
TR24158|c0_g1	148	14	3.4021	1.55554e-25	1.28788e-23	unannotated
TR9054|c0_g1	206	35	2.55722	1.5957e-25	1.31913e-23	unannotated
TR1218|c0_g1	111	1	6.79442	1.77812e-25	1.4677e-23	unannotated
TR31369|c0_g2	239	50	2.25701	6.58289e-25	5.35245e-23	unannotated
TR9852|c0_g1	112	4	4.80735	7.2959e-25	5.92333e-23	unannotated
TR14685|c0_g2	106	1	6.72792	1.83822e-24	1.47479e-22	unannotated
TR34383|c0_g1	270	65	2.05445	1.96048e-24	1.57056e-22	unannotated
TR29783|c0_g1	104	2	5.70044	2.84365e-24	2.27139e-22	unannotated
TR23352|c0_g2	280	71	1.97954	6.29197e-24	4.91744e-22	unannotated
TR23365|c0_g1	121	8	3.91886	9.16883e-24	7.13508e-22	unannotated
TR12956|c0_g5	312	87	1.84246	1.01624e-23	7.89696e-22	unannotated
TR10461|c1_g2	133	12	3.47032	1.58213e-23	1.22245e-21	unannotated
TR13133|c0_g2	193	34	2.50499	2.10155e-23	1.61919e-21	unannotated
TR12956|c0_g2	445	158	1.49388	2.52245e-23	1.94073e-21	unannotated
TR22337|c0_g8	551	218	1.33772	2.57224e-23	1.97624e-21	unannotated
TR31242|c0_g1	273	70	1.96347	4.36022e-23	3.33112e-21	unannotated
TR20093|c0_g1	540	213	1.34211	5.0646e-23	3.85841e-21	unannotated
TR9287|c0_g1	660	285	1.2115	7.74658e-23	5.85247e-21	unannotated
TR22652|c3_g3	187	33	2.5025	1.06785e-22	8.01189e-21	unannotated
TR22626|c0_g3	564	229	1.30035	1.34308e-22	1.00216e-20	unannotated
TR31396|c1_g1	112	7	4	1.9373e-22	1.43962e-20	unannotated
TR35584|c0_g1	102	0	7.67243	2.02372e-22	1.50179e-20	unannotated
TR9852|c0_g10	96	1	6.58496	2.07898e-22	1.54069e-20	unannotated
TR20007|c1_g10	175	29	2.59323	2.63908e-22	1.95045e-20	unannotated
TR22652|c3_g6	321	96	1.74147	2.82709e-22	2.08658e-20	unannotated
TR11193|c1_g1	101	0	7.65821	3.07396e-22	2.25653e-20	unannotated
TR37939|c0_g1	95	1	6.56986	3.35026e-22	2.45605e-20	unannotated
TR18174|c0_g6	255	64	1.99435	3.52942e-22	2.58391e-20	unannotated
TR9544|c16_g13	372	123	1.59664	3.86115e-22	2.82296e-20	unannotated
TR27569|c0_g3	161	24	2.74595	4.25187e-22	3.10029e-20	unannotated
TR24872|c0_g1	158	23	2.78022	4.99538e-22	3.63756e-20	unannotated
TR2957|c0_g2	545	221	1.30221	5.97904e-22	4.33643e-20	unannotated
TR16201|c0_g2	190	36	2.39993	7.77392e-22	5.63069e-20	unannotated
TR15746|c1_g1	142	18	2.97982	1.53203e-21	1.10232e-19	unannotated
TR21543|c1_g7	195	39	2.32193	2.03695e-21	1.46175e-19	unannotated
TR22652|c3_g12	222	51	2.12199	2.43671e-21	1.74402e-19	unannotated
TR31941|c1_g3	165	27	2.61143	2.66038e-21	1.89911e-19	unannotated
TR36885|c0_g2	295	86	1.77831	2.68724e-21	1.91326e-19	unannotated
TR13141|c0_g1	893	441	1.01788	3.3237e-21	2.35409e-19	unannotated
TR17123|c1_g1	278	78	1.83354	3.77442e-21	2.66984e-19	unannotated
TR43188|c0_g1	236	59	2	9.8962e-21	6.91024e-19	unannotated
TR31369|c0_g4	166	29	2.51706	1.78223e-20	1.23497e-18	unannotated
TR9852|c0_g14	87	2	5.44294	2.00472e-20	1.38737e-18	unannotated
TR44243|c0_g5	90	0	7.49185	3.23509e-20	2.21909e-18	unannotated
TR34726|c0_g1	89	0	7.47573	4.96724e-20	3.36901e-18	unannotated
TR29026|c1_g1	259	73	1.82698	1.05586e-19	7.09063e-18	unannotated
TR31700|c0_g1	305	97	1.65275	1.61339e-19	1.07418e-17	unannotated
TR27569|c0_g2	127	16	2.98868	1.70786e-19	1.13569e-17	unannotated
TR17665|c0_g1	446	175	1.34969	1.72174e-19	1.14352e-17	unannotated
TR44243|c0_g7	163	30	2.44184	2.21344e-19	1.46295e-17	unannotated
TR34899|c0_g5	165	31	2.41213	2.69352e-19	1.77379e-17	unannotated
TR36885|c0_g9	169	33	2.35649	3.86614e-19	2.52764e-17	unannotated
TR5257|c0_g7	107	10	3.41954	5.44814e-19	3.5449e-17	unannotated
TR42238|c0_g1	85	4	4.40939	1.76531e-18	1.12837e-16	unannotated
TR22652|c3_g1	153	28	2.45003	2.29401e-18	1.45946e-16	unannotated
TR31700|c0_g3	397	152	1.38507	2.3434e-18	1.4874e-16	unannotated
TR25553|c0_g2	161	32	2.33092	4.76245e-18	3.0018e-16	unannotated
TR33539|c0_g1	76	2	5.24793	6.80902e-18	4.26704e-16	unannotated
TR4120|c0_g1	138	23	2.58496	7.45548e-18	4.66678e-16	unannotated
TR11123|c1_g2	259	79	1.71303	8.33219e-18	5.20359e-16	unannotated
TR17116|c0_g1	95	8	3.56986	1.12332e-17	6.95939e-16	unannotated
TR25309|c0_g1	95	8	3.56986	1.12332e-17	6.95939e-16	unannotated
TR10691|c0_g1	78	3	4.70044	1.25103e-17	7.74175e-16	unannotated
TR23493|c0_g1	88	6	3.87447	1.43204e-17	8.8318e-16	unannotated
TR26020|c0_g2	282	92	1.61599	1.65471e-17	1.0159e-15	unannotated
TR33974|c0_g3	72	1	6.16993	2.48733e-17	1.51172e-15	unannotated
TR24898|c0_g1	272	88	1.62803	3.77973e-17	2.28444e-15	unannotated
TR36743|c0_g1	306	107	1.51592	6.01449e-17	3.59517e-15	unannotated
TR13688|c0_g3	120	18	2.73697	8.30037e-17	4.93984e-15	unannotated
TR14685|c0_g9	71	2	5.14975	9.87616e-17	5.85204e-15	unannotated
TR4605|c0_g2	87	7	3.63559	1.45994e-16	8.57604e-15	unannotated
TR44028|c3_g2	146	29	2.33184	1.61022e-16	9.43844e-15	unannotated
TR15730|c0_g2	80	5	4	1.78007e-16	1.03988e-14	unannotated
TR11101|c0_g1	181	45	2.00799	2.34467e-16	1.36114e-14	unannotated
TR14414|c0_g1	89	8	3.47573	2.76152e-16	1.59632e-14	unannotated
TR27594|c0_g4	146	30	2.28293	4.5535e-16	2.60726e-14	unannotated
TR35348|c0_g1	330	124	1.41213	4.67938e-16	2.67651e-14	unannotated
TR4605|c0_g1	100	12	3.05889	4.68767e-16	2.67844e-14	unannotated
TR22186|c0_g1	97	11	3.14048	4.92536e-16	2.80835e-14	unannotated
TR25553|c0_g8	226	68	1.73272	5.1041e-16	2.89811e-14	unannotated
TR9744|c0_g3	67	0	7.06609	8.09381e-16	4.55761e-14	unannotated
TR36081|c2_g1	135	26	2.37638	9.08883e-16	5.11262e-14	unannotated
TR26020|c0_g3	202	57	1.82532	1.09835e-15	6.14662e-14	unannotated
TR15427|c0_g1	66	2	5.04439	1.4557e-15	8.11304e-14	unannotated
TR5146|c0_g2	268	92	1.54253	1.77669e-15	9.87166e-14	unannotated
TR36084|c0_g5	295	107	1.4631	1.97318e-15	1.09299e-13	unannotated
TR36885|c0_g1	243	79	1.62103	2.24084e-15	1.23247e-13	unannotated
TR23309|c0_g1	65	2	5.02237	2.49808e-15	1.36704e-13	unannotated
TR14402|c0_g9	130	25	2.37851	2.94285e-15	1.60398e-13	unannotated
TR31175|c0_g4	137	28	2.29068	3.07372e-15	1.67196e-13	unannotated
TR36733|c0_g2	78	6	3.70044	3.23311e-15	1.7534e-13	unannotated
TR44243|c0_g3	63	0	6.97728	5.01715e-15	2.70207e-13	unannotated
TR26051|c2_g6	80	7	3.51457	6.22745e-15	3.3341e-13	unannotated
TR5257|c0_g6	100	14	2.8365	7.82753e-15	4.16616e-13	unannotated
TR11193|c0_g1	62	0	6.9542	7.9427e-15	4.22332e-13	unannotated
TR34940|c0_g1	73	5	3.8679	8.09377e-15	4.29525e-13	unannotated
TR13688|c0_g2	115	20	2.52356	1.05091e-14	5.54457e-13	unannotated
TR6021|c0_g3	365	151	1.27335	1.32922e-14	6.95897e-13	unannotated
TR26020|c0_g5	177	48	1.88264	1.37109e-14	7.17123e-13	unannotated
TR21488|c0_g9	72	5	3.848	1.39511e-14	7.28985e-13	unannotated
TR11122|c0_g1	78	7	3.47805	1.81154e-14	9.42962e-13	unannotated
TR29418|c0_g1	84	9	3.22239	1.93928e-14	1.00849e-12	unannotated
TR21695|c0_g1	137	30	2.19114	2.28003e-14	1.1823e-12	unannotated
TR8014|c3_g12	163	42	1.95641	2.46095e-14	1.27247e-12	unannotated
TR14402|c0_g1	169	45	1.90903	2.74762e-14	1.41398e-12	unannotated
TR28255|c0_g1	60	2	4.90689	3.75365e-14	1.9154e-12	unannotated
TR34940|c0_g2	112	20	2.48543	4.24766e-14	2.15535e-12	unannotated
TR13037|c0_g1	124	25	2.31034	4.32525e-14	2.18859e-12	unannotated
TR41540|c0_g8	267	97	1.46078	4.51508e-14	2.28252e-12	unannotated
TR8672|c0_g1	63	3	4.39232	4.60402e-14	2.32532e-12	unannotated
TR9852|c0_g11	57	1	5.83289	4.94892e-14	2.49258e-12	unannotated
TR9852|c0_g3	58	0	6.85798	5.05843e-14	2.54538e-12	unannotated
TR43922|c0_g2	76	7	3.44057	5.25743e-14	2.64307e-12	unannotated
TR25473|c0_g1	62	3	4.36923	7.97629e-14	3.9587e-12	unannotated
TR34007|c2_g2	81	9	3.16993	9.23286e-14	4.56983e-12	unannotated
TR15765|c0_g2	190	57	1.73697	9.26813e-14	4.58312e-12	unannotated
TR13133|c0_g3	115	22	2.38606	1.00274e-13	4.94958e-12	unannotated
TR38337|c0_g1	122	25	2.28688	1.04901e-13	5.16858e-12	unannotated
TR38591|c0_g1	54	1	5.75489	2.33113e-13	1.13015e-11	unannotated
TR10461|c0_g2	76	8	3.24793	2.64998e-13	1.28017e-11	unannotated
TR19533|c0_g1	54	0	6.75489	3.29711e-13	1.58996e-11	unannotated
TR5239|c1_g2	53	1	5.72792	3.91719e-13	1.88064e-11	unannotated
TR32775|c0_g1	69	6	3.52356	4.11064e-13	1.96831e-11	unannotated
TR13623|c1_g6	210	70	1.58496	5.18021e-13	2.46742e-11	unannotated
TR22323|c4_g4	134	32	2.06609	5.26838e-13	2.50722e-11	unannotated
TR42292|c0_g1	94	15	2.6477	5.35148e-13	2.54454e-11	unannotated
TR13688|c0_g4	299	120	1.31711	5.39735e-13	2.56411e-11	unannotated
TR22337|c0_g4	206	68	1.59904	5.62993e-13	2.67227e-11	unannotated
TR26020|c0_g8	155	42	1.88381	5.66338e-13	2.6858e-11	unannotated
TR33361|c1_g3	163	46	1.82517	6.03977e-13	2.85932e-11	unannotated
TR20263|c1_g2	450	213	1.07907	7.64876e-13	3.5867e-11	unannotated
TR20047|c0_g1	199	65	1.61426	8.8924e-13	4.15554e-11	unannotated
TR38943|c1_g1	98	17	2.52725	8.9653e-13	4.18601e-11	unannotated
TR27569|c0_g16	51	1	5.67243	1.11022e-12	5.1309e-11	unannotated
TR1233|c0_g1	76	9	3.078	1.22215e-12	5.62432e-11	unannotated
TR5669|c0_g2	109	22	2.30875	1.48497e-12	6.79927e-11	unannotated
TR26051|c1_g2	172	52	1.72583	1.79302e-12	8.16849e-11	unannotated
TR34452|c0_g2	78	10	2.96347	1.88518e-12	8.5454e-11	unannotated
TR42296|c0_g2	72	8	3.16993	2.13639e-12	9.64395e-11	unannotated
TR5257|c0_g4	56	3	4.22239	2.16511e-12	9.74933e-11	unannotated
TR8426|c0_g1	59	4	3.88264	2.70292e-12	1.20612e-10	unannotated
TR14402|c0_g6	159	46	1.78932	2.70571e-12	1.20638e-10	unannotated
TR13415|c0_g1	49	1	5.61471	3.16259e-12	1.39862e-10	unannotated
TR24753|c0_g2	49	1	5.61471	3.16259e-12	1.39862e-10	unannotated
TR42292|c0_g4	49	1	5.61471	3.16259e-12	1.39862e-10	unannotated
TR36115|c1_g2	107	22	2.28204	3.60609e-12	1.58317e-10	unannotated
TR20007|c0_g7	55	3	4.1964	3.75528e-12	1.64601e-10	unannotated
TR19646|c3_g2	150	42	1.8365	3.85099e-12	1.6866e-10	unannotated
TR29767|c0_g1	47	0	6.55459	9.31482e-12	3.99592e-10	unannotated
TR19498|c0_g3	116	27	2.10309	9.83417e-12	4.21207e-10	unannotated
TR9078|c0_g1	116	27	2.10309	9.83417e-12	4.21207e-10	unannotated
TR23755|c0_g1	66	7	3.23704	1.03745e-11	4.43304e-10	unannotated
TR22322|c0_g11	120	29	2.04891	1.15058e-11	4.9087e-10	unannotated
TR15790|c0_g1	46	0	6.52356	1.51148e-11	6.39325e-10	unannotated
TR29908|c1_g2	46	1	5.52356	1.53543e-11	6.47443e-10	unannotated
TR5669|c0_g1	46	1	5.52356	1.53543e-11	6.47443e-10	unannotated
TR42179|c0_g4	117	28	2.06301	1.61749e-11	6.79936e-10	unannotated
TR22205|c0_g1	201	71	1.5013	1.83968e-11	7.69179e-10	unannotated
TR41710|c0_g8	226	85	1.41079	1.90501e-11	7.94661e-10	unannotated
TR26051|c2_g2	165	52	1.66588	2.17808e-11	9.05791e-10	unannotated
TR5594|c0_g1	45	0	6.49185	2.45699e-11	1.01557e-09	unannotated
TR28644|c0_g2	102	22	2.21299	3.2275e-11	1.32299e-09	unannotated
TR34362|c2_g2	372	174	1.09622	3.32312e-11	1.36116e-09	unannotated
TR25553|c0_g4	69	9	2.9386	4.35117e-11	1.76104e-09	unannotated
TR8368|c0_g1	47	2	4.55459	4.63179e-11	1.87183e-09	unannotated
TR10461|c0_g3	63	7	3.16993	4.97964e-11	2.00644e-09	unannotated
TR20007|c0_g4	112	27	2.05247	5.20033e-11	2.09226e-09	unannotated
TR24045|c0_g1	50	3	4.05889	5.90008e-11	2.36505e-09	unannotated
TR12956|c0_g1	120	31	1.95269	6.51578e-11	2.60226e-09	unannotated
TR22337|c0_g1	416	204	1.02801	6.82268e-11	2.72283e-09	unannotated
TR23586|c0_g1	43	1	5.42626	7.54496e-11	2.9957e-09	unannotated
TR21488|c0_g5	88	17	2.37197	9.07496e-11	3.58486e-09	unannotated
TR10700|c0_g1	49	3	4.02975	1.02354e-10	4.02865e-09	unannotated
TR26020|c0_g1	49	3	4.02975	1.02354e-10	4.02865e-09	unannotated
TR15346|c0_g14	97	21	2.2076	1.05148e-10	4.13562e-09	unannotated
TR37907|c1_g1	42	0	6.39232	1.06713e-10	4.19111e-09	unannotated
TR3981|c0_g2	42	0	6.39232	1.06713e-10	4.19111e-09	unannotated
TR5218|c1_g1	90	18	2.32193	1.07474e-10	4.21797e-09	unannotated
TR30373|c0_g1	75	12	2.64386	1.19786e-10	4.68087e-09	unannotated
TR4114|c0_g1	52	4	3.70044	1.23261e-10	4.80634e-09	unannotated
TR41986|c0_g4	92	19	2.27563	1.25132e-10	4.8758e-09	unannotated
TR26051|c2_g10	358	169	1.08294	1.37881e-10	5.34193e-09	unannotated
TR15492|c1_g1	45	2	4.49185	1.39664e-10	5.40716e-09	unannotated
TR19382|c0_g2	87	17	2.35548	1.42771e-10	5.51961e-09	unannotated
TR17852|c0_g1	89	18	2.30581	1.68115e-10	6.4764e-09	unannotated
TR20007|c1_g2	69	10	2.7866	1.7142e-10	6.59438e-09	unannotated
TR16625|c0_g1	197	73	1.43223	2.02201e-10	7.71306e-09	unannotated
TR17009|c0_g2	104	25	2.05658	2.35514e-10	8.93365e-09	unannotated
TR10170|c0_g2	254	107	1.24722	3.17127e-10	1.18885e-08	unannotated
TR17665|c0_g5	126	36	1.80735	3.43629e-10	1.2829e-08	unannotated
TR20171|c1_g3	155	51	1.6037	3.61258e-10	1.34779e-08	unannotated
TR13037|c1_g3	70	11	2.66985	3.83679e-10	1.42899e-08	unannotated
TR6017|c1_g2	94	21	2.16227	3.83811e-10	1.42899e-08	unannotated
TR23261|c0_g1	53	5	3.40599	4.0116e-10	1.49052e-08	unannotated
TR30222|c0_g2	56	6	3.22239	4.10616e-10	1.52462e-08	unannotated
TR23493|c0_g2	43	2	4.42626	4.21991e-10	1.56258e-08	unannotated
TR34840|c0_g8	139	43	1.69268	4.64044e-10	1.71015e-08	unannotated
TR16578|c0_g1	39	0	6.2854	4.71619e-10	1.73572e-08	unannotated
TR26754|c0_g1	39	0	6.2854	4.71619e-10	1.73572e-08	unannotated
TR22337|c0_g5	204	79	1.36864	5.95646e-10	2.17161e-08	unannotated
TR23352|c0_g1	61	8	2.93074	6.09289e-10	2.21837e-08	unannotated
TR14685|c0_g5	39	1	5.2854	6.42727e-10	2.3261e-08	unannotated
TR37542|c0_g1	39	1	5.2854	6.42727e-10	2.3261e-08	unannotated
TR27569|c0_g17	42	2	4.39232	7.3405e-10	2.63557e-08	unannotated
TR27666|c1_g1	42	2	4.39232	7.3405e-10	2.63557e-08	unannotated
TR44358|c0_g1	42	2	4.39232	7.3405e-10	2.63557e-08	unannotated
TR39617|c0_g1	38	0	6.24793	7.77108e-10	2.78649e-08	unannotated
TR6668|c0_g1	38	0	6.24793	7.77108e-10	2.78649e-08	unannotated
TR43426|c0_g1	221	90	1.29605	1.04326e-09	3.70662e-08	unannotated
TR33541|c0_g1	38	1	5.24793	1.10198e-09	3.89239e-08	unannotated
TR4246|c0_g1	38	1	5.24793	1.10198e-09	3.89239e-08	unannotated
TR13037|c1_g1	140	45	1.63743	1.26612e-09	4.4433e-08	unannotated
TR34472|c0_g2	75	14	2.42146	1.27136e-09	4.45882e-08	unannotated
TR10997|c0_g1	70	12	2.54432	1.30848e-09	4.58013e-08	unannotated
TR7949|c0_g2	134	42	1.67377	1.38356e-09	4.8274e-08	unannotated
TR27593|c0_g1	56	7	3	1.86006e-09	6.43303e-08	unannotated
TR28769|c0_g1	47	4	3.55459	1.86148e-09	6.43303e-08	unannotated
TR2591|c0_g1	50	5	3.32193	1.98541e-09	6.83094e-08	unannotated
TR15492|c1_g12	36	0	6.16993	2.12337e-09	7.28717e-08	unannotated
TR37323|c0_g1	71	13	2.44931	2.62e-09	8.91282e-08	unannotated
TR11372|c0_g1	169	62	1.44668	2.72343e-09	9.23578e-08	unannotated
TR16201|c0_g3	104	28	1.89308	3.05709e-09	1.03351e-07	unannotated
TR41461|c1_g1	106	29	1.86994	3.12938e-09	1.05663e-07	unannotated
TR40080|c0_g2	73	14	2.38247	3.18388e-09	1.07262e-07	unannotated
TR456|c0_g1	46	4	3.52356	3.1976e-09	1.075e-07	unannotated
TR43446|c0_g3	68	12	2.5025	3.36358e-09	1.12662e-07	unannotated
TR16872|c0_g1	35	0	6.12928	3.52147e-09	1.17516e-07	unannotated
TR24158|c1_g2	35	0	6.12928	3.52147e-09	1.17516e-07	unannotated
TR43439|c0_g2	35	0	6.12928	3.52147e-09	1.17516e-07	unannotated
TR10614|c0_g1	75	15	2.32193	3.78033e-09	1.25923e-07	unannotated
TR15346|c0_g9	211	87	1.27816	4.12218e-09	1.36975e-07	unannotated
TR15025|c0_g1	204	83	1.29739	4.37503e-09	1.44934e-07	unannotated
TR5257|c0_g9	57	8	2.83289	4.57491e-09	1.51371e-07	unannotated
TR27666|c0_g2	42	3	3.80735	4.82183e-09	1.58961e-07	unannotated
TR42193|c1_g3	42	3	3.80735	4.82183e-09	1.58961e-07	unannotated
TR22882|c0_g1	325	158	1.04052	5.01222e-09	1.64937e-07	unannotated
TR25553|c0_g7	79	17	2.21632	5.02252e-09	1.65176e-07	unannotated
TR43446|c0_g1	51	6	3.08746	5.59668e-09	1.8351e-07	unannotated
TR11123|c1_g3	35	1	5.12928	5.60361e-09	1.8351e-07	unannotated
TR27272|c0_g1	35	1	5.12928	5.60361e-09	1.8351e-07	unannotated
TR21456|c0_g1	81	18	2.16993	5.6439e-09	1.84718e-07	unannotated
TR4633|c3_g3	241	106	1.18497	6.35736e-09	2.07196e-07	unannotated
TR14402|c0_g3	69	13	2.40808	6.60648e-09	2.14673e-07	unannotated
TR37460|c0_g1	38	2	4.24793	6.74944e-09	2.18795e-07	unannotated
TR28762|c0_g1	214	90	1.24961	7.24646e-09	2.34209e-07	unannotated
TR5461|c0_g2	87	21	2.05063	7.37785e-09	2.3789e-07	unannotated
TR20007|c1_g11	33	0	6.04439	9.7518e-09	3.11481e-07	unannotated
TR27569|c0_g11	33	0	6.04439	9.7518e-09	3.11481e-07	unannotated
TR40650|c0_g1	63	11	2.51785	1.09827e-08	3.48343e-07	unannotated
TR1135|c0_g3	192	78	1.29956	1.17189e-08	3.70828e-07	unannotated
TR34899|c0_g4	70	14	2.32193	1.24324e-08	3.9295e-07	unannotated
TR20037|c1_g4	60	10	2.58496	1.3812e-08	4.34533e-07	unannotated
TR44523|c0_g1	60	10	2.58496	1.3812e-08	4.34533e-07	unannotated
TR13037|c1_g2	40	3	3.73697	1.44604e-08	4.53097e-07	unannotated
TR41997|c0_g1	49	6	3.02975	1.57647e-08	4.91418e-07	unannotated
TR27409|c1_g3	43	4	3.42626	1.61291e-08	5.01055e-07	unannotated
TR17772|c0_g1	32	0	6	1.62853e-08	5.03608e-07	unannotated
TR1795|c0_g1	32	0	6	1.62853e-08	5.03608e-07	unannotated
TR20156|c0_g2	32	0	6	1.62853e-08	5.03608e-07	unannotated
TR43455|c0_g1	32	0	6	1.62853e-08	5.03608e-07	unannotated
TR43455|c0_g2	32	0	6	1.62853e-08	5.03608e-07	unannotated
TR8368|c1_g1	32	0	6	1.62853e-08	5.03608e-07	unannotated
TR39709|c0_g1	46	5	3.20163	1.64989e-08	5.09923e-07	unannotated
TR21908|c0_g1	85	21	2.01707	1.68599e-08	5.20784e-07	unannotated
TR22654|c3_g5	219	95	1.20493	1.75791e-08	5.41462e-07	unannotated
TR6925|c0_g5	36	2	4.16993	2.05106e-08	6.26788e-07	unannotated
TR41540|c0_g10	178	71	1.32599	2.09016e-08	6.37661e-07	unannotated
TR22652|c3_g5	99	28	1.822	2.111e-08	6.43657e-07	unannotated
TR15743|c0_g3	101	29	1.80023	2.12257e-08	6.46099e-07	unannotated
TR15718|c0_g5	183	74	1.30625	2.17535e-08	6.61424e-07	unannotated
TR37624|c0_g1	80	19	2.074	2.22087e-08	6.74889e-07	unannotated
TR10086|c1_g5	169	66	1.35649	2.32402e-08	7.03483e-07	unannotated
TR24881|c0_g1	142	51	1.47732	2.673e-08	8.03753e-07	unannotated
TR9598|c0_g10	142	51	1.47732	2.673e-08	8.03753e-07	unannotated
TR5373|c0_g1	31	0	5.9542	2.72624e-08	8.18402e-07	unannotated
TR33392|c2_g5	42	4	3.39232	2.76105e-08	8.27485e-07	unannotated
TR27594|c0_g5	56	9	2.63743	2.7651e-08	8.2824e-07	unannotated
TR23538|c0_g1	61	11	2.47131	2.81479e-08	8.41734e-07	unannotated
TR21069|c0_g4	32	1	5	2.88842e-08	8.62805e-07	unannotated
TR33670|c1_g1	32	1	5	2.88842e-08	8.62805e-07	unannotated
TR33771|c0_g1	185	76	1.28345	3.23263e-08	9.59302e-07	unannotated
TR37972|c0_g1	53	8	2.72792	3.34445e-08	9.90325e-07	unannotated
TR13037|c0_g3	121	40	1.59694	3.41909e-08	1.01023e-06	unannotated
TR15457|c2_g1	81	20	2.01792	3.60946e-08	1.06301e-06	unannotated
TR43845|c3_g5	214	94	1.18688	4.21828e-08	1.22965e-06	unannotated
TR21488|c0_g8	60	11	2.44746	4.49191e-08	1.30453e-06	unannotated
TR17935|c0_g1	41	4	3.35755	4.7216e-08	1.36686e-06	unannotated
TR6671|c0_g1	41	4	3.35755	4.7216e-08	1.36686e-06	unannotated
TR9785|c1_g11	202	87	1.21527	4.76328e-08	1.37819e-06	unannotated
TR36890|c0_g3	188	79	1.25081	5.71047e-08	1.63572e-06	unannotated
TR15718|c0_g2	206	90	1.19465	6.11842e-08	1.74705e-06	unannotated
TR44214|c0_g1	34	2	4.08746	6.23954e-08	1.77977e-06	unannotated
TR6925|c0_g2	34	2	4.08746	6.23954e-08	1.77977e-06	unannotated
TR6853|c0_g1	75	18	2.05889	7.22626e-08	2.0494e-06	unannotated
TR39511|c2_g1	54	9	2.58496	7.26693e-08	2.05879e-06	unannotated
TR22323|c4_g7	29	0	5.85798	7.69794e-08	2.1696e-06	unannotated
TR24647|c0_g1	40	4	3.32193	8.06527e-08	2.26024e-06	unannotated
TR8637|c1_g1	40	4	3.32193	8.06527e-08	2.26024e-06	unannotated
TR536|c0_g1	61	12	2.34577	8.60006e-08	2.40745e-06	unannotated
TR26010|c0_g4	30	1	4.90689	8.68587e-08	2.42417e-06	unannotated
TR30883|c0_g1	198	86	1.20309	8.85819e-08	2.47005e-06	unannotated
TR30756|c3_g10	85	23	1.88583	9.15674e-08	2.54775e-06	unannotated
TR29908|c1_g3	56	10	2.48543	9.24961e-08	2.57227e-06	unannotated
TR22322|c0_g15	72	17	2.08246	1.01739e-07	2.81778e-06	unannotated
TR12678|c0_g2	58	11	2.39855	1.13628e-07	3.1327e-06	unannotated
TR38987|c0_g1	45	6	2.90689	1.22718e-07	3.36624e-06	unannotated
TR13623|c1_g2	245	116	1.07866	1.24945e-07	3.42218e-06	unannotated
TR24600|c0_g1	36	3	3.58496	1.29266e-07	3.52853e-06	unannotated
TR37909|c1_g1	28	0	5.80735	1.29861e-07	3.54254e-06	unannotated
TR14436|c0_g1	96	29	1.72698	1.36592e-07	3.71869e-06	unannotated
TR28756|c0_g1	94	28	1.74723	1.38254e-07	3.75595e-06	unannotated
TR42238|c0_g3	29	1	4.85798	1.50977e-07	4.06961e-06	unannotated
TR4313|c1_g14	122	43	1.50447	1.56837e-07	4.21087e-06	unannotated
TR38903|c2_g2	47	7	2.74723	1.75652e-07	4.69978e-06	unannotated
TR3801|c1_g3	150	59	1.34618	1.76142e-07	4.71057e-06	unannotated
TR17109|c0_g2	256	124	1.0458	1.79901e-07	4.80165e-06	unannotated
TR20263|c1_g9	187	81	1.20704	1.82846e-07	4.87549e-06	unannotated
TR25181|c0_g1	32	2	4	1.89946e-07	5.05736e-06	unannotated
TR1584|c2_g17	175	74	1.24176	2.02072e-07	5.3462e-06	unannotated
TR18711|c0_g1	44	6	2.87447	2.04068e-07	5.39375e-06	unannotated
TR34867|c4_g4	59	12	2.29768	2.12787e-07	5.61875e-06	unannotated
TR6768|c0_g4	121	43	1.4926	2.17125e-07	5.7305e-06	unannotated
TR6768|c0_g1	68	16	2.08746	2.18088e-07	5.75313e-06	unannotated
TR34837|c1_g1	27	0	5.75489	2.19663e-07	5.78067e-06	unannotated
TR42238|c0_g4	27	0	5.75489	2.19663e-07	5.78067e-06	unannotated
TR34452|c0_g1	41	5	3.03562	2.25896e-07	5.92748e-06	unannotated
TR33807|c0_g1	38	4	3.24793	2.34464e-07	6.14046e-06	unannotated
TR16951|c0_g2	117	41	1.51281	2.43778e-07	6.3752e-06	unannotated
TR33240|c0_g1	223	104	1.10046	2.51896e-07	6.5654e-06	unannotated
TR39861|c0_g2	28	1	4.80735	2.62844e-07	6.82784e-06	unannotated
TR22322|c0_g14	182	79	1.20401	2.86404e-07	7.39746e-06	unannotated
TR41760|c1_g3	249	121	1.04114	3.03726e-07	7.82628e-06	unannotated
TR44028|c1_g1	51	9	2.5025	3.04531e-07	7.83959e-06	unannotated
TR7820|c1_g2	51	9	2.5025	3.04531e-07	7.83959e-06	unannotated
TR38207|c0_g20	238	114	1.06193	3.05966e-07	7.8691e-06	unannotated
TR22943|c0_g1	193	86	1.16619	3.23951e-07	8.32771e-06	unannotated
TR21488|c0_g1	67	16	2.06609	3.32544e-07	8.52443e-06	unannotated
TR30444|c0_g2	58	12	2.27302	3.33465e-07	8.53596e-06	unannotated
TR9554|c0_g1	58	12	2.27302	3.33465e-07	8.53596e-06	unannotated
TR1275|c0_g1	69	17	2.02106	3.5656e-07	9.11429e-06	unannotated
TR15214|c1_g1	26	0	5.70044	3.726e-07	9.47975e-06	unannotated
TR5239|c1_g1	26	0	5.70044	3.726e-07	9.47975e-06	unannotated
TR24524|c0_g1	53	10	2.40599	3.76023e-07	9.56237e-06	unannotated
TR12890|c0_g7	71	18	1.97982	3.77419e-07	9.59337e-06	unannotated
TR16643|c0_g4	40	5	3	3.79395e-07	9.6346e-06	unannotated
TR35788|c0_g1	40	5	3	3.79395e-07	9.6346e-06	unannotated
TR20100|c0_g1	60	13	2.20645	3.81023e-07	9.65251e-06	unannotated
TR21701|c0_g1	60	13	2.20645	3.81023e-07	9.65251e-06	unannotated
TR40389|c0_g1	226	107	1.07871	3.82879e-07	9.69142e-06	unannotated
TR723|c0_g1	121	44	1.45943	3.87892e-07	9.79552e-06	unannotated
TR44158|c0_g1	95	30	1.66297	3.95626e-07	9.98154e-06	unannotated
TR15034|c0_g1	75	20	1.90689	4.09093e-07	1.02875e-05	unannotated
TR31155|c0_g1	83	24	1.79008	4.33352e-07	1.08779e-05	unannotated
TR31928|c0_g1	117	42	1.47805	4.40237e-07	1.10456e-05	unannotated
TR7820|c2_g1	55	11	2.32193	4.49015e-07	1.12451e-05	unannotated
TR36873|c0_g1	27	1	4.75489	4.58325e-07	1.14466e-05	unannotated
TR37383|c0_g1	27	1	4.75489	4.58325e-07	1.14466e-05	unannotated
TR6605|c0_g1	27	1	4.75489	4.58325e-07	1.14466e-05	unannotated
TR20037|c1_g11	66	16	2.04439	5.05746e-07	1.25388e-05	unannotated
TR29234|c1_g1	196	89	1.13898	5.1872e-07	1.2843e-05	unannotated
TR20037|c1_g2	68	17	2	5.38822e-07	1.33346e-05	unannotated
TR20971|c0_g3	42	6	2.80735	5.60911e-07	1.38434e-05	unannotated
TR4928|c0_g3	86	26	1.72583	6.20097e-07	1.51461e-05	unannotated
TR36890|c0_g4	80	23	1.79837	6.32387e-07	1.54255e-05	unannotated
TR4401|c0_g10	80	23	1.79837	6.32387e-07	1.54255e-05	unannotated
TR33520|c0_g1	25	0	5.64386	6.3383e-07	1.544e-05	unannotated
TR43652|c0_g1	25	0	5.64386	6.3383e-07	1.544e-05	unannotated
TR28462|c0_g1	36	4	3.16993	6.77824e-07	1.646e-05	unannotated
TR32858|c17_g7	91	29	1.64981	8.29997e-07	1.98776e-05	unannotated
TR37151|c0_g8	115	42	1.45317	8.34472e-07	1.99523e-05	unannotated
TR10090|c0_g7	41	6	2.77259	9.26944e-07	2.1951e-05	unannotated
TR22668|c2_g1	41	6	2.77259	9.26944e-07	2.1951e-05	unannotated
TR39374|c1_g3	51	10	2.3505	9.4583e-07	2.23593e-05	unannotated
TR41760|c1_g5	177	79	1.16382	1.05038e-06	2.46914e-05	unannotated
TR10489|c0_g2	38	5	2.926	1.06414e-06	2.49501e-05	unannotated
TR35123|c0_g2	24	0	5.58496	1.0814e-06	2.52893e-05	unannotated
TR36873|c1_g1	24	0	5.58496	1.0814e-06	2.52893e-05	unannotated
TR20047|c1_g1	94	31	1.60039	1.09621e-06	2.55697e-05	unannotated
TR20018|c0_g4	66	17	1.95693	1.22051e-06	2.82751e-05	unannotated
TR8656|c0_g2	133	53	1.32736	1.23811e-06	2.86708e-05	unannotated
TR16643|c0_g5	43	7	2.61891	1.25925e-06	2.91479e-05	unannotated
TR2738|c0_g3	55	12	2.1964	1.26317e-06	2.92014e-05	unannotated
TR20018|c0_g1	97	33	1.55552	1.40994e-06	3.24289e-05	unannotated
TR11402|c0_g1	225	110	1.03242	1.42325e-06	3.27073e-05	unannotated
TR13793|c0_g2	40	6	2.73697	1.52831e-06	3.50329e-05	unannotated
TR2469|c0_g1	40	6	2.73697	1.52831e-06	3.50329e-05	unannotated
TR20208|c0_g5	45	8	2.49185	1.6179e-06	3.69619e-05	unannotated
TR14981|c0_g1	61	15	2.02385	1.65293e-06	3.76987e-05	unannotated
TR10964|c0_g1	28	2	3.80735	1.76064e-06	3.99044e-05	unannotated
TR20007|c0_g8	28	2	3.80735	1.76064e-06	3.99044e-05	unannotated
TR37776|c0_g1	28	2	3.80735	1.76064e-06	3.99044e-05	unannotated
TR41710|c0_g6	85	27	1.6545	1.797e-06	4.05931e-05	unannotated
TR19490|c1_g1	23	0	5.52356	1.85063e-06	4.15973e-05	unannotated
TR27666|c1_g2	23	0	5.52356	1.85063e-06	4.15973e-05	unannotated
TR28597|c2_g1	23	0	5.52356	1.85063e-06	4.15973e-05	unannotated
TR40653|c0_g1	23	0	5.52356	1.85063e-06	4.15973e-05	unannotated
TR42379|c0_g1	23	0	5.52356	1.85063e-06	4.15973e-05	unannotated
TR33943|c0_g2	116	44	1.39855	1.85279e-06	4.16115e-05	unannotated
TR32300|c0_g1	73	21	1.79751	1.9726e-06	4.40477e-05	unannotated
TR9488|c1_g3	73	21	1.79751	1.9726e-06	4.40477e-05	unannotated
TR40579|c0_g1	47	9	2.38466	1.98736e-06	4.42501e-05	unannotated
TR42062|c0_g2	47	9	2.38466	1.98736e-06	4.42501e-05	unannotated
TR6273|c0_g1	47	9	2.38466	1.98736e-06	4.42501e-05	unannotated
TR22337|c0_g7	121	47	1.36427	2.00021e-06	4.44999e-05	unannotated
TR34840|c0_g7	88	29	1.60145	2.37877e-06	5.22593e-05	unannotated
TR39374|c1_g7	39	6	2.70044	2.5137e-06	5.48691e-05	unannotated
TR21543|c1_g2	44	8	2.45943	2.59826e-06	5.66011e-05	unannotated
TR27339|c0_g4	78	24	1.70044	2.78229e-06	6.02962e-05	unannotated
TR37586|c0_g3	66	18	1.87447	2.80802e-06	6.0757e-05	unannotated
TR11072|c0_g1	68	19	1.83954	2.85678e-06	6.17383e-05	unannotated
TR393|c0_g1	93	32	1.53916	2.90871e-06	6.27113e-05	unannotated
TR43380|c0_g1	27	2	3.75489	3.07082e-06	6.5971e-05	unannotated
TR14155|c0_g1	22	0	5.45943	3.177e-06	6.80639e-05	unannotated
TR26698|c3_g2	22	0	5.45943	3.177e-06	6.80639e-05	unannotated
TR17379|c0_g1	41	7	2.5502	3.32191e-06	7.09726e-05	unannotated
TR27666|c1_g3	30	3	3.32193	3.37128e-06	7.183e-05	unannotated
TR15757|c0_g2	59	15	1.97575	3.77832e-06	8.01886e-05	unannotated
TR25599|c0_g2	79	25	1.65992	3.89673e-06	8.24762e-05	unannotated
TR19498|c0_g1	38	6	2.66297	4.12385e-06	8.67769e-05	unannotated
TR3892|c2_g4	50	11	2.18442	4.20288e-06	8.82352e-05	unannotated
TR2738|c0_g4	67	19	1.81816	4.20749e-06	8.82637e-05	unannotated
TR41376|c0_g1	115	45	1.35364	4.25963e-06	8.9323e-05	unannotated
TR13824|c0_g1	23	1	4.52356	4.30528e-06	9.00028e-05	unannotated
TR20007|c0_g6	23	1	4.52356	4.30528e-06	9.00028e-05	unannotated
TR23546|c0_g1	23	1	4.52356	4.30528e-06	9.00028e-05	unannotated
TR32699|c0_g1	23	1	4.52356	4.30528e-06	9.00028e-05	unannotated
TR31113|c1_g1	52	12	2.11548	4.66329e-06	9.7151e-05	unannotated
TR2790|c5_g6	171	79	1.11407	4.72476e-06	9.83939e-05	unannotated
TR31394|c0_g2	35	5	2.80735	4.91937e-06	0.000102212	unannotated
TR33361|c1_g12	84	28	1.58496	4.9575e-06	0.000102926	unannotated
TR1516|c0_g3	54	13	2.05445	5.06725e-06	0.000104964	unannotated
TR34840|c0_g2	54	13	2.05445	5.06725e-06	0.000104964	unannotated
TR33361|c1_g5	128	53	1.27208	5.19305e-06	0.000107365	unannotated
TR18282|c0_g1	26	2	3.70044	5.35412e-06	0.000110402	unannotated
TR40970|c1_g3	26	2	3.70044	5.35412e-06	0.000110402	unannotated
TR15346|c0_g5	21	0	5.39232	5.47175e-06	0.000112528	unannotated
TR28063|c1_g1	21	0	5.39232	5.47175e-06	0.000112528	unannotated
TR28710|c0_g1	21	0	5.39232	5.47175e-06	0.000112528	unannotated
TR4261|c0_g1	21	0	5.39232	5.47175e-06	0.000112528	unannotated
TR44101|c0_g1	21	0	5.39232	5.47175e-06	0.000112528	unannotated
TR10811|c0_g1	29	3	3.27302	5.78138e-06	0.000118137	unannotated
TR12892|c1_g3	29	3	3.27302	5.78138e-06	0.000118137	unannotated
TR25304|c0_g1	42	8	2.39232	6.643e-06	0.00013458	unannotated
TR19502|c0_g1	103	39	1.4011	6.74225e-06	0.000136489	unannotated
TR36885|c0_g8	51	12	2.08746	7.16276e-06	0.000144197	unannotated
TR11159|c1_g1	22	1	4.45943	7.56714e-06	0.000151497	unannotated
TR15346|c0_g7	22	1	4.45943	7.56714e-06	0.000151497	unannotated
TR462|c0_g2	22	1	4.45943	7.56714e-06	0.000151497	unannotated
TR34345|c1_g3	169	79	1.0971	7.69069e-06	0.000153237	unannotated
TR19498|c0_g4	53	13	2.02748	7.71762e-06	0.000153605	unannotated
TR42107|c0_g16	53	13	2.02748	7.71762e-06	0.000153605	unannotated
TR39486|c0_g6	118	48	1.29768	8.01059e-06	0.000158681	unannotated
TR233|c0_g1	34	5	2.76553	8.15553e-06	0.000161259	unannotated
TR31089|c0_g1	34	5	2.76553	8.15553e-06	0.000161259	unannotated
TR22322|c0_g4	197	97	1.02214	8.18055e-06	0.000161695	unannotated
TR42854|c0_g1	97	36	1.42999	8.35741e-06	0.000164831	unannotated
TR41710|c0_g7	61	17	1.84327	8.95692e-06	0.000175573	unannotated
TR11189|c0_g5	67	20	1.74416	8.97981e-06	0.000175943	unannotated
TR7220|c0_g1	195	96	1.02237	9.04444e-06	0.000176779	unannotated
TR21660|c0_g1	25	2	3.64386	9.33082e-06	0.000182049	unannotated
TR27409|c1_g1	25	2	3.64386	9.33082e-06	0.000182049	unannotated
TR27188|c0_g1	20	0	5.32193	9.45569e-06	0.000184099	unannotated
TR28056|c3_g2	20	0	5.32193	9.45569e-06	0.000184099	unannotated
TR20007|c1_g7	28	3	3.22239	9.89908e-06	0.000191897	unannotated
TR32875|c1_g2	28	3	3.22239	9.89908e-06	0.000191897	unannotated
TR20263|c1_g5	129	55	1.22987	9.96436e-06	0.000192751	unannotated
TR1407|c1_g3	41	8	2.35755	1.0573e-05	0.000203296	unannotated
TR33372|c1_g7	158	73	1.11396	1.08881e-05	0.000209058	unannotated
TR15346|c0_g11	43	9	2.25634	1.23874e-05	0.000235599	unannotated
TR36685|c0_g2	43	9	2.25634	1.23874e-05	0.000235599	unannotated
[truncated: 978 more rows]

## Sheet: Y1_vs_Y3-down
gene	Y1	Y3	log2(FoldChange)	P-value	Q-value(Benjamini et al. 1995)	KEGG annotation
TR36585|c0_g1	39	4	3.2854	1.17417e-07	2.94967e-06	map00010:Glycolysis / Gluconeogenesis;map00020:Citrate cycle (TCA cycle);map00620:Pyruvate metabolism;map00710:Carbon fixation in photosynthetic organisms;map01100:Metabolic pathways;map01110:Biosynthesis of secondary metabolites;map01120:Microbial metabolism in diverse environments
TR38654|c0_g1	73	5	3.8679	6.107e-15	2.80203e-13	map00010:Glycolysis / Gluconeogenesis;map00030:Pentose phosphate pathway;map00051:Fructose and mannose metabolism;map00052:Galactose metabolism;map00680:Methane metabolism;map01100:Metabolic pathways;map01110:Biosynthesis of secondary metabolites;map01120:Microbial metabolism in diverse environments
TR27580|c1_g1	148	44	1.75002	2.16695e-11	8.00278e-10	map00010:Glycolysis / Gluconeogenesis;map00030:Pentose phosphate pathway;map00051:Fructose and mannose metabolism;map00052:Galactose metabolism;map00680:Methane metabolism;map01100:Metabolic pathways;map01110:Biosynthesis of secondary metabolites;map01120:Microbial metabolism in diverse environments
TR2871|c0_g1	45	3	3.90689	7.77756e-10	2.48051e-08	map00010:Glycolysis / Gluconeogenesis;map00030:Pentose phosphate pathway;map00051:Fructose and mannose metabolism;map00052:Galactose metabolism;map00680:Methane metabolism;map01100:Metabolic pathways;map01110:Biosynthesis of secondary metabolites;map01120:Microbial metabolism in diverse environments
TR27580|c0_g1	61	22	1.47131	0.000231225	0.00297894	map00010:Glycolysis / Gluconeogenesis;map00030:Pentose phosphate pathway;map00051:Fructose and mannose metabolism;map00052:Galactose metabolism;map00680:Methane metabolism;map01100:Metabolic pathways;map01110:Biosynthesis of secondary metabolites;map01120:Microbial metabolism in diverse environments
TR9627|c0_g6	72	36	1	0.00714575	0.0473025	map00010:Glycolysis / Gluconeogenesis;map00051:Fructose and mannose metabolism;map00562:Inositol phosphate metabolism;map00710:Carbon fixation in photosynthetic organisms;map01100:Metabolic pathways;map01110:Biosynthesis of secondary metabolites;map01120:Microbial metabolism in diverse environments
TR22332|c0_g10	274	89	1.6223	1.47665e-17	7.65501e-16	map00010:Glycolysis / Gluconeogenesis;map00071:Fatty acid metabolism;map00350:Tyrosine metabolism;map00625:Chloroalkane and chloroalkene degradation;map00626:Naphthalene degradation;map00680:Methane metabolism;map00830:Retinol metabolism;map00980:Metabolism of xenobiotics by cytochrome P450;map00982:Drug metabolism - cytochrome P450;map01100:Metabolic pathways;map01110:Biosynthesis of secondary m…
TR10086|c1_g10	162	63	1.36257	2.42816e-08	6.66478e-07	map00010:Glycolysis / Gluconeogenesis;map00071:Fatty acid metabolism;map00350:Tyrosine metabolism;map00625:Chloroalkane and chloroalkene degradation;map00626:Naphthalene degradation;map00680:Methane metabolism;map00830:Retinol metabolism;map00980:Metabolism of xenobiotics by cytochrome P450;map00982:Drug metabolism - cytochrome P450;map01100:Metabolic pathways;map01110:Biosynthesis of secondary m…
TR10086|c1_g4	1093	280	1.96479	4.58348e-89	7.55545e-87	map00010:Glycolysis / Gluconeogenesis;map00071:Fatty acid metabolism;map00350:Tyrosine metabolism;map00625:Chloroalkane and chloroalkene degradation;map00626:Naphthalene degradation;map00680:Methane metabolism;map00830:Retinol metabolism;map00980:Metabolism of xenobiotics by cytochrome P450;map00982:Drug metabolism - cytochrome P450;map01100:Metabolic pathways;map01110:Biosynthesis of secondary m…
TR10086|c1_g2	224	20	3.48543	5.09748e-39	4.83259e-37	map00010:Glycolysis / Gluconeogenesis;map00071:Fatty acid metabolism;map00350:Tyrosine metabolism;map00625:Chloroalkane and chloroalkene degradation;map00626:Naphthalene degradation;map00680:Methane metabolism;map00830:Retinol metabolism;map00980:Metabolism of xenobiotics by cytochrome P450;map00982:Drug metabolism - cytochrome P450;map01100:Metabolic pathways;map01110:Biosynthesis of secondary m…
TR2897|c1_g11	295	21	3.81225	8.10293e-55	9.68447e-53	map00010:Glycolysis / Gluconeogenesis;map00071:Fatty acid metabolism;map00350:Tyrosine metabolism;map00830:Retinol metabolism;map00980:Metabolism of xenobiotics by cytochrome P450;map00982:Drug metabolism - cytochrome P450;map01100:Metabolic pathways;map05204:Chemical carcinogenesis
TR10086|c1_g9	304	94	1.69334	1.08596e-20	6.45671e-19	map00010:Glycolysis / Gluconeogenesis;map00071:Fatty acid metabolism;map00350:Tyrosine metabolism;map00830:Retinol metabolism;map00980:Metabolism of xenobiotics by cytochrome P450;map00982:Drug metabolism - cytochrome P450;map01100:Metabolic pathways;map05204:Chemical carcinogenesis
TR10086|c1_g11	1769	366	2.27302	9.7954e-178	2.5893e-175	map00010:Glycolysis / Gluconeogenesis;map00071:Fatty acid metabolism;map00625:Chloroalkane and chloroalkene degradation;map00626:Naphthalene degradation;map00680:Methane metabolism;map00830:Retinol metabolism;map00980:Metabolism of xenobiotics by cytochrome P450;map00982:Drug metabolism - cytochrome P450;map01110:Biosynthesis of secondary metabolites;map05204:Chemical carcinogenesis;map00350:Tyro…
TR2897|c1_g7	342	22	3.95842	4.30222e-65	5.72492e-63	map00010:Glycolysis / Gluconeogenesis;map00071:Fatty acid metabolism;map00625:Chloroalkane and chloroalkene degradation;map00626:Naphthalene degradation;map00680:Methane metabolism;map00830:Retinol metabolism;map00980:Metabolism of xenobiotics by cytochrome P450;map00982:Drug metabolism - cytochrome P450;map01110:Biosynthesis of secondary metabolites;map05204:Chemical carcinogenesis;map00350:Tyro…
TR2897|c1_g10	80	6	3.73697	8.02786e-16	3.84888e-14	map00010:Glycolysis / Gluconeogenesis;map00071:Fatty acid metabolism;map00625:Chloroalkane and chloroalkene degradation;map00626:Naphthalene degradation;map00680:Methane metabolism;map00830:Retinol metabolism;map00980:Metabolism of xenobiotics by cytochrome P450;map00982:Drug metabolism - cytochrome P450;map01110:Biosynthesis of secondary metabolites;map05204:Chemical carcinogenesis;map00350:Tyro…
TR27942|c0_g1	35	5	2.80735	4.25929e-06	8.24371e-05	map00010:Glycolysis / Gluconeogenesis;map00270:Cysteine and methionine metabolism;map00620:Pyruvate metabolism;map00640:Propanoate metabolism;map01100:Metabolic pathways;map01110:Biosynthesis of secondary metabolites;map01120:Microbial metabolism in diverse environments;map05110:Vibrio cholerae infection;map05146:Amoebiasis;map05144:Malaria;map04970:Salivary secretion;map04510:Focal adhesion;map0…
TR16237|c0_g1	21	4	2.39232	0.00132456	0.0128352	map00010:Glycolysis / Gluconeogenesis;map00270:Cysteine and methionine metabolism;map00620:Pyruvate metabolism;map00640:Propanoate metabolism;map01100:Metabolic pathways;map01110:Biosynthesis of secondary metabolites;map01120:Microbial metabolism in diverse environments;map05110:Vibrio cholerae infection;map05146:Amoebiasis;map05144:Malaria;map04970:Salivary secretion;map04510:Focal adhesion;map0…
TR33372|c1_g6	162	52	1.63941	3.61401e-11	1.30673e-09	map00010:Glycolysis / Gluconeogenesis;map00380:Tryptophan metabolism;map00360:Phenylalanine metabolism;map00290:Valine, leucine and isoleucine biosynthesis;map00650:Butanoate metabolism;map00660:C5-Branched dibasic acid metabolism;map00770:Pantothenate and CoA biosynthesis;map01110:Biosynthesis of secondary metabolites;map00330:Arginine and proline metabolism;map01100:Metabolic pathways
TR39032|c0_g1	419	75	2.48199	5.84942e-49	6.44023e-47	map00010:Glycolysis / Gluconeogenesis;map00380:Tryptophan metabolism;map00360:Phenylalanine metabolism;map00620:Pyruvate metabolism;map00290:Valine, leucine and isoleucine biosynthesis;map00650:Butanoate metabolism;map00660:C5-Branched dibasic acid metabolism;map00770:Pantothenate and CoA biosynthesis;map01100:Metabolic pathways;map01110:Biosynthesis of secondary metabolites
TR29107|c1_g10	280	137	1.03125	3.99894e-08	1.06733e-06	map00010:Glycolysis / Gluconeogenesis;map00680:Methane metabolism;map01100:Metabolic pathways;map01110:Biosynthesis of secondary metabolites;map01120:Microbial metabolism in diverse environments;map03018:RNA degradation;map04066:HIF-1 signaling pathway
TR7959|c0_g2	753	364	1.04871	4.55775e-20	2.63252e-18	map00010:Glycolysis / Gluconeogenesis;map00710:Carbon fixation in photosynthetic organisms;map01100:Metabolic pathways;map01110:Biosynthesis of secondary metabolites;map01120:Microbial metabolism in diverse environments
TR38908|c0_g3	125	61	1.03505	0.000229879	0.00297138	map00010:Glycolysis / Gluconeogenesis;map00710:Carbon fixation in photosynthetic organisms;map01100:Metabolic pathways;map01110:Biosynthesis of secondary metabolites;map01120:Microbial metabolism in diverse environments
TR17569|c0_g2	686	195	1.81473	5.99161e-50	6.80093e-48	map00010:Glycolysis / Gluconeogenesis;map00710:Carbon fixation in photosynthetic organisms;map01110:Biosynthesis of secondary metabolites;map01120:Microbial metabolism in diverse environments;map04066:HIF-1 signaling pathway;map05010:Alzheimer's disease;map00750:Vitamin B6 metabolism;map01100:Metabolic pathways
TR27339|c0_g2	476	103	2.20832	3.02027e-47	3.22254e-45	map00010:Glycolysis / Gluconeogenesis;map00710:Carbon fixation in photosynthetic organisms;map01110:Biosynthesis of secondary metabolites;map01120:Microbial metabolism in diverse environments;map04066:HIF-1 signaling pathway;map05010:Alzheimer's disease;map00750:Vitamin B6 metabolism;map01100:Metabolic pathways
TR36115|c1_g1	497	113	2.13692	5.45887e-47	5.79286e-45	map00010:Glycolysis / Gluconeogenesis;map00710:Carbon fixation in photosynthetic organisms;map01110:Biosynthesis of secondary metabolites;map01120:Microbial metabolism in diverse environments;map04066:HIF-1 signaling pathway;map05010:Alzheimer's disease;map00750:Vitamin B6 metabolism;map01100:Metabolic pathways
TR10401|c0_g2	649	224	1.53472	8.68118e-36	7.7188e-34	map00010:Glycolysis / Gluconeogenesis;map00710:Carbon fixation in photosynthetic organisms;map01110:Biosynthesis of secondary metabolites;map01120:Microbial metabolism in diverse environments;map04066:HIF-1 signaling pathway;map05010:Alzheimer's disease;map00750:Vitamin B6 metabolism;map01100:Metabolic pathways
TR10401|c0_g1	190	41	2.2123	6.65393e-20	3.81696e-18	map00010:Glycolysis / Gluconeogenesis;map00710:Carbon fixation in photosynthetic organisms;map01110:Biosynthesis of secondary metabolites;map01120:Microbial metabolism in diverse environments;map04066:HIF-1 signaling pathway;map05010:Alzheimer's disease;map00750:Vitamin B6 metabolism;map01100:Metabolic pathways
TR17569|c0_g1	173	37	2.22517	2.09469e-18	1.13713e-16	map00010:Glycolysis / Gluconeogenesis;map00710:Carbon fixation in photosynthetic organisms;map01110:Biosynthesis of secondary metabolites;map01120:Microbial metabolism in diverse environments;map04066:HIF-1 signaling pathway;map05010:Alzheimer's disease;map00750:Vitamin B6 metabolism;map01100:Metabolic pathways
TR20208|c0_g4	126	44	1.51785	5.12867e-08	1.34722e-06	map00010:Glycolysis / Gluconeogenesis;map01100:Metabolic pathways;map01110:Biosynthesis of secondary metabolites
TR33372|c1_g1	100	33	1.59946	3.62041e-07	8.38429e-06	map00010:Glycolysis / Gluconeogenesis;map01100:Metabolic pathways;map01110:Biosynthesis of secondary metabolites
TR30698|c0_g1	787	146	2.4304	7.30461e-88	1.19404e-85	map00010:Glycolysis / Gluconeogenesis;map01110:Biosynthesis of secondary metabolites;map00380:Tryptophan metabolism;map00360:Phenylalanine metabolism;map00620:Pyruvate metabolism;map00330:Arginine and proline metabolism;map01100:Metabolic pathways
TR20208|c0_g3	373	118	1.66039	3.09436e-24	2.09202e-22	map00010:Glycolysis / Gluconeogenesis;map01110:Biosynthesis of secondary metabolites;map00380:Tryptophan metabolism;map00360:Phenylalanine metabolism;map00620:Pyruvate metabolism;map00330:Arginine and proline metabolism;map01100:Metabolic pathways
TR18455|c0_g1	40	14	1.51457	0.00219267	0.0190349	map00020:Citrate cycle (TCA cycle);map01110:Biosynthesis of secondary metabolites;map00720:Carbon fixation pathways in prokaryotes;map01100:Metabolic pathways;map01120:Microbial metabolism in diverse environments
TR2318|c0_g2	204	100	1.02857	2.96494e-06	5.89007e-05	map00030:Pentose phosphate pathway;map00480:Glutathione metabolism;map01100:Metabolic pathways;map01110:Biosynthesis of secondary metabolites;map01120:Microbial metabolism in diverse environments
TR36054|c0_g2	45	12	1.90689	7.38517e-05	0.00109857	map00030:Pentose phosphate pathway;map00480:Glutathione metabolism;map01100:Metabolic pathways;map01110:Biosynthesis of secondary metabolites;map01120:Microbial metabolism in diverse environments
TR2318|c0_g1	48	14	1.77761	0.000111954	0.00159191	map00030:Pentose phosphate pathway;map00480:Glutathione metabolism;map01100:Metabolic pathways;map01110:Biosynthesis of secondary metabolites;map01120:Microbial metabolism in diverse environments
TR2318|c0_g4	41	15	1.45066	0.00289052	0.0238755	map00030:Pentose phosphate pathway;map00480:Glutathione metabolism;map01100:Metabolic pathways;map01110:Biosynthesis of secondary metabolites;map01120:Microbial metabolism in diverse environments
TR2318|c0_g3	57	26	1.13245	0.00609641	0.0429791	map00030:Pentose phosphate pathway;map00480:Glutathione metabolism;map01100:Metabolic pathways;map01110:Biosynthesis of secondary metabolites;map01120:Microbial metabolism in diverse environments
TR36054|c0_g5	145	66	1.13551	1.15015e-05	0.000205338	map00030:Pentose phosphate pathway;map00480:Glutathione metabolism;map01110:Biosynthesis of secondary metabolites;map01120:Microbial metabolism in diverse environments;map00280:Valine, leucine and isoleucine degradation;map01100:Metabolic pathways
TR4836|c0_g1	19	1	4.24793	3.8544e-05	0.000613978	map00030:Pentose phosphate pathway;map01100:Metabolic pathways;map01120:Microbial metabolism in diverse environments;map00524:Butirosin and neomycin biosynthesis;map01110:Biosynthesis of secondary metabolites;map05110:Vibrio cholerae infection;map05146:Amoebiasis;map04970:Salivary secretion;map04510:Focal adhesion;map04666:Fc gamma R-mediated phagocytosis;map04670:Leukocyte transendothelial migra…
TR43997|c0_g9	10	1	3.32193	0.00698755	0.0464019	map00040:Pentose and glucuronate interconversions;map00051:Fructose and mannose metabolism;map01100:Metabolic pathways
TR7971|c0_g5	335	24	3.80305	6.91102e-62	8.91346e-60	map00040:Pentose and glucuronate interconversions;map00500:Starch and sucrose metabolism;map01100:Metabolic pathways
TR44028|c3_g3	144	11	3.71049	4.61702e-27	3.37834e-25	map00040:Pentose and glucuronate interconversions;map00500:Starch and sucrose metabolism;map01100:Metabolic pathways
TR44028|c2_g1	21	4	2.39232	0.00132456	0.0128352	map00040:Pentose and glucuronate interconversions;map00500:Starch and sucrose metabolism;map01100:Metabolic pathways
TR16988|c0_g1	53	23	1.20436	0.00479623	0.0352617	map00040:Pentose and glucuronate interconversions;map00500:Starch and sucrose metabolism;map01100:Metabolic pathways
TR37583|c0_g1	152	14	3.44057	1.03759e-26	7.50793e-25	map00040:Pentose and glucuronate interconversions;map00900:Terpenoid backbone biosynthesis;map00981:Insect hormone biosynthesis;map01110:Biosynthesis of secondary metabolites;map00051:Fructose and mannose metabolism;map00072:Synthesis and degradation of ketone bodies;map00650:Butanoate metabolism;map00623:Toluene degradation;map01100:Metabolic pathways;map01120:Microbial metabolism in diverse env…
TR37788|c0_g1	35	5	2.80735	4.25929e-06	8.24371e-05	map00051:Fructose and mannose metabolism;map00500:Starch and sucrose metabolism;map00520:Amino sugar and nucleotide sugar metabolism;map00521:Streptomycin biosynthesis;map00523:Polyketide sugar unit biosynthesis;map01100:Metabolic pathways;map01110:Biosynthesis of secondary metabolites;map00540:Lipopolysaccharide biosynthesis
TR21543|c1_g5	199	47	2.08204	4.20494e-19	2.33453e-17	map00051:Fructose and mannose metabolism;map00520:Amino sugar and nucleotide sugar metabolism;map01100:Metabolic pathways;map01110:Biosynthesis of secondary metabolites
TR21543|c1_g4	129	19	2.7633	2.26061e-18	1.22493e-16	map00051:Fructose and mannose metabolism;map00520:Amino sugar and nucleotide sugar metabolism;map01100:Metabolic pathways;map01110:Biosynthesis of secondary metabolites
TR21543|c1_g6	107	18	2.57154	2.77339e-14	1.22249e-12	map00051:Fructose and mannose metabolism;map00520:Amino sugar and nucleotide sugar metabolism;map01100:Metabolic pathways;map01110:Biosynthesis of secondary metabolites
TR3883|c0_g2	88	24	1.87447	4.60339e-08	1.21467e-06	map00051:Fructose and mannose metabolism;map00520:Amino sugar and nucleotide sugar metabolism;map01100:Metabolic pathways;map01110:Biosynthesis of secondary metabolites
TR21543|c1_g1	57	6	3.24793	1.92827e-10	6.52958e-09	map00051:Fructose and mannose metabolism;map00520:Amino sugar and nucleotide sugar metabolism;map01100:Metabolic pathways;map01110:Biosynthesis of secondary metabolites;map04622:RIG-I-like receptor signaling pathway
TR34588|c0_g1	60	6	3.32193	3.91229e-11	1.40678e-09	map00051:Fructose and mannose metabolism;map00521:Streptomycin biosynthesis;map00523:Polyketide sugar unit biosynthesis;map00520:Amino sugar and nucleotide sugar metabolism;map01100:Metabolic pathways;map01110:Biosynthesis of secondary metabolites
TR3883|c0_g1	207	39	2.40808	4.2341e-24	2.84292e-22	map00051:Fructose and mannose metabolism;map00521:Streptomycin biosynthesis;map00523:Polyketide sugar unit biosynthesis;map00540:Lipopolysaccharide biosynthesis;map00500:Starch and sucrose metabolism;map00520:Amino sugar and nucleotide sugar metabolism;map01100:Metabolic pathways;map01110:Biosynthesis of secondary metabolites
TR33920|c0_g1	11	1	3.45943	0.00390896	0.0299115	map00052:Galactose metabolism
TR41970|c0_g1	36	4	3.16993	5.84898e-07	1.31459e-05	map00052:Galactose metabolism;map00500:Starch and sucrose metabolism;map01100:Metabolic pathways
TR27363|c1_g1	30	4	2.90689	1.38556e-05	0.000243807	map00052:Galactose metabolism;map00500:Starch and sucrose metabolism;map01100:Metabolic pathways
TR23203|c0_g1	18	0	5.16993	2.6849e-05	0.000441342	map00052:Galactose metabolism;map00500:Starch and sucrose metabolism;map01100:Metabolic pathways
TR5533|c0_g1	17	1	4.08746	0.000121438	0.00171472	map00052:Galactose metabolism;map00500:Starch and sucrose metabolism;map01100:Metabolic pathways;map05110:Vibrio cholerae infection;map05146:Amoebiasis
TR22302|c3_g1	32	6	2.41504	6.62952e-05	0.00099729	map00052:Galactose metabolism;map01100:Metabolic pathways;map00500:Starch and sucrose metabolism
TR22946|c0_g1	14	1	3.80735	0.00068598	0.00750618	map00052:Galactose metabolism;map01100:Metabolic pathways;map00500:Starch and sucrose metabolism;map00051:Fructose and mannose metabolism
TR19603|c0_g1	79	18	2.13386	9.85146e-09	2.81734e-07	map00052:Galactose metabolism;map01110:Biosynthesis of secondary metabolites;map00523:Polyketide sugar unit biosynthesis;map00500:Starch and sucrose metabolism;map00520:Amino sugar and nucleotide sugar metabolism;map01100:Metabolic pathways
TR30679|c0_g1	55	10	2.45943	1.18779e-07	2.98134e-06	map00052:Galactose metabolism;map01110:Biosynthesis of secondary metabolites;map00523:Polyketide sugar unit biosynthesis;map00500:Starch and sucrose metabolism;map00520:Amino sugar and nucleotide sugar metabolism;map01100:Metabolic pathways
TR6458|c2_g1	122	43	1.50447	1.05964e-07	2.68611e-06	map00053:Ascorbate and aldarate metabolism;map00480:Glutathione metabolism
TR6458|c1_g1	67	22	1.60666	2.89829e-05	0.000472843	map00053:Ascorbate and aldarate metabolism;map00480:Glutathione metabolism
TR3987|c2_g1	14	1	3.80735	0.00068598	0.00750618	map00053:Ascorbate and aldarate metabolism;map00480:Glutathione metabolism
TR23023|c0_g1	18	3	2.58496	0.00174081	0.015982	map00053:Ascorbate and aldarate metabolism;map00480:Glutathione metabolism
TR23963|c0_g2	12	1	3.58496	0.00218714	0.0190203	map00053:Ascorbate and aldarate metabolism;map00480:Glutathione metabolism
TR3987|c1_g1	12	1	3.58496	0.00218714	0.0190203	map00053:Ascorbate and aldarate metabolism;map00480:Glutathione metabolism
TR11991|c1_g1	10	0	4.32193	0.00267892	0.0223085	map00053:Ascorbate and aldarate metabolism;map00480:Glutathione metabolism
TR1492|c0_g1	17	3	2.5025	0.00289557	0.0238755	map00053:Ascorbate and aldarate metabolism;map00480:Glutathione metabolism
TR222|c0_g4	27	8	1.75489	0.00415701	0.0312753	map00053:Ascorbate and aldarate metabolism;map00480:Glutathione metabolism
TR4522|c0_g1	13	2	2.70044	0.0062131	0.0433281	map00053:Ascorbate and aldarate metabolism;map00480:Glutathione metabolism
TR8666|c0_g1	10	1	3.32193	0.00698755	0.0464019	map00053:Ascorbate and aldarate metabolism;map00480:Glutathione metabolism
TR11991|c0_g1	53	12	2.14296	2.4649e-06	4.97587e-05	map00053:Ascorbate and aldarate metabolism;map00480:Glutathione metabolism;map04142:Lysosome;map05110:Vibrio cholerae infection;map05146:Amoebiasis
TR11991|c1_g2	25	6	2.05889	0.00169769	0.0156595	map00053:Ascorbate and aldarate metabolism;map00480:Glutathione metabolism;map04142:Lysosome;map05110:Vibrio cholerae infection;map05146:Amoebiasis
TR32455|c0_g1	17	2	3.08746	0.000711986	0.00772735	map00053:Ascorbate and aldarate metabolism;map00480:Glutathione metabolism;map05110:Vibrio cholerae infection;map05146:Amoebiasis
TR19688|c0_g1	231	29	2.99377	1.38165e-34	1.20119e-32	map00053:Ascorbate and aldarate metabolism;map00520:Amino sugar and nucleotide sugar metabolism;map01100:Metabolic pathways;map01110:Biosynthesis of secondary metabolites
TR19683|c0_g4	167	24	2.79874	1.17388e-23	7.79268e-22	map00053:Ascorbate and aldarate metabolism;map00520:Amino sugar and nucleotide sugar metabolism;map01100:Metabolic pathways;map01110:Biosynthesis of secondary metabolites
TR19683|c0_g2	68	11	2.62803	7.68299e-10	2.45301e-08	map00053:Ascorbate and aldarate metabolism;map00520:Amino sugar and nucleotide sugar metabolism;map01100:Metabolic pathways;map01110:Biosynthesis of secondary metabolites
TR19683|c0_g3	36	10	1.848	0.00054926	0.0062466	map00053:Ascorbate and aldarate metabolism;map00520:Amino sugar and nucleotide sugar metabolism;map01100:Metabolic pathways;map01110:Biosynthesis of secondary metabolites
TR33392|c2_g1	24	0	5.58496	1.00332e-06	2.17103e-05	map00053:Ascorbate and aldarate metabolism;map01100:Metabolic pathways
TR33392|c2_g6	27	2	3.75489	2.75685e-06	5.52531e-05	map00053:Ascorbate and aldarate metabolism;map01100:Metabolic pathways
TR33392|c1_g1	21	0	5.39232	5.11138e-06	9.69154e-05	map00053:Ascorbate and aldarate metabolism;map01100:Metabolic pathways
TR33392|c2_g4	16	0	5	8.26641e-05	0.00121457	map00053:Ascorbate and aldarate metabolism;map01100:Metabolic pathways
TR33392|c1_g2	13	0	4.70044	0.000460748	0.00534988	map00053:Ascorbate and aldarate metabolism;map01100:Metabolic pathways
TR28527|c1_g1	13	2	2.70044	0.0062131	0.0433281	map00053:Ascorbate and aldarate metabolism;map01100:Metabolic pathways
TR34424|c0_g1	47	10	2.23266	4.80889e-06	9.21904e-05	map00053:Ascorbate and aldarate metabolism;map01100:Metabolic pathways;map00860:Porphyrin and chlorophyll metabolism;map00910:Nitrogen metabolism;map01120:Microbial metabolism in diverse environments
TR19681|c0_g1	21	4	2.39232	0.00132456	0.0128352	map00053:Ascorbate and aldarate metabolism;map01100:Metabolic pathways;map00860:Porphyrin and chlorophyll metabolism;map00910:Nitrogen metabolism;map01120:Microbial metabolism in diverse environments;map05110:Vibrio cholerae infection;map05146:Amoebiasis
TR18754|c0_g3	268	65	2.04372	1.64961e-24	1.12695e-22	map00053:Ascorbate and aldarate metabolism;map01100:Metabolic pathways;map01110:Biosynthesis of secondary metabolites
TR10004|c0_g2	200	40	2.32193	2.92585e-22	1.8522e-20	map00053:Ascorbate and aldarate metabolism;map01100:Metabolic pathways;map01110:Biosynthesis of secondary metabolites
TR10004|c0_g5	104	34	1.61298	1.71639e-07	4.18634e-06	map00053:Ascorbate and aldarate metabolism;map01100:Metabolic pathways;map01110:Biosynthesis of secondary metabolites
TR10004|c0_g4	38	10	1.926	0.000241035	0.00308972	map00053:Ascorbate and aldarate metabolism;map01100:Metabolic pathways;map01110:Biosynthesis of secondary metabolites
TR18754|c0_g2	31	7	2.14684	0.000308772	0.00381228	map00053:Ascorbate and aldarate metabolism;map01100:Metabolic pathways;map01110:Biosynthesis of secondary metabolites
TR39841|c0_g1	21	5	2.07039	0.00386597	0.029855	map00053:Ascorbate and aldarate metabolism;map01100:Metabolic pathways;map01110:Biosynthesis of secondary metabolites
TR18754|c0_g5	20	5	2	0.00605851	0.0427428	map00053:Ascorbate and aldarate metabolism;map01100:Metabolic pathways;map01110:Biosynthesis of secondary metabolites
TR26010|c0_g1	108	8	3.75489	6.83039e-21	4.08594e-19	map00053:Ascorbate and aldarate metabolism;map01100:Metabolic pathways;map05110:Vibrio cholerae infection;map05146:Amoebiasis;map00860:Porphyrin and chlorophyll metabolism
TR10005|c0_g1	52	2	4.70044	2.46632e-12	9.77261e-11	map00053:Ascorbate and aldarate metabolism;map01100:Metabolic pathways;map05110:Vibrio cholerae infection;map05146:Amoebiasis;map00860:Porphyrin and chlorophyll metabolism
TR19683|c0_g1	425	72	2.56139	1.11344e-51	1.29131e-49	map00053:Ascorbate and aldarate metabolism;map01110:Biosynthesis of secondary metabolites;map00523:Polyketide sugar unit biosynthesis;map00051:Fructose and mannose metabolism;map00500:Starch and sucrose metabolism;map00520:Amino sugar and nucleotide sugar metabolism;map01100:Metabolic pathways
TR19688|c0_g2	280	48	2.54432	2.36043e-34	2.03703e-32	map00053:Ascorbate and aldarate metabolism;map01110:Biosynthesis of secondary metabolites;map00523:Polyketide sugar unit biosynthesis;map00051:Fructose and mannose metabolism;map00500:Starch and sucrose metabolism;map00520:Amino sugar and nucleotide sugar metabolism;map01100:Metabolic pathways
TR723|c0_g3	491	81	2.59973	1.496e-60	1.89612e-58	map00061:Fatty acid biosynthesis;map01040:Biosynthesis of unsaturated fatty acids
TR19845|c0_g1	147	9	4.02975	2.47719e-29	1.90774e-27	map00061:Fatty acid biosynthesis;map01040:Biosynthesis of unsaturated fatty acids
TR30721|c0_g4	268	61	2.13535	4.30481e-26	3.05837e-24	map00061:Fatty acid biosynthesis;map01040:Biosynthesis of unsaturated fatty acids
TR14867|c0_g1	130	16	3.02237	2.22681e-20	1.30677e-18	map00061:Fatty acid biosynthesis;map01040:Biosynthesis of unsaturated fatty acids
TR30721|c0_g6	234	72	1.70044	2.1595e-16	1.06314e-14	map00061:Fatty acid biosynthesis;map01040:Biosynthesis of unsaturated fatty acids
TR30721|c0_g3	116	31	1.90378	2.08051e-10	7.02481e-09	map00061:Fatty acid biosynthesis;map01040:Biosynthesis of unsaturated fatty acids
TR723|c0_g2	116	31	1.90378	2.08051e-10	7.02481e-09	map00061:Fatty acid biosynthesis;map01040:Biosynthesis of unsaturated fatty acids
TR30721|c0_g8	60	10	2.58496	1.08537e-08	3.0934e-07	map00061:Fatty acid biosynthesis;map01040:Biosynthesis of unsaturated fatty acids
TR13635|c1_g3	11	1	3.45943	0.00390896	0.0299115	map00062:Fatty acid elongation;map00061:Fatty acid biosynthesis;map01100:Metabolic pathways;map01058:Acridone alkaloid biosynthesis;map00945:Stilbenoid, diarylheptanoid and gingerol biosynthesis;map01110:Biosynthesis of secondary metabolites
TR13635|c1_g5	22	4	2.45943	0.00081082	0.00862685	map00062:Fatty acid elongation;map01055:Biosynthesis of vancomycin group antibiotics;map00945:Stilbenoid, diarylheptanoid and gingerol biosynthesis;map00941:Flavonoid biosynthesis;map01100:Metabolic pathways;map01110:Biosynthesis of secondary metabolites;map04712:Circadian rhythm - plant
TR4345|c0_g2	59	26	1.1822	0.0035098	0.0277658	map00062:Fatty acid elongation;map01058:Acridone alkaloid biosynthesis;map00945:Stilbenoid, diarylheptanoid and gingerol biosynthesis;map01055:Biosynthesis of vancomycin group antibiotics;map00941:Flavonoid biosynthesis;map01100:Metabolic pathways;map01110:Biosynthesis of secondary metabolites;map04712:Circadian rhythm - plant
TR11531|c0_g8	58	20	1.53605	0.000187001	0.00248109	map00062:Fatty acid elongation;map01058:Acridone alkaloid biosynthesis;map01055:Biosynthesis of vancomycin group antibiotics;map00945:Stilbenoid, diarylheptanoid and gingerol biosynthesis;map00941:Flavonoid biosynthesis;map01100:Metabolic pathways;map01110:Biosynthesis of secondary metabolites;map04712:Circadian rhythm - plant
TR6477|c1_g2	15	2	2.90689	0.00211791	0.0187037	map00062:Fatty acid elongation;map01058:Acridone alkaloid biosynthesis;map01055:Biosynthesis of vancomycin group antibiotics;map00945:Stilbenoid, diarylheptanoid and gingerol biosynthesis;map01110:Biosynthesis of secondary metabolites
TR12634|c0_g1	22	0	5.45943	2.96094e-06	5.88411e-05	map00062:Fatty acid elongation;map01110:Biosynthesis of secondary metabolites
TR30470|c0_g1	12	1	3.58496	0.00218714	0.0190203	map00062:Fatty acid elongation;map01110:Biosynthesis of secondary metabolites
TR11531|c0_g1	40	15	1.41504	0.00404978	0.0306809	map00062:Fatty acid elongation;map01110:Biosynthesis of secondary metabolites
TR13635|c0_g1	10	1	3.32193	0.00698755	0.0464019	map00062:Fatty acid elongation;map01110:Biosynthesis of secondary metabolites
TR11531|c0_g14	34	11	1.62803	0.00258049	0.0219054	map00062:Fatty acid elongation;map01110:Biosynthesis of secondary metabolites;map04520:Adherens junction;map04666:Fc gamma R-mediated phagocytosis;map04810:Regulation of actin cytoskeleton;map05100:Bacterial invasion of epithelial cells;map05131:Shigellosis;map05132:Salmonella infection;map05110:Vibrio cholerae infection;map05146:Amoebiasis;map03013:RNA transport;map04011:MAPK signaling pathway -…
TR4345|c0_g4	22	6	1.87447	0.00627647	0.0436662	map00062:Fatty acid elongation;map01110:Biosynthesis of secondary metabolites;map04970:Salivary secretion;map04011:MAPK signaling pathway - yeast;map05110:Vibrio cholerae infection;map05146:Amoebiasis;map03013:RNA transport
TR32194|c0_g1	10	1	3.32193	0.00698755	0.0464019	map00062:Fatty acid elongation;map01110:Biosynthesis of secondary metabolites;map04970:Salivary secretion;map05110:Vibrio cholerae infection;map05146:Amoebiasis
TR38428|c0_g1	11	1	3.45943	0.00390896	0.0299115	map00062:Fatty acid elongation;map01110:Biosynthesis of secondary metabolites;map05110:Vibrio cholerae infection;map05146:Amoebiasis;map04970:Salivary secretion
TR4345|c0_g11	89	38	1.22781	0.00019314	0.00255791	map00062:Fatty acid elongation;map01110:Biosynthesis of secondary metabolites;map05110:Vibrio cholerae infection;map05146:Amoebiasis;map04970:Salivary secretion;map04011:MAPK signaling pathway - yeast;map04520:Adherens junction;map04666:Fc gamma R-mediated phagocytosis;map04810:Regulation of actin cytoskeleton;map05100:Bacterial invasion of epithelial cells;map05131:Shigellosis;map05132:Salmonell…
TR6430|c0_g2	80	27	1.56704	7.89976e-06	0.000145873	map00071:Fatty acid metabolism;map00360:Phenylalanine metabolism;map04210:Apoptosis;map00361:Chlorocyclohexane and chlorobenzene degradation;map00362:Benzoate degradation;map00623:Toluene degradation;map00625:Chloroalkane and chloroalkene degradation;map01120:Microbial metabolism in diverse environments;map00190:Oxidative phosphorylation
TR34325|c1_g1	30	7	2.09954	0.00048308	0.00558706	map00071:Fatty acid metabolism;map03320:PPAR signaling pathway
TR37586|c0_g1	238	16	3.89482	2.65187e-45	2.72541e-43	map00072:Synthesis and degradation of ketone bodies;map00280:Valine, leucine and isoleucine degradation;map00650:Butanoate metabolism;map00900:Terpenoid backbone biosynthesis;map01100:Metabolic pathways;map01110:Biosynthesis of secondary metabolites
TR37624|c0_g2	198	14	3.822	1.91459e-37	1.75007e-35	map00072:Synthesis and degradation of ketone bodies;map00280:Valine, leucine and isoleucine degradation;map00650:Butanoate metabolism;map00900:Terpenoid backbone biosynthesis;map01100:Metabolic pathways;map01110:Biosynthesis of secondary metabolites
TR10062|c1_g1	201	33	2.60666	6.95375e-26	4.92244e-24	map00072:Synthesis and degradation of ketone bodies;map00310:Lysine degradation;map00380:Tryptophan metabolism;map00620:Pyruvate metabolism;map00630:Glyoxylate and dicarboxylate metabolism;map00640:Propanoate metabolism;map00650:Butanoate metabolism;map00720:Carbon fixation pathways in prokaryotes;map00900:Terpenoid backbone biosynthesis;map02020:Two-component system;map00062:Fatty acid elongatio…
TR25949|c1_g3	66	14	2.23704	5.73856e-08	1.49604e-06	map00072:Synthesis and degradation of ketone bodies;map00310:Lysine degradation;map00380:Tryptophan metabolism;map00620:Pyruvate metabolism;map00630:Glyoxylate and dicarboxylate metabolism;map00640:Propanoate metabolism;map00650:Butanoate metabolism;map00720:Carbon fixation pathways in prokaryotes;map00900:Terpenoid backbone biosynthesis;map02020:Two-component system;map00062:Fatty acid elongatio…
TR31453|c0_g2	20	4	2.32193	0.00215256	0.0189194	map00073:Cutin, suberine and wax biosynthesis
TR3868|c0_g4	68	22	1.62803	2.02527e-05	0.000343199	map00073:Cutin, suberine and wax biosynthesis;map00940:Phenylpropanoid biosynthesis;map00941:Flavonoid biosynthesis;map00945:Stilbenoid, diarylheptanoid and gingerol biosynthesis;map00960:Tropane, piperidine and pyridine alkaloid biosynthesis;map00904:Diterpenoid biosynthesis;map01100:Metabolic pathways;map01110:Biosynthesis of secondary metabolites
TR23656|c0_g3	31	10	1.63227	0.00392252	0.0300035	map00073:Cutin, suberine and wax biosynthesis;map00941:Flavonoid biosynthesis;map00944:Flavone and flavonol biosynthesis;map00950:Isoquinoline alkaloid biosynthesis;map01100:Metabolic pathways;map01110:Biosynthesis of secondary metabolites;map00943:Isoflavonoid biosynthesis
TR15112|c0_g1	13	1	3.70044	0.00122439	0.0119999	map00073:Cutin, suberine and wax biosynthesis;map01110:Biosynthesis of secondary metabolites
TR11921|c0_g1	11	0	4.45943	0.00148225	0.0140613	map00073:Cutin, suberine and wax biosynthesis;map01110:Biosynthesis of secondary metabolites
TR14686|c0_g1	22	6	1.87447	0.00627647	0.0436662	map00073:Cutin, suberine and wax biosynthesis;map01110:Biosynthesis of secondary metabolites;map00120:Primary bile acid biosynthesis;map00100:Steroid biosynthesis;map01100:Metabolic pathways
TR6453|c0_g6	9	0	4.16993	0.00486819	0.0352824	map00073:Cutin, suberine and wax biosynthesis;map05202:Transcriptional misregulation in cancer;map05110:Vibrio cholerae infection;map05146:Amoebiasis
TR23360|c0_g2	30	2	3.90689	5.14132e-07	1.1658e-05	map00100:Steroid biosynthesis;map00120:Primary bile acid biosynthesis;map00600:Sphingolipid metabolism;map01100:Metabolic pathways
TR30474|c0_g1	15	1	3.90689	0.000384713	0.00460083	map00100:Steroid biosynthesis;map00120:Primary bile acid biosynthesis;map00600:Sphingolipid metabolism;map01100:Metabolic pathways
TR24869|c0_g1	12	1	3.58496	0.00218714	0.0190203	map00100:Steroid biosynthesis;map00120:Primary bile acid biosynthesis;map00600:Sphingolipid metabolism;map01100:Metabolic pathways
TR17714|c0_g1	828	44	4.23406	2.9846e-162	7.2674e-160	map00100:Steroid biosynthesis;map00130:Ubiquinone and other terpenoid-quinone biosynthesis;map01100:Metabolic pathways;map01110:Biosynthesis of secondary metabolites;map01052:Type I polyketide structures
TR17747|c0_g1	336	16	4.39232	1.75393e-68	2.36613e-66	map00100:Steroid biosynthesis;map00130:Ubiquinone and other terpenoid-quinone biosynthesis;map01100:Metabolic pathways;map01110:Biosynthesis of secondary metabolites;map01052:Type I polyketide structures
TR12762|c0_g1	50	20	1.32193	0.00262327	0.0222396	map00100:Steroid biosynthesis;map00522:Biosynthesis of 12-, 14- and 16-membered macrolides;map00130:Ubiquinone and other terpenoid-quinone biosynthesis;map01100:Metabolic pathways;map01051:Biosynthesis of ansamycins;map01052:Type I polyketide structures;map01110:Biosynthesis of secondary metabolites
TR11054|c0_g1	16	0	5	8.26641e-05	0.00121457	map00100:Steroid biosynthesis;map01100:Metabolic pathways
TR33928|c0_g1	26	5	2.37851	0.000373543	0.00451045	map00100:Steroid biosynthesis;map01100:Metabolic pathways;map01110:Biosynthesis of secondary metabolites
TR17710|c0_g1	28	6	2.22239	0.000435228	0.00511223	map00100:Steroid biosynthesis;map01100:Metabolic pathways;map01110:Biosynthesis of secondary metabolites
TR17710|c0_g3	20	3	2.73697	0.000620532	0.0069243	map00100:Steroid biosynthesis;map01100:Metabolic pathways;map01110:Biosynthesis of secondary metabolites
TR32305|c0_g3	11	1	3.45943	0.00390896	0.0299115	map00100:Steroid biosynthesis;map01100:Metabolic pathways;map01110:Biosynthesis of secondary metabolites
TR14462|c1_g1	12	0	4.58496	0.000824376	0.00862685	map00100:Steroid biosynthesis;map01100:Metabolic pathways;map01110:Biosynthesis of secondary metabolites;map05110:Vibrio cholerae infection;map05146:Amoebiasis;map04011:MAPK signaling pathway - yeast;map00620:Pyruvate metabolism;map01120:Microbial metabolism in diverse environments
TR14462|c0_g1	11	0	4.45943	0.00148225	0.0140613	map00100:Steroid biosynthesis;map01100:Metabolic pathways;map01110:Biosynthesis of secondary metabolites;map05110:Vibrio cholerae infection;map05146:Amoebiasis;map04011:MAPK signaling pathway - yeast;map00620:Pyruvate metabolism;map01120:Microbial metabolism in diverse environments
TR44416|c0_g1	10	0	4.32193	0.00267892	0.0223085	map00120:Primary bile acid biosynthesis;map00140:Steroid hormone biosynthesis;map00010:Glycolysis / Gluconeogenesis;map00040:Pentose and glucuronate interconversions;map00561:Glycerolipid metabolism;map00930:Caprolactam degradation;map01100:Metabolic pathways;map01110:Biosynthesis of secondary metabolites;map01120:Microbial metabolism in diverse environments
TR9598|c0_g1	302	36	3.06848	6.99191e-46	7.28607e-44	map00130:Ubiquinone and other terpenoid-quinone biosynthesis;map00100:Steroid biosynthesis;map01100:Metabolic pathways;map00522:Biosynthesis of 12-, 14- and 16-membered macrolides;map01052:Type I polyketide structures;map01110:Biosynthesis of secondary metabolites
TR1370|c0_g8	220	26	3.08092	4.8993e-34	4.18497e-32	map00130:Ubiquinone and other terpenoid-quinone biosynthesis;map00100:Steroid biosynthesis;map01100:Metabolic pathways;map00522:Biosynthesis of 12-, 14- and 16-membered macrolides;map01052:Type I polyketide structures;map01110:Biosynthesis of secondary metabolites
TR28372|c1_g1	12	0	4.58496	0.000824376	0.00862685	map00130:Ubiquinone and other terpenoid-quinone biosynthesis;map00270:Cysteine and methionine metabolism;map01100:Metabolic pathways;map01110:Biosynthesis of secondary metabolites
TR16918|c0_g1	29	5	2.53605	8.67455e-05	0.0012663	map00130:Ubiquinone and other terpenoid-quinone biosynthesis;map00360:Phenylalanine metabolism;map00940:Phenylpropanoid biosynthesis;map00941:Flavonoid biosynthesis;map00945:Stilbenoid, diarylheptanoid and gingerol biosynthesis;map01100:Metabolic pathways;map00904:Diterpenoid biosynthesis;map00943:Isoflavonoid biosynthesis;map01110:Biosynthesis of secondary metabolites
TR35271|c0_g5	189	26	2.8618	3.11819e-27	2.28733e-25	map00130:Ubiquinone and other terpenoid-quinone biosynthesis;map00360:Phenylalanine metabolism;map00940:Phenylpropanoid biosynthesis;map00941:Flavonoid biosynthesis;map00945:Stilbenoid, diarylheptanoid and gingerol biosynthesis;map01100:Metabolic pathways;map00909:Sesquiterpenoid and triterpenoid biosynthesis;map00902:Monoterpenoid biosynthesis;map01110:Biosynthesis of secondary metabolites;map00…
TR35271|c0_g9	61	15	2.02385	1.31237e-06	2.7783e-05	map00130:Ubiquinone and other terpenoid-quinone biosynthesis;map00360:Phenylalanine metabolism;map00940:Phenylpropanoid biosynthesis;map00941:Flavonoid biosynthesis;map00945:Stilbenoid, diarylheptanoid and gingerol biosynthesis;map01100:Metabolic pathways;map00909:Sesquiterpenoid and triterpenoid biosynthesis;map00966:Glucosinolate biosynthesis;map00902:Monoterpenoid biosynthesis;map01110:Biosynt…
TR35271|c0_g11	51	5	3.3505	9.49675e-10	3.00919e-08	map00130:Ubiquinone and other terpenoid-quinone biosynthesis;map00360:Phenylalanine metabolism;map00940:Phenylpropanoid biosynthesis;map00941:Flavonoid biosynthesis;map00945:Stilbenoid, diarylheptanoid and gingerol biosynthesis;map01100:Metabolic pathways;map00943:Isoflavonoid biosynthesis;map00904:Diterpenoid biosynthesis;map01110:Biosynthesis of secondary metabolites
TR35271|c0_g3	49	13	1.91427	3.34155e-05	0.000538423	map00130:Ubiquinone and other terpenoid-quinone biosynthesis;map00360:Phenylalanine metabolism;map00940:Phenylpropanoid biosynthesis;map00941:Flavonoid biosynthesis;map00945:Stilbenoid, diarylheptanoid and gingerol biosynthesis;map01100:Metabolic pathways;map01110:Biosynthesis of secondary metabolites
TR16918|c0_g3	80	16	2.32193	8.42545e-10	2.68131e-08	map00130:Ubiquinone and other terpenoid-quinone biosynthesis;map00360:Phenylalanine metabolism;map00940:Phenylpropanoid biosynthesis;map00941:Flavonoid biosynthesis;map00945:Stilbenoid, diarylheptanoid and gingerol biosynthesis;map01110:Biosynthesis of secondary metabolites;map00943:Isoflavonoid biosynthesis;map00140:Steroid hormone biosynthesis;map01100:Metabolic pathways
TR13017|c0_g1	305	35	3.12338	3.4474e-47	3.6716e-45	map00130:Ubiquinone and other terpenoid-quinone biosynthesis;map00360:Phenylalanine metabolism;map00940:Phenylpropanoid biosynthesis;map00945:Stilbenoid, diarylheptanoid and gingerol biosynthesis;map00901:Indole alkaloid biosynthesis;map00941:Flavonoid biosynthesis;map00944:Flavone and flavonol biosynthesis;map01100:Metabolic pathways;map00402:Benzoxazinoid biosynthesis;map01110:Biosynthesis of s…
TR16918|c0_g2	230	54	2.0906	5.85107e-22	3.64502e-20	map00130:Ubiquinone and other terpenoid-quinone biosynthesis;map00360:Phenylalanine metabolism;map00940:Phenylpropanoid biosynthesis;map00945:Stilbenoid, diarylheptanoid and gingerol biosynthesis;map00941:Flavonoid biosynthesis;map00944:Flavone and flavonol biosynthesis;map01100:Metabolic pathways;map00943:Isoflavonoid biosynthesis;map00402:Benzoxazinoid biosynthesis;map01110:Biosynthesis of seco…
TR35271|c0_g1	124	51	1.28177	4.31708e-06	8.34456e-05	map00130:Ubiquinone and other terpenoid-quinone biosynthesis;map00360:Phenylalanine metabolism;map00940:Phenylpropanoid biosynthesis;map00945:Stilbenoid, diarylheptanoid and gingerol biosynthesis;map00941:Flavonoid biosynthesis;map00944:Flavone and flavonol biosynthesis;map01100:Metabolic pathways;map00943:Isoflavonoid biosynthesis;map01110:Biosynthesis of secondary metabolites
TR35271|c0_g4	59	9	2.71272	5.03765e-09	1.48109e-07	map00130:Ubiquinone and other terpenoid-quinone biosynthesis;map00360:Phenylalanine metabolism;map00941:Flavonoid biosynthesis;map00945:Stilbenoid, diarylheptanoid and gingerol biosynthesis;map00904:Diterpenoid biosynthesis;map00940:Phenylpropanoid biosynthesis;map00950:Isoquinoline alkaloid biosynthesis;map01100:Metabolic pathways;map01110:Biosynthesis of secondary metabolites
TR35271|c0_g10	39	9	2.11548	6.27894e-05	0.000949419	map00130:Ubiquinone and other terpenoid-quinone biosynthesis;map00360:Phenylalanine metabolism;map00941:Flavonoid biosynthesis;map00945:Stilbenoid, diarylheptanoid and gingerol biosynthesis;map00940:Phenylpropanoid biosynthesis;map00966:Glucosinolate biosynthesis;map00980:Metabolism of xenobiotics by cytochrome P450;map05204:Chemical carcinogenesis;map00950:Isoquinoline alkaloid biosynthesis;map0…
TR23347|c0_g2	230	75	1.61667	6.69371e-15	3.06643e-13	map00130:Ubiquinone and other terpenoid-quinone biosynthesis;map00360:Phenylalanine metabolism;map00941:Flavonoid biosynthesis;map00945:Stilbenoid, diarylheptanoid and gingerol biosynthesis;map00940:Phenylpropanoid biosynthesis;map01100:Metabolic pathways;map00902:Monoterpenoid biosynthesis;map01110:Biosynthesis of secondary metabolites;map00909:Sesquiterpenoid and triterpenoid biosynthesis
TR35271|c0_g7	106	38	1.47999	1.05734e-06	2.28287e-05	map00130:Ubiquinone and other terpenoid-quinone biosynthesis;map00360:Phenylalanine metabolism;map00941:Flavonoid biosynthesis;map00945:Stilbenoid, diarylheptanoid and gingerol biosynthesis;map00940:Phenylpropanoid biosynthesis;map01100:Metabolic pathways;map00902:Monoterpenoid biosynthesis;map01110:Biosynthesis of secondary metabolites;map00909:Sesquiterpenoid and triterpenoid biosynthesis
TR23347|c0_g1	59	14	2.07529	1.22803e-06	2.6234e-05	map00130:Ubiquinone and other terpenoid-quinone biosynthesis;map00360:Phenylalanine metabolism;map00941:Flavonoid biosynthesis;map00945:Stilbenoid, diarylheptanoid and gingerol biosynthesis;map00966:Glucosinolate biosynthesis;map00232:Caffeine metabolism;map00830:Retinol metabolism;map00980:Metabolism of xenobiotics by cytochrome P450;map00982:Drug metabolism - cytochrome P450;map00983:Drug metab…
[truncated: 3,721 more rows]

## Sheet: Y2_vs_Y3-down
gene	Y2	Y3	log2(FoldChange)	P-value	Q-value(Benjamini et al. 1995)	KEGG annotation
[truncated: 781 more rows]

## Sheet: Y1_vs_Y2-up
gene	Y1	Y2	log2(FoldChange)	P-value	Q-value(Benjamini et al. 1995)	KEGG annotation
[truncated: 3,496 more rows]

[truncated: 2 more sheets: Y1_vs_Y3-up, 2Y_vs_3-up]
