# Supplementary material for: De novo assembly and annotation of the Zhe-Maidong (Ophiopogon japonicus (L.f.) Ker-Gawl) transcriptome in different growth stages
Source: Sci Rep. 2017 Jun 15;7:3616. doi: 10.1038/s41598-017-03937-w (PMC5472570; doi:10.1038/s41598-017-03937-w)
Supplement: Supplementary file 4 — Table S4 [file 41598_2017_3937_MOESM4_ESM.xls]

## Sheet: Y1-Y2-TF
Y1_vs_Y2 down
gene	Y1	Y2	log2(FoldChange)	P-value	Q-value(Benjamini et al. 1995)	Swiss-prot annotation
TR1013|c0_g1	19	3	2.66297	0.00112894	0.0111734	Ethylene-responsive transcription factor ERF003 OS=Arabidopsis thaliana GN=ERF003 PE=2 SV=1
TR34484|c1_g10	229	104	1.13876	5.82e-08	1.66e-06	Ethylene-responsive transcription factor 1 OS=Solanum lycopersicum GN=ERF1 PE=2 SV=1
TR34484|c1_g14	125	52	1.26534	7.51e-06	0.000150644	Ethylene-responsive transcription factor 1 OS=Solanum lycopersicum GN=ERF1 PE=2 SV=1
TR9809|c2_g3	279	107	1.38265	2.6e-13	1.26e-11	Ethylene-responsive transcription factor 1 OS=Solanum lycopersicum GN=ERF1 PE=2 SV=1
TR9809|c2_g7	105	52	1.01381	0.00125587	0.0122645	Ethylene-responsive transcription factor 1 OS=Solanum lycopersicum GN=ERF1 PE=2 SV=1
TR24018|c0_g1	52	23	1.17688	0.0074109	0.0461498	Ethylene-responsive transcription factor 1A OS=Arabidopsis thaliana GN=ERF1A PE=1 SV=2
TR34484|c1_g7	124	46	1.43063	4.65e-07	1.16e-05	Ethylene-responsive transcription factor 1A OS=Arabidopsis thaliana GN=ERF1A PE=1 SV=2
TR13512|c0_g1	27	4	2.75489	7.31e-05	0.00113553	Ethylene-responsive transcription factor 1B OS=Arabidopsis thaliana GN=ERF1B PE=1 SV=2
TR13512|c1_g1	30	5	2.58496	5.99e-05	0.000945886	Ethylene-responsive transcription factor 1B OS=Arabidopsis thaliana GN=ERF1B PE=1 SV=2
TR14434|c0_g2	95	13	2.86942	2.42e-14	1.25e-12	Ethylene-responsive transcription factor 2 OS=Arabidopsis thaliana GN=ERF2 PE=2 SV=1
TR14434|c0_g4	26	3	3.11548	2.89e-05	0.000501044	Ethylene-responsive transcription factor 2 OS=Arabidopsis thaliana GN=ERF2 PE=2 SV=1
TR14434|c1_g2	60	10	2.58496	1.38e-08	4.35e-07	Ethylene-responsive transcription factor 2 OS=Arabidopsis thaliana GN=ERF2 PE=2 SV=1
TR9809|c2_g1	122	45	1.43888	4.98e-07	1.24e-05	Ethylene-responsive transcription factor 2 OS=Nicotiana sylvestris GN=ERF2 PE=2 SV=1
TR34484|c1_g6	57	17	1.74543	4.16e-05	0.000694764	Ethylene-responsive transcription factor 2 OS=Nicotiana tabacum GN=ERF2 PE=2 SV=1
TR35767|c0_g1	149	66	1.17477	6.06e-06	0.000123486	Ethylene-responsive transcription factor 2 OS=Nicotiana tabacum GN=ERF2 PE=2 SV=1
TR6869|c0_g1	131	57	1.20053	1.42e-05	0.000266043	Ethylene-responsive transcription factor 2 OS=Nicotiana tabacum GN=ERF2 PE=2 SV=1
TR6869|c0_g2	45	19	1.24393	0.00828324	0.0499911	Ethylene-responsive transcription factor 2 OS=Nicotiana tabacum GN=ERF2 PE=2 SV=1
TR9809|c2_g4	53	19	1.47999	0.000665148	0.00735834	Ethylene-responsive transcription factor 2 OS=Nicotiana tabacum GN=ERF2 PE=2 SV=1
TR34837|c1_g2	24	1	4.58496	2.45e-06	5.37e-05	Ethylene-responsive transcription factor ABR1 OS=Arabidopsis thaliana GN=ABR1 PE=2 SV=1
TR34837|c1_g3	11	0	4.45943	0.00154672	0.014481	Ethylene-responsive transcription factor ABR1 OS=Arabidopsis thaliana GN=ABR1 PE=2 SV=1
TR37311|c0_g1	51	0	6.67243	1.37e-12	6.27e-11	Ethylene-responsive transcription factor ABR1 OS=Arabidopsis thaliana GN=ABR1 PE=2 SV=1
TR2189|c1_g1	29	9	1.68806	0.00452359	0.0325041	Ethylene-responsive transcription factor ERF021 OS=Arabidopsis thaliana GN=ERF021 PE=2 SV=1
TR27996|c0_g1	427	129	1.72687	1.08e-28	9.92e-27	Ethylene-responsive transcription factor ERF071 OS=Arabidopsis thaliana GN=ERF071 PE=2 SV=1
TR33703|c0_g1	306	106	1.52947	3.32e-17	2.01e-15	Ethylene-responsive transcription factor ERF071 OS=Arabidopsis thaliana GN=ERF071 PE=2 SV=1
TR43600|c0_g1	10	0	4.32193	0.00278737	0.022718	Ethylene-responsive transcription factor ERF071 OS=Arabidopsis thaliana GN=ERF071 PE=2 SV=1
TR32332|c0_g1	26	0	5.70044	3.73e-07	9.48e-06	Ethylene-responsive transcription factor ERF110 OS=Arabidopsis thaliana GN=ERF110 PE=2 SV=2
TR32332|c1_g1	25	0	5.64386	6.34e-07	1.54e-05	Ethylene-responsive transcription factor ERF110 OS=Arabidopsis thaliana GN=ERF110 PE=2 SV=2
TR34837|c2_g1	41	0	6.35755	1.75e-10	6.71e-09	Ethylene-responsive transcription factor ERF110 OS=Arabidopsis thaliana GN=ERF110 PE=2 SV=2
TR7521|c0_g1	68	0	7.08746	5.15e-16	2.92e-14	Ethylene-responsive transcription factor ERF110 OS=Arabidopsis thaliana GN=ERF110 PE=2 SV=2
TR1601|c3_g1	28	8	1.80735	0.00308332	0.0246521	Ethylene-responsive transcription factor ERF114 OS=Arabidopsis thaliana GN=ERF114 PE=1 SV=1
TR39039|c0_g1	37	1	5.20945	1.89e-09	6.53e-08	Heat stress transcription factor A-2 OS=Arabidopsis thaliana GN=HSFA2 PE=1 SV=1
TR41600|c0_g1	27	0	5.75489	2.2e-07	5.78e-06	Heat stress transcription factor A-2 OS=Arabidopsis thaliana GN=HSFA2 PE=1 SV=1
TR20068|c3_g2	32	4	3	5.55e-06	0.000113986	Heat stress transcription factor A-2b OS=Oryza sativa subsp. japonica GN=HSFA2B PE=2 SV=1
TR20096|c0_g1	81	19	2.09192	1.46e-08	4.56e-07	Heat stress transcription factor A-2b OS=Oryza sativa subsp. japonica GN=HSFA2B PE=2 SV=1
TR5284|c1_g1	147	39	1.91427	1.13e-12	5.24e-11	Heat stress transcription factor A-2b OS=Oryza sativa subsp. japonica GN=HSFA2B PE=2 SV=1
TR2316|c0_g1	35	3	3.54432	2.23e-07	5.86e-06	Heat stress transcription factor A-2c OS=Oryza sativa subsp. japonica GN=HSFA2C PE=1 SV=2
TR9587|c1_g1	38	5	2.926	1.06e-06	2.5e-05	Heat stress transcription factor A-2c OS=Oryza sativa subsp. japonica GN=HSFA2C PE=1 SV=2
TR9587|c0_g1	12	1	3.58496	0.00230111	0.0194423	Heat stress transcription factor A-2e OS=Oryza sativa subsp. japonica GN=HSFA2E PE=2 SV=1
TR14657|c1_g3	41	14	1.5502	0.00177147	0.0159987	Heat stress transcription factor A-4b OS=Oryza sativa subsp. japonica GN=HSFA4B PE=2 SV=1
TR14657|c2_g3	23	6	1.9386	0.00447365	0.0321928	Heat stress transcription factor A-4b OS=Oryza sativa subsp. japonica GN=HSFA4B PE=2 SV=1
TR11122|c0_g1	78	7	3.47805	1.81e-14	9.43e-13	NAC transcription factor NAM-B2 OS=Triticum turgidum subsp. durum GN=NAM-B2 PE=2 SV=1
TR28052|c0_g1	17	2	3.08746	0.000765403	0.00827228	NAC transcription factor NAM-B2 OS=Triticum turgidum subsp. durum GN=NAM-B2 PE=2 SV=1
TR20321|c1_g2	24	5	2.26303	0.00106657	0.0106919	NAC transcription factor ONAC010 OS=Oryza sativa subsp. japonica GN=ONAC010 PE=2 SV=1
TR21448|c1_g2	21	4	2.39232	0.00144563	0.0137571	NAC transcription factor ONAC010 OS=Oryza sativa subsp. japonica GN=ONAC010 PE=2 SV=1
TR20602|c0_g13	12	1	3.58496	0.00230111	0.0194423	Probable WRKY transcription factor 11 OS=Arabidopsis thaliana GN=WRKY11 PE=2 SV=2
TR35734|c0_g1	57	20	1.51096	0.000319283	0.00398612	Probable WRKY transcription factor 33 OS=Arabidopsis thaliana GN=WRKY33 PE=1 SV=2
TR37175|c0_g1	33	7	2.23704	0.000141956	0.00201823	Probable WRKY transcription factor 33 OS=Arabidopsis thaliana GN=WRKY33 PE=1 SV=2
TR37984|c0_g1	57	18	1.66297	8.57e-05	0.00129565	Probable WRKY transcription factor 33 OS=Arabidopsis thaliana GN=WRKY33 PE=1 SV=2
TR18730|c0_g6	39	12	1.70044	0.000920765	0.00947689	Probable WRKY transcription factor 48 OS=Arabidopsis thaliana GN=WRKY48 PE=2 SV=1
TR18730|c0_g9	15	2	2.90689	0.00225939	0.0192242	Probable WRKY transcription factor 48 OS=Arabidopsis thaliana GN=WRKY48 PE=2 SV=1
TR43811|c0_g12	45	9	2.32193	4.99e-06	0.000103576	Probable WRKY transcription factor 48 OS=Arabidopsis thaliana GN=WRKY48 PE=2 SV=1
TR43811|c0_g4	32	9	1.83007	0.00138787	0.0132561	Probable WRKY transcription factor 48 OS=Arabidopsis thaliana GN=WRKY48 PE=2 SV=1
TR20088|c0_g2	52	20	1.37851	0.00164327	0.015071	Probable WRKY transcription factor 51 OS=Arabidopsis thaliana GN=WRKY51 PE=1 SV=1
TR23431|c0_g1	47	18	1.38466	0.00264673	0.0219874	Probable WRKY transcription factor 51 OS=Arabidopsis thaliana GN=WRKY51 PE=1 SV=1
TR23431|c0_g3	57	16	1.83289	1.93e-05	0.000350134	Probable WRKY transcription factor 51 OS=Arabidopsis thaliana GN=WRKY51 PE=1 SV=1
TR10354|c0_g1	19	4	2.24793	0.0037636	0.0280749	Probable WRKY transcription factor 75 OS=Arabidopsis thaliana GN=WRKY75 PE=2 SV=1
TR42054|c0_g1	32	10	1.67807	0.00300913	0.0242134	Probable WRKY transcription factor 75 OS=Arabidopsis thaliana GN=WRKY75 PE=2 SV=1
TR24381|c0_g1	15	0	4.90689	0.000153942	0.00214931	Transcription factor bHLH101 OS=Arabidopsis thaliana GN=BHLH101 PE=2 SV=1
TR6418|c0_g4	43	16	1.42626	0.0030839	0.0246521	Transcription factor bHLH128 OS=Arabidopsis thaliana GN=BHLH128 PE=1 SV=1
TR22929|c0_g1	17	1	4.08746	0.000129864	0.00187006	Transcription factor bHLH14 OS=Arabidopsis thaliana GN=BHLH14 PE=2 SV=1
TR36408|c0_g1	11	0	4.45943	0.00154672	0.014481	Transcription factor bHLH14 OS=Arabidopsis thaliana GN=BHLH14 PE=2 SV=1
TR22908|c0_g1	10	0	4.32193	0.00278737	0.022718	Transcription factor bHLH18 OS=Arabidopsis thaliana GN=BHLH18 PE=2 SV=1
TR19112|c0_g2	11	0	4.45943	0.00154672	0.014481	Transcription factor bHLH35 OS=Arabidopsis thaliana GN=BHLH35 PE=2 SV=1
TR38354|c0_g1	13	0	4.70044	0.000483472	0.00560978	Transcription factor bHLH35 OS=Arabidopsis thaliana GN=BHLH35 PE=2 SV=1
TR27101|c0_g1	9	0	4.16993	0.00505017	0.035271	Transcription factor FER-LIKE IRON DEFICIENCY-INDUCED TRANSCRIPTION FACTOR OS=Arabidopsis thaliana GN=FIT PE=1 SV=1
TR27101|c0_g1	9	0	4.16993	0.00505017	0.035271	Transcription factor FER-LIKE IRON DEFICIENCY-INDUCED TRANSCRIPTION FACTOR OS=Arabidopsis thaliana GN=FIT PE=1 SV=1
TR44162|c0_g1	52	7	2.89308	1.43e-08	4.48e-07	Transcription factor HY5 OS=Arabidopsis thaliana GN=HY5 PE=1 SV=1
TR7846|c3_g2	31	4	2.9542	9.34e-06	0.000182227	Transcription factor HY5 OS=Arabidopsis thaliana GN=HY5 PE=1 SV=1
TR7846|c3_g3	18	0	5.16993	2.85e-05	0.000496577	Transcription factor HY5 OS=Arabidopsis thaliana GN=HY5 PE=1 SV=1
TR32749|c0_g1	16	0	5	8.74e-05	0.00131624	Transcription factor ORG2 OS=Arabidopsis thaliana GN=ORG2 PE=1 SV=1
TR41375|c3_g2	13	0	4.70044	0.000483472	0.00560978	Trihelix transcription factor ASIL2 OS=Arabidopsis thaliana GN=ASIL2 PE=2 SV=1
Y1_vs_Y2 UP
gene	Y1	Y2	log2(FoldChange)	P-value	Q-value(Benjamini et al. 1995)	Swiss-prot annotation
TR27584|c0_g3	83	202	-1.28317	1.08e-17	6.73e-16	Ethylene-responsive transcription factor 1 OS=Oryza sativa subsp. japonica GN=EREBP1 PE=1 SV=1
TR12181|c0_g1	32	79	-1.30378	6.35e-08	1.81e-06	Ethylene-responsive transcription factor 3 OS=Arabidopsis thaliana GN=ERF3 PE=1 SV=1
TR13897|c0_g1	12	30	-1.32193	0.000775595	0.00835421	Ethylene-responsive transcription factor 3 OS=Arabidopsis thaliana GN=ERF3 PE=1 SV=1
TR23331|c0_g1	64	205	-1.67948	3.74e-24	2.96e-22	Ethylene-responsive transcription factor 3 OS=Arabidopsis thaliana GN=ERF3 PE=1 SV=1
TR31188|c0_g2	20	56	-1.48543	8.28e-07	1.98e-05	Ethylene-responsive transcription factor 3 OS=Arabidopsis thaliana GN=ERF3 PE=1 SV=1
TR32639|c0_g3	7	19	-1.44057	0.00482553	0.0341779	Ethylene-responsive transcription factor 3 OS=Arabidopsis thaliana GN=ERF3 PE=1 SV=1
TR6186|c0_g4	2	12	-2.58496	0.00206474	0.0179183	Ethylene-responsive transcription factor 3 OS=Arabidopsis thaliana GN=ERF3 PE=1 SV=1
TR8706|c0_g2	82	179	-1.12626	1.03e-13	5.1e-12	Ethylene-responsive transcription factor 3 OS=Arabidopsis thaliana GN=ERF3 PE=1 SV=1
TR43775|c0_g1	5	17	-1.76553	0.00265991	0.0220156	Ethylene-responsive transcription factor ERF017 OS=Arabidopsis thaliana GN=ERF017 PE=2 SV=1
TR9591|c1_g3	22	52	-1.24101	2.07e-05	0.000373683	Ethylene-responsive transcription factor ERF104 OS=Arabidopsis thaliana GN=ERF104 PE=1 SV=1
TR10347|c0_g1	26	62	-1.25376	2.9e-06	6.26e-05	Ethylene-responsive transcription factor ERF109 OS=Arabidopsis thaliana GN=ERF109 PE=1 SV=1
TR28141|c0_g1	31	76	-1.29373	1.29e-07	3.53e-06	Ethylene-responsive transcription factor ERF109 OS=Arabidopsis thaliana GN=ERF109 PE=1 SV=1
TR28383|c0_g1	36	95	-1.39993	5.86e-10	2.14e-08	Ethylene-responsive transcription factor ERF109 OS=Arabidopsis thaliana GN=ERF109 PE=1 SV=1
TR8333|c0_g1	43	93	-1.11289	1.04e-07	2.87e-06	Ethylene-responsive transcription factor ERF109 OS=Arabidopsis thaliana GN=ERF109 PE=1 SV=1
TR16223|c0_g1	3	12	-2	0.00681358	0.043934	Ethylene-responsive transcription factor ERF112 OS=Arabidopsis thaliana GN=ERF112 PE=2 SV=1
TR7330|c0_g1	4	18	-2.16993	0.000538488	0.00616657	Ethylene-responsive transcription factor ERF113 OS=Arabidopsis thaliana GN=ERF113 PE=2 SV=1
TR16247|c0_g1	21	53	-1.3356	6.92e-06	0.00013991	Ethylene-responsive transcription factor RAP2-2 OS=Arabidopsis thaliana GN=RAP2-2 PE=1 SV=2
TR14661|c0_g2	8	26	-1.70044	0.000276423	0.00352795	GATA transcription factor 28 OS=Arabidopsis thaliana GN=GATA28 PE=2 SV=1
TR38892|c0_g8	0	10	-4.32193	0.000788538	0.00841035	GATA transcription factor 28 OS=Arabidopsis thaliana GN=GATA28 PE=2 SV=1
TR16141|c0_g1	3	34	-3.5025	4.76e-09	1.57e-07	MADS-box transcription factor 26 OS=Oryza sativa subsp. japonica GN=MADS26 PE=2 SV=1
TR18884|c0_g1	3	19	-2.66297	8.5e-05	0.00129102	MADS-box transcription factor 26 OS=Oryza sativa subsp. japonica GN=MADS26 PE=2 SV=1
TR22327|c0_g1	7	42	-2.58496	8.23e-09	2.64e-07	MADS-box transcription factor 26 OS=Oryza sativa subsp. japonica GN=MADS26 PE=2 SV=1
TR22327|c0_g2	3	32	-3.41504	1.77e-08	5.46e-07	MADS-box transcription factor 26 OS=Oryza sativa subsp. japonica GN=MADS26 PE=2 SV=1
TR22327|c0_g3	13	78	-2.58496	4.01e-15	2.18e-13	MADS-box transcription factor 26 OS=Oryza sativa subsp. japonica GN=MADS26 PE=2 SV=1
TR29781|c0_g1	2	14	-2.80735	0.000554371	0.00628757	MADS-box transcription factor 26 OS=Oryza sativa subsp. japonica GN=MADS26 PE=2 SV=1
TR34598|c0_g1	11	31	-1.49476	0.000232491	0.00305987	MADS-box transcription factor 26 OS=Oryza sativa subsp. japonica GN=MADS26 PE=2 SV=1
TR29461|c1_g1	40	81	-1.01792	2.66e-06	5.78e-05	MADS-box transcription factor 29 OS=Oryza sativa subsp. japonica GN=MADS29 PE=2 SV=1
TR1205|c0_g2	7	21	-1.58496	0.00170833	0.0155524	MADS-box transcription factor 31 OS=Oryza sativa subsp. japonica GN=MADS31 PE=2 SV=1
TR15202|c0_g1	0	9	-4.16993	0.0015733	0.0145002	Metal regulatory transcription factor 1 OS=Mus musculus GN=Mtf1 PE=1 SV=2
TR12866|c0_g1	1	8	-3	0.00728291	0.045581	MYB family transcription factor APL OS=Arabidopsis thaliana GN=APL PE=2 SV=2
TR12866|c1_g1	0	10	-4.32193	0.000788538	0.00841035	MYB family transcription factor APL OS=Arabidopsis thaliana GN=APL PE=2 SV=2
TR23216|c0_g1	0	11	-4.45943	0.000398412	0.00481167	MYB family transcription factor APL OS=Arabidopsis thaliana GN=APL PE=2 SV=2
TR27947|c0_g1	3	19	-2.66297	8.5e-05	0.00129102	Transcription factor MYB1R1 OS=Solanum tuberosum PE=2 SV=1
TR10594|c0_g1	9	34	-1.91754	8.56e-06	0.000168139	Transcription factor MYB48 OS=Arabidopsis thaliana GN=MYB48 PE=2 SV=1
TR40294|c1_g1	8	37	-2.20945	5.48e-07	1.36e-05	Transcription factor MYB48 OS=Arabidopsis thaliana GN=MYB48 PE=2 SV=1
TR9828|c1_g4	40	126	-1.65535	3.23e-15	1.75e-13	NAC transcription factor 25 OS=Arabidopsis thaliana GN=NAC025 PE=2 SV=1
TR20212|c0_g2	24	50	-1.05889	0.000155776	0.00217102	NAC transcription factor NAM-B1 OS=Hordeum vulgare subsp. spontaneum GN=NAM-B1 PE=3 SV=1
TR9828|c1_g3	56	121	-1.11151	1.33e-09	4.64e-08	NAC transcription factor ONAC010 OS=Oryza sativa subsp. japonica GN=ONAC010 PE=2 SV=1
TR38407|c0_g1	2	16	-3	0.000147514	0.00208147	Nuclear transcription factor Y subunit A-10 OS=Arabidopsis thaliana GN=NFYA10 PE=2 SV=2
TR1362|c0_g1	13	53	-2.02748	1.01e-08	3.22e-07	Nuclear transcription factor Y subunit A-2 OS=Arabidopsis thaliana GN=NFYA2 PE=2 SV=1
TR1362|c0_g2	19	79	-2.05585	1.84e-12	8.35e-11	Nuclear transcription factor Y subunit A-2 OS=Arabidopsis thaliana GN=NFYA2 PE=2 SV=1
TR6962|c1_g3	51	129	-1.3388	2.15e-12	9.68e-11	Nuclear transcription factor Y subunit A-2 OS=Arabidopsis thaliana GN=NFYA2 PE=2 SV=1
TR44645|c0_g1	2	20	-3.32193	1.03e-05	0.000198784	Nuclear transcription factor Y subunit B-2 OS=Arabidopsis thaliana GN=NFYB2 PE=2 SV=1
TR27051|c0_g3	0	11	-4.45943	0.000398412	0.00481167	Nuclear transcription factor Y subunit B-3 OS=Arabidopsis thaliana GN=NFYB3 PE=2 SV=1
TR11571|c0_g6	15	33	-1.1375	0.0013147	0.0126952	Nuclear transcription factor Y subunit beta OS=Dictyostelium discoideum GN=nfyB PE=3 SV=1
TR21432|c1_g15	5	17	-1.76553	0.00265991	0.0220156	Probable RNA polymerase II transcription factor B subunit 1-3 OS=Arabidopsis thaliana GN=TFB1-3 PE=2 SV=2
TR20602|c0_g9	9	34	-1.91754	8.56e-06	0.000168139	Probable WRKY transcription factor 11 OS=Arabidopsis thaliana GN=WRKY11 PE=2 SV=2
TR2239|c1_g3	6	21	-1.80735	0.000714275	0.00781755	Probable WRKY transcription factor 21 OS=Arabidopsis thaliana GN=WRKY21 PE=2 SV=1
TR21434|c2_g3	12	54	-2.16993	2.04e-09	7.02e-08	Probable WRKY transcription factor 30 OS=Arabidopsis thaliana GN=WRKY30 PE=2 SV=1
TR21548|c0_g6	25	54	-1.11103	5.12e-05	0.000832333	Probable WRKY transcription factor 30 OS=Arabidopsis thaliana GN=WRKY30 PE=2 SV=1
TR2174|c0_g4	4	27	-2.75489	1.97e-06	4.4e-05	Probable WRKY transcription factor 41 OS=Arabidopsis thaliana GN=WRKY41 PE=2 SV=2
TR12617|c0_g1	9	23	-1.35364	0.00282541	0.0229558	Probable WRKY transcription factor 53 OS=Arabidopsis thaliana GN=WRKY53 PE=1 SV=1
TR35690|c0_g1	2	15	-2.90689	0.00028621	0.00363303	Transcription factor bHLH106 OS=Arabidopsis thaliana GN=BHLH106 PE=2 SV=1
TR38840|c0_g1	4	20	-2.32193	0.000159086	0.00220879	Transcription factor bHLH106 OS=Arabidopsis thaliana GN=BHLH106 PE=2 SV=1
TR11802|c0_g1	4	19	-2.24793	0.00029343	0.00370932	Transcription factor bHLH110 OS=Arabidopsis thaliana GN=BHLH110 PE=2 SV=2
TR29163|c0_g1	5	24	-2.26303	4.43e-05	0.000735826	Transcription factor bHLH111 OS=Arabidopsis thaliana GN=BHLH111 PE=2 SV=1
TR43797|c0_g1	5	29	-2.53605	2.07e-06	4.58e-05	Transcription factor bHLH111 OS=Arabidopsis thaliana GN=BHLH111 PE=2 SV=1
TR11058|c0_g1	21	42	-1	0.00082606	0.00876587	Transcription factor bHLH30 OS=Arabidopsis thaliana GN=BHLH30 PE=1 SV=1
TR13618|c0_g1	4	20	-2.32193	0.000159086	0.00220879	Transcription factor bHLH68 OS=Arabidopsis thaliana GN=BHLH68 PE=2 SV=2
TR13618|c1_g1	5	19	-1.926	0.000852234	0.00896492	Transcription factor bHLH68 OS=Arabidopsis thaliana GN=BHLH68 PE=2 SV=2
TR41609|c1_g2	5	19	-1.926	0.000852234	0.00896492	Transcription factor bHLH74 OS=Arabidopsis thaliana GN=BHLH74 PE=1 SV=1
TR21414|c0_g1	2	11	-2.45943	0.00396456	0.0290756	Transcription factor DIVARICATA OS=Antirrhinum majus GN=DIVARICATA PE=2 SV=1
TR21414|c0_g3	20	69	-1.7866	1.1e-09	3.89e-08	Transcription factor DIVARICATA OS=Antirrhinum majus GN=DIVARICATA PE=2 SV=1
TR21414|c0_g5	3	12	-2	0.00681358	0.043934	Transcription factor DIVARICATA OS=Antirrhinum majus GN=DIVARICATA PE=2 SV=1
TR22644|c1_g1	52	121	-1.21842	1.36e-10	5.28e-09	Transcription factor DIVARICATA OS=Antirrhinum majus GN=DIVARICATA PE=2 SV=1
TR31773|c1_g2	2	12	-2.58496	0.00206474	0.0179183	Transcription factor DIVARICATA OS=Antirrhinum majus GN=DIVARICATA PE=2 SV=1
TR31773|c1_g4	33	71	-1.10535	3.67e-06	7.82e-05	Transcription factor DIVARICATA OS=Antirrhinum majus GN=DIVARICATA PE=2 SV=1
TR31773|c1_g5	5	19	-1.926	0.000852234	0.00896492	Transcription factor DIVARICATA OS=Antirrhinum majus GN=DIVARICATA PE=2 SV=1
TR6932|c0_g1	15	30	-1	0.00471161	0.0334931	Transcription factor DIVARICATA OS=Antirrhinum majus GN=DIVARICATA PE=2 SV=1
TR6932|c0_g7	8	20	-1.32193	0.00605964	0.0409869	Transcription factor DIVARICATA OS=Antirrhinum majus GN=DIVARICATA PE=2 SV=1
TR42786|c1_g4	23	48	-1.0614	0.000206641	0.00277607	Transcription factor EMB1444 OS=Arabidopsis thaliana GN=EMB1444 PE=2 SV=1
TR16142|c0_g1	0	7	-3.80735	0.00643378	0.0421343	Transcription factor GAMYB OS=Oryza sativa subsp. indica GN=GAM1 PE=2 SV=1
TR43778|c0_g1	19	38	-1	0.00146923	0.0139646	Transcription factor HBP-1a OS=Triticum aestivum PE=2 SV=1
TR42836|c0_g2	0	7	-3.80735	0.00643378	0.0421343	Transcription factor HBP-1b(c1) (Fragment) OS=Triticum aestivum PE=1 SV=2
TR30173|c0_g3	23	51	-1.14886	5.85e-05	0.000931572	Transcription factor HBP-1b(c38) OS=Triticum aestivum PE=2 SV=1
TR5744|c0_g1	3	13	-2.11548	0.00370532	0.02772	Transcription factor IIIB 60 kDa subunit OS=Schizosaccharomyces pombe (strain 972 / ATCC 24843) GN=brf1 PE=1 SV=2
TR18784|c1_g1	14	31	-1.14684	0.00174946	0.0158208	Transcription factor LHW OS=Arabidopsis thaliana GN=LHW PE=1 SV=1
TR32828|c1_g1	12	26	-1.11548	0.00484497	0.0342665	Transcription factor LHW OS=Arabidopsis thaliana GN=LHW PE=1 SV=1
TR27947|c0_g1	3	19	-2.66297	8.5e-05	0.00129102	Transcription factor MYB1R1 OS=Solanum tuberosum PE=2 SV=1
TR10594|c0_g1	9	34	-1.91754	8.56e-06	0.000168139	Transcription factor MYB48 OS=Arabidopsis thaliana GN=MYB48 PE=2 SV=1
TR40294|c1_g1	8	37	-2.20945	5.48e-07	1.36e-05	Transcription factor MYB48 OS=Arabidopsis thaliana GN=MYB48 PE=2 SV=1
TR10783|c0_g5	0	11	-4.45943	0.000398412	0.00481167	Transcription factor TCP21 OS=Arabidopsis thaliana GN=TCP21 PE=1 SV=1
TR28385|c0_g1	10	24	-1.26303	0.00346116	0.0266296	Transcription factor TGA1 OS=Arabidopsis thaliana GN=TGA1 PE=1 SV=2
TR4133|c0_g1	9	30	-1.73697	7.68e-05	0.00118114	Transcription factor TGA1 OS=Arabidopsis thaliana GN=TGA1 PE=1 SV=2
TR30173|c0_g1	52	111	-1.09398	8.89e-09	2.84e-07	Transcription factor TGA4 OS=Arabidopsis thaliana GN=TGA4 PE=1 SV=2
TR31366|c0_g1	19	48	-1.33703	1.86e-05	0.000337411	Transcription factor TGA4 OS=Arabidopsis thaliana GN=TGA4 PE=1 SV=2
TR35386|c0_g1	6	20	-1.73697	0.00124391	0.0121587	Transcription factor TGA4 OS=Arabidopsis thaliana GN=TGA4 PE=1 SV=2
TR41306|c1_g2	3	15	-2.32193	0.00107361	0.0106919	Transcription factor TGA6 OS=Arabidopsis thaliana GN=TGA6 PE=1 SV=2
TR13012|c0_g1	13	29	-1.15754	0.00232938	0.0196477	Transcription factor UNE12 OS=Arabidopsis thaliana GN=UNE12 PE=2 SV=2
TR19517|c0_g1	18	38	-1.078	0.000856461	0.0089946	Transcription factor UNE12 OS=Arabidopsis thaliana GN=UNE12 PE=2 SV=2

## Sheet: Y1-Y3-TF
Y1_vs_Y3 down
gene	Y1	Y3	log2(FoldChange)	P-value	Q-value(Benjamini et al. 1995)	Swiss-prot annotation
TR7521|c0_g1	68	0	7.08746	4.41e-16	2.15e-14	Ethylene-responsive transcription factor ERF110 OS=Arabidopsis thaliana GN=ERF110 PE=2 SV=2
TR9809|c2_g3	279	77	1.85733	4.46e-22	2.8e-20	Ethylene-responsive transcription factor 1 OS=Solanum lycopersicum GN=ERF1 PE=2 SV=1
TR34484|c1_g10	229	66	1.79481	1.79e-17	9.26e-16	Ethylene-responsive transcription factor 1 OS=Solanum lycopersicum GN=ERF1 PE=2 SV=1
TR34484|c1_g14	125	52	1.26534	5.25e-06	9.93e-05	Ethylene-responsive transcription factor 1 OS=Solanum lycopersicum GN=ERF1 PE=2 SV=1
TR13512|c1_g1	30	4	2.90689	1.39e-05	0.000243807	Ethylene-responsive transcription factor 1B OS=Arabidopsis thaliana GN=ERF1B PE=1 SV=2
TR13512|c0_g1	27	6	2.16993	0.000688759	0.00753097	Ethylene-responsive transcription factor 1B OS=Arabidopsis thaliana GN=ERF1B PE=1 SV=2
TR14434|c0_g2	95	18	2.39993	7.71e-12	2.94e-10	Ethylene-responsive transcription factor 2 OS=Arabidopsis thaliana GN=ERF2 PE=2 SV=1
TR14434|c1_g2	60	12	2.32193	1.07e-07	2.71e-06	Ethylene-responsive transcription factor 2 OS=Arabidopsis thaliana GN=ERF2 PE=2 SV=1
TR14434|c0_g4	26	7	1.89308	0.00274392	0.0227884	Ethylene-responsive transcription factor 2 OS=Arabidopsis thaliana GN=ERF2 PE=2 SV=1
TR9809|c2_g1	122	55	1.14938	4.59e-05	0.000717528	Ethylene-responsive transcription factor 2 OS=Nicotiana sylvestris GN=ERF2 PE=2 SV=1
TR34484|c1_g6	57	13	2.13245	1.13e-06	2.43e-05	Ethylene-responsive transcription factor 2 OS=Nicotiana tabacum GN=ERF2 PE=2 SV=1
TR6869|c0_g1	131	37	1.82397	6.99e-11	2.46e-09	Ethylene-responsive transcription factor 2 OS=Nicotiana tabacum GN=ERF2 PE=2 SV=1
TR34484|c1_g12	86	32	1.42626	2.17e-05	0.000365738	Ethylene-responsive transcription factor 2 OS=Nicotiana tabacum GN=ERF2 PE=2 SV=1
TR9809|c2_g4	53	20	1.40599	0.00100767	0.0102272	Ethylene-responsive transcription factor 2 OS=Nicotiana tabacum GN=ERF2 PE=2 SV=1
TR35767|c0_g1	149	62	1.26497	6.65e-07	1.48e-05	Ethylene-responsive transcription factor 2 OS=Nicotiana tabacum GN=ERF2 PE=2 SV=1
TR37311|c0_g1	51	0	6.67243	1.2e-12	4.85e-11	Ethylene-responsive transcription factor ABR1 OS=Arabidopsis thaliana GN=ABR1 PE=2 SV=1
TR34837|c1_g2	24	1	4.58496	2.25e-06	4.57e-05	Ethylene-responsive transcription factor ABR1 OS=Arabidopsis thaliana GN=ABR1 PE=2 SV=1
TR34837|c1_g3	11	0	4.45943	0.00148225	0.0140613	Ethylene-responsive transcription factor ABR1 OS=Arabidopsis thaliana GN=ABR1 PE=2 SV=1
TR43600|c0_g1	10	0	4.32193	0.00267892	0.0223085	Ethylene-responsive transcription factor ERF071 OS=Arabidopsis thaliana GN=ERF071 PE=2 SV=1
TR27996|c0_g1	427	94	2.1835	6.88e-42	6.82e-40	Ethylene-responsive transcription factor ERF071 OS=Arabidopsis thaliana GN=ERF071 PE=2 SV=1
TR33703|c0_g1	306	109	1.4892	7.39e-17	3.69e-15	Ethylene-responsive transcription factor ERF071 OS=Arabidopsis thaliana GN=ERF071 PE=2 SV=1
TR34837|c2_g1	41	0	6.35755	1.57e-10	5.35e-09	Ethylene-responsive transcription factor ERF110 OS=Arabidopsis thaliana GN=ERF110 PE=2 SV=2
TR32332|c0_g1	26	1	4.70044	7.29e-07	1.6e-05	Ethylene-responsive transcription factor ERF110 OS=Arabidopsis thaliana GN=ERF110 PE=2 SV=2
TR32332|c1_g1	25	1	4.64386	1.28e-06	2.72e-05	Ethylene-responsive transcription factor ERF110 OS=Arabidopsis thaliana GN=ERF110 PE=2 SV=2
TR9076|c1_g1	15	1	3.90689	0.000384713	0.00460083	Ethylene-responsive transcription factor ERF114 OS=Arabidopsis thaliana GN=ERF114 PE=1 SV=1
TR1601|c3_g1	28	2	3.80735	1.58e-06	3.29e-05	Ethylene-responsive transcription factor ERF114 OS=Arabidopsis thaliana GN=ERF114 PE=1 SV=1
TR13161|c0_g2	75	34	1.14136	0.00151318	0.0143177	Ethylene-responsive transcription factor RAP2-3 OS=Arabidopsis thaliana GN=RAP2-3 PE=1 SV=2
TR41600|c0_g1	27	0	5.75489	2.02e-07	4.86e-06	Heat stress transcription factor A-2 OS=Arabidopsis thaliana GN=HSFA2 PE=1 SV=1
TR39039|c0_g1	37	3	3.62449	6.45e-08	1.68e-06	Heat stress transcription factor A-2 OS=Arabidopsis thaliana GN=HSFA2 PE=1 SV=1
TR20068|c3_g2	32	6	2.41504	6.63e-05	0.00099729	Heat stress transcription factor A-2b OS=Oryza sativa subsp. japonica GN=HSFA2B PE=2 SV=1
TR20096|c0_g1	81	25	1.69599	1.43e-06	3.01e-05	Heat stress transcription factor A-2b OS=Oryza sativa subsp. japonica GN=HSFA2B PE=2 SV=1
TR5284|c1_g1	147	47	1.64508	2.54e-10	8.55e-09	Heat stress transcription factor A-2b OS=Oryza sativa subsp. japonica GN=HSFA2B PE=2 SV=1
TR2316|c0_g1	35	2	4.12928	3.13e-08	8.45e-07	Heat stress transcription factor A-2c OS=Oryza sativa subsp. japonica GN=HSFA2C PE=1 SV=2
TR9587|c1_g1	38	4	3.24793	2.01e-07	4.84e-06	Heat stress transcription factor A-2c OS=Oryza sativa subsp. japonica GN=HSFA2C PE=1 SV=2
TR9587|c0_g1	12	1	3.58496	0.00218714	0.0190203	Heat stress transcription factor A-2e OS=Oryza sativa subsp. japonica GN=HSFA2E PE=2 SV=1
TR34835|c0_g1	19	4	2.24793	0.00347818	0.0275789	Heat stress transcription factor B-1 OS=Oryza sativa subsp. japonica GN=HSFB1 PE=2 SV=1
TR34835|c1_g2	21	5	2.07039	0.00386597	0.029855	Heat stress transcription factor B-1 OS=Oryza sativa subsp. japonica GN=HSFB1 PE=2 SV=1
TR11122|c0_g1	78	22	1.82597	4.75e-07	1.08e-05	NAC transcription factor NAM-B2 OS=Triticum turgidum subsp. durum GN=NAM-B2 PE=2 SV=1
TR20602|c0_g11	35	6	2.54432	1.55e-05	0.000267304	Probable WRKY transcription factor 11 OS=Arabidopsis thaliana GN=WRKY11 PE=2 SV=2
TR37984|c0_g1	57	21	1.44057	0.000483579	0.00558954	Probable WRKY transcription factor 33 OS=Arabidopsis thaliana GN=WRKY33 PE=1 SV=2
TR35734|c0_g1	57	26	1.13245	0.00609641	0.0429791	Probable WRKY transcription factor 33 OS=Arabidopsis thaliana GN=WRKY33 PE=1 SV=2
TR32316|c1_g1	9	0	4.16993	0.00486819	0.0352824	Probable WRKY transcription factor 47 OS=Arabidopsis thaliana GN=WRKY47 PE=2 SV=2
TR32316|c0_g2	13	1	3.70044	0.00122439	0.0119999	Probable WRKY transcription factor 47 OS=Arabidopsis thaliana GN=WRKY47 PE=2 SV=2
TR43811|c0_g12	45	13	1.79141	0.000166662	0.00223651	Probable WRKY transcription factor 48 OS=Arabidopsis thaliana GN=WRKY48 PE=2 SV=1
TR23431|c0_g3	57	16	1.83289	1.57e-05	0.000269269	Probable WRKY transcription factor 51 OS=Arabidopsis thaliana GN=WRKY51 PE=1 SV=1
TR23431|c0_g1	47	17	1.46713	0.00126598	0.0123366	Probable WRKY transcription factor 51 OS=Arabidopsis thaliana GN=WRKY51 PE=1 SV=1
TR20088|c0_g2	52	21	1.30812	0.00239166	0.0204743	Probable WRKY transcription factor 51 OS=Arabidopsis thaliana GN=WRKY51 PE=1 SV=1
TR23424|c1_g2	17	2	3.08746	0.000711986	0.00772735	Probable WRKY transcription factor 65 OS=Arabidopsis thaliana GN=WRKY65 PE=2 SV=1
TR23473|c0_g6	37	14	1.4021	0.00613881	0.0431903	Probable WRKY transcription factor 65 OS=Arabidopsis thaliana GN=WRKY65 PE=2 SV=1
TR23473|c0_g7	58	25	1.21412	0.00292942	0.0240903	Probable WRKY transcription factor 65 OS=Arabidopsis thaliana GN=WRKY65 PE=2 SV=1
TR31384|c0_g1	25	7	1.8365	0.0041727	0.0313572	Probable WRKY transcription factor 70 OS=Arabidopsis thaliana GN=WRKY70 PE=2 SV=1
TR42054|c0_g1	32	0	6	1.49e-08	4.17e-07	Probable WRKY transcription factor 75 OS=Arabidopsis thaliana GN=WRKY75 PE=2 SV=1
TR10354|c0_g1	19	0	5.24793	1.54e-05	0.000265235	Probable WRKY transcription factor 75 OS=Arabidopsis thaliana GN=WRKY75 PE=2 SV=1
TR27557|c1_g1	14	2	2.80735	0.00363488	0.0285476	Putative MYB family transcription factor At1g14600 OS=Arabidopsis thaliana GN=At1g14600 PE=2 SV=2
TR20043|c1_g1	14	1	3.80735	0.00068598	0.00750618	Transcription factor MYB108 OS=Arabidopsis thaliana GN=MYB108 PE=1 SV=1
TR5303|c0_g1	13	1	3.70044	0.00122439	0.0119999	Transcription factor MYB44 OS=Arabidopsis thaliana GN=MYB44 PE=2 SV=1
TR24381|c0_g1	15	1	3.90689	0.000384713	0.00460083	Transcription factor bHLH101 OS=Arabidopsis thaliana GN=BHLH101 PE=2 SV=1
TR9860|c1_g4	15	2	2.90689	0.00211791	0.0187037	Transcription factor bHLH128 OS=Arabidopsis thaliana GN=BHLH128 PE=1 SV=1
TR9860|c1_g2	20	4	2.32193	0.00215256	0.0189194	Transcription factor bHLH128 OS=Arabidopsis thaliana GN=BHLH128 PE=1 SV=1
TR6418|c0_g4	43	16	1.42626	0.00267745	0.0223085	Transcription factor bHLH128 OS=Arabidopsis thaliana GN=BHLH128 PE=1 SV=1
TR22929|c0_g1	17	0	5.08746	4.7e-05	0.000728212	Transcription factor bHLH14 OS=Arabidopsis thaliana GN=BHLH14 PE=2 SV=1
TR36408|c0_g1	11	0	4.45943	0.00148225	0.0140613	Transcription factor bHLH14 OS=Arabidopsis thaliana GN=BHLH14 PE=2 SV=1
TR28630|c0_g1	11	0	4.45943	0.00148225	0.0140613	Transcription factor bHLH18 OS=Arabidopsis thaliana GN=BHLH18 PE=2 SV=1
TR22908|c0_g1	10	1	3.32193	0.00698755	0.0464019	Transcription factor bHLH18 OS=Arabidopsis thaliana GN=BHLH18 PE=2 SV=1
TR35709|c0_g1	14	2	2.80735	0.00363488	0.0285476	Transcription factor bHLH25 OS=Arabidopsis thaliana GN=BHLH25 PE=2 SV=2
TR38354|c0_g1	13	0	4.70044	0.000460748	0.00534988	Transcription factor bHLH35 OS=Arabidopsis thaliana GN=BHLH35 PE=2 SV=1
TR19112|c0_g2	11	0	4.45943	0.00148225	0.0140613	Transcription factor bHLH35 OS=Arabidopsis thaliana GN=BHLH35 PE=2 SV=1
TR16286|c0_g2	29	7	2.05063	0.000752005	0.00809629	Transcription factor bHLH94 OS=Arabidopsis thaliana GN=BHLH94 PE=2 SV=2
TR22012|c0_g1	11	0	4.45943	0.00148225	0.0140613	Transcription factor bHLH96 OS=Arabidopsis thaliana GN=BHLH96 PE=2 SV=1
TR32405|c0_g1	30	10	1.58496	0.00570753	0.0406083	Transcription factor bHLH96 OS=Arabidopsis thaliana GN=BHLH96 PE=2 SV=1
TR27101|c0_g1	9	0	4.16993	0.00486819	0.0352824	Transcription factor FER-LIKE IRON DEFICIENCY-INDUCED TRANSCRIPTION FACTOR OS=Arabidopsis thaliana GN=FIT PE=1 SV=1
TR27101|c0_g1	9	0	4.16993	0.00486819	0.0352824	Transcription factor FER-LIKE IRON DEFICIENCY-INDUCED TRANSCRIPTION FACTOR OS=Arabidopsis thaliana GN=FIT PE=1 SV=1
TR7846|c3_g3	18	1	4.16993	6.84e-05	0.00102189	Transcription factor HY5 OS=Arabidopsis thaliana GN=HY5 PE=1 SV=1
TR7846|c3_g2	31	3	3.36923	1.73e-06	3.56e-05	Transcription factor HY5 OS=Arabidopsis thaliana GN=HY5 PE=1 SV=1
TR7846|c3_g1	10	1	3.32193	0.00698755	0.0464019	Transcription factor HY5 OS=Arabidopsis thaliana GN=HY5 PE=1 SV=1
TR44162|c0_g1	52	6	3.11548	2.69e-09	8.22e-08	Transcription factor HY5 OS=Arabidopsis thaliana GN=HY5 PE=1 SV=1
TR19128|c1_g1	28	2	3.80735	1.58e-06	3.29e-05	Transcription factor JUNGBRUNNEN 1 OS=Arabidopsis thaliana GN=JUB1 PE=1 SV=1
TR19128|c0_g3	13	1	3.70044	0.00122439	0.0119999	Transcription factor JUNGBRUNNEN 1 OS=Arabidopsis thaliana GN=JUB1 PE=1 SV=1
TR31082|c0_g1	23	2	3.52356	2.57e-05	0.000426018	Transcription factor NAI1 OS=Arabidopsis thaliana GN=NAI1 PE=2 SV=1
TR32749|c0_g1	16	2	3	0.00122978	0.0119999	Transcription factor ORG2 OS=Arabidopsis thaliana GN=ORG2 PE=1 SV=1
TR16535|c0_g1	11	1	3.45943	0.00390896	0.0299115	Transcription factor SCREAM2 OS=Arabidopsis thaliana GN=SCRM2 PE=1 SV=1
TR9808|c1_g4	44	12	1.87447	0.00011108	0.00158063	WRKY transcription factor 18 OS=Arabidopsis thaliana GN=WRKY18 PE=1 SV=2

## Sheet: Y2-Y3-TF
Y2_vs_Y3 down
gene	Y2	Y3	log2(FoldChange)	P-value	Q-value(Benjamini et al. 1995)	Swiss-prot annotation
TR22327|c0_g3	78	35	1.15612	3.21e-05	0.00256463	MADS-box transcription factor 26 OS=Oryza sativa subsp. japonica GN=MADS26 PE=2 SV=1
TR16141|c0_g1	34	10	1.76553	0.000174912	0.0115993	MADS-box transcription factor 26 OS=Oryza sativa subsp. japonica GN=MADS26 PE=2 SV=1
TR22327|c0_g1	42	12	1.80735	2.26e-05	0.00185162	MADS-box transcription factor 26 OS=Oryza sativa subsp. japonica GN=MADS26 PE=2 SV=1
TR22327|c0_g2	32	8	2	7.64e-05	0.00560264	MADS-box transcription factor 26 OS=Oryza sativa subsp. japonica GN=MADS26 PE=2 SV=1
Y2_vs_Y3 down
gene	Y2	Y3	log2(FoldChange)	P-value	Q-value(Benjamini et al. 1995)	Swiss-prot annotation
TR30704|c0_g1	1	14	-3.80735	0.000326781	0.0202125	Probable RNA polymerase II transcription factor B subunit 1-1 OS=Arabidopsis thaliana GN=TFB1-1 PE=2 SV=1
TR2174|c0_g1	4	26	-2.70044	2.68e-05	0.00216063	Probable WRKY transcription factor 41 OS=Arabidopsis thaliana GN=WRKY41 PE=2 SV=2
