# Supplementary material for: De novo assembly and annotation of the Zhe-Maidong (Ophiopogon japonicus (L.f.) Ker-Gawl) transcriptome in different growth stages
Source: Sci Rep. 2017 Jun 15;7:3616. doi: 10.1038/s41598-017-03937-w (PMC5472570; doi:10.1038/s41598-017-03937-w)
Supplement: Supplementary file 5 — Table S5 [file 41598_2017_3937_MOESM5_ESM.xls]

## Sheet: Flavonids
Unigene_id	FPKM			Unigene_SwissProt_Annotation			Unigene_NR_Annotation			Unigene_KEGG_Annotation
	Y1	Y2	Y3	SwissProt_id	P-value	SwissProt description	NR-id	E-value	NR-description	KEGG_id	KE-descriptionGG
TR1321|c0_g1	20.99	15.02	14.4	Q0DZE0	8e-21	Phenylalanine ammonia-lyase OS=Oryza sativa subsp. japonica GN=ZB8 PE=2 SV=1	gi|573592472|gb|AHG06397.1|	1e-25	phenylalanine ammonia lyase 62 [Ornithogalum longebracteatum]	map00360:Phenylalanine metabolism;map00940:Phenylpropanoid biosynthesis;map01100:Metabolic pathways;map01110:Biosynthesis of secondary metabolites
TR1321|c0_g2	21.63	28.05	27.12	Q0DZE0	2e-21	Phenylalanine ammonia-lyase OS=Oryza sativa subsp. japonica GN=ZB8 PE=2 SV=1	gi|573592472|gb|AHG06397.1|	3e-26	phenylalanine ammonia lyase 62 [Ornithogalum longebracteatum]	map00360:Phenylalanine metabolism;map00940:Phenylpropanoid biosynthesis;map01100:Metabolic pathways;map01110:Biosynthesis of secondary metabolites
TR1321|c0_g3	58.82	57.81	63.97	Q0DZE0	1e-46	Phenylalanine ammonia-lyase OS=Oryza sativa subsp. japonica GN=ZB8 PE=2 SV=1	gi|62734973|gb|AAX96880.1|	2e-48	putative phenylalanine ammonia lyase [Linum usitatissimum]	map00360:Phenylalanine metabolism;map00940:Phenylpropanoid biosynthesis;map01100:Metabolic pathways;map01110:Biosynthesis of secondary metabolites
TR1321|c0_g4	221.63	121.24	116.85	P45729	0	Phenylalanine ammonia-lyase 3 OS=Petroselinum crispum GN=PAL3 PE=2 SV=1	gi|573592472|gb|AHG06397.1|	0	phenylalanine ammonia lyase 62 [Ornithogalum longebracteatum]	map00360:Phenylalanine metabolism;map00940:Phenylpropanoid biosynthesis;map01110:Biosynthesis of secondary metabolites;map00350:Tyrosine metabolism;map00340:Histidine metabolism;map01100:Metabolic pathways
TR1321|c0_g5	63.64	49.55	36.08	Q0DZE0	3e-44	Phenylalanine ammonia-lyase OS=Oryza sativa subsp. japonica GN=ZB8 PE=2 SV=1	gi|112806956|dbj|BAF03074.1|	1e-46	phenylalanine ammonia-lyase [Solanum melongena]	map00360:Phenylalanine metabolism;map00940:Phenylpropanoid biosynthesis;map01100:Metabolic pathways;map01110:Biosynthesis of secondary metabolites
TR3019|c0_g1	5.99	6.7	2.73	P45726	4e-74	Phenylalanine ammonia-lyase OS=Camellia sinensis GN=PAL PE=2 SV=1	gi|3288718|dbj|BAA31258.1|	5e-75	phenylalanine ammonia-lyase [Vitis vinifera]	map00360:Phenylalanine metabolism;map00940:Phenylpropanoid biosynthesis;map01110:Biosynthesis of secondary metabolites;map00340:Histidine metabolism;map01100:Metabolic pathways
TR6903|c0_g1	161.48	104.45	120.12	Q0DZE0	6e-48	Phenylalanine ammonia-lyase OS=Oryza sativa subsp. japonica GN=ZB8 PE=2 SV=1	gi|573592472|gb|AHG06397.1|	2e-54	phenylalanine ammonia lyase 62 [Ornithogalum longebracteatum]	map00360:Phenylalanine metabolism;map00940:Phenylpropanoid biosynthesis;map01100:Metabolic pathways;map01110:Biosynthesis of secondary metabolites
TR7680|c0_g1	17.8	12.24	5.54	Q42609	1e-40	Phenylalanine ammonia-lyase OS=Bromheadia finlaysoniana GN=PAL PE=2 SV=1	gi|573592470|gb|AHG06396.1|	2e-42	phenylalanine ammonia lyase 2 [Ornithogalum longebracteatum]	map00360:Phenylalanine metabolism;map00940:Phenylpropanoid biosynthesis;map01100:Metabolic pathways;map01110:Biosynthesis of secondary metabolites
TR20792|c0_g1	7.39	7.89	2.91	P45735	2e-85	Phenylalanine ammonia-lyase (Fragment) OS=Vitis vinifera GN=PAL PE=2 SV=1	gi|310892813|gb|ADP37442.1|	7e-90	phenylalanine ammonia lyase, partial [Dendrobium huoshanense]	map00360:Phenylalanine metabolism;map00940:Phenylpropanoid biosynthesis;map01110:Biosynthesis of secondary metabolites;map00350:Tyrosine metabolism;map00340:Histidine metabolism;map01100:Metabolic pathways
TR22090|c0_g1	10.18	11.95	1.95	P45735	2e-84	Phenylalanine ammonia-lyase (Fragment) OS=Vitis vinifera GN=PAL PE=2 SV=1	gi|310892813|gb|ADP37442.1|	5e-89	phenylalanine ammonia lyase, partial [Dendrobium huoshanense]	map00360:Phenylalanine metabolism;map00940:Phenylpropanoid biosynthesis;map01110:Biosynthesis of secondary metabolites;map00340:Histidine metabolism;map01100:Metabolic pathways;map00350:Tyrosine metabolism
TR24059|c0_g1	12.7	12.43	4.72	P45735	7e-141	Phenylalanine ammonia-lyase (Fragment) OS=Vitis vinifera GN=PAL PE=2 SV=1	gi|573592470|gb|AHG06396.1|	7e-152	phenylalanine ammonia lyase 2 [Ornithogalum longebracteatum]	map00360:Phenylalanine metabolism;map00940:Phenylpropanoid biosynthesis;map01100:Metabolic pathways;map01110:Biosynthesis of secondary metabolites
TR24749|c0_g1	0.94	2.11	0	Q42609	5e-43	Phenylalanine ammonia-lyase OS=Bromheadia finlaysoniana GN=PAL PE=2 SV=1	gi|573592470|gb|AHG06396.1|	8e-45	phenylalanine ammonia lyase 2 [Ornithogalum longebracteatum]	map00360:Phenylalanine metabolism;map00940:Phenylpropanoid biosynthesis;map01100:Metabolic pathways;map01110:Biosynthesis of secondary metabolites
TR24993|c0_g1	17.41	16.66	5.31	Q42667	7e-06	Phenylalanine ammonia-lyase OS=Citrus limon GN=PAL6 PE=2 SV=1	gi|573592470|gb|AHG06396.1|	5e-06	phenylalanine ammonia lyase 2 [Ornithogalum longebracteatum]	///
TR24993|c0_g2	4.76	1.72	1.51	Q42667	9e-06	Phenylalanine ammonia-lyase OS=Citrus limon GN=PAL6 PE=2 SV=1	gi|573592470|gb|AHG06396.1|	7e-06	phenylalanine ammonia lyase 2 [Ornithogalum longebracteatum]	///
TR30371|c0_g1	13.12	12.23	5.41	P45735	2e-124	Phenylalanine ammonia-lyase (Fragment) OS=Vitis vinifera GN=PAL PE=2 SV=1	gi|573592470|gb|AHG06396.1|	6e-136	phenylalanine ammonia lyase 2 [Ornithogalum longebracteatum]	map00360:Phenylalanine metabolism;map00940:Phenylpropanoid biosynthesis;map01100:Metabolic pathways;map01110:Biosynthesis of secondary metabolites
TR34518|c0_g1	15.43	4.95	2.62	P45727	2e-11	Phenylalanine ammonia-lyase OS=Persea americana GN=PAL PE=2 SV=1	gi|573592470|gb|AHG06396.1|	5e-12	phenylalanine ammonia lyase 2 [Ornithogalum longebracteatum]	map00360:Phenylalanine metabolism;map00940:Phenylpropanoid biosynthesis;map01100:Metabolic pathways;map01110:Biosynthesis of secondary metabolites
TR39677|c0_g1	23.01	25.35	6.47	Q42667	7e-06	Phenylalanine ammonia-lyase OS=Citrus limon GN=PAL6 PE=2 SV=1	///	///	///	///
TR39677|c0_g2	1.22	0.88	0.77	Q42667	9e-06	Phenylalanine ammonia-lyase OS=Citrus limon GN=PAL6 PE=2 SV=1	///	///	///	///
TR39738|c0_g1	4.75	6.87	2.41	P45727	1e-89	Phenylalanine ammonia-lyase OS=Persea americana GN=PAL PE=2 SV=1	///	///	///	map00360:Phenylalanine metabolism;map00940:Phenylpropanoid biosynthesis;map01110:Biosynthesis of secondary metabolites;map00350:Tyrosine metabolism;map00340:Histidine metabolism;map01100:Metabolic pathways
TR40504|c0_g1	6.41	7.92	3.14	O64963	6e-95	Phenylalanine ammonia-lyase 1 OS=Prunus avium GN=PAL1 PE=2 SV=1	///	///	///	map00360:Phenylalanine metabolism;map00940:Phenylpropanoid biosynthesis;map01110:Biosynthesis of secondary metabolites;map00350:Tyrosine metabolism;map00340:Histidine metabolism;map01100:Metabolic pathways
TR40767|c0_g1	3.7	3.68	3.61	P45726	1e-71	Phenylalanine ammonia-lyase OS=Camellia sinensis GN=PAL PE=2 SV=1	///	///	///	map00360:Phenylalanine metabolism;map00940:Phenylpropanoid biosynthesis;map01110:Biosynthesis of secondary metabolites;map00340:Histidine metabolism;map01100:Metabolic pathways
TR40936|c2_g1	223.24	132.65	57.76	P45729	0	Phenylalanine ammonia-lyase 3 OS=Petroselinum crispum GN=PAL3 PE=2 SV=1	///	///	///	map00360:Phenylalanine metabolism;map00940:Phenylpropanoid biosynthesis;map01110:Biosynthesis of secondary metabolites;map00350:Tyrosine metabolism;map00340:Histidine metabolism;map01100:Metabolic pathways
TR40936|c2_g3	7.91	5.33	2.3	P45729	2e-16	Phenylalanine ammonia-lyase 3 OS=Petroselinum crispum GN=PAL3 PE=2 SV=1	///	///	///	map00360:Phenylalanine metabolism;map00940:Phenylpropanoid biosynthesis;map01100:Metabolic pathways;map01110:Biosynthesis of secondary metabolites
TR40936|c2_g2	114.29	69.34	36.31	O23865	2e-174	Phenylalanine ammonia-lyase 1 OS=Daucus carota GN=PAL1 PE=3 SV=1	///	///	///	map00360:Phenylalanine metabolism;map00940:Phenylpropanoid biosynthesis;map01110:Biosynthesis of secondary metabolites;map00350:Tyrosine metabolism;map00340:Histidine metabolism;map01100:Metabolic pathways;map04810:Regulation of actin cytoskeleton
TR40936|c2_g4	46.56	22.69	11.3	P35512	6e-44	Phenylalanine ammonia-lyase (Fragment) OS=Malus domestica GN=PAL PE=2 SV=1	///	///	///	map00360:Phenylalanine metabolism;map00940:Phenylpropanoid biosynthesis;map01100:Metabolic pathways;map01110:Biosynthesis of secondary metabolites
TR40936|c2_g5	0.99	3.69	3.84	Q42609	9e-15	Phenylalanine ammonia-lyase OS=Bromheadia finlaysoniana GN=PAL PE=2 SV=1	///	///	///	map00360:Phenylalanine metabolism;map00940:Phenylpropanoid biosynthesis;map01100:Metabolic pathways;map01110:Biosynthesis of secondary metabolites
TR40936|c2_g6	38.57	24.83	9.8	P45729	9e-51	Phenylalanine ammonia-lyase 3 OS=Petroselinum crispum GN=PAL3 PE=2 SV=1	///	///	///	map00360:Phenylalanine metabolism;map00940:Phenylpropanoid biosynthesis;map01110:Biosynthesis of secondary metabolites;map00340:Histidine metabolism;map01100:Metabolic pathways;map00350:Tyrosine metabolism
TR40961|c2_g1	98.7	54.5	23.26	P45735	2e-57	Phenylalanine ammonia-lyase (Fragment) OS=Vitis vinifera GN=PAL PE=2 SV=1	///	///	///	map00360:Phenylalanine metabolism;map00940:Phenylpropanoid biosynthesis;map01100:Metabolic pathways;map01110:Biosynthesis of secondary metabolites
TR40961|c2_g2	64.8	30.6	17.36	P35510	2e-33	Phenylalanine ammonia-lyase 1 OS=Arabidopsis thaliana GN=PAL1 PE=1 SV=3	///	///	///	map00360:Phenylalanine metabolism;map00940:Phenylpropanoid biosynthesis;map01100:Metabolic pathways;map01110:Biosynthesis of secondary metabolites
TR40961|c2_g3	37.69	13.28	5.76	Q42609	4e-55	Phenylalanine ammonia-lyase OS=Bromheadia finlaysoniana GN=PAL PE=2 SV=1	///	///	///	map00360:Phenylalanine metabolism;map00940:Phenylpropanoid biosynthesis;map01100:Metabolic pathways;map01110:Biosynthesis of secondary metabolites
TR40961|c2_g4	12.66	7.02	1.27	Q0DZE0	6e-42	Phenylalanine ammonia-lyase OS=Oryza sativa subsp. japonica GN=ZB8 PE=2 SV=1	///	///	///	map00360:Phenylalanine metabolism;map00940:Phenylpropanoid biosynthesis;map01100:Metabolic pathways;map01110:Biosynthesis of secondary metabolites
TR40961|c2_g5	20.95	11.37	3.44	P45729	7e-19	Phenylalanine ammonia-lyase 3 OS=Petroselinum crispum GN=PAL3 PE=2 SV=1	///	///	///	map00360:Phenylalanine metabolism;map00940:Phenylpropanoid biosynthesis;map01100:Metabolic pathways;map01110:Biosynthesis of secondary metabolites;map04810:Regulation of actin cytoskeleton
TR40961|c2_g6	108.19	59.63	24.46	P45729	0	Phenylalanine ammonia-lyase 3 OS=Petroselinum crispum GN=PAL3 PE=2 SV=1	///	///	///	map00360:Phenylalanine metabolism;map00940:Phenylpropanoid biosynthesis;map01110:Biosynthesis of secondary metabolites;map00350:Tyrosine metabolism;map00340:Histidine metabolism;map01100:Metabolic pathways
TR40961|c2_g7	10.06	4.9	1.49	P45729	2e-36	Phenylalanine ammonia-lyase 3 OS=Petroselinum crispum GN=PAL3 PE=2 SV=1	///	///	///	map00360:Phenylalanine metabolism;map00940:Phenylpropanoid biosynthesis;map01100:Metabolic pathways;map01110:Biosynthesis of secondary metabolites
TR40961|c2_g8	222.65	105.97	67.12	P45727	6e-65	Phenylalanine ammonia-lyase OS=Persea americana GN=PAL PE=2 SV=1	///	///	///	map00360:Phenylalanine metabolism;map00940:Phenylpropanoid biosynthesis;map01100:Metabolic pathways;map01110:Biosynthesis of secondary metabolites
TR13017|c0_g1	305.45	87.36	35.7	P92994	0	Trans-cinnamate 4-monooxygenase OS=Arabidopsis thaliana GN=CYP73A5 PE=2 SV=1	gi|743810013|ref|XP_010928775.1|	0	PREDICTED: cytochrome P450 CYP73A100-like [Elaeis guineensis]	map00130:Ubiquinone and other terpenoid-quinone biosynthesis;map00360:Phenylalanine metabolism;map00940:Phenylpropanoid biosynthesis;map00945:Stilbenoid, diarylheptanoid and gingerol biosynthesis;map00901:Indole alkaloid biosynthesis;map00941:Flavonoid biosynthesis;map00944:Flavone and flavonol biosynthesis;map01100:Metabolic pathways;map00402:Benzoxazinoid biosynthesis;map01110:Biosynthesis of s…
TR16918|c0_g1	29.57	15.28	5.89	P48522	4e-50	Trans-cinnamate 4-monooxygenase OS=Catharanthus roseus GN=CYP73A4 PE=2 SV=1	gi|341571811|gb|AEK79567.1|	1e-51	cinnamate 4-hydroxylase [Dracaena cambodiana]	map00130:Ubiquinone and other terpenoid-quinone biosynthesis;map00360:Phenylalanine metabolism;map00940:Phenylpropanoid biosynthesis;map00941:Flavonoid biosynthesis;map00945:Stilbenoid, diarylheptanoid and gingerol biosynthesis;map01100:Metabolic pathways;map00904:Diterpenoid biosynthesis;map00943:Isoflavonoid biosynthesis;map01110:Biosynthesis of secondary metabolites
TR16918|c0_g2	230.44	115.53	54.62	P48522	0	Trans-cinnamate 4-monooxygenase OS=Catharanthus roseus GN=CYP73A4 PE=2 SV=1	gi|719987530|ref|XP_010252045.1|	0	PREDICTED: trans-cinnamate 4-monooxygenase [Nelumbo nucifera]	map00130:Ubiquinone and other terpenoid-quinone biosynthesis;map00360:Phenylalanine metabolism;map00940:Phenylpropanoid biosynthesis;map00945:Stilbenoid, diarylheptanoid and gingerol biosynthesis;map00941:Flavonoid biosynthesis;map00944:Flavone and flavonol biosynthesis;map01100:Metabolic pathways;map00943:Isoflavonoid biosynthesis;map00402:Benzoxazinoid biosynthesis;map01110:Biosynthesis of seco…
TR16918|c0_g3	80.56	48.17	16.03	Q43054	7e-75	Trans-cinnamate 4-monooxygenase OS=Populus kitakamiensis GN=CYP73A16 PE=2 SV=1	gi|341571811|gb|AEK79567.1|	2e-80	cinnamate 4-hydroxylase [Dracaena cambodiana]	map00130:Ubiquinone and other terpenoid-quinone biosynthesis;map00360:Phenylalanine metabolism;map00940:Phenylpropanoid biosynthesis;map00941:Flavonoid biosynthesis;map00945:Stilbenoid, diarylheptanoid and gingerol biosynthesis;map01110:Biosynthesis of secondary metabolites;map00943:Isoflavonoid biosynthesis;map00140:Steroid hormone biosynthesis;map01100:Metabolic pathways
TR23347|c0_g1	59.96	24.75	14.4	Q42797	9e-41	Trans-cinnamate 4-monooxygenase OS=Glycine max GN=CYP73A11 PE=2 SV=1	gi|403319611|gb|AFR37522.1|	7e-44	cinnamate 4-hydroxylase, partial [Populus fremontii]	map00130:Ubiquinone and other terpenoid-quinone biosynthesis;map00360:Phenylalanine metabolism;map00941:Flavonoid biosynthesis;map00945:Stilbenoid, diarylheptanoid and gingerol biosynthesis;map00966:Glucosinolate biosynthesis;map00232:Caffeine metabolism;map00830:Retinol metabolism;map00980:Metabolism of xenobiotics by cytochrome P450;map00982:Drug metabolism - cytochrome P450;map00983:Drug metab…
TR23347|c0_g2	230.37	121.63	75.7	P37115	3e-82	Trans-cinnamate 4-monooxygenase OS=Vigna radiata var. radiata GN=CYP73A2 PE=1 SV=1	gi|403319595|gb|AFR37514.1|	3e-86	cinnamate 4-hydroxylase, partial [Populus alba] gi|403319599|gb|AFR37516.1| cinnamate 4-hydroxylase, partial [Populus alba]	map00130:Ubiquinone and other terpenoid-quinone biosynthesis;map00360:Phenylalanine metabolism;map00941:Flavonoid biosynthesis;map00945:Stilbenoid, diarylheptanoid and gingerol biosynthesis;map00940:Phenylpropanoid biosynthesis;map01100:Metabolic pathways;map00902:Monoterpenoid biosynthesis;map01110:Biosynthesis of secondary metabolites;map00909:Sesquiterpenoid and triterpenoid biosynthesis
TR35271|c0_g3	49.59	25.6	13.97	Q43067	8e-21	Trans-cinnamate 4-monooxygenase OS=Pisum sativum GN=CYP73A9 PE=2 SV=2	gi|403319826|gb|AFR37629.1|	1e-22	cinnamate 4-hydroxylase, partial [Populus fremontii] gi|403319838|gb|AFR37635.1| cinnamate 4-hydroxylase, partial [Populus fremontii] gi|403319842|gb|AFR37637.1| cinnamate 4-hydroxylase, partial [Populus fremontii]	map00130:Ubiquinone and other terpenoid-quinone biosynthesis;map00360:Phenylalanine metabolism;map00940:Phenylpropanoid biosynthesis;map00941:Flavonoid biosynthesis;map00945:Stilbenoid, diarylheptanoid and gingerol biosynthesis;map01100:Metabolic pathways;map01110:Biosynthesis of secondary metabolites
TR35271|c0_g1	124.47	76.58	51.08	P48522	0	Trans-cinnamate 4-monooxygenase OS=Catharanthus roseus GN=CYP73A4 PE=2 SV=1	gi|719987530|ref|XP_010252045.1|	0	PREDICTED: trans-cinnamate 4-monooxygenase [Nelumbo nucifera]	map00130:Ubiquinone and other terpenoid-quinone biosynthesis;map00360:Phenylalanine metabolism;map00940:Phenylpropanoid biosynthesis;map00945:Stilbenoid, diarylheptanoid and gingerol biosynthesis;map00941:Flavonoid biosynthesis;map00944:Flavone and flavonol biosynthesis;map01100:Metabolic pathways;map00943:Isoflavonoid biosynthesis;map01110:Biosynthesis of secondary metabolites
TR35271|c0_g2	116.14	57.05	23.18	O24312	8e-115	Trans-cinnamate 4-monooxygenase OS=Populus tremuloides GN=CYP73A13 PE=2 SV=1	gi|767875447|gb|AJT59581.1|	1e-116	cinnamate-4-hydroxylase [Boehmeria nivea]	map00130:Ubiquinone and other terpenoid-quinone biosynthesis;map00360:Phenylalanine metabolism;map00941:Flavonoid biosynthesis;map00945:Stilbenoid, diarylheptanoid and gingerol biosynthesis;map01100:Metabolic pathways;map00943:Isoflavonoid biosynthesis;map00402:Benzoxazinoid biosynthesis;map01110:Biosynthesis of secondary metabolites;map00940:Phenylpropanoid biosynthesis
TR35271|c0_g4	59.5	16.65	9.22	Q43240	4e-52	Trans-cinnamate 4-monooxygenase OS=Zinnia violacea GN=CYP73A12 PE=2 SV=1	gi|401022516|gb|AFP89925.1|	8e-53	cinnamate 4-hydroxylase, partial [Neolamarckia cadamba]	map00130:Ubiquinone and other terpenoid-quinone biosynthesis;map00360:Phenylalanine metabolism;map00941:Flavonoid biosynthesis;map00945:Stilbenoid, diarylheptanoid and gingerol biosynthesis;map00904:Diterpenoid biosynthesis;map00940:Phenylpropanoid biosynthesis;map00950:Isoquinoline alkaloid biosynthesis;map01100:Metabolic pathways;map01110:Biosynthesis of secondary metabolites
TR35271|c0_g6	39.45	21.07	8.84	O24312	8e-41	Trans-cinnamate 4-monooxygenase OS=Populus tremuloides GN=CYP73A13 PE=2 SV=1	gi|403319611|gb|AFR37522.1|	6e-44	cinnamate 4-hydroxylase, partial [Populus fremontii]	map00130:Ubiquinone and other terpenoid-quinone biosynthesis;map00360:Phenylalanine metabolism;map00941:Flavonoid biosynthesis;map00945:Stilbenoid, diarylheptanoid and gingerol biosynthesis;map00966:Glucosinolate biosynthesis;map00232:Caffeine metabolism;map00830:Retinol metabolism;map00980:Metabolism of xenobiotics by cytochrome P450;map00982:Drug metabolism - cytochrome P450;map00983:Drug metab…
TR35271|c0_g7	106.65	62.84	38.21	P37115	1e-74	Trans-cinnamate 4-monooxygenase OS=Vigna radiata var. radiata GN=CYP73A2 PE=1 SV=1	gi|403319595|gb|AFR37514.1|	4e-79	cinnamate 4-hydroxylase, partial [Populus alba] gi|403319599|gb|AFR37516.1| cinnamate 4-hydroxylase, partial [Populus alba]	map00130:Ubiquinone and other terpenoid-quinone biosynthesis;map00360:Phenylalanine metabolism;map00941:Flavonoid biosynthesis;map00945:Stilbenoid, diarylheptanoid and gingerol biosynthesis;map00940:Phenylpropanoid biosynthesis;map01100:Metabolic pathways;map00902:Monoterpenoid biosynthesis;map01110:Biosynthesis of secondary metabolites;map00909:Sesquiterpenoid and triterpenoid biosynthesis
TR35271|c0_g8	72.43	38.21	14.06	P37115	1e-48	Trans-cinnamate 4-monooxygenase OS=Vigna radiata var. radiata GN=CYP73A2 PE=1 SV=1	gi|403319595|gb|AFR37514.1|	5e-51	cinnamate 4-hydroxylase, partial [Populus alba] gi|403319599|gb|AFR37516.1| cinnamate 4-hydroxylase, partial [Populus alba]	map00130:Ubiquinone and other terpenoid-quinone biosynthesis;map00360:Phenylalanine metabolism;map00941:Flavonoid biosynthesis;map00945:Stilbenoid, diarylheptanoid and gingerol biosynthesis;map00966:Glucosinolate biosynthesis;map00940:Phenylpropanoid biosynthesis;map01110:Biosynthesis of secondary metabolites;map00232:Caffeine metabolism;map00830:Retinol metabolism;map00980:Metabolism of xenobiot…
TR35271|c0_g9	61.42	35.36	15.46	P48522	0	Trans-cinnamate 4-monooxygenase OS=Catharanthus roseus GN=CYP73A4 PE=2 SV=1	gi|719987530|ref|XP_010252045.1|	0	PREDICTED: trans-cinnamate 4-monooxygenase [Nelumbo nucifera]	map00130:Ubiquinone and other terpenoid-quinone biosynthesis;map00360:Phenylalanine metabolism;map00940:Phenylpropanoid biosynthesis;map00941:Flavonoid biosynthesis;map00945:Stilbenoid, diarylheptanoid and gingerol biosynthesis;map01100:Metabolic pathways;map00909:Sesquiterpenoid and triterpenoid biosynthesis;map00966:Glucosinolate biosynthesis;map00902:Monoterpenoid biosynthesis;map01110:Biosynt…
TR35271|c0_g10	39.84	16.04	9.74	P37115	1e-34	Trans-cinnamate 4-monooxygenase OS=Vigna radiata var. radiata GN=CYP73A2 PE=1 SV=1	gi|403319595|gb|AFR37514.1|	2e-36	cinnamate 4-hydroxylase, partial [Populus alba] gi|403319599|gb|AFR37516.1| cinnamate 4-hydroxylase, partial [Populus alba]	map00130:Ubiquinone and other terpenoid-quinone biosynthesis;map00360:Phenylalanine metabolism;map00941:Flavonoid biosynthesis;map00945:Stilbenoid, diarylheptanoid and gingerol biosynthesis;map00940:Phenylpropanoid biosynthesis;map00966:Glucosinolate biosynthesis;map00980:Metabolism of xenobiotics by cytochrome P450;map05204:Chemical carcinogenesis;map00950:Isoquinoline alkaloid biosynthesis;map0…
TR35271|c0_g11	51.79	24.16	5.96	P92994	8e-49	Trans-cinnamate 4-monooxygenase OS=Arabidopsis thaliana GN=CYP73A5 PE=2 SV=1	gi|341571811|gb|AEK79567.1|	2e-50	cinnamate 4-hydroxylase [Dracaena cambodiana]	map00130:Ubiquinone and other terpenoid-quinone biosynthesis;map00360:Phenylalanine metabolism;map00940:Phenylpropanoid biosynthesis;map00941:Flavonoid biosynthesis;map00945:Stilbenoid, diarylheptanoid and gingerol biosynthesis;map01100:Metabolic pathways;map00943:Isoflavonoid biosynthesis;map00904:Diterpenoid biosynthesis;map01110:Biosynthesis of secondary metabolites
TR1334|c0_g1	42.78	26.37	19.77	O24540	0	4-coumarate--CoA ligase OS=Vanilla planifolia GN=4CL PE=3 SV=1	gi|225446080|ref|XP_002272782.1|	0	PREDICTED: 4-coumarate--CoA ligase 2 [Vitis vinifera]	map00592:alpha-Linolenic acid metabolism;map01100:Metabolic pathways;map00280:Valine, leucine and isoleucine degradation;map01051:Biosynthesis of ansamycins;map01052:Type I polyketide structures
TR1334|c0_g2	0	0	2.92	P14912	1e-34	4-coumarate--CoA ligase 1 OS=Petroselinum crispum GN=4CL1 PE=2 SV=1	gi|544590485|gb|AGW24660.1|	9e-42	4-coumarate:coenzyme A ligase [Ornithogalum longebracteatum]	map00592:alpha-Linolenic acid metabolism;map01100:Metabolic pathways
TR1334|c0_g3	27.27	13.3	11.5	O24146	1e-70	4-coumarate--CoA ligase 2 OS=Nicotiana tabacum GN=4CL2 PE=2 SV=1	gi|544590485|gb|AGW24660.1|	8e-79	4-coumarate:coenzyme A ligase [Ornithogalum longebracteatum]	map00592:alpha-Linolenic acid metabolism;map00720:Carbon fixation pathways in prokaryotes;map01120:Microbial metabolism in diverse environments;map00650:Butanoate metabolism;map01051:Biosynthesis of ansamycins;map01052:Type I polyketide structures;map00640:Propanoate metabolism;map01100:Metabolic pathways
TR1388|c0_g1	7.27	2.43	0.82	Q6ZAC1	6e-14	Probable 4-coumarate--CoA ligase 5 OS=Oryza sativa subsp. japonica GN=4CL5 PE=2 SV=1	gi|242081643|ref|XP_002445590.1|	8e-16	hypothetical protein SORBIDRAFT_07g022040 [Sorghum bicolor] gi|241941940|gb|EES15085.1| hypothetical protein SORBIDRAFT_07g022040 [Sorghum bicolor]	///
TR1388|c0_g2	98.91	47.37	35.68	O24540	0	4-coumarate--CoA ligase OS=Vanilla planifolia GN=4CL PE=3 SV=1	gi|225446080|ref|XP_002272782.1|	0	PREDICTED: 4-coumarate--CoA ligase 2 [Vitis vinifera]	map00592:alpha-Linolenic acid metabolism;map01100:Metabolic pathways;map00280:Valine, leucine and isoleucine degradation;map01051:Biosynthesis of ansamycins;map01052:Type I polyketide structures
TR1388|c0_g3	5.44	2.64	3.49	O24146	7e-92	4-coumarate--CoA ligase 2 OS=Nicotiana tabacum GN=4CL2 PE=2 SV=1	gi|544590485|gb|AGW24660.1|	2e-106	4-coumarate:coenzyme A ligase [Ornithogalum longebracteatum]	map00592:alpha-Linolenic acid metabolism;map01100:Metabolic pathways;map00280:Valine, leucine and isoleucine degradation;map01054:Nonribosomal peptide structures;map01051:Biosynthesis of ansamycins;map01052:Type I polyketide structures
TR3367|c0_g1	2.82	1.36	0.86	Q42982	2e-25	Probable 4-coumarate--CoA ligase 2 OS=Oryza sativa subsp. japonica GN=4CL2 PE=2 SV=2	gi|725827531|gb|AIY34667.1|	2e-35	4-coumarate:CoA ligase-like protein [Ornithogalum longebracteatum]	map05110:Vibrio cholerae infection;map05146:Amoebiasis;map04970:Salivary secretion;map04144:Endocytosis;map04810:Regulation of actin cytoskeleton;map01054:Nonribosomal peptide structures
TR3367|c0_g2	4.43	3.4	0.57	Q42982	3e-24	Probable 4-coumarate--CoA ligase 2 OS=Oryza sativa subsp. japonica GN=4CL2 PE=2 SV=2	gi|725827531|gb|AIY34667.1|	3e-34	4-coumarate:CoA ligase-like protein [Ornithogalum longebracteatum]	map05110:Vibrio cholerae infection;map05146:Amoebiasis;map04970:Salivary secretion;map01054:Nonribosomal peptide structures;map04144:Endocytosis;map04810:Regulation of actin cytoskeleton
TR5189|c0_g1	8.52	2.6	2.79	Q9M0X9	8e-15	4-coumarate--CoA ligase-like 7 OS=Arabidopsis thaliana GN=4CLL7 PE=1 SV=1	gi|725827523|gb|AIY34663.1|	8e-23	4-coumarate:CoA ligase-like protein [Ornithogalum longebracteatum]	map04970:Salivary secretion;map05110:Vibrio cholerae infection;map05146:Amoebiasis;map04810:Regulation of actin cytoskeleton;map05410:Hypertrophic cardiomyopathy (HCM);map05414:Dilated cardiomyopathy (DCM);map05100:Bacterial invasion of epithelial cells
TR5189|c0_g2	5.11	3.89	4.47	Q9M0X9	4e-14	4-coumarate--CoA ligase-like 7 OS=Arabidopsis thaliana GN=4CLL7 PE=1 SV=1	gi|725827523|gb|AIY34663.1|	4e-23	4-coumarate:CoA ligase-like protein [Ornithogalum longebracteatum]	map05110:Vibrio cholerae infection;map05146:Amoebiasis;map04970:Salivary secretion;map01054:Nonribosomal peptide structures;map04810:Regulation of actin cytoskeleton
TR5189|c1_g1	11.3	17.26	14.51	Q0DV32	0	4-coumarate--CoA ligase-like 1 OS=Oryza sativa subsp. japonica GN=4CLL1 PE=2 SV=2	gi|743776459|ref|XP_010918637.1|	0	PREDICTED: 4-coumarate--CoA ligase-like 1 isoform X1 [Elaeis guineensis]	map00592:alpha-Linolenic acid metabolism;map00130:Ubiquinone and other terpenoid-quinone biosynthesis;map01100:Metabolic pathways;map01110:Biosynthesis of secondary metabolites;map00280:Valine, leucine and isoleucine degradation;map01051:Biosynthesis of ansamycins;map01052:Type I polyketide structures
TR5189|c1_g2	21.72	10.86	9.88	Q0DV32	0	4-coumarate--CoA ligase-like 1 OS=Oryza sativa subsp. japonica GN=4CLL1 PE=2 SV=2	gi|592923299|gb|AHL44983.1|	0	4-coumarate:coenzyme A ligase 4 [Fraxinus mandshurica]	map00592:alpha-Linolenic acid metabolism;map00280:Valine, leucine and isoleucine degradation;map00130:Ubiquinone and other terpenoid-quinone biosynthesis;map01100:Metabolic pathways;map01110:Biosynthesis of secondary metabolites;map01051:Biosynthesis of ansamycins;map01052:Type I polyketide structures
TR7329|c0_g1	4.33	0	8.08	Q84P23	2e-29	4-coumarate--CoA ligase-like 9 OS=Arabidopsis thaliana GN=4CLL9 PE=1 SV=2	gi|698487621|ref|XP_009790448.1|	3e-31	PREDICTED: 4-coumarate--CoA ligase-like 9 [Nicotiana sylvestris]	map00592:alpha-Linolenic acid metabolism;map01051:Biosynthesis of ansamycins;map01052:Type I polyketide structures;map00010:Glycolysis / Gluconeogenesis;map00620:Pyruvate metabolism;map00640:Propanoate metabolism;map00680:Methane metabolism;map00720:Carbon fixation pathways in prokaryotes;map01100:Metabolic pathways;map01120:Microbial metabolism in diverse environments;map00401:Novobiocin biosynt…
TR7329|c1_g1	3.78	3.82	2.31	Q8RU95	3e-96	4-coumarate--CoA ligase-like 6 OS=Oryza sativa subsp. japonica GN=4CLL6 PE=2 SV=2	gi|672128457|ref|XP_008787716.1|	2e-104	PREDICTED: 4-coumarate--CoA ligase-like 5 isoform X2 [Phoenix dactylifera]	map00592:alpha-Linolenic acid metabolism;map01051:Biosynthesis of ansamycins;map00130:Ubiquinone and other terpenoid-quinone biosynthesis;map01100:Metabolic pathways;map01110:Biosynthesis of secondary metabolites;map01052:Type I polyketide structures
TR7329|c2_g1	12.84	4.99	1.51	Q84P23	2e-27	4-coumarate--CoA ligase-like 9 OS=Arabidopsis thaliana GN=4CLL9 PE=1 SV=2	gi|719983555|ref|XP_010250796.1|	2e-32	PREDICTED: 4-coumarate--CoA ligase-like 9 [Nelumbo nucifera] gi|719983562|ref|XP_010250797.1| PREDICTED: 4-coumarate--CoA ligase-like 9 [Nelumbo nucifera]	map00592:alpha-Linolenic acid metabolism;map00010:Glycolysis / Gluconeogenesis;map00620:Pyruvate metabolism;map00640:Propanoate metabolism;map00680:Methane metabolism;map00720:Carbon fixation pathways in prokaryotes;map01100:Metabolic pathways;map01110:Biosynthesis of secondary metabolites;map01120:Microbial metabolism in diverse environments
TR7593|c1_g1	3.66	7.45	2.23	Q69RG7	3e-18	4-coumarate--CoA ligase-like 7 OS=Oryza sativa subsp. japonica GN=4CLL7 PE=2 SV=1	gi|731333802|ref|XP_010677916.1|	1e-23	PREDICTED: 4-coumarate--CoA ligase-like 9 [Beta vulgaris subsp. vulgaris] gi|870859840|gb|KMT11228.1| hypothetical protein BVRB_5g110580 [Beta vulgaris subsp. vulgaris]	map00592:alpha-Linolenic acid metabolism;map01100:Metabolic pathways;map05110:Vibrio cholerae infection;map05146:Amoebiasis;map04810:Regulation of actin cytoskeleton;map05410:Hypertrophic cardiomyopathy (HCM);map05414:Dilated cardiomyopathy (DCM);map00310:Lysine degradation
TR7593|c1_g2	6.29	8.22	4.21	Q84P23	1e-26	4-coumarate--CoA ligase-like 9 OS=Arabidopsis thaliana GN=4CLL9 PE=1 SV=2	gi|672128459|ref|XP_008787718.1|	2e-31	PREDICTED: 4-coumarate--CoA ligase-like 5 isoform X3 [Phoenix dactylifera]	map00592:alpha-Linolenic acid metabolism;map01100:Metabolic pathways;map05110:Vibrio cholerae infection;map05146:Amoebiasis;map04970:Salivary secretion;map04520:Adherens junction;map04666:Fc gamma R-mediated phagocytosis;map04810:Regulation of actin cytoskeleton;map05100:Bacterial invasion of epithelial cells;map05131:Shigellosis;map05132:Salmonella infection;map04510:Focal adhesion
TR12523|c0_g1	4.68	2.54	2.83	Q8RU95	2e-88	4-coumarate--CoA ligase-like 6 OS=Oryza sativa subsp. japonica GN=4CLL6 PE=2 SV=2	gi|743765245|ref|XP_010912839.1|	2e-107	PREDICTED: 4-coumarate--CoA ligase-like 5 [Elaeis guineensis]	map00592:alpha-Linolenic acid metabolism;map00130:Ubiquinone and other terpenoid-quinone biosynthesis;map01100:Metabolic pathways;map01110:Biosynthesis of secondary metabolites;map01051:Biosynthesis of ansamycins;map01052:Type I polyketide structures;map00280:Valine, leucine and isoleucine degradation
TR12523|c1_g1	2.41	2.41	3.27	Q84P26	4e-54	4-coumarate--CoA ligase-like 8 OS=Arabidopsis thaliana GN=4CLL8 PE=2 SV=2	gi|225452163|ref|XP_002270555.1|	3e-57	PREDICTED: 4-coumarate--CoA ligase-like 9 [Vitis vinifera]	map00592:alpha-Linolenic acid metabolism;map00130:Ubiquinone and other terpenoid-quinone biosynthesis;map01110:Biosynthesis of secondary metabolites;map00650:Butanoate metabolism;map00640:Propanoate metabolism;map01100:Metabolic pathways;map00720:Carbon fixation pathways in prokaryotes;map01120:Microbial metabolism in diverse environments
TR16013|c1_g1	7.74	5.53	2.43	Q69RG7	1e-31	4-coumarate--CoA ligase-like 7 OS=Oryza sativa subsp. japonica GN=4CLL7 PE=2 SV=1	gi|694998177|ref|XP_009403192.1|	5e-36	PREDICTED: 4-coumarate--CoA ligase-like 7 isoform X2 [Musa acuminata subsp. malaccensis]	map00592:alpha-Linolenic acid metabolism;map01100:Metabolic pathways;map00401:Novobiocin biosynthesis;map01110:Biosynthesis of secondary metabolites;map01051:Biosynthesis of ansamycins;map01052:Type I polyketide structures
TR17815|c0_g1	3.68	3.5	3.21	Q9LQ12	9e-109	4-coumarate--CoA ligase-like 1 OS=Arabidopsis thaliana GN=4CLL1 PE=2 SV=1	gi|743804786|ref|XP_010927276.1|	2e-117	PREDICTED: 4-coumarate--CoA ligase-like 1 [Elaeis guineensis]	map00592:alpha-Linolenic acid metabolism;map00130:Ubiquinone and other terpenoid-quinone biosynthesis;map01100:Metabolic pathways;map01110:Biosynthesis of secondary metabolites;map00280:Valine, leucine and isoleucine degradation;map01051:Biosynthesis of ansamycins;map01052:Type I polyketide structures
TR21898|c0_g1	10.3	4.85	1.24	Q42982	8e-54	Probable 4-coumarate--CoA ligase 2 OS=Oryza sativa subsp. japonica GN=4CL2 PE=2 SV=2	gi|725827531|gb|AIY34667.1|	4e-62	4-coumarate:CoA ligase-like protein [Ornithogalum longebracteatum]	map00592:alpha-Linolenic acid metabolism;map01100:Metabolic pathways;map04970:Salivary secretion;map05144:Malaria;map04320:Dorso-ventral axis formation;map00280:Valine, leucine and isoleucine degradation
TR21898|c1_g1	8.45	3.86	1.2	Q42982	5e-90	Probable 4-coumarate--CoA ligase 2 OS=Oryza sativa subsp. japonica GN=4CL2 PE=2 SV=2	gi|475503141|gb|EMT04499.1|	1e-97	Putative 4-coumarate--CoA ligase 2 [Aegilops tauschii]	map00592:alpha-Linolenic acid metabolism;map00130:Ubiquinone and other terpenoid-quinone biosynthesis;map01100:Metabolic pathways;map01110:Biosynthesis of secondary metabolites;map00280:Valine, leucine and isoleucine degradation;map01051:Biosynthesis of ansamycins;map01052:Type I polyketide structures
TR21898|c2_g1	8.55	3.48	1.36	Q42982	5e-130	Probable 4-coumarate--CoA ligase 2 OS=Oryza sativa subsp. japonica GN=4CL2 PE=2 SV=2	gi|725827531|gb|AIY34667.1|	3e-140	4-coumarate:CoA ligase-like protein [Ornithogalum longebracteatum]	map00592:alpha-Linolenic acid metabolism;map01051:Biosynthesis of ansamycins;map00130:Ubiquinone and other terpenoid-quinone biosynthesis;map01100:Metabolic pathways;map01110:Biosynthesis of secondary metabolites;map01052:Type I polyketide structures
TR21898|c3_g1	10.47	4.17	1.6	Q42982	7e-49	Probable 4-coumarate--CoA ligase 2 OS=Oryza sativa subsp. japonica GN=4CL2 PE=2 SV=2	gi|672167310|ref|XP_008803610.1|	6e-52	PREDICTED: 4-coumarate--CoA ligase 2 [Phoenix dactylifera]	map00592:alpha-Linolenic acid metabolism;map01100:Metabolic pathways;map01052:Type I polyketide structures;map00280:Valine, leucine and isoleucine degradation
TR22405|c0_g1	11.61	5.71	5.08	Q7F1X5	2e-13	4-coumarate--CoA ligase-like 5 OS=Oryza sativa subsp. japonica GN=4CLL5 PE=2 SV=1	gi|641833571|gb|KDO52581.1|	2e-15	hypothetical protein CISIN_1g0087492mg, partial [Citrus sinensis]	map00592:alpha-Linolenic acid metabolism;map00650:Butanoate metabolism;map01100:Metabolic pathways;map00280:Valine, leucine and isoleucine degradation
TR24110|c0_g1	4.93	2.78	1.55	Q7F1X5	8e-70	4-coumarate--CoA ligase-like 5 OS=Oryza sativa subsp. japonica GN=4CLL5 PE=2 SV=1	gi|672128457|ref|XP_008787716.1|	2e-69	PREDICTED: 4-coumarate--CoA ligase-like 5 isoform X2 [Phoenix dactylifera]	map00592:alpha-Linolenic acid metabolism;map00720:Carbon fixation pathways in prokaryotes;map01120:Microbial metabolism in diverse environments;map00130:Ubiquinone and other terpenoid-quinone biosynthesis;map01110:Biosynthesis of secondary metabolites;map00650:Butanoate metabolism;map01100:Metabolic pathways;map01051:Biosynthesis of ansamycins;map01052:Type I polyketide structures
TR24227|c0_g1	7.95	4.32	5.85	O24540	1e-70	4-coumarate--CoA ligase OS=Vanilla planifolia GN=4CL PE=3 SV=1	gi|544590485|gb|AGW24660.1|	9e-76	4-coumarate:coenzyme A ligase [Ornithogalum longebracteatum]	map00592:alpha-Linolenic acid metabolism;map01100:Metabolic pathways;map00401:Novobiocin biosynthesis;map01110:Biosynthesis of secondary metabolites;map01051:Biosynthesis of ansamycins;map01052:Type I polyketide structures
TR27060|c0_g1	13.34	7.83	8.47	O24540	7e-70	4-coumarate--CoA ligase OS=Vanilla planifolia GN=4CL PE=3 SV=1	gi|544590485|gb|AGW24660.1|	5e-75	4-coumarate:coenzyme A ligase [Ornithogalum longebracteatum]	map00592:alpha-Linolenic acid metabolism;map01100:Metabolic pathways;map00401:Novobiocin biosynthesis;map01110:Biosynthesis of secondary metabolites;map01051:Biosynthesis of ansamycins;map01052:Type I polyketide structures
TR27774|c0_g1	5.4	2.45	3.29	Q69RG7	8e-21	4-coumarate--CoA ligase-like 7 OS=Oryza sativa subsp. japonica GN=4CLL7 PE=2 SV=1	gi|672128459|ref|XP_008787718.1|	1e-20	PREDICTED: 4-coumarate--CoA ligase-like 5 isoform X3 [Phoenix dactylifera]	map00592:alpha-Linolenic acid metabolism;map01100:Metabolic pathways
TR27981|c0_g1	2.79	3.29	0.47	Q69RG7	6e-52	4-coumarate--CoA ligase-like 7 OS=Oryza sativa subsp. japonica GN=4CLL7 PE=2 SV=1	gi|125557959|gb|EAZ03495.1|	7e-52	hypothetical protein OsI_25635 [Oryza sativa Indica Group]	map00592:alpha-Linolenic acid metabolism;map01051:Biosynthesis of ansamycins;map01052:Type I polyketide structures;map00401:Novobiocin biosynthesis;map00130:Ubiquinone and other terpenoid-quinone biosynthesis;map01100:Metabolic pathways;map01110:Biosynthesis of secondary metabolites
TR27981|c0_g2	1.14	1.62	0.54	Q69RG7	6e-61	4-coumarate--CoA ligase-like 7 OS=Oryza sativa subsp. japonica GN=4CLL7 PE=2 SV=1	gi|514751016|ref|XP_004962246.1|	4e-61	PREDICTED: 4-coumarate--CoA ligase-like 7 isoform X1 [Setaria italica]	map00592:alpha-Linolenic acid metabolism;map01100:Metabolic pathways;map01051:Biosynthesis of ansamycins;map01052:Type I polyketide structures;map00401:Novobiocin biosynthesis;map01110:Biosynthesis of secondary metabolites
TR27981|c2_g1	11.33	18.98	17.73	Q7F1X5	1e-12	4-coumarate--CoA ligase-like 5 OS=Oryza sativa subsp. japonica GN=4CLL5 PE=2 SV=1	gi|743815748|ref|XP_010930436.1|	1e-18	PREDICTED: LOW QUALITY PROTEIN: uncharacterized protein LOC105051604 [Elaeis guineensis]	map00592:alpha-Linolenic acid metabolism;map01100:Metabolic pathways
TR27981|c2_g2	9.74	6.94	3.61	Q7F1X5	2e-42	4-coumarate--CoA ligase-like 5 OS=Oryza sativa subsp. japonica GN=4CLL5 PE=2 SV=1	gi|697111172|ref|XP_009609463.1|	1e-44	PREDICTED: 4-coumarate--CoA ligase-like 9 [Nicotiana tomentosiformis] gi|697111174|ref|XP_009609464.1| PREDICTED: 4-coumarate--CoA ligase-like 9 [Nicotiana tomentosiformis]	map00592:alpha-Linolenic acid metabolism;map00720:Carbon fixation pathways in prokaryotes;map00650:Butanoate metabolism;map01100:Metabolic pathways;map01051:Biosynthesis of ansamycins;map01052:Type I polyketide structures;map00627:Aminobenzoate degradation;map01120:Microbial metabolism in diverse environments
TR30623|c0_g1	18.68	11.9	6.72	Q9M0X9	5e-14	4-coumarate--CoA ligase-like 7 OS=Arabidopsis thaliana GN=4CLL7 PE=1 SV=1	gi|725827523|gb|AIY34663.1|	2e-23	4-coumarate:CoA ligase-like protein [Ornithogalum longebracteatum]	map05110:Vibrio cholerae infection;map05146:Amoebiasis;map03013:RNA transport;map04970:Salivary secretion;map04330:Notch signaling pathway;map05169:Epstein-Barr virus infection
TR30623|c1_g1	10.14	5.6	5.11	Q0DV32	0	4-coumarate--CoA ligase-like 1 OS=Oryza sativa subsp. japonica GN=4CLL1 PE=2 SV=2	gi|743776459|ref|XP_010918637.1|	0	PREDICTED: 4-coumarate--CoA ligase-like 1 isoform X1 [Elaeis guineensis]	map00592:alpha-Linolenic acid metabolism;map00280:Valine, leucine and isoleucine degradation;map00130:Ubiquinone and other terpenoid-quinone biosynthesis;map01100:Metabolic pathways;map01110:Biosynthesis of secondary metabolites;map01051:Biosynthesis of ansamycins;map01052:Type I polyketide structures
TR30623|c1_g2	12.13	8.69	5.89	Q0DV32	0	4-coumarate--CoA ligase-like 1 OS=Oryza sativa subsp. japonica GN=4CLL1 PE=2 SV=2	gi|743776459|ref|XP_010918637.1|	0	PREDICTED: 4-coumarate--CoA ligase-like 1 isoform X1 [Elaeis guineensis]	map00592:alpha-Linolenic acid metabolism;map00130:Ubiquinone and other terpenoid-quinone biosynthesis;map01100:Metabolic pathways;map01110:Biosynthesis of secondary metabolites;map00280:Valine, leucine and isoleucine degradation;map01051:Biosynthesis of ansamycins;map01052:Type I polyketide structures
TR30977|c0_g1	5.36	2.24	0.94	Q69RG7	1e-51	4-coumarate--CoA ligase-like 7 OS=Oryza sativa subsp. japonica GN=4CLL7 PE=2 SV=1	gi|514751016|ref|XP_004962246.1|	2e-52	PREDICTED: 4-coumarate--CoA ligase-like 7 isoform X1 [Setaria italica]	map00592:alpha-Linolenic acid metabolism;map01100:Metabolic pathways;map01051:Biosynthesis of ansamycins;map01052:Type I polyketide structures;map00401:Novobiocin biosynthesis;map01110:Biosynthesis of secondary metabolites
TR33713|c0_g1	2.39	4.16	5.01	Q9LQ12	3e-117	4-coumarate--CoA ligase-like 1 OS=Arabidopsis thaliana GN=4CLL1 PE=2 SV=1	gi|743804786|ref|XP_010927276.1|	3e-121	PREDICTED: 4-coumarate--CoA ligase-like 1 [Elaeis guineensis]	map00592:alpha-Linolenic acid metabolism;map01100:Metabolic pathways;map01051:Biosynthesis of ansamycins;map01052:Type I polyketide structures;map00401:Novobiocin biosynthesis;map01110:Biosynthesis of secondary metabolites;map00280:Valine, leucine and isoleucine degradation
TR33713|c1_g1	2.03	2.72	9.8	Q9LQ12	1e-35	4-coumarate--CoA ligase-like 1 OS=Arabidopsis thaliana GN=4CLL1 PE=2 SV=1	gi|672177968|ref|XP_008809099.1|	3e-36	PREDICTED: 4-coumarate--CoA ligase-like 1 [Phoenix dactylifera]	map00592:alpha-Linolenic acid metabolism;map01100:Metabolic pathways
TR34346|c0_g1	7.87	7.21	8.65	Q7F1X5	1e-12	4-coumarate--CoA ligase-like 5 OS=Oryza sativa subsp. japonica GN=4CLL5 PE=2 SV=1	gi|743815748|ref|XP_010930436.1|	1e-18	PREDICTED: LOW QUALITY PROTEIN: uncharacterized protein LOC105051604 [Elaeis guineensis]	map00592:alpha-Linolenic acid metabolism;map01100:Metabolic pathways
TR35217|c0_g1	2.05	0	0	Q9S777	8e-25	4-coumarate--CoA ligase 3 OS=Arabidopsis thaliana GN=4CL3 PE=1 SV=1	gi|725827531|gb|AIY34667.1|	7e-31	4-coumarate:CoA ligase-like protein [Ornithogalum longebracteatum]	map05110:Vibrio cholerae infection;map05146:Amoebiasis;map04970:Salivary secretion;map04810:Regulation of actin cytoskeleton;map01054:Nonribosomal peptide structures;map05410:Hypertrophic cardiomyopathy (HCM);map05414:Dilated cardiomyopathy (DCM)
TR36228|c0_g1	22.42	11.19	7.77	P0C5B6	0	4-coumarate--CoA ligase-like 4 OS=Arabidopsis thaliana GN=4CLL4 PE=2 SV=1	gi|672200153|ref|XP_008777804.1|	0	PREDICTED: LOW QUALITY PROTEIN: 4-coumarate--CoA ligase-like 4 [Phoenix dactylifera]	map00592:alpha-Linolenic acid metabolism;map00280:Valine, leucine and isoleucine degradation;map01051:Biosynthesis of ansamycins;map01052:Type I polyketide structures;map00130:Ubiquinone and other terpenoid-quinone biosynthesis;map01100:Metabolic pathways;map01110:Biosynthesis of secondary metabolites
TR39344|c0_g1	19.84	10.72	8.41	P0C5B6	0	4-coumarate--CoA ligase-like 4 OS=Arabidopsis thaliana GN=4CLL4 PE=2 SV=1	gi|672200153|ref|XP_008777804.1|	0	PREDICTED: LOW QUALITY PROTEIN: 4-coumarate--CoA ligase-like 4 [Phoenix dactylifera]	map00592:alpha-Linolenic acid metabolism;map00280:Valine, leucine and isoleucine degradation;map01051:Biosynthesis of ansamycins;map01052:Type I polyketide structures;map00130:Ubiquinone and other terpenoid-quinone biosynthesis;map01100:Metabolic pathways;map01110:Biosynthesis of secondary metabolites
TR39469|c0_g1	1.99	3.67	4.47	Q84P23	2e-18	4-coumarate--CoA ligase-like 9 OS=Arabidopsis thaliana GN=4CLL9 PE=1 SV=2	///	///	///	map00280:Valine, leucine and isoleucine degradation;map00592:alpha-Linolenic acid metabolism;map00130:Ubiquinone and other terpenoid-quinone biosynthesis;map00311:Penicillin and cephalosporin biosynthesis;map01100:Metabolic pathways;map00281:Geraniol degradation;map01110:Biosynthesis of secondary metabolites
TR39469|c0_g2	4.64	1.57	0	Q84P23	7e-19	4-coumarate--CoA ligase-like 9 OS=Arabidopsis thaliana GN=4CLL9 PE=1 SV=2	///	///	///	map00592:alpha-Linolenic acid metabolism;map00280:Valine, leucine and isoleucine degradation;map00130:Ubiquinone and other terpenoid-quinone biosynthesis;map01054:Nonribosomal peptide structures;map00311:Penicillin and cephalosporin biosynthesis;map01100:Metabolic pathways;map01110:Biosynthesis of secondary metabolites
TR12035|c0_g2	18.55	6.27	0.6	Q9ZRR8	3e-62	Chalcone synthase OS=Casuarina glauca GN=CHS1 PE=2 SV=1	gi|22506909|gb|AAM97691.1|	2e-63	chalcone synthase [Spirodela polyrhiza]	map00941:Flavonoid biosynthesis;map01100:Metabolic pathways;map04712:Circadian rhythm - plant;map01058:Acridone alkaloid biosynthesis;map00945:Stilbenoid, diarylheptanoid and gingerol biosynthesis;map01110:Biosynthesis of secondary metabolites
TR12035|c0_g3	2.35	0.85	0	P51090	1e-19	Chalcone synthase OS=Vitis vinifera GN=CHS PE=2 SV=1	gi|310704381|gb|ADP07929.1|	1e-22	chalcone synthase 2 [Vitis vinifera]	map00941:Flavonoid biosynthesis;map01100:Metabolic pathways;map04712:Circadian rhythm - plant;map01058:Acridone alkaloid biosynthesis;map00945:Stilbenoid, diarylheptanoid and gingerol biosynthesis;map01110:Biosynthesis of secondary metabolites
TR12035|c0_g5	8.9	1.52	0	P08894	7e-33	Chalcone synthase A OS=Petunia hybrida GN=CHSA PE=2 SV=1	gi|310704381|gb|ADP07929.1|	4e-34	chalcone synthase 2 [Vitis vinifera]	map00941:Flavonoid biosynthesis;map01100:Metabolic pathways;map04712:Circadian rhythm - plant;map01058:Acridone alkaloid biosynthesis;map00945:Stilbenoid, diarylheptanoid and gingerol biosynthesis;map01110:Biosynthesis of secondary metabolites
TR12035|c0_g6	12.99	2.09	0.6	Q9ZRR8	3e-62	Chalcone synthase OS=Casuarina glauca GN=CHS1 PE=2 SV=1	gi|22506909|gb|AAM97691.1|	2e-63	chalcone synthase [Spirodela polyrhiza]	map00941:Flavonoid biosynthesis;map01100:Metabolic pathways;map04712:Circadian rhythm - plant;map01058:Acridone alkaloid biosynthesis;map00945:Stilbenoid, diarylheptanoid and gingerol biosynthesis;map01110:Biosynthesis of secondary metabolites
TR12035|c0_g7	24.57	9.85	0.84	P51090	2e-57	Chalcone synthase OS=Vitis vinifera GN=CHS PE=2 SV=1	gi|55270678|gb|AAV48833.1|	2e-59	synthase f2 [Vitis vinifera]	map00941:Flavonoid biosynthesis;map01100:Metabolic pathways;map04712:Circadian rhythm - plant;map01058:Acridone alkaloid biosynthesis;map00945:Stilbenoid, diarylheptanoid and gingerol biosynthesis;map01110:Biosynthesis of secondary metabolites
TR12035|c0_g8	10.99	2.48	0	P51090	1e-19	Chalcone synthase OS=Vitis vinifera GN=CHS PE=2 SV=1	gi|310704381|gb|ADP07929.1|	6e-22	chalcone synthase 2 [Vitis vinifera]	map00941:Flavonoid biosynthesis;map01100:Metabolic pathways;map04712:Circadian rhythm - plant;map01058:Acridone alkaloid biosynthesis;map00945:Stilbenoid, diarylheptanoid and gingerol biosynthesis;map01110:Biosynthesis of secondary metabolites
TR12035|c0_g9	147.76	43.07	9.73	P51090	0	Chalcone synthase OS=Vitis vinifera GN=CHS PE=2 SV=1	gi|390988269|gb|AFM36766.1|	0	chalcone synthase [Narcissus tazetta var. chinensis]	map00945:Stilbenoid, diarylheptanoid and gingerol biosynthesis;map01058:Acridone alkaloid biosynthesis;map00941:Flavonoid biosynthesis;map01100:Metabolic pathways;map01110:Biosynthesis of secondary metabolites;map04712:Circadian rhythm - plant
TR12035|c0_g10	3.37	0	0	P51090	9e-51	Chalcone synthase OS=Vitis vinifera GN=CHS PE=2 SV=1	gi|55270678|gb|AAV48833.1|	9e-53	synthase f2 [Vitis vinifera]	map00941:Flavonoid biosynthesis;map01100:Metabolic pathways;map04712:Circadian rhythm - plant;map01058:Acridone alkaloid biosynthesis;map00945:Stilbenoid, diarylheptanoid and gingerol biosynthesis;map01110:Biosynthesis of secondary metabolites
TR12035|c0_g12	21.47	6.41	1.89	P48387	1e-49	Chalcone synthase 2 OS=Camellia sinensis GN=CHS2 PE=2 SV=1	gi|679231315|gb|AIM54369.1|	2e-50	chalcone synthase [Dracaena cambodiana]	map00941:Flavonoid biosynthesis;map01100:Metabolic pathways;map04712:Circadian rhythm - plant;map00945:Stilbenoid, diarylheptanoid and gingerol biosynthesis;map01110:Biosynthesis of secondary metabolites
TR12035|c0_g13	36.77	7.62	3.34	P48387	1e-47	Chalcone synthase 2 OS=Camellia sinensis GN=CHS2 PE=2 SV=1	gi|679231315|gb|AIM54369.1|	1e-49	chalcone synthase [Dracaena cambodiana]	map00941:Flavonoid biosynthesis;map01100:Metabolic pathways;map04712:Circadian rhythm - plant;map00945:Stilbenoid, diarylheptanoid and gingerol biosynthesis;map01110:Biosynthesis of secondary metabolites
TR12035|c0_g14	19.32	6.3	0	P51077	6e-40	Chalcone synthase 4-1 OS=Medicago sativa GN=CHS4-1 PE=2 SV=1	gi|71534987|gb|AAZ32891.1|	3e-42	naringenin-chalcone synthase [Medicago sativa]	map00941:Flavonoid biosynthesis;map01100:Metabolic pathways;map04712:Circadian rhythm - plant;map00945:Stilbenoid, diarylheptanoid and gingerol biosynthesis;map01110:Biosynthesis of secondary metabolites
TR12035|c0_g15	3.71	1.39	0.6	Q9ZRR8	3e-62	Chalcone synthase OS=Casuarina glauca GN=CHS1 PE=2 SV=1	gi|22506909|gb|AAM97691.1|	2e-63	chalcone synthase [Spirodela polyrhiza]	map00941:Flavonoid biosynthesis;map01100:Metabolic pathways;map04712:Circadian rhythm - plant;map01058:Acridone alkaloid biosynthesis;map00945:Stilbenoid, diarylheptanoid and gingerol biosynthesis;map01110:Biosynthesis of secondary metabolites
TR34919|c0_g1	35.96	9.92	2.7	P48387	1e-47	Chalcone synthase 2 OS=Camellia sinensis GN=CHS2 PE=2 SV=1	gi|679231315|gb|AIM54369.1|	1e-49	chalcone synthase [Dracaena cambodiana]	map00941:Flavonoid biosynthesis;map01100:Metabolic pathways;map04712:Circadian rhythm - plant;map00945:Stilbenoid, diarylheptanoid and gingerol biosynthesis;map01110:Biosynthesis of secondary metabolites
TR34919|c0_g2	25.53	7.64	1.68	P48387	1e-47	Chalcone synthase 2 OS=Camellia sinensis GN=CHS2 PE=2 SV=1	gi|390988269|gb|AFM36766.1|	1e-49	chalcone synthase [Narcissus tazetta var. chinensis]	map00941:Flavonoid biosynthesis;map01100:Metabolic pathways;map04712:Circadian rhythm - plant;map00945:Stilbenoid, diarylheptanoid and gingerol biosynthesis;map01110:Biosynthesis of secondary metabolites
TR34919|c0_g4	102.44	30.98	7.82	P51090	0	Chalcone synthase OS=Vitis vinifera GN=CHS PE=2 SV=1	gi|379316942|gb|AEN04070.1|	0	chalcone synthase [Narcissus tazetta var. chinensis]	map00945:Stilbenoid, diarylheptanoid and gingerol biosynthesis;map01058:Acridone alkaloid biosynthesis;map00941:Flavonoid biosynthesis;map01100:Metabolic pathways;map01110:Biosynthesis of secondary metabolites;map04712:Circadian rhythm - plant
TR34919|c0_g3	55.89	15.75	4.02	P08894	6e-175	Chalcone synthase A OS=Petunia hybrida GN=CHSA PE=2 SV=1	gi|379316942|gb|AEN04070.1|	0	chalcone synthase [Narcissus tazetta var. chinensis]	map00941:Flavonoid biosynthesis;map01100:Metabolic pathways;map04712:Circadian rhythm - plant;map01058:Acridone alkaloid biosynthesis;map00945:Stilbenoid, diarylheptanoid and gingerol biosynthesis;map01110:Biosynthesis of secondary metabolites
TR34919|c0_g5	95.58	28.93	5	P48387	2e-110	Chalcone synthase 2 OS=Camellia sinensis GN=CHS2 PE=2 SV=1	gi|390988269|gb|AFM36766.1|	4e-112	chalcone synthase [Narcissus tazetta var. chinensis]	map00941:Flavonoid biosynthesis;map01100:Metabolic pathways;map04712:Circadian rhythm - plant;map01058:Acridone alkaloid biosynthesis;map00945:Stilbenoid, diarylheptanoid and gingerol biosynthesis;map01110:Biosynthesis of secondary metabolites
TR34919|c0_g6	15.87	3.83	0.55	P30074	2e-57	Chalcone synthase 2 OS=Medicago sativa GN=CHS2 PE=1 SV=1	gi|679231315|gb|AIM54369.1|	1e-59	chalcone synthase [Dracaena cambodiana]	map00941:Flavonoid biosynthesis;map01100:Metabolic pathways;map04712:Circadian rhythm - plant;map00945:Stilbenoid, diarylheptanoid and gingerol biosynthesis;map01110:Biosynthesis of secondary metabolites
TR3224|c0_g1	20.1	6.41	2.63	Q8VZW3	5e-86	Probable chalcone--flavonone isomerase 3 OS=Arabidopsis thaliana GN=CHI3 PE=1 SV=1	gi|940836414|gb|ALK28520.1|	3e-123	chalcone-flavanone isomerase [Ornithogalum longebracteatum]	map00941:Flavonoid biosynthesis;map01100:Metabolic pathways;map01110:Biosynthesis of secondary metabolites
TR21484|c0_g1	9.38	4.41	1.03	Q6QHK0	5e-67	Chalcone--flavonone isomerase OS=Allium cepa GN=CHI PE=2 SV=1	gi|390988279|gb|AFM36771.1|	3e-72	chalcone isomerase [Narcissus tazetta var. chinensis]	map00941:Flavonoid biosynthesis;map01100:Metabolic pathways;map01110:Biosynthesis of secondary metabolites
TR21484|c0_g2	9.65	3.62	1.33	Q6QHK0	1e-107	Chalcone--flavonone isomerase OS=Allium cepa GN=CHI PE=2 SV=1	gi|390988283|gb|AFM36773.1|	1e-115	chalcone isomerase [Narcissus tazetta var. chinensis]	map00941:Flavonoid biosynthesis;map01100:Metabolic pathways;map01110:Biosynthesis of secondary metabolites
TR35885|c0_g1	29.75	13.06	4.27	Q8VZW3	7e-86	Probable chalcone--flavonone isomerase 3 OS=Arabidopsis thaliana GN=CHI3 PE=1 SV=1	gi|940836414|gb|ALK28520.1|	5e-123	chalcone-flavanone isomerase [Ornithogalum longebracteatum]	map00941:Flavonoid biosynthesis;map01100:Metabolic pathways;map01110:Biosynthesis of secondary metabolites
TR42423|c0_g1	9.26	3.56	1.31	Q6QHK0	2e-107	Chalcone--flavonone isomerase OS=Allium cepa GN=CHI PE=2 SV=1	///	///	///	map00941:Flavonoid biosynthesis;map01100:Metabolic pathways;map01110:Biosynthesis of secondary metabolites
TR17473|c0_g1	5.92	3.08	3.97	Q5NUF4	9e-57	2-hydroxyisoflavanone dehydratase OS=Glycyrrhiza echinata GN=HIDM PE=1 SV=1	gi|672167186|ref|XP_008803544.1|	2e-69	PREDICTED: tuliposide A-converting enzyme 2, chloroplastic-like [Phoenix dactylifera]	map00943:Isoflavonoid biosynthesis;map01110:Biosynthesis of secondary metabolites;map04075:Plant hormone signal transduction;map00363:Bisphenol degradation;map00960:Tropane, piperidine and pyridine alkaloid biosynthesis;map01120:Microbial metabolism in diverse environments;map04976:Bile secretion;map05110:Vibrio cholerae infection;map05146:Amoebiasis
TR17473|c0_g2	2.69	0.68	1.76	Q5NUF4	4e-39	2-hydroxyisoflavanone dehydratase OS=Glycyrrhiza echinata GN=HIDM PE=1 SV=1	gi|414885785|tpg|DAA61799.1|	5e-43	TPA: gibberellin receptor GID1L2 [Zea mays]	map00943:Isoflavonoid biosynthesis;map01110:Biosynthesis of secondary metabolites;map04075:Plant hormone signal transduction;map00363:Bisphenol degradation;map00960:Tropane, piperidine and pyridine alkaloid biosynthesis;map01120:Microbial metabolism in diverse environments;map04910:Insulin signaling pathway;map04976:Bile secretion
TR17473|c0_g3	0	1.36	1.76	Q5NUF4	5e-39	2-hydroxyisoflavanone dehydratase OS=Glycyrrhiza echinata GN=HIDM PE=1 SV=1	gi|414885785|tpg|DAA61799.1|	7e-43	TPA: gibberellin receptor GID1L2 [Zea mays]	map00943:Isoflavonoid biosynthesis;map01110:Biosynthesis of secondary metabolites;map04075:Plant hormone signal transduction;map00363:Bisphenol degradation;map00960:Tropane, piperidine and pyridine alkaloid biosynthesis;map01120:Microbial metabolism in diverse environments;map04910:Insulin signaling pathway;map04976:Bile secretion
TR24272|c0_g1	7.13	2.16	3.62	Q5NUF4	1e-54	2-hydroxyisoflavanone dehydratase OS=Glycyrrhiza echinata GN=HIDM PE=1 SV=1	gi|743860434|ref|XP_010943009.1|	7e-66	PREDICTED: probable carboxylesterase 12 [Elaeis guineensis]	map00943:Isoflavonoid biosynthesis;map01110:Biosynthesis of secondary metabolites;map04075:Plant hormone signal transduction;map00363:Bisphenol degradation;map00960:Tropane, piperidine and pyridine alkaloid biosynthesis;map01120:Microbial metabolism in diverse environments;map05110:Vibrio cholerae infection;map05146:Amoebiasis;map04976:Bile secretion
TR1486|c0_g1	74.23	22.31	4.14	P93147	7e-53	Isoflavone 2'-hydroxylase OS=Glycyrrhiza echinata GN=CYP81E1 PE=1 SV=2	gi|672185696|ref|XP_008812889.1|	5e-73	PREDICTED: isoflavone 2'-hydroxylase-like [Phoenix dactylifera]	map00943:Isoflavonoid biosynthesis;map00941:Flavonoid biosynthesis;map00944:Flavone and flavonol biosynthesis;map01100:Metabolic pathways;map01110:Biosynthesis of secondary metabolites;map00904:Diterpenoid biosynthesis;map00909:Sesquiterpenoid and triterpenoid biosynthesis
TR7932|c2_g1	28.07	17.11	14.09	P93147	1e-42	Isoflavone 2'-hydroxylase OS=Glycyrrhiza echinata GN=CYP81E1 PE=1 SV=2	gi|743871423|ref|XP_010906299.1|	5e-52	PREDICTED: isoflavone 3'-hydroxylase-like [Elaeis guineensis]	map00944:Flavone and flavonol biosynthesis;map00940:Phenylpropanoid biosynthesis;map00941:Flavonoid biosynthesis;map00945:Stilbenoid, diarylheptanoid and gingerol biosynthesis;map00943:Isoflavonoid biosynthesis;map00902:Monoterpenoid biosynthesis;map01100:Metabolic pathways;map01110:Biosynthesis of secondary metabolites
TR7932|c3_g1	713.28	185.66	45.34	P93147	2e-144	Isoflavone 2'-hydroxylase OS=Glycyrrhiza echinata GN=CYP81E1 PE=1 SV=2	gi|672206295|ref|XP_008779398.1|	0	PREDICTED: isoflavone 2'-hydroxylase-like [Phoenix dactylifera]	map00941:Flavonoid biosynthesis;map00944:Flavone and flavonol biosynthesis;map01100:Metabolic pathways;map01110:Biosynthesis of secondary metabolites;map00904:Diterpenoid biosynthesis;map00909:Sesquiterpenoid and triterpenoid biosynthesis;map00943:Isoflavonoid biosynthesis
TR7932|c3_g5	114.99	30.97	0.95	P93147	2e-22	Isoflavone 2'-hydroxylase OS=Glycyrrhiza echinata GN=CYP81E1 PE=1 SV=2	gi|672206295|ref|XP_008779398.1|	1e-26	PREDICTED: isoflavone 2'-hydroxylase-like [Phoenix dactylifera]	map00943:Isoflavonoid biosynthesis;map00941:Flavonoid biosynthesis;map00944:Flavone and flavonol biosynthesis;map00904:Diterpenoid biosynthesis;map00902:Monoterpenoid biosynthesis;map01100:Metabolic pathways;map01110:Biosynthesis of secondary metabolites
TR7932|c3_g7	23.84	6.93	0	P93147	2e-22	Isoflavone 2'-hydroxylase OS=Glycyrrhiza echinata GN=CYP81E1 PE=1 SV=2	gi|672206295|ref|XP_008779398.1|	8e-27	PREDICTED: isoflavone 2'-hydroxylase-like [Phoenix dactylifera]	map00943:Isoflavonoid biosynthesis;map00941:Flavonoid biosynthesis;map00944:Flavone and flavonol biosynthesis;map00904:Diterpenoid biosynthesis;map00902:Monoterpenoid biosynthesis;map01100:Metabolic pathways;map01110:Biosynthesis of secondary metabolites
TR17129|c2_g1	379.59	106.75	17.66	P93147	7e-151	Isoflavone 2'-hydroxylase OS=Glycyrrhiza echinata GN=CYP81E1 PE=1 SV=2	gi|672206295|ref|XP_008779398.1|	0	PREDICTED: isoflavone 2'-hydroxylase-like [Phoenix dactylifera]	map00941:Flavonoid biosynthesis;map00944:Flavone and flavonol biosynthesis;map01100:Metabolic pathways;map01110:Biosynthesis of secondary metabolites;map00909:Sesquiterpenoid and triterpenoid biosynthesis;map00943:Isoflavonoid biosynthesis;map00904:Diterpenoid biosynthesis
TR20069|c1_g3	20.02	23.4	27.33	Q6WNR0	8e-81	Isoflavone 2'-hydroxylase OS=Medicago truncatula GN=CYP81E7 PE=1 SV=1	gi|743837861|ref|XP_010936531.1|	5e-109	PREDICTED: isoflavone 2'-hydroxylase-like [Elaeis guineensis]	map00941:Flavonoid biosynthesis;map00944:Flavone and flavonol biosynthesis;map00943:Isoflavonoid biosynthesis;map00904:Diterpenoid biosynthesis;map00902:Monoterpenoid biosynthesis;map01100:Metabolic pathways;map01110:Biosynthesis of secondary metabolites
TR24936|c0_g1	0	0	1.25	P93147	1e-10	Isoflavone 2'-hydroxylase OS=Glycyrrhiza echinata GN=CYP81E1 PE=1 SV=2	gi|930809490|gb|ALG05127.1|	6e-20	cytochrome P450 [Sinopodophyllum hexandrum]	map00943:Isoflavonoid biosynthesis;map01110:Biosynthesis of secondary metabolites
TR24936|c0_g2	11.66	7.78	2.93	P93147	2e-19	Isoflavone 2'-hydroxylase OS=Glycyrrhiza echinata GN=CYP81E1 PE=1 SV=2	gi|672185696|ref|XP_008812889.1|	5e-30	PREDICTED: isoflavone 2'-hydroxylase-like [Phoenix dactylifera]	map00943:Isoflavonoid biosynthesis;map01100:Metabolic pathways;map00941:Flavonoid biosynthesis;map00944:Flavone and flavonol biosynthesis;map01110:Biosynthesis of secondary metabolites
TR24936|c0_g3	1.59	3.89	0.73	P93147	2e-19	Isoflavone 2'-hydroxylase OS=Glycyrrhiza echinata GN=CYP81E1 PE=1 SV=2	gi|672185696|ref|XP_008812889.1|	2e-29	PREDICTED: isoflavone 2'-hydroxylase-like [Phoenix dactylifera]	map00943:Isoflavonoid biosynthesis;map01100:Metabolic pathways;map00941:Flavonoid biosynthesis;map00944:Flavone and flavonol biosynthesis;map01110:Biosynthesis of secondary metabolites
TR29926|c0_g2	5.41	7.16	7.68	Q6WNR0	2e-17	Isoflavone 2'-hydroxylase OS=Medicago truncatula GN=CYP81E7 PE=1 SV=1	gi|743837861|ref|XP_010936531.1|	3e-28	PREDICTED: isoflavone 2'-hydroxylase-like [Elaeis guineensis]	map00941:Flavonoid biosynthesis;map00944:Flavone and flavonol biosynthesis;map01100:Metabolic pathways;map00902:Monoterpenoid biosynthesis;map00943:Isoflavonoid biosynthesis;map01110:Biosynthesis of secondary metabolites
TR29926|c0_g3	43.58	61.46	59.06	Q6WNR0	1e-69	Isoflavone 2'-hydroxylase OS=Medicago truncatula GN=CYP81E7 PE=1 SV=1	gi|672127302|ref|XP_008787116.1|	9e-93	PREDICTED: isoflavone 2'-hydroxylase-like [Phoenix dactylifera]	map00941:Flavonoid biosynthesis;map00944:Flavone and flavonol biosynthesis;map00943:Isoflavonoid biosynthesis;map00950:Isoquinoline alkaloid biosynthesis;map01100:Metabolic pathways;map01110:Biosynthesis of secondary metabolites;map00904:Diterpenoid biosynthesis
TR34057|c0_g1	2.09	1.71	3.25	P93147	1e-19	Isoflavone 2'-hydroxylase OS=Glycyrrhiza echinata GN=CYP81E1 PE=1 SV=2	gi|672185696|ref|XP_008812889.1|	1e-29	PREDICTED: isoflavone 2'-hydroxylase-like [Phoenix dactylifera]	map00943:Isoflavonoid biosynthesis;map01100:Metabolic pathways;map00941:Flavonoid biosynthesis;map00944:Flavone and flavonol biosynthesis;map01110:Biosynthesis of secondary metabolites
TR34057|c0_g2	4.7	5.98	5.06	P93147	5e-19	Isoflavone 2'-hydroxylase OS=Glycyrrhiza echinata GN=CYP81E1 PE=1 SV=2	gi|672185696|ref|XP_008812889.1|	6e-29	PREDICTED: isoflavone 2'-hydroxylase-like [Phoenix dactylifera]	map00943:Isoflavonoid biosynthesis;map01100:Metabolic pathways;map00941:Flavonoid biosynthesis;map00944:Flavone and flavonol biosynthesis;map01110:Biosynthesis of secondary metabolites
TR38790|c2_g2	1.49	0.58	2.97	Q6WNR0	1e-17	Isoflavone 2'-hydroxylase OS=Medicago truncatula GN=CYP81E7 PE=1 SV=1	gi|659103477|ref|XP_008452618.1|	4e-24	PREDICTED: isoflavone 2'-hydroxylase-like [Cucumis melo]	map00943:Isoflavonoid biosynthesis;map00904:Diterpenoid biosynthesis;map00944:Flavone and flavonol biosynthesis;map00940:Phenylpropanoid biosynthesis;map00941:Flavonoid biosynthesis;map00945:Stilbenoid, diarylheptanoid and gingerol biosynthesis;map01100:Metabolic pathways;map00909:Sesquiterpenoid and triterpenoid biosynthesis;map01110:Biosynthesis of secondary metabolites
TR7932|c3_g2	120.95	47.17	6.56	Q6WNQ9	3e-26	Isoflavone 3'-hydroxylase (Fragment) OS=Medicago truncatula GN=CYP81E9 PE=1 SV=1	gi|661895436|emb|CDP01241.1|	5e-35	unnamed protein product [Coffea canephora]	map00943:Isoflavonoid biosynthesis;map00902:Monoterpenoid biosynthesis;map00380:Tryptophan metabolism;map00904:Diterpenoid biosynthesis;map00941:Flavonoid biosynthesis;map00944:Flavone and flavonol biosynthesis;map01100:Metabolic pathways;map01110:Biosynthesis of secondary metabolites
TR7932|c3_g6	31.66	16.84	1.27	Q6WNQ9	3e-23	Isoflavone 3'-hydroxylase (Fragment) OS=Medicago truncatula GN=CYP81E9 PE=1 SV=1	gi|568836452|ref|XP_006472258.1|	2e-33	PREDICTED: isoflavone 2'-hydroxylase-like isoform X2 [Citrus sinensis]	map00902:Monoterpenoid biosynthesis;map00380:Tryptophan metabolism;map00943:Isoflavonoid biosynthesis;map00402:Benzoxazinoid biosynthesis;map01110:Biosynthesis of secondary metabolites
TR11521|c0_g1	3.15	9.7	15.62	Q6WNQ9	3e-20	Isoflavone 3'-hydroxylase (Fragment) OS=Medicago truncatula GN=CYP81E9 PE=1 SV=1	gi|672127302|ref|XP_008787116.1|	1e-33	PREDICTED: isoflavone 2'-hydroxylase-like [Phoenix dactylifera]	map00943:Isoflavonoid biosynthesis;map00904:Diterpenoid biosynthesis;map00944:Flavone and flavonol biosynthesis;map00940:Phenylpropanoid biosynthesis;map00941:Flavonoid biosynthesis;map00945:Stilbenoid, diarylheptanoid and gingerol biosynthesis;map01100:Metabolic pathways;map01110:Biosynthesis of secondary metabolites;map00909:Sesquiterpenoid and triterpenoid biosynthesis
TR11521|c0_g2	9.45	12.13	10.93	Q6WNQ9	9e-21	Isoflavone 3'-hydroxylase (Fragment) OS=Medicago truncatula GN=CYP81E9 PE=1 SV=1	gi|672127302|ref|XP_008787116.1|	1e-32	PREDICTED: isoflavone 2'-hydroxylase-like [Phoenix dactylifera]	map00943:Isoflavonoid biosynthesis;map00904:Diterpenoid biosynthesis;map00941:Flavonoid biosynthesis;map00944:Flavone and flavonol biosynthesis;map01100:Metabolic pathways;map00909:Sesquiterpenoid and triterpenoid biosynthesis;map01110:Biosynthesis of secondary metabolites
TR11521|c0_g3	11.62	26.31	29.2	Q6WNQ9	1e-71	Isoflavone 3'-hydroxylase (Fragment) OS=Medicago truncatula GN=CYP81E9 PE=1 SV=1	gi|672127302|ref|XP_008787116.1|	9e-112	PREDICTED: isoflavone 2'-hydroxylase-like [Phoenix dactylifera]	map00943:Isoflavonoid biosynthesis;map00904:Diterpenoid biosynthesis;map00902:Monoterpenoid biosynthesis;map00941:Flavonoid biosynthesis;map00944:Flavone and flavonol biosynthesis;map01100:Metabolic pathways;map01110:Biosynthesis of secondary metabolites;map00909:Sesquiterpenoid and triterpenoid biosynthesis
TR11521|c0_g4	9.45	10.31	13.01	Q6WNQ9	1e-20	Isoflavone 3'-hydroxylase (Fragment) OS=Medicago truncatula GN=CYP81E9 PE=1 SV=1	gi|672127302|ref|XP_008787116.1|	5e-34	PREDICTED: isoflavone 2'-hydroxylase-like [Phoenix dactylifera]	map00943:Isoflavonoid biosynthesis;map00904:Diterpenoid biosynthesis;map00944:Flavone and flavonol biosynthesis;map00940:Phenylpropanoid biosynthesis;map00941:Flavonoid biosynthesis;map00945:Stilbenoid, diarylheptanoid and gingerol biosynthesis;map01100:Metabolic pathways;map01110:Biosynthesis of secondary metabolites;map00909:Sesquiterpenoid and triterpenoid biosynthesis
TR11521|c0_g5	12.1	3.24	4.97	Q6WNQ9	2e-46	Isoflavone 3'-hydroxylase (Fragment) OS=Medicago truncatula GN=CYP81E9 PE=1 SV=1	gi|672127302|ref|XP_008787116.1|	4e-60	PREDICTED: isoflavone 2'-hydroxylase-like [Phoenix dactylifera]	map00943:Isoflavonoid biosynthesis;map00902:Monoterpenoid biosynthesis;map00904:Diterpenoid biosynthesis;map00909:Sesquiterpenoid and triterpenoid biosynthesis;map00941:Flavonoid biosynthesis;map00944:Flavone and flavonol biosynthesis;map01100:Metabolic pathways;map01110:Biosynthesis of secondary metabolites
TR17129|c1_g1	5.46	8.42	9.29	Q6WNQ9	9e-30	Isoflavone 3'-hydroxylase (Fragment) OS=Medicago truncatula GN=CYP81E9 PE=1 SV=1	gi|672127302|ref|XP_008787116.1|	4e-52	PREDICTED: isoflavone 2'-hydroxylase-like [Phoenix dactylifera]	map00943:Isoflavonoid biosynthesis;map00902:Monoterpenoid biosynthesis;map00904:Diterpenoid biosynthesis;map00941:Flavonoid biosynthesis;map00944:Flavone and flavonol biosynthesis;map01100:Metabolic pathways;map00460:Cyanoamino acid metabolism;map01110:Biosynthesis of secondary metabolites
TR20069|c1_g1	4.47	6.53	2.14	Q6WNQ9	3e-17	Isoflavone 3'-hydroxylase (Fragment) OS=Medicago truncatula GN=CYP81E9 PE=1 SV=1	gi|672185704|ref|XP_008812892.1|	3e-27	PREDICTED: isoflavone 2'-hydroxylase-like [Phoenix dactylifera]	map00943:Isoflavonoid biosynthesis;map05110:Vibrio cholerae infection;map05146:Amoebiasis;map00941:Flavonoid biosynthesis;map00944:Flavone and flavonol biosynthesis;map01100:Metabolic pathways;map01110:Biosynthesis of secondary metabolites;map04970:Salivary secretion;map05410:Hypertrophic cardiomyopathy (HCM);map05414:Dilated cardiomyopathy (DCM)
TR20069|c1_g2	17.63	28.01	35.33	Q6WNQ9	3e-104	Isoflavone 3'-hydroxylase (Fragment) OS=Medicago truncatula GN=CYP81E9 PE=1 SV=1	gi|743837861|ref|XP_010936531.1|	7e-137	PREDICTED: isoflavone 2'-hydroxylase-like [Elaeis guineensis]	map00941:Flavonoid biosynthesis;map00944:Flavone and flavonol biosynthesis;map00943:Isoflavonoid biosynthesis;map00902:Monoterpenoid biosynthesis;map01100:Metabolic pathways;map01110:Biosynthesis of secondary metabolites;map00909:Sesquiterpenoid and triterpenoid biosynthesis
TR20069|c1_g4	5.59	6.53	5.7	Q6WNQ9	1e-17	Isoflavone 3'-hydroxylase (Fragment) OS=Medicago truncatula GN=CYP81E9 PE=1 SV=1	gi|672185704|ref|XP_008812892.1|	3e-27	PREDICTED: isoflavone 2'-hydroxylase-like [Phoenix dactylifera]	map00943:Isoflavonoid biosynthesis;map05110:Vibrio cholerae infection;map05146:Amoebiasis;map00941:Flavonoid biosynthesis;map00944:Flavone and flavonol biosynthesis;map01100:Metabolic pathways;map01110:Biosynthesis of secondary metabolites;map04970:Salivary secretion;map05410:Hypertrophic cardiomyopathy (HCM);map05414:Dilated cardiomyopathy (DCM)
TR29926|c0_g1	4.82	7.84	7.63	Q6WNQ9	3e-17	Isoflavone 3'-hydroxylase (Fragment) OS=Medicago truncatula GN=CYP81E9 PE=1 SV=1	gi|672185704|ref|XP_008812892.1|	1e-26	PREDICTED: isoflavone 2'-hydroxylase-like [Phoenix dactylifera]	map00943:Isoflavonoid biosynthesis;map05110:Vibrio cholerae infection;map05146:Amoebiasis;map00941:Flavonoid biosynthesis;map00944:Flavone and flavonol biosynthesis;map01100:Metabolic pathways;map01110:Biosynthesis of secondary metabolites;map04970:Salivary secretion;map05410:Hypertrophic cardiomyopathy (HCM);map05414:Dilated cardiomyopathy (DCM)
TR29926|c0_g4	4.82	11.32	3.81	Q6WNQ9	1e-17	Isoflavone 3'-hydroxylase (Fragment) OS=Medicago truncatula GN=CYP81E9 PE=1 SV=1	gi|672185704|ref|XP_008812892.1|	1e-26	PREDICTED: isoflavone 2'-hydroxylase-like [Phoenix dactylifera]	map00943:Isoflavonoid biosynthesis;map05110:Vibrio cholerae infection;map05146:Amoebiasis;map00941:Flavonoid biosynthesis;map00944:Flavone and flavonol biosynthesis;map01100:Metabolic pathways;map01110:Biosynthesis of secondary metabolites;map04970:Salivary secretion;map04062:Chemokine signaling pathway;map04520:Adherens junction;map04666:Fc gamma R-mediated phagocytosis;map04810:Regulation of ac…
TR38178|c1_g3	22.55	35.19	41.01	Q6WNQ9	4e-138	Isoflavone 3'-hydroxylase (Fragment) OS=Medicago truncatula GN=CYP81E9 PE=1 SV=1	gi|743837850|ref|XP_010936527.1|	0	PREDICTED: isoflavone 2'-hydroxylase-like isoform X1 [Elaeis guineensis]	map00941:Flavonoid biosynthesis;map00944:Flavone and flavonol biosynthesis;map01100:Metabolic pathways;map00904:Diterpenoid biosynthesis;map00943:Isoflavonoid biosynthesis;map00902:Monoterpenoid biosynthesis;map01110:Biosynthesis of secondary metabolites
TR38178|c1_g5	6.68	1.8	1.31	Q6WNQ9	3e-120	Isoflavone 3'-hydroxylase (Fragment) OS=Medicago truncatula GN=CYP81E9 PE=1 SV=1	gi|743882718|ref|XP_010909227.1|	6e-157	PREDICTED: cytochrome P450 81E8-like [Elaeis guineensis]	map00943:Isoflavonoid biosynthesis;map00941:Flavonoid biosynthesis;map00944:Flavone and flavonol biosynthesis;map00904:Diterpenoid biosynthesis;map00940:Phenylpropanoid biosynthesis;map01100:Metabolic pathways;map00902:Monoterpenoid biosynthesis;map01110:Biosynthesis of secondary metabolites
TR38790|c0_g1	4.01	6.17	2.65	Q6WNQ9	3e-37	Isoflavone 3'-hydroxylase (Fragment) OS=Medicago truncatula GN=CYP81E9 PE=1 SV=1	gi|3551950|gb|AAC34853.1|	7e-49	senescence-associated protein 3 [Hemerocallis hybrid cultivar]	map00943:Isoflavonoid biosynthesis;map00944:Flavone and flavonol biosynthesis;map00940:Phenylpropanoid biosynthesis;map00941:Flavonoid biosynthesis;map00945:Stilbenoid, diarylheptanoid and gingerol biosynthesis;map01100:Metabolic pathways;map01110:Biosynthesis of secondary metabolites
TR38790|c2_g1	3.71	2.5	3.56	Q6WNQ9	3e-35	Isoflavone 3'-hydroxylase (Fragment) OS=Medicago truncatula GN=CYP81E9 PE=1 SV=1	gi|802570935|ref|XP_012068267.1|	7e-51	PREDICTED: cytochrome P450 81D11-like [Jatropha curcas] gi|643734988|gb|KDP41658.1| hypothetical protein JCGZ_16065 [Jatropha curcas]	map00943:Isoflavonoid biosynthesis;map00904:Diterpenoid biosynthesis;map00902:Monoterpenoid biosynthesis;map00941:Flavonoid biosynthesis;map00944:Flavone and flavonol biosynthesis;map01100:Metabolic pathways;map00909:Sesquiterpenoid and triterpenoid biosynthesis;map01110:Biosynthesis of secondary metabolites
TR5308|c0_g1	32.31	9.49	3.45	E1U332	9e-41	Isoflavone reductase-like protein OS=Olea europaea PE=1 SV=1	gi|672123125|ref|XP_008784914.1|	6e-42	PREDICTED: isoflavone reductase-like protein [Phoenix dactylifera]	map00943:Isoflavonoid biosynthesis;map00941:Flavonoid biosynthesis;map01110:Biosynthesis of secondary metabolites;map00940:Phenylpropanoid biosynthesis
TR8005|c0_g1	167.97	48.21	12.88	E1U332	3e-54	Isoflavone reductase-like protein OS=Olea europaea PE=1 SV=1	gi|743851257|ref|XP_010940088.1|	3e-59	PREDICTED: isoflavone reductase-like protein [Elaeis guineensis]	map00943:Isoflavonoid biosynthesis;map00940:Phenylpropanoid biosynthesis;map00941:Flavonoid biosynthesis;map00900:Terpenoid backbone biosynthesis;map00909:Sesquiterpenoid and triterpenoid biosynthesis;map01110:Biosynthesis of secondary metabolites
TR8005|c0_g3	41.7	9.44	3.13	E1U332	6e-78	Isoflavone reductase-like protein OS=Olea europaea PE=1 SV=1	gi|743851275|ref|XP_010940092.1|	1e-85	PREDICTED: isoflavone reductase-like protein isoform X2 [Elaeis guineensis]	map00943:Isoflavonoid biosynthesis;map00940:Phenylpropanoid biosynthesis;map00941:Flavonoid biosynthesis;map00900:Terpenoid backbone biosynthesis;map00909:Sesquiterpenoid and triterpenoid biosynthesis;map01110:Biosynthesis of secondary metabolites
TR8005|c0_g2	811.48	272.18	124.29	E1U332	8e-138	Isoflavone reductase-like protein OS=Olea europaea PE=1 SV=1	gi|672144092|ref|XP_008795939.1|	2e-145	PREDICTED: isoflavone reductase-like protein [Phoenix dactylifera]	map00943:Isoflavonoid biosynthesis;map00940:Phenylpropanoid biosynthesis;map00941:Flavonoid biosynthesis;map00900:Terpenoid backbone biosynthesis;map00909:Sesquiterpenoid and triterpenoid biosynthesis;map01110:Biosynthesis of secondary metabolites
TR9411|c0_g1	3.26	3.95	3.58	E1U332	3e-132	Isoflavone reductase-like protein OS=Olea europaea PE=1 SV=1	gi|743892710|ref|XP_010911620.1|	6e-145	PREDICTED: isoflavone reductase-like protein [Elaeis guineensis]	map00943:Isoflavonoid biosynthesis;map00940:Phenylpropanoid biosynthesis;map00941:Flavonoid biosynthesis;map01110:Biosynthesis of secondary metabolites
TR17951|c0_g1	37.5	4.1	3.49	E1U332	2e-23	Isoflavone reductase-like protein OS=Olea europaea PE=1 SV=1	gi|659087961|ref|XP_008444728.1|	6e-23	PREDICTED: isoflavone reductase-like protein [Cucumis melo]	map00943:Isoflavonoid biosynthesis;map00940:Phenylpropanoid biosynthesis
TR22193|c0_g1	9.82	9.64	9.53	E1U332	1e-141	Isoflavone reductase-like protein OS=Olea europaea PE=1 SV=1	gi|743892710|ref|XP_010911620.1|	5e-159	PREDICTED: isoflavone reductase-like protein [Elaeis guineensis]	map00943:Isoflavonoid biosynthesis;map00940:Phenylpropanoid biosynthesis;map00941:Flavonoid biosynthesis;map01110:Biosynthesis of secondary metabolites
TR22676|c0_g1	1082.48	368.18	137.83	E1U332	2e-110	Isoflavone reductase-like protein OS=Olea europaea PE=1 SV=1	gi|672123125|ref|XP_008784914.1|	1e-116	PREDICTED: isoflavone reductase-like protein [Phoenix dactylifera]	map00943:Isoflavonoid biosynthesis;map00940:Phenylpropanoid biosynthesis;map00941:Flavonoid biosynthesis;map00900:Terpenoid backbone biosynthesis;map00909:Sesquiterpenoid and triterpenoid biosynthesis;map01110:Biosynthesis of secondary metabolites
TR22676|c0_g2	145.45	54.97	34.26	P52580	1e-45	Isoflavone reductase homolog IRL OS=Zea mays GN=IRL PE=2 SV=1	gi|743851257|ref|XP_010940088.1|	4e-52	PREDICTED: isoflavone reductase-like protein [Elaeis guineensis]	map00943:Isoflavonoid biosynthesis;map00940:Phenylpropanoid biosynthesis;map00941:Flavonoid biosynthesis;map00900:Terpenoid backbone biosynthesis;map00909:Sesquiterpenoid and triterpenoid biosynthesis;map01110:Biosynthesis of secondary metabolites
TR23910|c0_g1	4.4	3.55	1.14	P52581	1e-77	Isoflavone reductase homolog OS=Lupinus albus PE=2 SV=1	gi|703152494|ref|XP_010110432.1|	2e-84	hypothetical protein L484_022838 [Morus notabilis] gi|587939620|gb|EXC26264.1| hypothetical protein L484_022838 [Morus notabilis]	map00943:Isoflavonoid biosynthesis;map00940:Phenylpropanoid biosynthesis;map00941:Flavonoid biosynthesis;map01110:Biosynthesis of secondary metabolites
TR23910|c0_g2	8.49	1.64	0.46	P52581	1e-77	Isoflavone reductase homolog OS=Lupinus albus PE=2 SV=1	gi|703152494|ref|XP_010110432.1|	2e-84	hypothetical protein L484_022838 [Morus notabilis] gi|587939620|gb|EXC26264.1| hypothetical protein L484_022838 [Morus notabilis]	map00943:Isoflavonoid biosynthesis;map00940:Phenylpropanoid biosynthesis;map00941:Flavonoid biosynthesis;map01110:Biosynthesis of secondary metabolites
TR23910|c1_g1	11.84	1.7	0.61	P52581	2e-84	Isoflavone reductase homolog OS=Lupinus albus PE=2 SV=1	gi|703152494|ref|XP_010110432.1|	3e-91	hypothetical protein L484_022838 [Morus notabilis] gi|587939620|gb|EXC26264.1| hypothetical protein L484_022838 [Morus notabilis]	map00943:Isoflavonoid biosynthesis;map00940:Phenylpropanoid biosynthesis;map00941:Flavonoid biosynthesis;map01110:Biosynthesis of secondary metabolites
TR26175|c0_g1	50.85	10.19	2.87	E1U332	3e-23	Isoflavone reductase-like protein OS=Olea europaea PE=1 SV=1	gi|659087961|ref|XP_008444728.1|	8e-23	PREDICTED: isoflavone reductase-like protein [Cucumis melo]	map00943:Isoflavonoid biosynthesis;map00940:Phenylpropanoid biosynthesis
TR31432|c0_g1	23.69	1.58	2.76	E1U332	9e-41	Isoflavone reductase-like protein OS=Olea europaea PE=1 SV=1	gi|672123125|ref|XP_008784914.1|	6e-42	PREDICTED: isoflavone reductase-like protein [Phoenix dactylifera]	map00943:Isoflavonoid biosynthesis;map00941:Flavonoid biosynthesis;map01110:Biosynthesis of secondary metabolites;map00940:Phenylpropanoid biosynthesis
TR31432|c0_g2	33.94	8.25	2.16	E1U332	4e-39	Isoflavone reductase-like protein OS=Olea europaea PE=1 SV=1	gi|672123125|ref|XP_008784914.1|	3e-40	PREDICTED: isoflavone reductase-like protein [Phoenix dactylifera]	map00943:Isoflavonoid biosynthesis;map00940:Phenylpropanoid biosynthesis;map00941:Flavonoid biosynthesis;map01110:Biosynthesis of secondary metabolites
TR35419|c0_g1	10.57	8.52	7.6	E1U332	5e-139	Isoflavone reductase-like protein OS=Olea europaea PE=1 SV=1	gi|743892710|ref|XP_010911620.1|	1e-156	PREDICTED: isoflavone reductase-like protein [Elaeis guineensis]	map00943:Isoflavonoid biosynthesis;map00940:Phenylpropanoid biosynthesis;map00941:Flavonoid biosynthesis;map01110:Biosynthesis of secondary metabolites
TR35419|c0_g2	9.04	9.47	7.75	E1U332	3e-132	Isoflavone reductase-like protein OS=Olea europaea PE=1 SV=1	gi|743892710|ref|XP_010911620.1|	7e-145	PREDICTED: isoflavone reductase-like protein [Elaeis guineensis]	map00943:Isoflavonoid biosynthesis;map00940:Phenylpropanoid biosynthesis;map00941:Flavonoid biosynthesis;map01110:Biosynthesis of secondary metabolites
TR36882|c0_g1	320.27	164.25	85.73	E1U332	1e-148	Isoflavone reductase-like protein OS=Olea europaea PE=1 SV=1	gi|406781247|gb|AFS60084.1|	6e-157	isoflavone reductase-like protein [Paphiopedilum concolor]	map00943:Isoflavonoid biosynthesis;map00940:Phenylpropanoid biosynthesis;map00941:Flavonoid biosynthesis;map01110:Biosynthesis of secondary metabolites
TR36897|c0_g1	242.79	125.92	66.81	E1U332	2e-148	Isoflavone reductase-like protein OS=Olea europaea PE=1 SV=1	gi|406781247|gb|AFS60084.1|	9e-157	isoflavone reductase-like protein [Paphiopedilum concolor]	map00943:Isoflavonoid biosynthesis;map00940:Phenylpropanoid biosynthesis;map00941:Flavonoid biosynthesis;map01110:Biosynthesis of secondary metabolites
TR10341|c2_g1	11.01	1.06	1.52	A6BM07	2e-40	Isoflavone 7-O-glucosyltransferase 1 OS=Glycine max GN=GmIF7GT1 PE=1 SV=1	gi|743859867|ref|XP_010942859.1|	1e-92	PREDICTED: isoflavone 7-O-glucosyltransferase 1-like [Elaeis guineensis]	map00943:Isoflavonoid biosynthesis;map00942:Anthocyanin biosynthesis;map00940:Phenylpropanoid biosynthesis;map00965:Betalain biosynthesis;map00908:Zeatin biosynthesis
TR10341|c4_g1	9.31	1.37	2.87	A6BM07	2e-22	Isoflavone 7-O-glucosyltransferase 1 OS=Glycine max GN=GmIF7GT1 PE=1 SV=1	gi|743859867|ref|XP_010942859.1|	8e-49	PREDICTED: isoflavone 7-O-glucosyltransferase 1-like [Elaeis guineensis]	map00943:Isoflavonoid biosynthesis;map00942:Anthocyanin biosynthesis;map00940:Phenylpropanoid biosynthesis;map00908:Zeatin biosynthesis;map00965:Betalain biosynthesis
TR35404|c3_g1	6.5	7.99	4.8	A6BM07	4e-06	Isoflavone 7-O-glucosyltransferase 1 OS=Glycine max GN=GmIF7GT1 PE=1 SV=1	gi|195611832|gb|ACG27746.1|	4e-09	anthocyanidin 5,3-O-glucosyltransferase [Zea mays] gi|414886817|tpg|DAA62831.1| TPA: anthocyanidin 5,3-O-glucosyltransferase [Zea mays]	map00943:Isoflavonoid biosynthesis;map00940:Phenylpropanoid biosynthesis;map00942:Anthocyanin biosynthesis
TR692|c0_g1	101.17	40.53	12.49	Q9SBQ9	1e-174	Flavonoid 3'-monooxygenase OS=Petunia hybrida GN=CYP75B2 PE=2 SV=1	gi|672135273|ref|XP_008791304.1|	0	PREDICTED: flavonoid 3'-monooxygenase-like [Phoenix dactylifera]	map00941:Flavonoid biosynthesis;map00944:Flavone and flavonol biosynthesis;map00943:Isoflavonoid biosynthesis;map00909:Sesquiterpenoid and triterpenoid biosynthesis;map00940:Phenylpropanoid biosynthesis;map01100:Metabolic pathways;map01110:Biosynthesis of secondary metabolites
TR36271|c0_g1	6.82	13.03	17.94	Q9SD85	0	Flavonoid 3'-monooxygenase OS=Arabidopsis thaliana GN=CYP75B1 PE=1 SV=1	gi|594139504|gb|AHL83556.1|	0	flavonoid-3'-hydroxylase [Iris x hollandica]	map00941:Flavonoid biosynthesis;map00944:Flavone and flavonol biosynthesis;map00943:Isoflavonoid biosynthesis;map00909:Sesquiterpenoid and triterpenoid biosynthesis;map00940:Phenylpropanoid biosynthesis;map01100:Metabolic pathways;map01110:Biosynthesis of secondary metabolites
TR39273|c0_g1	9.78	3.36	0.58	Q9SBQ9	4e-38	Flavonoid 3'-monooxygenase OS=Petunia hybrida GN=CYP75B2 PE=2 SV=1	gi|573965893|ref|XP_006665050.1|	8e-46	PREDICTED: flavonoid 3'-monooxygenase-like [Oryza brachyantha]	map00941:Flavonoid biosynthesis;map00944:Flavone and flavonol biosynthesis;map00950:Isoquinoline alkaloid biosynthesis;map01100:Metabolic pathways;map00380:Tryptophan metabolism;map00966:Glucosinolate biosynthesis;map01110:Biosynthesis of secondary metabolites
TR11918|c0_g1	8.18	0.97	1.7	Q9SBQ9	2e-29	Flavonoid 3'-monooxygenase OS=Petunia hybrida GN=CYP75B2 PE=2 SV=1	gi|573965893|ref|XP_006665050.1|	9e-37	PREDICTED: flavonoid 3'-monooxygenase-like [Oryza brachyantha]	map00941:Flavonoid biosynthesis;map00944:Flavone and flavonol biosynthesis;map00950:Isoquinoline alkaloid biosynthesis;map01100:Metabolic pathways;map00380:Tryptophan metabolism;map00966:Glucosinolate biosynthesis;map01110:Biosynthesis of secondary metabolites
TR17256|c0_g1	7.85	8.76	1.54	Q9SBQ9	2e-45	Flavonoid 3'-monooxygenase OS=Petunia hybrida GN=CYP75B2 PE=2 SV=1	gi|594139504|gb|AHL83556.1|	4e-56	flavonoid-3'-hydroxylase [Iris x hollandica]	map00941:Flavonoid biosynthesis;map00944:Flavone and flavonol biosynthesis;map00380:Tryptophan metabolism;map00943:Isoflavonoid biosynthesis;map00940:Phenylpropanoid biosynthesis;map01100:Metabolic pathways;map01110:Biosynthesis of secondary metabolites
TR39273|c0_g2	6.54	0	0	Q9SBQ9	2e-37	Flavonoid 3'-monooxygenase OS=Petunia hybrida GN=CYP75B2 PE=2 SV=1	gi|594139504|gb|AHL83556.1|	1e-45	flavonoid-3'-hydroxylase [Iris x hollandica]	map00941:Flavonoid biosynthesis;map00944:Flavone and flavonol biosynthesis;map00950:Isoquinoline alkaloid biosynthesis;map01100:Metabolic pathways;map00380:Tryptophan metabolism;map00966:Glucosinolate biosynthesis;map01110:Biosynthesis of secondary metabolites
TR7865|c0_g1	6.13	8.34	13.74	Q9SD85	0	Flavonoid 3'-monooxygenase OS=Arabidopsis thaliana GN=CYP75B1 PE=1 SV=1	gi|594139504|gb|AHL83556.1|	0	flavonoid-3'-hydroxylase [Iris x hollandica]	map00941:Flavonoid biosynthesis;map00944:Flavone and flavonol biosynthesis;map00943:Isoflavonoid biosynthesis;map00909:Sesquiterpenoid and triterpenoid biosynthesis;map00940:Phenylpropanoid biosynthesis;map01100:Metabolic pathways;map01110:Biosynthesis of secondary metabolites
TR7865|c0_g2	5.02	8.54	3.85	Q9SD85	0	Flavonoid 3'-monooxygenase OS=Arabidopsis thaliana GN=CYP75B1 PE=1 SV=1	gi|594139504|gb|AHL83556.1|	0	flavonoid-3'-hydroxylase [Iris x hollandica]	map00941:Flavonoid biosynthesis;map00944:Flavone and flavonol biosynthesis;map00943:Isoflavonoid biosynthesis;map00940:Phenylpropanoid biosynthesis;map01100:Metabolic pathways;map01110:Biosynthesis of secondary metabolites;map00901:Indole alkaloid biosynthesis
TR9622|c0_g1	54.52	20.7	3.99	Q9SD85	0	Flavonoid 3'-monooxygenase OS=Arabidopsis thaliana GN=CYP75B1 PE=1 SV=1	gi|594139504|gb|AHL83556.1|	0	flavonoid-3'-hydroxylase [Iris x hollandica]	map00941:Flavonoid biosynthesis;map00944:Flavone and flavonol biosynthesis;map00943:Isoflavonoid biosynthesis;map00940:Phenylpropanoid biosynthesis;map01100:Metabolic pathways;map01110:Biosynthesis of secondary metabolites;map00909:Sesquiterpenoid and triterpenoid biosynthesis
TR9622|c0_g2	22.34	13.56	3.22	Q9SBQ9	7e-106	Flavonoid 3'-monooxygenase OS=Petunia hybrida GN=CYP75B2 PE=2 SV=1	gi|743847660|ref|XP_010939156.1|	8e-126	PREDICTED: flavonoid 3'-monooxygenase-like [Elaeis guineensis]	map00944:Flavone and flavonol biosynthesis;map00940:Phenylpropanoid biosynthesis;map00941:Flavonoid biosynthesis;map00945:Stilbenoid, diarylheptanoid and gingerol biosynthesis;map00902:Monoterpenoid biosynthesis;map00950:Isoquinoline alkaloid biosynthesis;map01100:Metabolic pathways;map01110:Biosynthesis of secondary metabolites
TR9622|c0_g3	14.79	6.42	0	Q9SD85	2e-22	Flavonoid 3'-monooxygenase OS=Arabidopsis thaliana GN=CYP75B1 PE=1 SV=1	gi|695014951|ref|XP_009394321.1|	1e-31	PREDICTED: flavonoid 3'-monooxygenase [Musa acuminata subsp. malaccensis]	map00944:Flavone and flavonol biosynthesis;map00940:Phenylpropanoid biosynthesis;map00941:Flavonoid biosynthesis;map00945:Stilbenoid, diarylheptanoid and gingerol biosynthesis;map01100:Metabolic pathways;map01110:Biosynthesis of secondary metabolites;map00950:Isoquinoline alkaloid biosynthesis
TR25132|c0_g1	5.6	10.8	5.15	Q9SBQ9	8e-127	Flavonoid 3'-monooxygenase OS=Petunia hybrida GN=CYP75B2 PE=2 SV=1	gi|594139504|gb|AHL83556.1|	1e-147	flavonoid-3'-hydroxylase [Iris x hollandica]	map00944:Flavone and flavonol biosynthesis;map00943:Isoflavonoid biosynthesis;map00940:Phenylpropanoid biosynthesis;map00941:Flavonoid biosynthesis;map00945:Stilbenoid, diarylheptanoid and gingerol biosynthesis;map01100:Metabolic pathways;map01110:Biosynthesis of secondary metabolites
TR39286|c0_g1	0.7	2.88	1.74	Q9SBQ9	5e-65	Flavonoid 3'-monooxygenase OS=Petunia hybrida GN=CYP75B2 PE=2 SV=1	gi|743847660|ref|XP_010939156.1|	5e-76	PREDICTED: flavonoid 3'-monooxygenase-like [Elaeis guineensis]	map01100:Metabolic pathways;map00941:Flavonoid biosynthesis;map00944:Flavone and flavonol biosynthesis;map00909:Sesquiterpenoid and triterpenoid biosynthesis;map00380:Tryptophan metabolism;map00966:Glucosinolate biosynthesis;map01110:Biosynthesis of secondary metabolites
TR39286|c0_g2	2.06	4.53	2.74	Q9SBQ9	2e-64	Flavonoid 3'-monooxygenase OS=Petunia hybrida GN=CYP75B2 PE=2 SV=1	gi|743847660|ref|XP_010939156.1|	6e-78	PREDICTED: flavonoid 3'-monooxygenase-like [Elaeis guineensis]	map01100:Metabolic pathways;map00941:Flavonoid biosynthesis;map00944:Flavone and flavonol biosynthesis;map00909:Sesquiterpenoid and triterpenoid biosynthesis;map00380:Tryptophan metabolism;map00966:Glucosinolate biosynthesis;map01110:Biosynthesis of secondary metabolites
TR39286|c0_g3	2.23	5	2.87	Q9SBQ9	1e-64	Flavonoid 3'-monooxygenase OS=Petunia hybrida GN=CYP75B2 PE=2 SV=1	gi|743847660|ref|XP_010939156.1|	9e-78	PREDICTED: flavonoid 3'-monooxygenase-like [Elaeis guineensis]	map01100:Metabolic pathways;map00941:Flavonoid biosynthesis;map00944:Flavone and flavonol biosynthesis;map00909:Sesquiterpenoid and triterpenoid biosynthesis;map00380:Tryptophan metabolism;map00966:Glucosinolate biosynthesis;map01110:Biosynthesis of secondary metabolites
TR692|c0_g2	23.52	10.69	7.65	Q9SBQ9	6e-48	Flavonoid 3'-monooxygenase OS=Petunia hybrida GN=CYP75B2 PE=2 SV=1	gi|401665808|gb|AFP95893.1|	1e-58	F3'H [Narcissus tazetta]	map00944:Flavone and flavonol biosynthesis;map00940:Phenylpropanoid biosynthesis;map00941:Flavonoid biosynthesis;map00945:Stilbenoid, diarylheptanoid and gingerol biosynthesis;map00902:Monoterpenoid biosynthesis;map00950:Isoquinoline alkaloid biosynthesis;map01100:Metabolic pathways;map01110:Biosynthesis of secondary metabolites
TR692|c0_g3	8.35	4.19	1.5	Q9SBQ9	1e-66	Flavonoid 3'-monooxygenase OS=Petunia hybrida GN=CYP75B2 PE=2 SV=1	gi|743847660|ref|XP_010939156.1|	3e-75	PREDICTED: flavonoid 3'-monooxygenase-like [Elaeis guineensis]	map00941:Flavonoid biosynthesis;map00944:Flavone and flavonol biosynthesis;map00909:Sesquiterpenoid and triterpenoid biosynthesis;map00940:Phenylpropanoid biosynthesis;map00950:Isoquinoline alkaloid biosynthesis;map01100:Metabolic pathways;map01110:Biosynthesis of secondary metabolites
TR17891|c0_g1	5.95	1.04	0.92	Q84N28	2e-37	Flavone O-methyltransferase 1 OS=Triticum aestivum GN=OMT1 PE=1 SV=1	gi|695060452|ref|XP_009418616.1|	2e-37	PREDICTED: tricetin 3',4',5'-O-trimethyltransferase-like [Musa acuminata subsp. malaccensis]	map00944:Flavone and flavonol biosynthesis;map01100:Metabolic pathways;map00940:Phenylpropanoid biosynthesis;map01058:Acridone alkaloid biosynthesis;map00950:Isoquinoline alkaloid biosynthesis;map01110:Biosynthesis of secondary metabolites
TR32494|c0_g1	5.84	5.62	2.58	Q84N28	1e-113	Flavone O-methyltransferase 1 OS=Triticum aestivum GN=OMT1 PE=1 SV=1	gi|57157826|dbj|BAD83867.1|	4e-124	Caffeic acid O-methyltransferase [Iris x hollandica]	map00944:Flavone and flavonol biosynthesis;map01100:Metabolic pathways;map00940:Phenylpropanoid biosynthesis;map01058:Acridone alkaloid biosynthesis;map00950:Isoquinoline alkaloid biosynthesis;map01110:Biosynthesis of secondary metabolites
TR32494|c0_g2	0	2.08	0	Q84N28	2e-37	Flavone O-methyltransferase 1 OS=Triticum aestivum GN=OMT1 PE=1 SV=1	gi|695060452|ref|XP_009418616.1|	2e-37	PREDICTED: tricetin 3',4',5'-O-trimethyltransferase-like [Musa acuminata subsp. malaccensis]	map00944:Flavone and flavonol biosynthesis;map01100:Metabolic pathways;map00940:Phenylpropanoid biosynthesis;map01058:Acridone alkaloid biosynthesis;map00950:Isoquinoline alkaloid biosynthesis;map01110:Biosynthesis of secondary metabolites
TR35305|c1_g4	20.21	7.73	1.16	Q9FK25	8e-56	Flavone 3'-O-methyltransferase 1 OS=Arabidopsis thaliana GN=OMT1 PE=1 SV=1	gi|674914829|emb|CDY18302.1|	6e-58	BnaC09g30520D [Brassica napus] gi|674914831|emb|CDY18304.1| BnaC09g30540D [Brassica napus]	map00944:Flavone and flavonol biosynthesis;map01100:Metabolic pathways;map00940:Phenylpropanoid biosynthesis;map01058:Acridone alkaloid biosynthesis;map00950:Isoquinoline alkaloid biosynthesis;map01110:Biosynthesis of secondary metabolites
TR35305|c1_g5	14.69	5.63	1	Q9FK25	2e-40	Flavone 3'-O-methyltransferase 1 OS=Arabidopsis thaliana GN=OMT1 PE=1 SV=1	gi|674914829|emb|CDY18302.1|	2e-42	BnaC09g30520D [Brassica napus] gi|674914831|emb|CDY18304.1| BnaC09g30540D [Brassica napus]	map00944:Flavone and flavonol biosynthesis;map01100:Metabolic pathways;map00940:Phenylpropanoid biosynthesis;map00950:Isoquinoline alkaloid biosynthesis;map01058:Acridone alkaloid biosynthesis;map01110:Biosynthesis of secondary metabolites
TR35305|c1_g6	433.71	148.8	34.03	Q9FK25	7e-109	Flavone 3'-O-methyltransferase 1 OS=Arabidopsis thaliana GN=OMT1 PE=1 SV=1	gi|672166999|ref|XP_008803442.1|	8e-119	PREDICTED: caffeic acid 3-O-methyltransferase-like isoform X2 [Phoenix dactylifera]	map01100:Metabolic pathways;map00944:Flavone and flavonol biosynthesis;map00940:Phenylpropanoid biosynthesis;map01058:Acridone alkaloid biosynthesis;map00950:Isoquinoline alkaloid biosynthesis;map01110:Biosynthesis of secondary metabolites
TR3870|c0_g1	23	16.84	4.88	C7AE94	6e-98	Flavonoid 3',5'-methyltransferase OS=Vitis vinifera GN=FAOMT PE=1 SV=1	gi|743866967|ref|XP_010905194.1|	6e-115	PREDICTED: caffeoyl-CoA O-methyltransferase-like isoform X1 [Elaeis guineensis]	map00944:Flavone and flavonol biosynthesis;map01051:Biosynthesis of ansamycins;map01052:Type I polyketide structures;map00360:Phenylalanine metabolism;map00940:Phenylpropanoid biosynthesis;map00941:Flavonoid biosynthesis;map00945:Stilbenoid, diarylheptanoid and gingerol biosynthesis;map01100:Metabolic pathways;map01110:Biosynthesis of secondary metabolites
TR3870|c0_g2	20.14	17.66	16.94	C7AE94	2e-77	Flavonoid 3',5'-methyltransferase OS=Vitis vinifera GN=FAOMT PE=1 SV=1	gi|675295642|gb|AIL54541.1|	1e-85	norbelladine 4'-O-methyltransferase [Narcissus aff. pseudonarcissus MK-2014]	map00944:Flavone and flavonol biosynthesis;map01051:Biosynthesis of ansamycins;map01052:Type I polyketide structures;map00360:Phenylalanine metabolism;map00940:Phenylpropanoid biosynthesis;map00941:Flavonoid biosynthesis;map00945:Stilbenoid, diarylheptanoid and gingerol biosynthesis;map01100:Metabolic pathways;map01110:Biosynthesis of secondary metabolites
TR3870|c1_g2	17.26	12.79	5.66	C7AE94	3e-51	Flavonoid 3',5'-methyltransferase OS=Vitis vinifera GN=FAOMT PE=1 SV=1	gi|743866967|ref|XP_010905194.1|	8e-61	PREDICTED: caffeoyl-CoA O-methyltransferase-like isoform X1 [Elaeis guineensis]	map00944:Flavone and flavonol biosynthesis;map00940:Phenylpropanoid biosynthesis;map01051:Biosynthesis of ansamycins;map01052:Type I polyketide structures
TR3870|c1_g3	28.55	24.07	18.73	C7AE94	5e-78	Flavonoid 3',5'-methyltransferase OS=Vitis vinifera GN=FAOMT PE=1 SV=1	gi|675295642|gb|AIL54541.1|	6e-84	norbelladine 4'-O-methyltransferase [Narcissus aff. pseudonarcissus MK-2014]	map00944:Flavone and flavonol biosynthesis;map01051:Biosynthesis of ansamycins;map01052:Type I polyketide structures;map00360:Phenylalanine metabolism;map00940:Phenylpropanoid biosynthesis;map00941:Flavonoid biosynthesis;map00945:Stilbenoid, diarylheptanoid and gingerol biosynthesis;map01100:Metabolic pathways;map01110:Biosynthesis of secondary metabolites
TR11869|c0_g1	0.97	1.45	3.76	C7AE94	2e-17	Flavonoid 3',5'-methyltransferase OS=Vitis vinifera GN=FAOMT PE=1 SV=1	gi|743866971|ref|XP_010905195.1|	7e-25	PREDICTED: caffeoyl-CoA O-methyltransferase 1-like isoform X2 [Elaeis guineensis]	map00944:Flavone and flavonol biosynthesis;map00940:Phenylpropanoid biosynthesis
TR11869|c0_g2	1.08	4.75	3.45	C7AE94	1e-17	Flavonoid 3',5'-methyltransferase OS=Vitis vinifera GN=FAOMT PE=1 SV=1	gi|743866971|ref|XP_010905195.1|	6e-25	PREDICTED: caffeoyl-CoA O-methyltransferase 1-like isoform X2 [Elaeis guineensis]	map00944:Flavone and flavonol biosynthesis;map00940:Phenylpropanoid biosynthesis
TR7083|c0_g1	9.96	4.04	4.29	Q05964	2e-65	Naringenin,2-oxoglutarate 3-dioxygenase OS=Dianthus caryophyllus GN=FHT PE=2 SV=1	gi|672154175|ref|XP_008797635.1|	0	PREDICTED: 1-aminocyclopropane-1-carboxylate oxidase 5-like isoform X1 [Phoenix dactylifera]	map00943:Isoflavonoid biosynthesis;map00960:Tropane, piperidine and pyridine alkaloid biosynthesis;map00950:Isoquinoline alkaloid biosynthesis;map00941:Flavonoid biosynthesis;map01100:Metabolic pathways;map01110:Biosynthesis of secondary metabolites
TR11195|c0_g1	23.37	47.36	47.09	Q06942	2e-53	Naringenin,2-oxoglutarate 3-dioxygenase OS=Malus domestica PE=2 SV=1	gi|743828966|ref|XP_010934017.1|	3e-145	PREDICTED: flavanone 3-dioxygenase [Elaeis guineensis]	map00943:Isoflavonoid biosynthesis;map00960:Tropane, piperidine and pyridine alkaloid biosynthesis;map00941:Flavonoid biosynthesis;map01100:Metabolic pathways;map01110:Biosynthesis of secondary metabolites
TR18392|c0_g1	9	2.88	2.14	Q05963	5e-66	Naringenin,2-oxoglutarate 3-dioxygenase OS=Callistephus chinensis GN=FHT PE=2 SV=1	gi|672154175|ref|XP_008797635.1|	0	PREDICTED: 1-aminocyclopropane-1-carboxylate oxidase 5-like isoform X1 [Phoenix dactylifera]	map00943:Isoflavonoid biosynthesis;map00960:Tropane, piperidine and pyridine alkaloid biosynthesis;map00950:Isoquinoline alkaloid biosynthesis;map00941:Flavonoid biosynthesis;map01100:Metabolic pathways;map01110:Biosynthesis of secondary metabolites
TR28293|c1_g1	9.67	3.57	4.92	P41090	1e-27	Naringenin,2-oxoglutarate 3-dioxygenase OS=Vitis vinifera GN=F3H PE=2 SV=1	gi|672137747|ref|XP_008792606.1|	3e-93	PREDICTED: protein SRG1-like [Phoenix dactylifera]	map00950:Isoquinoline alkaloid biosynthesis;map00941:Flavonoid biosynthesis;map00960:Tropane, piperidine and pyridine alkaloid biosynthesis;map01100:Metabolic pathways;map01110:Biosynthesis of secondary metabolites
TR30017|c0_g2	1.28	2.77	5.81	P28038	6e-09	Naringenin,2-oxoglutarate 3-dioxygenase OS=Hordeum vulgare PE=2 SV=1	gi|743857121|ref|XP_010942038.1|	6e-37	PREDICTED: flavonol synthase/flavanone 3-hydroxylase-like [Elaeis guineensis]	map00950:Isoquinoline alkaloid biosynthesis;map00960:Tropane, piperidine and pyridine alkaloid biosynthesis;map00904:Diterpenoid biosynthesis;map00941:Flavonoid biosynthesis;map01100:Metabolic pathways;map01110:Biosynthesis of secondary metabolites
TR30017|c0_g3	0.58	1.88	3.19	P28038	2e-09	Naringenin,2-oxoglutarate 3-dioxygenase OS=Hordeum vulgare PE=2 SV=1	gi|743857121|ref|XP_010942038.1|	1e-36	PREDICTED: flavonol synthase/flavanone 3-hydroxylase-like [Elaeis guineensis]	map00950:Isoquinoline alkaloid biosynthesis;map00960:Tropane, piperidine and pyridine alkaloid biosynthesis;map00904:Diterpenoid biosynthesis;map00941:Flavonoid biosynthesis;map01100:Metabolic pathways;map01110:Biosynthesis of secondary metabolites
TR37161|c1_g3	24.92	48.66	52.86	Q06942	1e-72	Naringenin,2-oxoglutarate 3-dioxygenase OS=Malus domestica PE=2 SV=1	gi|743828966|ref|XP_010934017.1|	0	PREDICTED: flavanone 3-dioxygenase [Elaeis guineensis]	map00943:Isoflavonoid biosynthesis;map00941:Flavonoid biosynthesis;map00960:Tropane, piperidine and pyridine alkaloid biosynthesis;map00904:Diterpenoid biosynthesis;map01100:Metabolic pathways;map01110:Biosynthesis of secondary metabolites
TR40647|c0_g1	2.75	7.68	3.25	P28038	9e-09	Naringenin,2-oxoglutarate 3-dioxygenase OS=Hordeum vulgare PE=2 SV=1	///	///	///	map00950:Isoquinoline alkaloid biosynthesis;map00960:Tropane, piperidine and pyridine alkaloid biosynthesis;map00904:Diterpenoid biosynthesis;map00941:Flavonoid biosynthesis;map01100:Metabolic pathways;map01110:Biosynthesis of secondary metabolites
TR3819|c0_g2	9.52	13.78	15.83	P51105	5e-12	Dihydroflavonol-4-reductase OS=Gerbera hybrida GN=DFR PE=2 SV=1	gi|743788220|ref|XP_010922610.1|	7e-23	PREDICTED: cinnamoyl-CoA reductase 1 [Elaeis guineensis]	map00940:Phenylpropanoid biosynthesis;map01100:Metabolic pathways;map00941:Flavonoid biosynthesis;map00943:Isoflavonoid biosynthesis;map01110:Biosynthesis of secondary metabolites
TR5374|c0_g1	7.13	1.31	1.5	P51102	1e-33	Dihydroflavonol-4-reductase OS=Arabidopsis thaliana GN=DFRA PE=1 SV=2	gi|695024031|ref|XP_009399213.1|	2e-80	PREDICTED: dihydroflavonol-4-reductase isoform X2 [Musa acuminata subsp. malaccensis]	map00941:Flavonoid biosynthesis;map00943:Isoflavonoid biosynthesis;map00940:Phenylpropanoid biosynthesis;map01100:Metabolic pathways;map01110:Biosynthesis of secondary metabolites
TR29674|c0_g1	6.52	2.95	2.18	P51102	2e-33	Dihydroflavonol-4-reductase OS=Arabidopsis thaliana GN=DFRA PE=1 SV=2	gi|695024031|ref|XP_009399213.1|	2e-80	PREDICTED: dihydroflavonol-4-reductase isoform X2 [Musa acuminata subsp. malaccensis]	map00941:Flavonoid biosynthesis;map00943:Isoflavonoid biosynthesis;map00940:Phenylpropanoid biosynthesis;map01100:Metabolic pathways;map01110:Biosynthesis of secondary metabolites
TR31220|c0_g1	7.26	11.11	7.75	P51106	1e-170	Dihydroflavonol-4-reductase OS=Hordeum vulgare GN=ANT18 PE=3 SV=1	gi|648123768|gb|AIC33029.1|	0	dihydroflavonol 4-reductase [Muscari armeniacum]	map00941:Flavonoid biosynthesis;map00943:Isoflavonoid biosynthesis;map00940:Phenylpropanoid biosynthesis;map01100:Metabolic pathways;map01110:Biosynthesis of secondary metabolites;map00620:Pyruvate metabolism;map00640:Propanoate metabolism
TR35698|c0_g1	1.41	3.72	3.53	P51106	2e-61	Dihydroflavonol-4-reductase OS=Hordeum vulgare GN=ANT18 PE=3 SV=1	gi|648123768|gb|AIC33029.1|	5e-68	dihydroflavonol 4-reductase [Muscari armeniacum]	map00943:Isoflavonoid biosynthesis;map00941:Flavonoid biosynthesis;map00940:Phenylpropanoid biosynthesis;map01100:Metabolic pathways;map01110:Biosynthesis of secondary metabolites;map00620:Pyruvate metabolism;map00640:Propanoate metabolism
TR35698|c1_g1	4.63	7.49	3.5	P51106	3e-105	Dihydroflavonol-4-reductase OS=Hordeum vulgare GN=ANT18 PE=3 SV=1	gi|648123768|gb|AIC33029.1|	4e-144	dihydroflavonol 4-reductase [Muscari armeniacum]	map00941:Flavonoid biosynthesis;map00943:Isoflavonoid biosynthesis;map00940:Phenylpropanoid biosynthesis;map01100:Metabolic pathways;map01110:Biosynthesis of secondary metabolites;map00620:Pyruvate metabolism;map00640:Propanoate metabolism
TR37413|c0_g1	6.19	0.89	2.34	P51103	1e-13	Dihydroflavonol-4-reductase OS=Callistephus chinensis GN=F PE=2 SV=1	gi|672121065|ref|XP_008783824.1|	5e-32	PREDICTED: vestitone reductase-like [Phoenix dactylifera]	map00943:Isoflavonoid biosynthesis;map00941:Flavonoid biosynthesis;map01100:Metabolic pathways;map01110:Biosynthesis of secondary metabolites
TR34322|c0_g1	59.69	28.97	4.86	Q9XES5	3e-171	Bifunctional dihydroflavonol 4-reductase/flavanone 4-reductase OS=Malus domestica GN=DFR PE=1 SV=1	gi|743871554|ref|XP_010906334.1|	0	PREDICTED: bifunctional dihydroflavonol 4-reductase/flavanone 4-reductase-like [Elaeis guineensis]	map00941:Flavonoid biosynthesis;map00943:Isoflavonoid biosynthesis;map00940:Phenylpropanoid biosynthesis;map01100:Metabolic pathways;map01110:Biosynthesis of secondary metabolites;map00620:Pyruvate metabolism;map00640:Propanoate metabolism
TR30657|c0_g1	5.32	5.06	4.66	P51091	7e-68	Leucoanthocyanidin dioxygenase OS=Malus domestica GN=ANS PE=2 SV=1	gi|672107345|ref|XP_008806374.1|	4e-170	PREDICTED: flavonol synthase/flavanone 3-hydroxylase [Phoenix dactylifera]	map00950:Isoquinoline alkaloid biosynthesis;map00941:Flavonoid biosynthesis;map01100:Metabolic pathways;map01110:Biosynthesis of secondary metabolites
TR30657|c1_g1	13.43	10.9	11	P51091	5e-67	Leucoanthocyanidin dioxygenase OS=Malus domestica GN=ANS PE=2 SV=1	gi|672107345|ref|XP_008806374.1|	2e-170	PREDICTED: flavonol synthase/flavanone 3-hydroxylase [Phoenix dactylifera]	map00950:Isoquinoline alkaloid biosynthesis;map00941:Flavonoid biosynthesis;map01100:Metabolic pathways;map01110:Biosynthesis of secondary metabolites
TR14426|c0_g1	7.26	11.41	6.03	Q84V83	4e-127	Leucoanthocyanidin reductase OS=Desmodium uncinatum GN=LAR PE=1 SV=1	gi|699048985|gb|AIU39029.1|	1e-166	leucoanthocyanidin reductase [Narcissus tazetta var. chinensis]	map00941:Flavonoid biosynthesis;map01110:Biosynthesis of secondary metabolites;map00943:Isoflavonoid biosynthesis;map00940:Phenylpropanoid biosynthesis
TR16339|c0_g1	7.76	7.59	5.17	Q84V83	7e-19	Leucoanthocyanidin reductase OS=Desmodium uncinatum GN=LAR PE=1 SV=1	gi|743800865|ref|XP_010926155.1|	1e-38	PREDICTED: leucoanthocyanidin reductase-like [Elaeis guineensis]	map00941:Flavonoid biosynthesis;map01110:Biosynthesis of secondary metabolites;map00943:Isoflavonoid biosynthesis;map00940:Phenylpropanoid biosynthesis
TR21234|c0_g1	2.75	2.76	3.58	Q84V83	7e-26	Leucoanthocyanidin reductase OS=Desmodium uncinatum GN=LAR PE=1 SV=1	gi|699048985|gb|AIU39029.1|	3e-34	leucoanthocyanidin reductase [Narcissus tazetta var. chinensis]	map00941:Flavonoid biosynthesis;map01110:Biosynthesis of secondary metabolites;map00943:Isoflavonoid biosynthesis;map00940:Phenylpropanoid biosynthesis
TR32267|c0_g1	24.15	41.08	17.46	Q84V83	4e-127	Leucoanthocyanidin reductase OS=Desmodium uncinatum GN=LAR PE=1 SV=1	gi|699048985|gb|AIU39029.1|	1e-166	leucoanthocyanidin reductase [Narcissus tazetta var. chinensis]	map00941:Flavonoid biosynthesis;map01110:Biosynthesis of secondary metabolites;map00943:Isoflavonoid biosynthesis;map00940:Phenylpropanoid biosynthesis
TR3836|c1_g1	21.13	29.36	23.4	Q9SEV0	2e-21	Anthocyanidin reductase OS=Arabidopsis thaliana GN=BAN PE=1 SV=2	gi|672177860|ref|XP_008809039.1|	2e-22	PREDICTED: oxysterol-binding protein-related protein 2A-like isoform X4 [Phoenix dactylifera] gi|672177862|ref|XP_008809040.1| PREDICTED: oxysterol-binding protein-related protein 2A-like isoform X4 [Phoenix dactylifera] gi|672177864|ref|XP_008809041.1| PREDICTED: oxysterol-binding protein-related protein 2A-like isoform X4 [Phoenix dactylifera] gi|672177866|ref|XP_008809042.1| PREDICTED: oxyster…	map00941:Flavonoid biosynthesis;map00940:Phenylpropanoid biosynthesis;map01100:Metabolic pathways;map01110:Biosynthesis of secondary metabolites;map05202:Transcriptional misregulation in cancer;map04520:Adherens junction;map04666:Fc gamma R-mediated phagocytosis;map04810:Regulation of actin cytoskeleton;map05100:Bacterial invasion of epithelial cells;map05131:Shigellosis;map05132:Salmonella infec…
TR8623|c0_g2	12.8	14.32	13.77	Q9SEV0	9e-41	Anthocyanidin reductase OS=Arabidopsis thaliana GN=BAN PE=1 SV=2	gi|922369971|ref|XP_013457149.1|	1e-45	anthocyanidin reductase ANR1-1 [Medicago truncatula] gi|27966032|gb|AAN77735.1| anthocyanidin reductase [Medicago truncatula] gi|657389482|gb|KEH31180.1| anthocyanidin reductase ANR1-1 [Medicago truncatula]	map00941:Flavonoid biosynthesis;map00940:Phenylpropanoid biosynthesis;map01100:Metabolic pathways;map00943:Isoflavonoid biosynthesis;map01110:Biosynthesis of secondary metabolites;map00620:Pyruvate metabolism;map00640:Propanoate metabolism
TR18897|c0_g1	6.8	1.61	3.66	Q9SEV0	8e-18	Anthocyanidin reductase OS=Arabidopsis thaliana GN=BAN PE=1 SV=2	gi|672121065|ref|XP_008783824.1|	5e-44	PREDICTED: vestitone reductase-like [Phoenix dactylifera]	map00943:Isoflavonoid biosynthesis;map00941:Flavonoid biosynthesis;map01100:Metabolic pathways;map01110:Biosynthesis of secondary metabolites
TR15233|c0_g1	2.77	4.04	3.04	Q4R1I9	4e-25	Anthocyanidin 5,3-O-glucosyltransferase OS=Rosa hybrid cultivar GN=RhGT1 PE=2 SV=1	gi|694998915|ref|XP_009406587.1|	9e-41	PREDICTED: anthocyanidin 5,3-O-glucosyltransferase-like, partial [Musa acuminata subsp. malaccensis]	map00942:Anthocyanin biosynthesis;map00943:Isoflavonoid biosynthesis;map00940:Phenylpropanoid biosynthesis;map00965:Betalain biosynthesis;map01110:Biosynthesis of secondary metabolites;map00908:Zeatin biosynthesis
TR20034|c0_g1	21.25	40.79	30.81	Q4R1I9	1e-134	Anthocyanidin 5,3-O-glucosyltransferase OS=Rosa hybrid cultivar GN=RhGT1 PE=2 SV=1	gi|672194338|ref|XP_008776267.1|	0	PREDICTED: UDP-glycosyltransferase 88A1-like [Phoenix dactylifera]	map00943:Isoflavonoid biosynthesis;map00965:Betalain biosynthesis;map00940:Phenylpropanoid biosynthesis;map00942:Anthocyanin biosynthesis
TR21633|c0_g1	2.36	3.91	4.01	Q4R1I9	1e-30	Anthocyanidin 5,3-O-glucosyltransferase OS=Rosa hybrid cultivar GN=RhGT1 PE=2 SV=1	gi|672198937|ref|XP_008777482.1|	7e-52	PREDICTED: anthocyanidin 5,3-O-glucosyltransferase-like [Phoenix dactylifera]	map00942:Anthocyanin biosynthesis;map00943:Isoflavonoid biosynthesis;map00965:Betalain biosynthesis;map00940:Phenylpropanoid biosynthesis;map04510:Focal adhesion
TR25581|c2_g1	9.7	8.43	6.48	Q40286	1e-44	Anthocyanidin 3-O-glucosyltransferase 4 (Fragment) OS=Manihot esculenta GN=GT4 PE=2 SV=1	gi|672136883|ref|XP_008792147.1|	5e-61	PREDICTED: UDP-glycosyltransferase 73C6-like [Phoenix dactylifera]	map00906:Carotenoid biosynthesis;map01100:Metabolic pathways;map00965:Betalain biosynthesis;map01110:Biosynthesis of secondary metabolites;map00945:Stilbenoid, diarylheptanoid and gingerol biosynthesis;map00942:Anthocyanin biosynthesis
TR28924|c0_g1	6.03	4.35	3.81	Q9ZR27	2e-19	Anthocyanidin 3-O-glucoside 5-O-glucosyltransferase 1 OS=Perilla frutescens GN=PF3R4 PE=1 SV=1	gi|672136383|ref|XP_008791887.1|	2e-29	PREDICTED: cyanidin 3-O-rutinoside 5-O-glucosyltransferase-like [Phoenix dactylifera]	map00906:Carotenoid biosynthesis;map01100:Metabolic pathways;map00942:Anthocyanin biosynthesis;map00941:Flavonoid biosynthesis;map00460:Cyanoamino acid metabolism;map01110:Biosynthesis of secondary metabolites
TR34504|c0_g1	4.01	5.22	6.47	Q40286	2e-09	Anthocyanidin 3-O-glucosyltransferase 4 (Fragment) OS=Manihot esculenta GN=GT4 PE=2 SV=1	gi|695012693|ref|XP_009393112.1|	3e-11	PREDICTED: anthocyanidin 3-O-glucosyltransferase 4-like [Musa acuminata subsp. malaccensis]	map00965:Betalain biosynthesis;map01110:Biosynthesis of secondary metabolites
TR34830|c1_g1	3.98	4.24	3.96	Q4R1I9	1e-48	Anthocyanidin 5,3-O-glucosyltransferase OS=Rosa hybrid cultivar GN=RhGT1 PE=2 SV=1	gi|672198937|ref|XP_008777482.1|	2e-61	PREDICTED: anthocyanidin 5,3-O-glucosyltransferase-like [Phoenix dactylifera]	map00943:Isoflavonoid biosynthesis;map00940:Phenylpropanoid biosynthesis;map00965:Betalain biosynthesis;map00942:Anthocyanin biosynthesis
TR34830|c1_g2	3.38	4.14	3.15	Q4R1I9	8e-90	Anthocyanidin 5,3-O-glucosyltransferase OS=Rosa hybrid cultivar GN=RhGT1 PE=2 SV=1	gi|672198937|ref|XP_008777482.1|	9e-132	PREDICTED: anthocyanidin 5,3-O-glucosyltransferase-like [Phoenix dactylifera]	map00943:Isoflavonoid biosynthesis;map00965:Betalain biosynthesis;map00940:Phenylpropanoid biosynthesis;map00942:Anthocyanin biosynthesis
TR34830|c2_g1	8.99	6.29	4.35	Q4R1I9	7e-82	Anthocyanidin 5,3-O-glucosyltransferase OS=Rosa hybrid cultivar GN=RhGT1 PE=2 SV=1	gi|672198937|ref|XP_008777482.1|	3e-124	PREDICTED: anthocyanidin 5,3-O-glucosyltransferase-like [Phoenix dactylifera]	map00943:Isoflavonoid biosynthesis;map00940:Phenylpropanoid biosynthesis;map00965:Betalain biosynthesis;map00942:Anthocyanin biosynthesis
TR34830|c2_g2	4.52	3.52	4.12	Q4R1I9	5e-52	Anthocyanidin 5,3-O-glucosyltransferase OS=Rosa hybrid cultivar GN=RhGT1 PE=2 SV=1	gi|672198937|ref|XP_008777482.1|	4e-67	PREDICTED: anthocyanidin 5,3-O-glucosyltransferase-like [Phoenix dactylifera]	map00943:Isoflavonoid biosynthesis;map00940:Phenylpropanoid biosynthesis;map00965:Betalain biosynthesis;map00942:Anthocyanin biosynthesis
TR34830|c3_g1	33.05	48.72	43.01	Q4R1I9	2e-135	Anthocyanidin 5,3-O-glucosyltransferase OS=Rosa hybrid cultivar GN=RhGT1 PE=2 SV=1	gi|672194338|ref|XP_008776267.1|	0	PREDICTED: UDP-glycosyltransferase 88A1-like [Phoenix dactylifera]	map00943:Isoflavonoid biosynthesis;map00965:Betalain biosynthesis;map00940:Phenylpropanoid biosynthesis;map00942:Anthocyanin biosynthesis
TR35907|c0_g2	3.21	0	0.99	Q9ZR27	1e-19	Anthocyanidin 3-O-glucoside 5-O-glucosyltransferase 1 OS=Perilla frutescens GN=PF3R4 PE=1 SV=1	gi|672108899|ref|XP_008787439.1|	4e-26	PREDICTED: LOW QUALITY PROTEIN: cyanidin 3-O-rutinoside 5-O-glucosyltransferase-like [Phoenix dactylifera]	map00460:Cyanoamino acid metabolism;map01110:Biosynthesis of secondary metabolites;map00965:Betalain biosynthesis;map00940:Phenylpropanoid biosynthesis;map00942:Anthocyanin biosynthesis
TR36254|c1_g2	25.78	9.33	4.03	Q40286	1e-46	Anthocyanidin 3-O-glucosyltransferase 4 (Fragment) OS=Manihot esculenta GN=GT4 PE=2 SV=1	gi|672136883|ref|XP_008792147.1|	3e-56	PREDICTED: UDP-glycosyltransferase 73C6-like [Phoenix dactylifera]	map00965:Betalain biosynthesis;map00945:Stilbenoid, diarylheptanoid and gingerol biosynthesis;map00906:Carotenoid biosynthesis;map01100:Metabolic pathways;map01110:Biosynthesis of secondary metabolites;map00942:Anthocyanin biosynthesis
TR41278|c0_g1	9.26	2.96	3.92	Q4R1I9	4e-21	Anthocyanidin 5,3-O-glucosyltransferase OS=Rosa hybrid cultivar GN=RhGT1 PE=2 SV=1	///	///	///	map00942:Anthocyanin biosynthesis;map00943:Isoflavonoid biosynthesis;map00940:Phenylpropanoid biosynthesis;map00965:Betalain biosynthesis;map01110:Biosynthesis of secondary metabolites;map00908:Zeatin biosynthesis
TR43157|c0_g1	8.69	2.56	2.6	Q9LJB4	6e-34	Malonyl-CoA:anthocyanidin 5-O-glucoside-6''-O-malonyltransferase OS=Arabidopsis thaliana GN=5MAT PE=1 SV=1	///	///	///	map00943:Isoflavonoid biosynthesis;map00944:Flavone and flavonol biosynthesis;map00942:Anthocyanin biosynthesis
TR1872|c0_g1	50.3	24.17	30.15	Q2V6J9	7e-49	UDP-glucose flavonoid 3-O-glucosyltransferase 7 OS=Fragaria ananassa GN=GT7 PE=1 SV=1	gi|695075055|ref|XP_009384754.1|	4e-157	PREDICTED: scopoletin glucosyltransferase-like [Musa acuminata subsp. malaccensis]	map00906:Carotenoid biosynthesis;map01100:Metabolic pathways;map00965:Betalain biosynthesis;map01110:Biosynthesis of secondary metabolites;map00942:Anthocyanin biosynthesis;map00945:Stilbenoid, diarylheptanoid and gingerol biosynthesis;map00908:Zeatin biosynthesis
TR231|c1_g1	19.8	4.73	3.67	Q2V6J9	2e-71	UDP-glucose flavonoid 3-O-glucosyltransferase 7 OS=Fragaria ananassa GN=GT7 PE=1 SV=1	gi|32816180|gb|AAP88407.1|	9e-141	flavonoid glucosyl-transferase [Allium cepa]	map00942:Anthocyanin biosynthesis;map00945:Stilbenoid, diarylheptanoid and gingerol biosynthesis;map00906:Carotenoid biosynthesis;map01100:Metabolic pathways;map01110:Biosynthesis of secondary metabolites;map00965:Betalain biosynthesis
TR25581|c3_g1	6.6	7.17	6.65	Q2V6J9	1e-125	UDP-glucose flavonoid 3-O-glucosyltransferase 7 OS=Fragaria ananassa GN=GT7 PE=1 SV=1	gi|743758234|ref|XP_010925730.1|	0	PREDICTED: scopoletin glucosyltransferase-like [Elaeis guineensis]	map00945:Stilbenoid, diarylheptanoid and gingerol biosynthesis;map00942:Anthocyanin biosynthesis;map00906:Carotenoid biosynthesis;map01100:Metabolic pathways;map01110:Biosynthesis of secondary metabolites;map00965:Betalain biosynthesis
TR31172|c0_g1	12.12	1.97	0.99	Q2V6J9	2e-22	UDP-glucose flavonoid 3-O-glucosyltransferase 7 OS=Fragaria ananassa GN=GT7 PE=1 SV=1	gi|743758234|ref|XP_010925730.1|	8e-34	PREDICTED: scopoletin glucosyltransferase-like [Elaeis guineensis]	map00942:Anthocyanin biosynthesis;map00945:Stilbenoid, diarylheptanoid and gingerol biosynthesis;map00906:Carotenoid biosynthesis;map01100:Metabolic pathways;map01110:Biosynthesis of secondary metabolites;map00965:Betalain biosynthesis
TR31172|c0_g2	8.38	1.18	0.83	Q2V6J9	7e-23	UDP-glucose flavonoid 3-O-glucosyltransferase 7 OS=Fragaria ananassa GN=GT7 PE=1 SV=1	gi|743758234|ref|XP_010925730.1|	1e-30	PREDICTED: scopoletin glucosyltransferase-like [Elaeis guineensis]	map00942:Anthocyanin biosynthesis;map00945:Stilbenoid, diarylheptanoid and gingerol biosynthesis;map00965:Betalain biosynthesis;map00906:Carotenoid biosynthesis;map01100:Metabolic pathways;map01110:Biosynthesis of secondary metabolites;map05110:Vibrio cholerae infection;map05146:Amoebiasis
TR35404|c4_g1	5.18	5.37	5.58	Q2V6K0	1e-11	UDP-glucose flavonoid 3-O-glucosyltransferase 6 OS=Fragaria ananassa GN=GT6 PE=1 SV=1	gi|672132361|ref|XP_008789763.1|	7e-18	PREDICTED: LOW QUALITY PROTEIN: anthocyanidin 3-O-glucosyltransferase 2-like [Phoenix dactylifera]	map00965:Betalain biosynthesis;map00942:Anthocyanin biosynthesis;map00940:Phenylpropanoid biosynthesis;map00460:Cyanoamino acid metabolism;map01110:Biosynthesis of secondary metabolites
TR21513|c0_g1	4.28	12.53	7.9	Q66PF3	8e-52	Putative UDP-glucose flavonoid 3-O-glucosyltransferase 3 OS=Fragaria ananassa GN=GT3 PE=2 SV=1	gi|743758842|ref|XP_010929083.1|	9e-118	PREDICTED: anthocyanidin 3-O-glucosyltransferase 2-like [Elaeis guineensis]	map00965:Betalain biosynthesis;map00943:Isoflavonoid biosynthesis;map00940:Phenylpropanoid biosynthesis;map00942:Anthocyanin biosynthesis

## Sheet: Polysaccharides
ID	FPKM			Unigene_SwissProt_Annotation			Unigene_nr_Annotation			KEGG_ Description
	Y1	Y2	Y3	SwissProt_id	P-value	Description	NR_id	E-value	Description
TR16942|c0_g4	618.89	1903.84	961.23	P92916	1e-105	Bifunctional 6(G)-fructosyltransferase/2,1-fructan:2,1-fructan 1-fructosyltransferase OS=Allium cepa PE=1 SV=1	gi|418203658|dbj|BAM66575.1|	7e-126	sucrose:sucrose 1-fructosyltransferase [Asparagus officinalis]	map00052:Galactose metabolism;map00500:Starch and sucrose metabolism;map01100:Metabolic pathways
TR17753|c3_g2	571.59	1850.78	797.29	P92916	2e-75	Bifunctional 6(G)-fructosyltransferase/2,1-fructan:2,1-fructan 1-fructosyltransferase OS=Allium cepa PE=1 SV=1	gi|108735978|gb|ABG00265.1|	6e-94	sucrose:sucrose 1-fructosyltransferase [Agave tequilana]	///
TR7922|c3_g3	390.44	2489.2	1295.35	P92916	0	Bifunctional 6(G)-fructosyltransferase/2,1-fructan:2,1-fructan 1-fructosyltransferase OS=Allium cepa PE=1 SV=1	gi|75284466|sp|Q5FC15.1|GFT_ASPOF	0	RecName: Full=6(G)-fructosyltransferase; AltName: Full=6G-FFT; Short=6GFT; AltName: Full=6G-fructosyltransferase; AltName: Full=AoFT1 [Asparagus officinalis] gi|59796645|dbj|BAD89564.1| 6G-fructosyltransferase [Asparagus officinalis]	map00052:Galactose metabolism;map01100:Metabolic pathways;map00500:Starch and sucrose metabolism;map00051:Fructose and mannose metabolism
TR16997|c1_g4	224.38	1078.57	576.12	P92916	0	Bifunctional 6(G)-fructosyltransferase/2,1-fructan:2,1-fructan 1-fructosyltransferase OS=Allium cepa PE=1 SV=1	gi|154269331|gb|ABS72186.1|	0	fructan:fructan 1-fructosyltransferase [Agave tequilana]	map00052:Galactose metabolism;map01100:Metabolic pathways;map00500:Starch and sucrose metabolism;map00051:Fructose and mannose metabolism
TR1383|c3_g3	163.7	1140.33	587.92	P92916	0	Bifunctional 6(G)-fructosyltransferase/2,1-fructan:2,1-fructan 1-fructosyltransferase OS=Allium cepa PE=1 SV=1	gi|75284466|sp|Q5FC15.1|GFT_ASPOF	0	RecName: Full=6(G)-fructosyltransferase; AltName: Full=6G-FFT; Short=6GFT; AltName: Full=6G-fructosyltransferase; AltName: Full=AoFT1 [Asparagus officinalis] gi|59796645|dbj|BAD89564.1| 6G-fructosyltransferase [Asparagus officinalis]	map00052:Galactose metabolism;map01100:Metabolic pathways;map00500:Starch and sucrose metabolism;map00051:Fructose and mannose metabolism;map05110:Vibrio cholerae infection;map05146:Amoebiasis
TR30767|c0_g2	58.98	147.72	79.85	P92916	4e-39	Bifunctional 6(G)-fructosyltransferase/2,1-fructan:2,1-fructan 1-fructosyltransferase OS=Allium cepa PE=1 SV=1	gi|418203658|dbj|BAM66575.1|	3e-49	sucrose:sucrose 1-fructosyltransferase [Asparagus officinalis]	///
TR10957|c0_g1	79.45	312.39	182.11	P92916	1e-28	Bifunctional 6(G)-fructosyltransferase/2,1-fructan:2,1-fructan 1-fructosyltransferase OS=Allium cepa PE=1 SV=1	gi|418203658|dbj|BAM66575.1|	8e-47	sucrose:sucrose 1-fructosyltransferase [Asparagus officinalis]	map00052:Galactose metabolism;map00500:Starch and sucrose metabolism;map01100:Metabolic pathways;map00051:Fructose and mannose metabolism
TR1975|c0_g1	39.47	115.64	87.6	P92916	6e-67	Bifunctional 6(G)-fructosyltransferase/2,1-fructan:2,1-fructan 1-fructosyltransferase OS=Allium cepa PE=1 SV=1	gi|386688298|gb|AFJ21579.1|	3e-77	fructan:fructan 6G-fructosyltransferase [Agave tequilana]	map00052:Galactose metabolism;map01100:Metabolic pathways;map00500:Starch and sucrose metabolism;map00051:Fructose and mannose metabolism
TR40811|c0_g1	38.23	108.74	88.33	P92916	8e-67	Bifunctional 6(G)-fructosyltransferase/2,1-fructan:2,1-fructan 1-fructosyltransferase OS=Allium cepa PE=1 SV=1	///	///	///	map00052:Galactose metabolism;map01100:Metabolic pathways;map00500:Starch and sucrose metabolism;map00051:Fructose and mannose metabolism
TR16942|c0_g7	32.64	123.88	69.16	P92916	3e-36	Bifunctional 6(G)-fructosyltransferase/2,1-fructan:2,1-fructan 1-fructosyltransferase OS=Allium cepa PE=1 SV=1	gi|418203658|dbj|BAM66575.1|	6e-46	sucrose:sucrose 1-fructosyltransferase [Asparagus officinalis]	///
TR17633|c0_g4	7.91	7.67	2.92	P92916	4e-35	Bifunctional 6(G)-fructosyltransferase/2,1-fructan:2,1-fructan 1-fructosyltransferase OS=Allium cepa PE=1 SV=1	gi|418203658|dbj|BAM66575.1|	2e-42	sucrose:sucrose 1-fructosyltransferase [Asparagus officinalis]	///
TR34781|c0_g1	6.68	21.05	6.59	P92916	2e-42	Bifunctional 6(G)-fructosyltransferase/2,1-fructan:2,1-fructan 1-fructosyltransferase OS=Allium cepa PE=1 SV=1	gi|418203658|dbj|BAM66575.1|	2e-51	sucrose:sucrose 1-fructosyltransferase [Asparagus officinalis]	///
TR30767|c0_g4	24.48	112.61	62.14	P92916	3e-36	Bifunctional 6(G)-fructosyltransferase/2,1-fructan:2,1-fructan 1-fructosyltransferase OS=Allium cepa PE=1 SV=1	gi|418203658|dbj|BAM66575.1|	6e-46	sucrose:sucrose 1-fructosyltransferase [Asparagus officinalis]	///
TR1876|c2_g1	222.17	1064.79	580.81	P92916	0	Bifunctional 6(G)-fructosyltransferase/2,1-fructan:2,1-fructan 1-fructosyltransferase OS=Allium cepa PE=1 SV=1	gi|154269331|gb|ABS72186.1|	0	fructan:fructan 1-fructosyltransferase [Agave tequilana]	map00052:Galactose metabolism;map01100:Metabolic pathways;map00500:Starch and sucrose metabolism;map00051:Fructose and mannose metabolism
TR17633|c0_g2	4.74	2.19	0.97	P92916	4e-35	Bifunctional 6(G)-fructosyltransferase/2,1-fructan:2,1-fructan 1-fructosyltransferase OS=Allium cepa PE=1 SV=1	gi|418203658|dbj|BAM66575.1|	2e-42	sucrose:sucrose 1-fructosyltransferase [Asparagus officinalis]	///
TR17633|c0_g3	4.74	8.77	1.95	P92916	1e-34	Bifunctional 6(G)-fructosyltransferase/2,1-fructan:2,1-fructan 1-fructosyltransferase OS=Allium cepa PE=1 SV=1	gi|418203658|dbj|BAM66575.1|	2e-42	sucrose:sucrose 1-fructosyltransferase [Asparagus officinalis]	///
TR16942|c0_g5	4.47	25.05	14.67	P92916	3e-33	Bifunctional 6(G)-fructosyltransferase/2,1-fructan:2,1-fructan 1-fructosyltransferase OS=Allium cepa PE=1 SV=1	gi|418203658|dbj|BAM66575.1|	2e-41	sucrose:sucrose 1-fructosyltransferase [Asparagus officinalis]	///
TR30767|c0_g10	1.8	46.53	37.25	P92916	2e-35	Bifunctional 6(G)-fructosyltransferase/2,1-fructan:2,1-fructan 1-fructosyltransferase OS=Allium cepa PE=1 SV=1	gi|418203658|dbj|BAM66575.1|	1e-44	sucrose:sucrose 1-fructosyltransferase [Asparagus officinalis]	///
TR16942|c0_g8	1.63	19.14	18.04	P92916	3e-36	Bifunctional 6(G)-fructosyltransferase/2,1-fructan:2,1-fructan 1-fructosyltransferase OS=Allium cepa PE=1 SV=1	gi|418203658|dbj|BAM66575.1|	6e-46	sucrose:sucrose 1-fructosyltransferase [Asparagus officinalis]	///
TR17633|c0_g1	1.58	3.29	0	P92916	1e-34	Bifunctional 6(G)-fructosyltransferase/2,1-fructan:2,1-fructan 1-fructosyltransferase OS=Allium cepa PE=1 SV=1	gi|418203658|dbj|BAM66575.1|	2e-42	sucrose:sucrose 1-fructosyltransferase [Asparagus officinalis]	///
TR448|c0_g1	3.93	3.96	1.19	P92916	5e-33	Bifunctional 6(G)-fructosyltransferase/2,1-fructan:2,1-fructan 1-fructosyltransferase OS=Allium cepa PE=1 SV=1	gi|418203658|dbj|BAM66575.1|	2e-40	sucrose:sucrose 1-fructosyltransferase [Asparagus officinalis]	///
TR5533|c1_g1	12.21	1.36	2.45	P92916	2e-34	Bifunctional 6(G)-fructosyltransferase/2,1-fructan:2,1-fructan 1-fructosyltransferase OS=Allium cepa PE=1 SV=1	gi|3559803|emb|CAA06839.1|	5e-37	invertase [Allium cepa]	///
TR16942|c0_g10	46.43	141.42	93.29	P92916	4e-39	Bifunctional 6(G)-fructosyltransferase/2,1-fructan:2,1-fructan 1-fructosyltransferase OS=Allium cepa PE=1 SV=1	gi|418203658|dbj|BAM66575.1|	3e-49	sucrose:sucrose 1-fructosyltransferase [Asparagus officinalis]	///
TR30777|c1_g2	66.8	268.97	163.62	P92916	5e-28	Bifunctional 6(G)-fructosyltransferase/2,1-fructan:2,1-fructan 1-fructosyltransferase OS=Allium cepa PE=1 SV=1	gi|386688280|gb|AFJ21570.1|	2e-47	sucrose:sucrose 1-fructosyltransferase [Agave tequilana]	map00052:Galactose metabolism;map00500:Starch and sucrose metabolism;map01100:Metabolic pathways;map00051:Fructose and mannose metabolism
TR17753|c2_g1	211.79	680.88	372.19	P92916	0	Bifunctional 6(G)-fructosyltransferase/2,1-fructan:2,1-fructan 1-fructosyltransferase OS=Allium cepa PE=1 SV=1	gi|154269331|gb|ABS72186.1|	0	fructan:fructan 1-fructosyltransferase [Agave tequilana]	map00052:Galactose metabolism;map00500:Starch and sucrose metabolism;map01100:Metabolic pathways
TR1383|c3_g6	488.44	2687.71	1367.18	Q5FC15	6e-97	6(G)-fructosyltransferase OS=Asparagus officinalis GN=FT1 PE=1 SV=1	gi|386688298|gb|AFJ21579.1|	2e-96	fructan:fructan 6G-fructosyltransferase [Agave tequilana]	///
TR16942|c0_g9	200.48	960.65	360.56	Q5FC15	1e-114	6(G)-fructosyltransferase OS=Asparagus officinalis GN=FT1 PE=1 SV=1	gi|418203658|dbj|BAM66575.1|	2e-172	sucrose:sucrose 1-fructosyltransferase [Asparagus officinalis]	map00052:Galactose metabolism;map01100:Metabolic pathways;map00500:Starch and sucrose metabolism;map00051:Fructose and mannose metabolism;map05110:Vibrio cholerae infection;map05146:Amoebiasis
TR30767|c0_g7	176.07	723.47	322.04	Q5FC15	3e-115	6(G)-fructosyltransferase OS=Asparagus officinalis GN=FT1 PE=1 SV=1	gi|418203658|dbj|BAM66575.1|	4e-173	sucrose:sucrose 1-fructosyltransferase [Asparagus officinalis]	map00052:Galactose metabolism;map01100:Metabolic pathways;map00500:Starch and sucrose metabolism;map00051:Fructose and mannose metabolism;map05110:Vibrio cholerae infection;map05146:Amoebiasis
TR30767|c0_g5	142.25	543.77	224.97	Q5FC15	3e-126	6(G)-fructosyltransferase OS=Asparagus officinalis GN=FT1 PE=1 SV=1	gi|418203658|dbj|BAM66575.1|	3e-157	sucrose:sucrose 1-fructosyltransferase [Asparagus officinalis]	map00052:Galactose metabolism;map00500:Starch and sucrose metabolism;map01100:Metabolic pathways
TR1876|c2_g4	120.49	435.39	280.67	Q5FC15	1e-14	6(G)-fructosyltransferase OS=Asparagus officinalis GN=FT1 PE=1 SV=1	gi|154269331|gb|ABS72186.1|	3e-16	fructan:fructan 1-fructosyltransferase [Agave tequilana]	///
TR16942|c0_g6	117.25	481.1	216.38	Q5FC15	2e-29	6(G)-fructosyltransferase OS=Asparagus officinalis GN=FT1 PE=1 SV=1	gi|418203658|dbj|BAM66575.1|	2e-43	sucrose:sucrose 1-fructosyltransferase [Asparagus officinalis]	///
TR30767|c0_g3	104.75	235.14	139.48	Q5FC15	2e-39	6(G)-fructosyltransferase OS=Asparagus officinalis GN=FT1 PE=1 SV=1	gi|75284466|sp|Q5FC15.1|GFT_ASPOF	2e-38	RecName: Full=6(G)-fructosyltransferase; AltName: Full=6G-FFT; Short=6GFT; AltName: Full=6G-fructosyltransferase; AltName: Full=AoFT1 [Asparagus officinalis] gi|59796645|dbj|BAD89564.1| 6G-fructosyltransferase [Asparagus officinalis]	///
TR30767|c0_g6	102.39	426.69	234.25	Q5FC15	5e-34	6(G)-fructosyltransferase OS=Asparagus officinalis GN=FT1 PE=1 SV=1	gi|418203658|dbj|BAM66575.1|	6e-51	sucrose:sucrose 1-fructosyltransferase [Asparagus officinalis]	///
TR30767|c0_g11	99.45	201.68	153.16	Q5FC15	2e-31	6(G)-fructosyltransferase OS=Asparagus officinalis GN=FT1 PE=1 SV=1	gi|386688282|gb|AFJ21571.1|	6e-35	sucrose:sucrose 1-fructosyltransferase [Agave tequilana] gi|386688294|gb|AFJ21577.1| sucrose:sucrose 1-fructosyltransferase [Agave tequilana]	///
TR17753|c3_g1	92.78	202.02	140.79	Q5FC15	0	6(G)-fructosyltransferase OS=Asparagus officinalis GN=FT1 PE=1 SV=1	gi|75284466|sp|Q5FC15.1|GFT_ASPOF	0	RecName: Full=6(G)-fructosyltransferase; AltName: Full=6G-FFT; Short=6GFT; AltName: Full=6G-fructosyltransferase; AltName: Full=AoFT1 [Asparagus officinalis] gi|59796645|dbj|BAD89564.1| 6G-fructosyltransferase [Asparagus officinalis]	map00052:Galactose metabolism;map00500:Starch and sucrose metabolism;map01100:Metabolic pathways
TR16942|c0_g3	86.29	248.81	143.43	Q5FC15	4e-31	6(G)-fructosyltransferase OS=Asparagus officinalis GN=FT1 PE=1 SV=1	gi|418203658|dbj|BAM66575.1|	4e-47	sucrose:sucrose 1-fructosyltransferase [Asparagus officinalis]	///
TR30767|c0_g1	83.43	287.88	175.33	Q5FC15	2e-39	6(G)-fructosyltransferase OS=Asparagus officinalis GN=FT1 PE=1 SV=1	gi|3559801|emb|CAA06838.1|	2e-42	sucrose: sucrose 1-fructosyltransferase [Allium cepa]	///
TR30767|c0_g9	81.92	358.88	176.86	Q5FC15	2e-29	6(G)-fructosyltransferase OS=Asparagus officinalis GN=FT1 PE=1 SV=1	gi|418203658|dbj|BAM66575.1|	2e-43	sucrose:sucrose 1-fructosyltransferase [Asparagus officinalis]	///
TR16942|c0_g1	77.67	281.07	161.44	Q5FC15	1e-31	6(G)-fructosyltransferase OS=Asparagus officinalis GN=FT1 PE=1 SV=1	gi|418203658|dbj|BAM66575.1|	1e-47	sucrose:sucrose 1-fructosyltransferase [Asparagus officinalis]	///
TR18286|c0_g1	74.39	159.91	117.8	Q5FC15	4e-37	6(G)-fructosyltransferase OS=Asparagus officinalis GN=FT1 PE=1 SV=1	gi|386688298|gb|AFJ21579.1|	2e-36	fructan:fructan 6G-fructosyltransferase [Agave tequilana]	///
TR30512|c0_g1	71.01	192.4	131.82	Q5FC15	8e-97	6(G)-fructosyltransferase OS=Asparagus officinalis GN=FT1 PE=1 SV=1	gi|386688298|gb|AFJ21579.1|	1e-104	fructan:fructan 6G-fructosyltransferase [Agave tequilana]	map00052:Galactose metabolism;map00500:Starch and sucrose metabolism;map01100:Metabolic pathways
TR16942|c0_g2	66.86	222.65	95.3	Q5FC15	2e-34	6(G)-fructosyltransferase OS=Asparagus officinalis GN=FT1 PE=1 SV=1	gi|3559801|emb|CAA06838.1|	8e-37	sucrose: sucrose 1-fructosyltransferase [Allium cepa]	///
TR36683|c0_g1	64.31	201.13	125.49	Q5FC15	7e-97	6(G)-fructosyltransferase OS=Asparagus officinalis GN=FT1 PE=1 SV=1	gi|386688298|gb|AFJ21579.1|	1e-103	fructan:fructan 6G-fructosyltransferase [Agave tequilana]	map00052:Galactose metabolism;map00500:Starch and sucrose metabolism;map01100:Metabolic pathways
TR30777|c1_g3	62.26	255.26	112.71	Q5FC15	5e-27	6(G)-fructosyltransferase OS=Asparagus officinalis GN=FT1 PE=1 SV=1	gi|418203658|dbj|BAM66575.1|	3e-45	sucrose:sucrose 1-fructosyltransferase [Asparagus officinalis]	map00052:Galactose metabolism;map00500:Starch and sucrose metabolism;map01100:Metabolic pathways
TR30777|c0_g1	60.23	327.66	130.36	Q5FC15	4e-25	6(G)-fructosyltransferase OS=Asparagus officinalis GN=FT1 PE=1 SV=1	gi|418203658|dbj|BAM66575.1|	1e-36	sucrose:sucrose 1-fructosyltransferase [Asparagus officinalis]	map00500:Starch and sucrose metabolism
TR30767|c0_g12	59.43	216.41	114.83	Q5FC15	2e-34	6(G)-fructosyltransferase OS=Asparagus officinalis GN=FT1 PE=1 SV=1	gi|3559801|emb|CAA06838.1|	8e-37	sucrose sucrose 1-fructosyltransferase [Allium cepa]	///
TR30767|c0_g8	54.52	176.53	95.12	Q5FC15	6e-58	6(G)-fructosyltransferase OS=Asparagus officinalis GN=FT1 PE=1 SV=1	gi|418203658|dbj|BAM66575.1|	8e-68	sucrose:sucrose 1-fructosyltransferase [Asparagus officinalis]	///
TR16997|c1_g2	53.89	250.99	188.57	Q5FC15	7e-07	6(G)-fructosyltransferase OS=Asparagus officinalis GN=FT1 PE=1 SV=1	gi|154269331|gb|ABS72186.1|	5e-09	fructan:fructan 1-fructosyltransferase [Agave tequilana]	///
TR1876|c2_g6	51.95	315.83	201.34	Q5FC15	2e-06	6(G)-fructosyltransferase OS=Asparagus officinalis GN=FT1 PE=1 SV=1	gi|154269331|gb|ABS72186.1|	1e-08	fructan:fructan 1-fructosyltransferase [Agave tequilana]	///
TR1876|c2_g2	49.67	304.92	257.54	Q5FC15	6e-06	6(G)-fructosyltransferase OS=Asparagus officinalis GN=FT1 PE=1 SV=1	gi|154269331|gb|ABS72186.1|	5e-07	fructan:fructan 1-fructosyltransferase [Agave tequilana]	///
TR16997|c1_g3	48.36	293.73	249.33	Q5FC15	6e-06	6(G)-fructosyltransferase OS=Asparagus officinalis GN=FT1 PE=1 SV=1	gi|154269331|gb|ABS72186.1|	5e-07	fructan:fructan 1-fructosyltransferase [Agave tequilana]	///
TR16997|c1_g1	44.01	187.23	147.58	Q5FC15	3e-06	6(G)-fructosyltransferase OS=Asparagus officinalis GN=FT1 PE=1 SV=1	gi|154269331|gb|ABS72186.1|	5e-08	fructan:fructan 1-fructosyltransferase [Agave tequilana]	///
TR7922|c3_g4	38.71	130.08	103.53	Q5FC15	2e-42	6(G)-fructosyltransferase OS=Asparagus officinalis GN=FT1 PE=1 SV=1	gi|386688298|gb|AFJ21579.1|	1e-44	fructan:fructan 6G-fructosyltransferase [Agave tequilana]	///
TR10358|c0_g1	16.06	13.75	17.25	Q5FC15	3e-06	6(G)-fructosyltransferase OS=Asparagus officinalis GN=FT1 PE=1 SV=1	gi|418203656|dbj|BAM66574.1|	8e-08	fructan:fructan 1-fructosyltransferase [Asparagus officinalis]	///
TR27305|c0_g1	15.62	0.47	0.79	Q5FC15	3e-47	6(G)-fructosyltransferase OS=Asparagus officinalis GN=FT1 PE=1 SV=1	gi|2150134|gb|AAB71136.1|	6e-62	acid invertase [Asparagus officinalis]	map05110:Vibrio cholerae infection;map05146:Amoebiasis;map04970:Salivary secretion
TR30777|c1_g1	15	74.6	54.76	Q5FC15	3e-09	6(G)-fructosyltransferase OS=Asparagus officinalis GN=FT1 PE=1 SV=1	gi|386688280|gb|AFJ21570.1|	9e-16	sucrose:sucrose 1-fructosyltransferase [Agave tequilana]	///
TR9763|c0_g1	12.26	11.56	14.09	Q5FC15	8e-07	6(G)-fructosyltransferase OS=Asparagus officinalis GN=FT1 PE=1 SV=1	gi|418203656|dbj|BAM66574.1|	6e-08	fructan:fructan 1-fructosyltransferase [Asparagus officinalis]	///
TR25447|c0_g2	10.9	7.57	14.41	Q5FC15	4e-09	6(G)-fructosyltransferase OS=Asparagus officinalis GN=FT1 PE=1 SV=1	gi|418203656|dbj|BAM66574.1|	1e-10	fructan:fructan 1-fructosyltransferase [Asparagus officinalis]	///
TR25447|c0_g1	6.23	4.33	7.68	Q5FC15	4e-08	6(G)-fructosyltransferase OS=Asparagus officinalis GN=FT1 PE=1 SV=1	gi|418203656|dbj|BAM66574.1|	5e-10	fructan:fructan 1-fructosyltransferase [Asparagus officinalis]	///
TR10027|c0_g1	6.48	18.29	11.56	P04713	0	Granule-bound starch synthase 1, chloroplastic/amyloplastic OS=Zea mays GN=WAXY PE=3 SV=1	gi|356943679|gb|ADZ30929.4|	0	granule bound starch synthase [Musa acuminata AAA Group]	///
TR10027|c0_g2	32	55.52	28.63	O82627	2e-139	Granule-bound starch synthase 1, chloroplastic/amyloplastic OS=Antirrhinum majus GN=WAXY PE=2 SV=1	gi|743775195|ref|XP_010917976.1|	2e-155	PREDICTED: granule-bound starch synthase 1b, chloroplastic/amyloplastic-like [Elaeis guineensis]	map00540:Lipopolysaccharide biosynthesis;map00500:Starch and sucrose metabolism;map01100:Metabolic pathways;map01110:Biosynthesis of secondary metabolites
TR10579|c0_g1	2.81	4.93	4.87	Q0WVX5	4e-27	Probable starch synthase 4, chloroplastic/amyloplastic OS=Arabidopsis thaliana GN=SS4 PE=2 SV=1	gi|672112800|ref|XP_008807697.1|	8e-45	PREDICTED: probable starch synthase 4, chloroplastic/amyloplastic isoform X4 [Phoenix dactylifera]	///
TR10579|c1_g1	3.05	2.44	3.74	Q0WVX5	1e-15	Probable starch synthase 4, chloroplastic/amyloplastic OS=Arabidopsis thaliana GN=SS4 PE=2 SV=1	gi|743885547|ref|XP_010909949.1|	6e-45	PREDICTED: probable starch synthase 4, chloroplastic/amyloplastic isoform X4 [Elaeis guineensis] gi|743885551|ref|XP_010909950.1| PREDICTED: probable starch synthase 4, chloroplastic/amyloplastic isoform X4 [Elaeis guineensis]	///
TR11449|c0_g1	3.03	5.53	7.79	Q43846	9e-41	Soluble starch synthase 3, chloroplastic/amyloplastic OS=Solanum tuberosum GN=SS3 PE=1 SV=1	gi|374256055|gb|AEZ00889.1|	2e-45	putative chloroplast starch synthase III, partial [Elaeis guineensis]	///
TR11449|c1_g1	6.37	9.41	6.44	F4IAG2	5e-125	Starch synthase 3, chloroplastic/amyloplastic OS=Arabidopsis thaliana GN=SS3 PE=1 SV=1	gi|893713149|gb|AKR05862.1|	1e-139	soluble starch synthase, partial [Lilium davidii]	map00500:Starch and sucrose metabolism;map01100:Metabolic pathways;map01110:Biosynthesis of secondary metabolites
TR12619|c0_g1	2.11	2.76	2.36	Q43846	2e-36	Soluble starch synthase 3, chloroplastic/amyloplastic OS=Solanum tuberosum GN=SS3 PE=1 SV=1	gi|374256055|gb|AEZ00889.1|	4e-39	putative chloroplast starch synthase III, partial [Elaeis guineensis]	///
TR16794|c0_g1	0	2.68	1.2	F4IAG2	8e-21	Starch synthase 3, chloroplastic/amyloplastic OS=Arabidopsis thaliana GN=SS3 PE=1 SV=1	gi|672129658|ref|XP_008788340.1|	4e-29	PREDICTED: starch synthase 3, chloroplastic/amyloplastic [Phoenix dactylifera]	///
TR20819|c0_g1	0	4.9	1.49	F4IAG2	6e-41	Starch synthase 3, chloroplastic/amyloplastic OS=Arabidopsis thaliana GN=SS3 PE=1 SV=1	gi|893713149|gb|AKR05862.1|	2e-43	soluble starch synthase, partial [Lilium davidii]	///
TR20819|c0_g2	0	2.48	1.11	F4IAG2	5e-45	Starch synthase 3, chloroplastic/amyloplastic OS=Arabidopsis thaliana GN=SS3 PE=1 SV=1	gi|893713149|gb|AKR05862.1|	6e-48	soluble starch synthase, partial [Lilium davidii]	map00500:Starch and sucrose metabolism;map01100:Metabolic pathways;map01110:Biosynthesis of secondary metabolites
TR20994|c1_g1	0	3.21	1.46	Q0WVX5	7e-14	Probable starch synthase 4, chloroplastic/amyloplastic OS=Arabidopsis thaliana GN=SS4 PE=2 SV=1	gi|743885547|ref|XP_010909949.1|	1e-37	PREDICTED: probable starch synthase 4, chloroplastic/amyloplastic isoform X4 [Elaeis guineensis] gi|743885551|ref|XP_010909950.1| PREDICTED: probable starch synthase 4, chloroplastic/amyloplastic isoform X4 [Elaeis guineensis]	///
TR20994|c1_g2	2.92	4.13	4.7	Q0WVX5	2e-31	Probable starch synthase 4, chloroplastic/amyloplastic OS=Arabidopsis thaliana GN=SS4 PE=2 SV=1	gi|743885547|ref|XP_010909949.1|	3e-96	PREDICTED: probable starch synthase 4, chloroplastic/amyloplastic isoform X4 [Elaeis guineensis] gi|743885551|ref|XP_010909950.1| PREDICTED: probable starch synthase 4, chloroplastic/amyloplastic isoform X4 [Elaeis guineensis]	///
TR20994|c2_g1	5.03	4.9	4.46	Q0WVX5	5e-24	Probable starch synthase 4, chloroplastic/amyloplastic OS=Arabidopsis thaliana GN=SS4 PE=2 SV=1	gi|743885547|ref|XP_010909949.1|	2e-41	PREDICTED: probable starch synthase 4, chloroplastic/amyloplastic isoform X4 [Elaeis guineensis] gi|743885551|ref|XP_010909950.1| PREDICTED: probable starch synthase 4, chloroplastic/amyloplastic isoform X4 [Elaeis guineensis]	///
TR21718|c0_g1	4.82	7.78	5.93	F4IAG2	3e-27	Starch synthase 3, chloroplastic/amyloplastic OS=Arabidopsis thaliana GN=SS3 PE=1 SV=1	gi|567914833|ref|XP_006449730.1|	1e-31	hypothetical protein CICLE_v100143192mg, partial [Citrus clementina] gi|557552341|gb|ESR62970.1| hypothetical protein CICLE_v100143192mg, partial [Citrus clementina]	map04666:Fc gamma R-mediated phagocytosis
TR26814|c0_g1	4.61	5.21	4.79	Q43846	3e-110	Soluble starch synthase 3, chloroplastic/amyloplastic OS=Solanum tuberosum GN=SS3 PE=1 SV=1	gi|743762637|ref|XP_010909122.1|	4e-121	PREDICTED: starch synthase 3, chloroplastic/amyloplastic [Elaeis guineensis] gi|743762639|ref|XP_010909130.1| PREDICTED: starch synthase 3, chloroplastic/amyloplastic [Elaeis guineensis]	///
TR26814|c1_g1	1.67	2.45	3.28	Q43846	6e-84	Soluble starch synthase 3, chloroplastic/amyloplastic OS=Solanum tuberosum GN=SS3 PE=1 SV=1	gi|893713149|gb|AKR05862.1|	3e-91	soluble starch synthase, partial [Lilium davidii]	///
TR29171|c0_g3	22.12	45.04	26.63	Q42857	0	Granule-bound starch synthase 1, chloroplastic/amyloplastic OS=Ipomoea batatas GN=WAXY PE=2 SV=2	gi|743775195|ref|XP_010917976.1|	0	PREDICTED: granule-bound starch synthase 1b, chloroplastic/amyloplastic-like [Elaeis guineensis]	map00540:Lipopolysaccharide biosynthesis;map01100:Metabolic pathways;map01110:Biosynthesis of secondary metabolites;map00500:Starch and sucrose metabolism
TR33232|c0_g1	0	3.32	4.71	Q43846	8e-72	Soluble starch synthase 3, chloroplastic/amyloplastic OS=Solanum tuberosum GN=SS3 PE=1 SV=1	gi|743762637|ref|XP_010909122.1|	2e-78	PREDICTED: starch synthase 3, chloroplastic/amyloplastic [Elaeis guineensis] gi|743762639|ref|XP_010909130.1| PREDICTED: starch synthase 3, chloroplastic/amyloplastic [Elaeis guineensis]	///
TR37363|c0_g1	2.72	0.68	2.37	Q43093	4e-55	Granule-bound starch synthase 2, chloroplastic/amyloplastic OS=Pisum sativum PE=1 SV=1	gi|527201068|gb|EPS68296.1|	1e-59	hypothetical protein M569_06471, partial [Genlisea aurea]	///
TR40810|c0_g1	0	0	0	Q0WVX5	1e-48	Probable starch synthase 4, chloroplastic/amyloplastic OS=Arabidopsis thaliana GN=SS4 PE=2 SV=1	///	///	///	///
TR40810|c1_g1	2.69	1.42	3.37	Q0WVX5	5e-82	Probable starch synthase 4, chloroplastic/amyloplastic OS=Arabidopsis thaliana GN=SS4 PE=2 SV=1	///	///	///	map00500:Starch and sucrose metabolism;map01100:Metabolic pathways;map01110:Biosynthesis of secondary metabolites
TR40810|c1_g2	1.63	1.92	2.81	Q0WVX5	1e-73	Probable starch synthase 4, chloroplastic/amyloplastic OS=Arabidopsis thaliana GN=SS4 PE=2 SV=1	///	///	///	///
TR188|c0_g1	9.5	22.48	9.69	A2WV32	0	Cellulose synthase A catalytic subunit 4 [UDP-forming] OS=Oryza sativa subsp. indica GN=CESA4 PE=2 SV=2	gi|672137229|ref|XP_008792332.1|	0	PREDICTED: cellulose synthase A catalytic subunit 4 [UDP-forming] [Phoenix dactylifera]	map00500:Starch and sucrose metabolism;map00520:Amino sugar and nucleotide sugar metabolism;map01100:Metabolic pathways
TR188|c1_g1	3.65	11.8	3.44	A2WV32	0	Cellulose synthase A catalytic subunit 4 [UDP-forming] OS=Oryza sativa subsp. indica GN=CESA4 PE=2 SV=2	gi|672137229|ref|XP_008792332.1|	0	PREDICTED: cellulose synthase A catalytic subunit 4 [UDP-forming] [Phoenix dactylifera]	map00500:Starch and sucrose metabolism;map00520:Amino sugar and nucleotide sugar metabolism;map01100:Metabolic pathways
TR331|c0_g1	3.74	6.41	1.93	Q9AV71	6e-164	Cellulose synthase A catalytic subunit 7 [UDP-forming] OS=Oryza sativa subsp. japonica GN=CESA7 PE=2 SV=1	gi|224030457|gb|ACN34304.1|	3e-172	unknown [Zea mays]	map00500:Starch and sucrose metabolism;map00520:Amino sugar and nucleotide sugar metabolism;map01100:Metabolic pathways
TR1351|c0_g1	49.12	58.8	53.77	Q7PC71	0	Cellulose synthase-like protein H2 OS=Oryza sativa subsp. indica GN=CSLH2 PE=3 SV=1	gi|695057281|ref|XP_009416905.1|	0	PREDICTED: cellulose synthase-like protein H1 [Musa acuminata subsp. malaccensis]	map00500:Starch and sucrose metabolism;map00520:Amino sugar and nucleotide sugar metabolism;map01100:Metabolic pathways
TR1859|c0_g2	69.11	66.76	88.83	Q69V23	0	Probable cellulose synthase A catalytic subunit 3 [UDP-forming] OS=Oryza sativa subsp. japonica GN=CESA3 PE=2 SV=1	gi|731382518|ref|XP_010645442.1|	0	PREDICTED: probable cellulose synthase A catalytic subunit 5 [UDP-forming] [Vitis vinifera]	map00500:Starch and sucrose metabolism;map00520:Amino sugar and nucleotide sugar metabolism;map01100:Metabolic pathways
TR1927|c4_g1	2.17	1.64	2.6	Q0WVN5	9e-49	Cellulose synthase-like protein G3 OS=Arabidopsis thaliana GN=CSLG3 PE=2 SV=2	gi|743755575|ref|XP_010912214.1|	3e-67	PREDICTED: LOW QUALITY PROTEIN: cellulose synthase-like protein G3 [Elaeis guineensis]	map00500:Starch and sucrose metabolism;map00520:Amino sugar and nucleotide sugar metabolism;map01100:Metabolic pathways;map05110:Vibrio cholerae infection;map05146:Amoebiasis;map04970:Salivary secretion;map05202:Transcriptional misregulation in cancer;map01054:Nonribosomal peptide structures
TR1927|c4_g2	0	0.17	0.29	Q0WVN5	3e-47	Cellulose synthase-like protein G3 OS=Arabidopsis thaliana GN=CSLG3 PE=2 SV=2	gi|743755575|ref|XP_010912214.1|	2e-59	PREDICTED: LOW QUALITY PROTEIN: cellulose synthase-like protein G3 [Elaeis guineensis]	map00500:Starch and sucrose metabolism;map00520:Amino sugar and nucleotide sugar metabolism;map01100:Metabolic pathways;map05110:Vibrio cholerae infection;map05146:Amoebiasis;map04970:Salivary secretion;map04520:Adherens junction;map04666:Fc gamma R-mediated phagocytosis;map04810:Regulation of actin cytoskeleton;map05100:Bacterial invasion of epithelial cells;map05131:Shigellosis;map05132:Salmone…
TR1927|c4_g3	0.18	0.17	0.69	Q0WVN5	4e-47	Cellulose synthase-like protein G3 OS=Arabidopsis thaliana GN=CSLG3 PE=2 SV=2	gi|743755575|ref|XP_010912214.1|	2e-59	PREDICTED: LOW QUALITY PROTEIN: cellulose synthase-like protein G3 [Elaeis guineensis]	map00500:Starch and sucrose metabolism;map00520:Amino sugar and nucleotide sugar metabolism;map01100:Metabolic pathways;map05110:Vibrio cholerae infection;map05146:Amoebiasis;map04970:Salivary secretion;map04520:Adherens junction;map04666:Fc gamma R-mediated phagocytosis;map04810:Regulation of actin cytoskeleton;map05100:Bacterial invasion of epithelial cells;map05131:Shigellosis;map05132:Salmone…
TR1927|c4_g4	0	0.16	0.52	Q0WVN5	5e-47	Cellulose synthase-like protein G3 OS=Arabidopsis thaliana GN=CSLG3 PE=2 SV=2	gi|743755575|ref|XP_010912214.1|	3e-59	PREDICTED: LOW QUALITY PROTEIN: cellulose synthase-like protein G3 [Elaeis guineensis]	map00500:Starch and sucrose metabolism;map00520:Amino sugar and nucleotide sugar metabolism;map01100:Metabolic pathways;map05110:Vibrio cholerae infection;map05146:Amoebiasis;map04970:Salivary secretion;map04520:Adherens junction;map04666:Fc gamma R-mediated phagocytosis;map04810:Regulation of actin cytoskeleton;map05100:Bacterial invasion of epithelial cells;map05131:Shigellosis;map05132:Salmone…
TR1927|c4_g6	0.35	0.32	0.67	Q0WVN5	5e-47	Cellulose synthase-like protein G3 OS=Arabidopsis thaliana GN=CSLG3 PE=2 SV=2	gi|743755575|ref|XP_010912214.1|	3e-59	PREDICTED: LOW QUALITY PROTEIN: cellulose synthase-like protein G3 [Elaeis guineensis]	map00500:Starch and sucrose metabolism;map00520:Amino sugar and nucleotide sugar metabolism;map01100:Metabolic pathways;map05110:Vibrio cholerae infection;map05146:Amoebiasis;map04970:Salivary secretion;map04520:Adherens junction;map04666:Fc gamma R-mediated phagocytosis;map04810:Regulation of actin cytoskeleton;map05100:Bacterial invasion of epithelial cells;map05131:Shigellosis;map05132:Salmone…
TR1927|c4_g8	0.18	1	0	Q0WVN5	4e-47	Cellulose synthase-like protein G3 OS=Arabidopsis thaliana GN=CSLG3 PE=2 SV=2	gi|743755575|ref|XP_010912214.1|	2e-59	PREDICTED: LOW QUALITY PROTEIN: cellulose synthase-like protein G3 [Elaeis guineensis]	map00500:Starch and sucrose metabolism;map00520:Amino sugar and nucleotide sugar metabolism;map01100:Metabolic pathways;map05110:Vibrio cholerae infection;map05146:Amoebiasis;map04970:Salivary secretion;map04520:Adherens junction;map04666:Fc gamma R-mediated phagocytosis;map04810:Regulation of actin cytoskeleton;map05100:Bacterial invasion of epithelial cells;map05131:Shigellosis;map05132:Salmone…
TR1927|c4_g9	0.65	0.74	0.25	Q0WVN5	7e-47	Cellulose synthase-like protein G3 OS=Arabidopsis thaliana GN=CSLG3 PE=2 SV=2	gi|743755575|ref|XP_010912214.1|	4e-59	PREDICTED: LOW QUALITY PROTEIN: cellulose synthase-like protein G3 [Elaeis guineensis]	map00500:Starch and sucrose metabolism;map00520:Amino sugar and nucleotide sugar metabolism;map01100:Metabolic pathways;map05110:Vibrio cholerae infection;map05146:Amoebiasis;map04970:Salivary secretion;map04520:Adherens junction;map04666:Fc gamma R-mediated phagocytosis;map04810:Regulation of actin cytoskeleton;map05100:Bacterial invasion of epithelial cells;map05131:Shigellosis;map05132:Salmone…
TR1927|c4_g10	0.18	0.5	0.28	Q0WVN5	4e-47	Cellulose synthase-like protein G3 OS=Arabidopsis thaliana GN=CSLG3 PE=2 SV=2	gi|743755575|ref|XP_010912214.1|	2e-59	PREDICTED: LOW QUALITY PROTEIN: cellulose synthase-like protein G3 [Elaeis guineensis]	map00500:Starch and sucrose metabolism;map00520:Amino sugar and nucleotide sugar metabolism;map01100:Metabolic pathways;map05110:Vibrio cholerae infection;map05146:Amoebiasis;map04970:Salivary secretion;map04520:Adherens junction;map04666:Fc gamma R-mediated phagocytosis;map04810:Regulation of actin cytoskeleton;map05100:Bacterial invasion of epithelial cells;map05131:Shigellosis;map05132:Salmone…
TR1927|c4_g11	0.5	0.6	0.5	Q0WVN5	6e-47	Cellulose synthase-like protein G3 OS=Arabidopsis thaliana GN=CSLG3 PE=2 SV=2	gi|743755575|ref|XP_010912214.1|	4e-59	PREDICTED: LOW QUALITY PROTEIN: cellulose synthase-like protein G3 [Elaeis guineensis]	map00500:Starch and sucrose metabolism;map00520:Amino sugar and nucleotide sugar metabolism;map01100:Metabolic pathways;map05110:Vibrio cholerae infection;map05146:Amoebiasis;map04970:Salivary secretion;map04520:Adherens junction;map04666:Fc gamma R-mediated phagocytosis;map04810:Regulation of actin cytoskeleton;map05100:Bacterial invasion of epithelial cells;map05131:Shigellosis;map05132:Salmone…
TR1927|c4_g12	0.18	0.33	0.83	Q0WVN5	4e-47	Cellulose synthase-like protein G3 OS=Arabidopsis thaliana GN=CSLG3 PE=2 SV=2	gi|743755575|ref|XP_010912214.1|	2e-59	PREDICTED: LOW QUALITY PROTEIN: cellulose synthase-like protein G3 [Elaeis guineensis]	map00500:Starch and sucrose metabolism;map00520:Amino sugar and nucleotide sugar metabolism;map01100:Metabolic pathways;map05110:Vibrio cholerae infection;map05146:Amoebiasis;map04970:Salivary secretion;map04520:Adherens junction;map04666:Fc gamma R-mediated phagocytosis;map04810:Regulation of actin cytoskeleton;map05100:Bacterial invasion of epithelial cells;map05131:Shigellosis;map05132:Salmone…
TR1927|c4_g13	0	0.48	0	Q0WVN5	5e-47	Cellulose synthase-like protein G3 OS=Arabidopsis thaliana GN=CSLG3 PE=2 SV=2	gi|743755575|ref|XP_010912214.1|	3e-59	PREDICTED: LOW QUALITY PROTEIN: cellulose synthase-like protein G3 [Elaeis guineensis]	map00500:Starch and sucrose metabolism;map00520:Amino sugar and nucleotide sugar metabolism;map01100:Metabolic pathways;map05110:Vibrio cholerae infection;map05146:Amoebiasis;map04970:Salivary secretion;map04520:Adherens junction;map04666:Fc gamma R-mediated phagocytosis;map04810:Regulation of actin cytoskeleton;map05100:Bacterial invasion of epithelial cells;map05131:Shigellosis;map05132:Salmone…
TR1927|c4_g15	0.18	0.5	0.56	Q0WVN5	4e-47	Cellulose synthase-like protein G3 OS=Arabidopsis thaliana GN=CSLG3 PE=2 SV=2	gi|743755575|ref|XP_010912214.1|	2e-59	PREDICTED: LOW QUALITY PROTEIN: cellulose synthase-like protein G3 [Elaeis guineensis]	map00500:Starch and sucrose metabolism;map00520:Amino sugar and nucleotide sugar metabolism;map01100:Metabolic pathways;map05110:Vibrio cholerae infection;map05146:Amoebiasis;map04970:Salivary secretion;map04520:Adherens junction;map04666:Fc gamma R-mediated phagocytosis;map04810:Regulation of actin cytoskeleton;map05100:Bacterial invasion of epithelial cells;map05131:Shigellosis;map05132:Salmone…
TR1927|c4_g16	0.35	0.16	0.27	Q0WVN5	5e-47	Cellulose synthase-like protein G3 OS=Arabidopsis thaliana GN=CSLG3 PE=2 SV=2	gi|743755575|ref|XP_010912214.1|	3e-59	PREDICTED: LOW QUALITY PROTEIN: cellulose synthase-like protein G3 [Elaeis guineensis]	map00500:Starch and sucrose metabolism;map00520:Amino sugar and nucleotide sugar metabolism;map01100:Metabolic pathways;map05110:Vibrio cholerae infection;map05146:Amoebiasis;map04970:Salivary secretion;map04520:Adherens junction;map04666:Fc gamma R-mediated phagocytosis;map04810:Regulation of actin cytoskeleton;map05100:Bacterial invasion of epithelial cells;map05131:Shigellosis;map05132:Salmone…
TR1927|c4_g18	8.18	6.77	4.3	Q0WVN5	7e-47	Cellulose synthase-like protein G3 OS=Arabidopsis thaliana GN=CSLG3 PE=2 SV=2	gi|743755575|ref|XP_010912214.1|	4e-59	PREDICTED: LOW QUALITY PROTEIN: cellulose synthase-like protein G3 [Elaeis guineensis]	map00500:Starch and sucrose metabolism;map00520:Amino sugar and nucleotide sugar metabolism;map01100:Metabolic pathways;map05110:Vibrio cholerae infection;map05146:Amoebiasis;map04970:Salivary secretion;map04520:Adherens junction;map04666:Fc gamma R-mediated phagocytosis;map04810:Regulation of actin cytoskeleton;map05100:Bacterial invasion of epithelial cells;map05131:Shigellosis;map05132:Salmone…
TR1927|c4_g20	0.37	0.33	0.14	Q0WVN5	4e-47	Cellulose synthase-like protein G3 OS=Arabidopsis thaliana GN=CSLG3 PE=2 SV=2	gi|743755575|ref|XP_010912214.1|	2e-59	PREDICTED: LOW QUALITY PROTEIN: cellulose synthase-like protein G3 [Elaeis guineensis]	map00500:Starch and sucrose metabolism;map00520:Amino sugar and nucleotide sugar metabolism;map01100:Metabolic pathways;map05110:Vibrio cholerae infection;map05146:Amoebiasis;map04970:Salivary secretion;map04520:Adherens junction;map04666:Fc gamma R-mediated phagocytosis;map04810:Regulation of actin cytoskeleton;map05100:Bacterial invasion of epithelial cells;map05131:Shigellosis;map05132:Salmone…
TR1927|c4_g21	0.82	0.18	0.77	Q0WVN5	9e-49	Cellulose synthase-like protein G3 OS=Arabidopsis thaliana GN=CSLG3 PE=2 SV=2	gi|743755575|ref|XP_010912214.1|	4e-68	PREDICTED: LOW QUALITY PROTEIN: cellulose synthase-like protein G3 [Elaeis guineensis]	map00500:Starch and sucrose metabolism;map00520:Amino sugar and nucleotide sugar metabolism;map01100:Metabolic pathways;map05110:Vibrio cholerae infection;map05146:Amoebiasis;map04970:Salivary secretion;map04320:Dorso-ventral axis formation;map01054:Nonribosomal peptide structures
TR1927|c4_g22	0.83	0.15	0.63	Q0WVN5	6e-47	Cellulose synthase-like protein G3 OS=Arabidopsis thaliana GN=CSLG3 PE=2 SV=2	gi|743755575|ref|XP_010912214.1|	4e-59	PREDICTED: LOW QUALITY PROTEIN: cellulose synthase-like protein G3 [Elaeis guineensis]	map00500:Starch and sucrose metabolism;map00520:Amino sugar and nucleotide sugar metabolism;map01100:Metabolic pathways;map05110:Vibrio cholerae infection;map05146:Amoebiasis;map04970:Salivary secretion;map04520:Adherens junction;map04666:Fc gamma R-mediated phagocytosis;map04810:Regulation of actin cytoskeleton;map05100:Bacterial invasion of epithelial cells;map05131:Shigellosis;map05132:Salmone…
TR1927|c4_g24	0.19	0	0.29	Q0WVN5	3e-47	Cellulose synthase-like protein G3 OS=Arabidopsis thaliana GN=CSLG3 PE=2 SV=2	gi|743755575|ref|XP_010912214.1|	2e-59	PREDICTED: LOW QUALITY PROTEIN: cellulose synthase-like protein G3 [Elaeis guineensis]	map00500:Starch and sucrose metabolism;map00520:Amino sugar and nucleotide sugar metabolism;map01100:Metabolic pathways;map05110:Vibrio cholerae infection;map05146:Amoebiasis;map04970:Salivary secretion;map04520:Adherens junction;map04666:Fc gamma R-mediated phagocytosis;map04810:Regulation of actin cytoskeleton;map05100:Bacterial invasion of epithelial cells;map05131:Shigellosis;map05132:Salmone…
TR1927|c4_g26	0.15	0.41	0.58	Q0WVN5	9e-47	Cellulose synthase-like protein G3 OS=Arabidopsis thaliana GN=CSLG3 PE=2 SV=2	gi|743755575|ref|XP_010912214.1|	6e-59	PREDICTED: LOW QUALITY PROTEIN: cellulose synthase-like protein G3 [Elaeis guineensis]	map00500:Starch and sucrose metabolism;map00520:Amino sugar and nucleotide sugar metabolism;map01100:Metabolic pathways;map05110:Vibrio cholerae infection;map05146:Amoebiasis;map04970:Salivary secretion;map04520:Adherens junction;map04666:Fc gamma R-mediated phagocytosis;map04810:Regulation of actin cytoskeleton;map05100:Bacterial invasion of epithelial cells;map05131:Shigellosis;map05132:Salmone…
TR1927|c4_g27	0.18	0.17	0.14	Q0WVN5	4e-47	Cellulose synthase-like protein G3 OS=Arabidopsis thaliana GN=CSLG3 PE=2 SV=2	gi|743755575|ref|XP_010912214.1|	2e-59	PREDICTED: LOW QUALITY PROTEIN: cellulose synthase-like protein G3 [Elaeis guineensis]	map00500:Starch and sucrose metabolism;map00520:Amino sugar and nucleotide sugar metabolism;map01100:Metabolic pathways;map05110:Vibrio cholerae infection;map05146:Amoebiasis;map04970:Salivary secretion;map04520:Adherens junction;map04666:Fc gamma R-mediated phagocytosis;map04810:Regulation of actin cytoskeleton;map05100:Bacterial invasion of epithelial cells;map05131:Shigellosis;map05132:Salmone…
TR1927|c4_g28	0.18	0.5	0.14	Q0WVN5	4e-47	Cellulose synthase-like protein G3 OS=Arabidopsis thaliana GN=CSLG3 PE=2 SV=2	gi|743755575|ref|XP_010912214.1|	2e-59	PREDICTED: LOW QUALITY PROTEIN: cellulose synthase-like protein G3 [Elaeis guineensis]	map00500:Starch and sucrose metabolism;map00520:Amino sugar and nucleotide sugar metabolism;map01100:Metabolic pathways;map05110:Vibrio cholerae infection;map05146:Amoebiasis;map04970:Salivary secretion;map04520:Adherens junction;map04666:Fc gamma R-mediated phagocytosis;map04810:Regulation of actin cytoskeleton;map05100:Bacterial invasion of epithelial cells;map05131:Shigellosis;map05132:Salmone…
TR1927|c4_g29	0	0.8	0.67	Q0WVN5	5e-47	Cellulose synthase-like protein G3 OS=Arabidopsis thaliana GN=CSLG3 PE=2 SV=2	gi|743755575|ref|XP_010912214.1|	3e-59	PREDICTED: LOW QUALITY PROTEIN: cellulose synthase-like protein G3 [Elaeis guineensis]	map00500:Starch and sucrose metabolism;map00520:Amino sugar and nucleotide sugar metabolism;map01100:Metabolic pathways;map05110:Vibrio cholerae infection;map05146:Amoebiasis;map04970:Salivary secretion;map04520:Adherens junction;map04666:Fc gamma R-mediated phagocytosis;map04810:Regulation of actin cytoskeleton;map05100:Bacterial invasion of epithelial cells;map05131:Shigellosis;map05132:Salmone…
TR1927|c4_g30	0.18	0.33	0	Q0WVN5	4e-47	Cellulose synthase-like protein G3 OS=Arabidopsis thaliana GN=CSLG3 PE=2 SV=2	gi|743755575|ref|XP_010912214.1|	2e-59	PREDICTED: LOW QUALITY PROTEIN: cellulose synthase-like protein G3 [Elaeis guineensis]	map00500:Starch and sucrose metabolism;map00520:Amino sugar and nucleotide sugar metabolism;map01100:Metabolic pathways;map05110:Vibrio cholerae infection;map05146:Amoebiasis;map04970:Salivary secretion;map04520:Adherens junction;map04666:Fc gamma R-mediated phagocytosis;map04810:Regulation of actin cytoskeleton;map05100:Bacterial invasion of epithelial cells;map05131:Shigellosis;map05132:Salmone…
TR1942|c0_g1	20.29	34.07	26.06	Q69V23	0	Probable cellulose synthase A catalytic subunit 3 [UDP-forming] OS=Oryza sativa subsp. japonica GN=CESA3 PE=2 SV=1	gi|720033105|ref|XP_010266322.1|	0	PREDICTED: probable cellulose synthase A catalytic subunit 3 [UDP-forming] isoform X2 [Nelumbo nucifera]	map00500:Starch and sucrose metabolism;map00520:Amino sugar and nucleotide sugar metabolism;map01100:Metabolic pathways
TR2464|c0_g1	6.63	13.8	5.6	A2WV32	6e-137	Cellulose synthase A catalytic subunit 4 [UDP-forming] OS=Oryza sativa subsp. indica GN=CESA4 PE=2 SV=2	gi|133908278|gb|ABO42592.1|	3e-151	putative cellulose synthase [Jacobaea maritima]	map00500:Starch and sucrose metabolism;map00520:Amino sugar and nucleotide sugar metabolism;map01100:Metabolic pathways
TR2464|c0_g2	0	1.6	1.46	Q8LPK5	3e-37	Cellulose synthase A catalytic subunit 8 [UDP-forming] OS=Arabidopsis thaliana GN=CESA8 PE=1 SV=1	gi|133908266|gb|ABO42587.1|	5e-40	putative cellulose synthase [Cissampelopsis volubilis]	map00500:Starch and sucrose metabolism;map00520:Amino sugar and nucleotide sugar metabolism;map01100:Metabolic pathways
TR2540|c0_g1	2.47	2.41	1.72	Q651X6	5e-76	Cellulose synthase-like protein E6 OS=Oryza sativa subsp. japonica GN=CSLE6 PE=2 SV=1	gi|695018640|ref|XP_009396291.1|	1e-84	PREDICTED: cellulose synthase-like protein E6 [Musa acuminata subsp. malaccensis]	map00500:Starch and sucrose metabolism;map00520:Amino sugar and nucleotide sugar metabolism;map01100:Metabolic pathways
TR3816|c1_g4	7.16	8.27	8.31	Q9SZL9	5e-18	Cellulose synthase-like protein D4 OS=Arabidopsis thaliana GN=CSLD4 PE=2 SV=1	gi|702451201|ref|XP_010025659.1|	2e-21	PREDICTED: cellulose synthase-like protein D4 [Eucalyptus grandis] gi|629096376|gb|KCW62371.1| hypothetical protein EUGRSUZ_H05010 [Eucalyptus grandis]	///
TR3965|c0_g1	0.83	3.5	2.06	Q651X6	2e-48	Cellulose synthase-like protein E6 OS=Oryza sativa subsp. japonica GN=CSLE6 PE=2 SV=1	gi|743859334|ref|XP_010942701.1|	7e-55	PREDICTED: cellulose synthase-like protein E6 [Elaeis guineensis]	map00500:Starch and sucrose metabolism;map00520:Amino sugar and nucleotide sugar metabolism;map01100:Metabolic pathways
TR3965|c0_g2	0.42	0.7	0.59	Q651X6	2e-48	Cellulose synthase-like protein E6 OS=Oryza sativa subsp. japonica GN=CSLE6 PE=2 SV=1	gi|743859334|ref|XP_010942701.1|	1e-56	PREDICTED: cellulose synthase-like protein E6 [Elaeis guineensis]	map00500:Starch and sucrose metabolism;map00520:Amino sugar and nucleotide sugar metabolism;map01100:Metabolic pathways
TR5249|c0_g1	1.27	6.38	3.2	Q7PC71	4e-27	Cellulose synthase-like protein H2 OS=Oryza sativa subsp. indica GN=CSLH2 PE=3 SV=1	gi|695057281|ref|XP_009416905.1|	4e-33	PREDICTED: cellulose synthase-like protein H1 [Musa acuminata subsp. malaccensis]	///
TR5249|c0_g2	2.35	3.41	3.73	Q7PC71	2e-20	Cellulose synthase-like protein H2 OS=Oryza sativa subsp. indica GN=CSLH2 PE=3 SV=1	gi|695057281|ref|XP_009416905.1|	7e-32	PREDICTED: cellulose synthase-like protein H1 [Musa acuminata subsp. malaccensis]	///
TR5249|c0_g3	20.08	10.42	17.91	Q7PC71	2e-66	Cellulose synthase-like protein H2 OS=Oryza sativa subsp. indica GN=CSLH2 PE=3 SV=1	gi|695057281|ref|XP_009416905.1|	1e-81	PREDICTED: cellulose synthase-like protein H1 [Musa acuminata subsp. malaccensis]	map00500:Starch and sucrose metabolism;map00520:Amino sugar and nucleotide sugar metabolism;map01100:Metabolic pathways
TR5249|c0_g4	15.28	9.71	11.59	Q7PC71	2e-69	Cellulose synthase-like protein H2 OS=Oryza sativa subsp. indica GN=CSLH2 PE=3 SV=1	gi|743817361|ref|XP_010930913.1|	9e-93	PREDICTED: cellulose synthase-like protein H1 isoform X2 [Elaeis guineensis]	map00500:Starch and sucrose metabolism;map00520:Amino sugar and nucleotide sugar metabolism;map01100:Metabolic pathways
TR5283|c0_g3	21.59	40.88	16.59	A2XN66	5e-48	Probable cellulose synthase A catalytic subunit 2 [UDP-forming] OS=Oryza sativa subsp. indica GN=CESA2 PE=3 SV=1	gi|10643648|gb|AAG21097.1|AF233892_1	2e-50	cellulose synthase [Nicotiana tabacum]	map00500:Starch and sucrose metabolism;map00520:Amino sugar and nucleotide sugar metabolism;map01100:Metabolic pathways
TR7876|c0_g1	7.7	11.71	11.7	Q69V23	2e-70	Probable cellulose synthase A catalytic subunit 3 [UDP-forming] OS=Oryza sativa subsp. japonica GN=CESA3 PE=2 SV=1	gi|937912343|dbj|BAS87263.1|	2e-71	Os03g0837100, partial [Oryza sativa Japonica Group]	map00500:Starch and sucrose metabolism;map00520:Amino sugar and nucleotide sugar metabolism;map01100:Metabolic pathways
TR7876|c0_g2	29.5	26.48	47.69	Q69V23	3e-69	Probable cellulose synthase A catalytic subunit 3 [UDP-forming] OS=Oryza sativa subsp. japonica GN=CESA3 PE=2 SV=1	gi|937912343|dbj|BAS87263.1|	4e-70	Os03g0837100, partial [Oryza sativa Japonica Group]	map00500:Starch and sucrose metabolism;map00520:Amino sugar and nucleotide sugar metabolism;map01100:Metabolic pathways
TR7876|c1_g1	37.54	48.91	34.14	Q69V23	4e-172	Probable cellulose synthase A catalytic subunit 3 [UDP-forming] OS=Oryza sativa subsp. japonica GN=CESA3 PE=2 SV=1	gi|731382518|ref|XP_010645442.1|	0	PREDICTED: probable cellulose synthase A catalytic subunit 5 [UDP-forming] [Vitis vinifera]	map00500:Starch and sucrose metabolism;map00520:Amino sugar and nucleotide sugar metabolism;map01100:Metabolic pathways
TR7876|c1_g2	30.7	47.82	29.86	Q69V23	4e-99	Probable cellulose synthase A catalytic subunit 3 [UDP-forming] OS=Oryza sativa subsp. japonica GN=CESA3 PE=2 SV=1	gi|695077257|ref|XP_009385959.1|	4e-109	PREDICTED: probable cellulose synthase A catalytic subunit 5 [UDP-forming] [Musa acuminata subsp. malaccensis]	map00500:Starch and sucrose metabolism;map00520:Amino sugar and nucleotide sugar metabolism;map01100:Metabolic pathways
TR8107|c0_g1	8.31	6.43	5.04	Q651X7	4e-40	Cellulose synthase-like protein E1 OS=Oryza sativa subsp. japonica GN=CSLE1 PE=2 SV=2	gi|743859135|ref|XP_010942593.1|	8e-60	PREDICTED: cellulose synthase-like protein E6 [Elaeis guineensis]	///
TR9552|c0_g2	99.57	117.46	85.67	A2XN66	0	Probable cellulose synthase A catalytic subunit 2 [UDP-forming] OS=Oryza sativa subsp. indica GN=CESA2 PE=3 SV=1	gi|743870715|ref|XP_010906116.1|	0	PREDICTED: probable cellulose synthase A catalytic subunit 8 [UDP-forming] [Elaeis guineensis] gi|743870719|ref|XP_010906117.1| PREDICTED: probable cellulose synthase A catalytic subunit 8 [UDP-forming] [Elaeis guineensis]	map00500:Starch and sucrose metabolism;map00520:Amino sugar and nucleotide sugar metabolism;map01100:Metabolic pathways
TR9567|c1_g1	5.45	14.39	2.09	Q69V23	1e-55	Probable cellulose synthase A catalytic subunit 3 [UDP-forming] OS=Oryza sativa subsp. japonica GN=CESA3 PE=2 SV=1	gi|226494335|ref|NP_001146633.1|	8e-60	uncharacterized LOC100280232 [Zea mays] gi|219888115|gb|ACL54432.1| unknown [Zea mays]	map00500:Starch and sucrose metabolism;map00520:Amino sugar and nucleotide sugar metabolism;map01100:Metabolic pathways
TR9567|c1_g5	38.14	53.6	45.03	Q69V23	0	Probable cellulose synthase A catalytic subunit 3 [UDP-forming] OS=Oryza sativa subsp. japonica GN=CESA3 PE=2 SV=1	gi|672110644|ref|XP_008796554.1|	0	PREDICTED: probable cellulose synthase A catalytic subunit 5 [UDP-forming] [Phoenix dactylifera]	map00500:Starch and sucrose metabolism;map00520:Amino sugar and nucleotide sugar metabolism;map01100:Metabolic pathways
TR9688|c0_g1	5.76	1.13	3.3	Q9M9M4	0	Cellulose synthase-like protein D3 OS=Arabidopsis thaliana GN=CSLD3 PE=1 SV=1	gi|920680777|gb|KOM27621.1|	0	hypothetical protein LR48_Vigan442s005700 [Vigna angularis]	map00500:Starch and sucrose metabolism;map00520:Amino sugar and nucleotide sugar metabolism;map01100:Metabolic pathways
TR10746|c0_g1	7.07	15.5	7.8	A2WV32	6e-101	Cellulose synthase A catalytic subunit 4 [UDP-forming] OS=Oryza sativa subsp. indica GN=CESA4 PE=2 SV=2	gi|937898377|dbj|BAS74357.1|	4e-106	Os01g0750300, partial [Oryza sativa Japonica Group]	map00500:Starch and sucrose metabolism;map00520:Amino sugar and nucleotide sugar metabolism;map01100:Metabolic pathways
TR12061|c0_g1	4.24	11.56	1.41	Q69V23	0	Probable cellulose synthase A catalytic subunit 3 [UDP-forming] OS=Oryza sativa subsp. japonica GN=CESA3 PE=2 SV=1	gi|695027201|ref|XP_009400930.1|	0	PREDICTED: cellulose synthase A catalytic subunit 7 [UDP-forming] isoform X2 [Musa acuminata subsp. malaccensis]	map00500:Starch and sucrose metabolism;map00520:Amino sugar and nucleotide sugar metabolism;map01100:Metabolic pathways
TR12061|c1_g1	8.33	1.23	3.65	Q69P51	1e-08	Cellulose synthase A catalytic subunit 9 [UDP-forming] OS=Oryza sativa subsp. japonica GN=CESA9 PE=2 SV=1	gi|695027201|ref|XP_009400930.1|	9e-09	PREDICTED: cellulose synthase A catalytic subunit 7 [UDP-forming] isoform X2 [Musa acuminata subsp. malaccensis]	map00500:Starch and sucrose metabolism;map00520:Amino sugar and nucleotide sugar metabolism;map01100:Metabolic pathways
TR12061|c1_g2	9.42	24.22	4.55	Q69V23	0	Probable cellulose synthase A catalytic subunit 3 [UDP-forming] OS=Oryza sativa subsp. japonica GN=CESA3 PE=2 SV=1	gi|695027201|ref|XP_009400930.1|	0	PREDICTED: cellulose synthase A catalytic subunit 7 [UDP-forming] isoform X2 [Musa acuminata subsp. malaccensis]	map00500:Starch and sucrose metabolism;map00520:Amino sugar and nucleotide sugar metabolism;map01100:Metabolic pathways
TR12464|c0_g1	2.46	2.43	2.74	Q9SRW9	4e-27	Cellulose synthase-like protein D5 OS=Arabidopsis thaliana GN=CSLD5 PE=2 SV=1	gi|743820143|ref|XP_010931704.1|	6e-32	PREDICTED: cellulose synthase-like protein D5 [Elaeis guineensis]	map00500:Starch and sucrose metabolism;map00520:Amino sugar and nucleotide sugar metabolism;map01100:Metabolic pathways
TR13225|c1_g1	1.87	1.94	6.53	Q0DXZ1	8e-37	Cellulose synthase-like protein E2 OS=Oryza sativa subsp. japonica GN=CSLE2 PE=2 SV=1	gi|694445381|ref|XP_009349137.1|	4e-50	PREDICTED: cellulose synthase-like protein E2 [Pyrus x bretschneideri]	map00500:Starch and sucrose metabolism;map00520:Amino sugar and nucleotide sugar metabolism;map01100:Metabolic pathways
TR13225|c1_g2	3.73	1.55	3.92	Q0DXZ1	8e-37	Cellulose synthase-like protein E2 OS=Oryza sativa subsp. japonica GN=CSLE2 PE=2 SV=1	gi|694445381|ref|XP_009349137.1|	4e-50	PREDICTED: cellulose synthase-like protein E2 [Pyrus x bretschneideri]	map00500:Starch and sucrose metabolism;map00520:Amino sugar and nucleotide sugar metabolism;map01100:Metabolic pathways
TR13225|c2_g1	5.89	6.01	10.05	Q0DXZ1	0	Cellulose synthase-like protein E2 OS=Oryza sativa subsp. japonica GN=CSLE2 PE=2 SV=1	gi|672182066|ref|XP_008811268.1|	0	PREDICTED: cellulose synthase-like protein E6 isoform X1 [Phoenix dactylifera]	map00500:Starch and sucrose metabolism;map00520:Amino sugar and nucleotide sugar metabolism;map01100:Metabolic pathways
TR13847|c0_g1	1.54	5.45	1.06	Q9AV71	2e-43	Cellulose synthase A catalytic subunit 7 [UDP-forming] OS=Oryza sativa subsp. japonica GN=CESA7 PE=2 SV=1	gi|672123602|ref|XP_008785168.1|	1e-56	PREDICTED: cellulose synthase A catalytic subunit 7 [UDP-forming] [Phoenix dactylifera]	///
TR17555|c0_g1	23.07	14.32	13.97	A2XN66	4e-29	Probable cellulose synthase A catalytic subunit 2 [UDP-forming] OS=Oryza sativa subsp. indica GN=CESA2 PE=3 SV=1	gi|658042297|ref|XP_008356761.1|	1e-31	PREDICTED: cellulose synthase A catalytic subunit 3 [UDP-forming]-like [Malus domestica]	map00500:Starch and sucrose metabolism;map00520:Amino sugar and nucleotide sugar metabolism;map01100:Metabolic pathways
TR18123|c0_g1	8.93	1.47	12	Q9LHZ7	6e-30	Cellulose synthase-like protein D2 OS=Oryza sativa subsp. japonica GN=CSLD2 PE=2 SV=1	gi|672125988|ref|XP_008786432.1|	9e-35	PREDICTED: cellulose synthase-like protein D2 [Phoenix dactylifera] gi|672125990|ref|XP_008786433.1| PREDICTED: cellulose synthase-like protein D2 [Phoenix dactylifera] gi|672125992|ref|XP_008786434.1| PREDICTED: cellulose synthase-like protein D2 [Phoenix dactylifera]	map00500:Starch and sucrose metabolism;map00520:Amino sugar and nucleotide sugar metabolism;map01100:Metabolic pathways
TR18655|c0_g1	2.81	1.87	2.55	Q651X6	4e-77	Cellulose synthase-like protein E6 OS=Oryza sativa subsp. japonica GN=CSLE6 PE=2 SV=1	gi|695018640|ref|XP_009396291.1|	5e-86	PREDICTED: cellulose synthase-like protein E6 [Musa acuminata subsp. malaccensis]	map00500:Starch and sucrose metabolism;map00520:Amino sugar and nucleotide sugar metabolism;map01100:Metabolic pathways
TR19640|c0_g1	15.32	26.13	19.33	Q69V23	0	Probable cellulose synthase A catalytic subunit 3 [UDP-forming] OS=Oryza sativa subsp. japonica GN=CESA3 PE=2 SV=1	gi|720033105|ref|XP_010266322.1|	0	PREDICTED: probable cellulose synthase A catalytic subunit 3 [UDP-forming] isoform X2 [Nelumbo nucifera]	map00500:Starch and sucrose metabolism;map00520:Amino sugar and nucleotide sugar metabolism;map01100:Metabolic pathways
TR19640|c0_g2	6.79	16.5	25.21	Q851L8	1e-47	Probable cellulose synthase A catalytic subunit 5 [UDP-forming] OS=Oryza sativa subsp. japonica GN=CESA5 PE=2 SV=1	gi|720046941|ref|XP_010270654.1|	9e-53	PREDICTED: probable cellulose synthase A catalytic subunit 5 [UDP-forming] [Nelumbo nucifera]	///
TR19640|c0_g3	6.69	4.36	4.13	Q69V23	2e-34	Probable cellulose synthase A catalytic subunit 3 [UDP-forming] OS=Oryza sativa subsp. japonica GN=CESA3 PE=2 SV=1	gi|720046941|ref|XP_010270654.1|	3e-37	PREDICTED: probable cellulose synthase A catalytic subunit 5 [UDP-forming] [Nelumbo nucifera]	///
TR21445|c0_g1	2.82	3.74	3.72	Q9M9M4	9e-75	Cellulose synthase-like protein D3 OS=Arabidopsis thaliana GN=CSLD3 PE=1 SV=1	gi|147861238|emb|CAN83176.1|	1e-84	hypothetical protein VITISV_042740 [Vitis vinifera]	map00500:Starch and sucrose metabolism;map00520:Amino sugar and nucleotide sugar metabolism;map01100:Metabolic pathways
TR21445|c0_g2	32.95	26.6	32.65	Q9M9M4	0	Cellulose synthase-like protein D3 OS=Arabidopsis thaliana GN=CSLD3 PE=1 SV=1	gi|672125988|ref|XP_008786432.1|	0	PREDICTED: cellulose synthase-like protein D2 [Phoenix dactylifera] gi|672125990|ref|XP_008786433.1| PREDICTED: cellulose synthase-like protein D2 [Phoenix dactylifera] gi|672125992|ref|XP_008786434.1| PREDICTED: cellulose synthase-like protein D2 [Phoenix dactylifera]	map00500:Starch and sucrose metabolism;map00520:Amino sugar and nucleotide sugar metabolism;map01100:Metabolic pathways
TR23133|c0_g1	36.58	36.59	52.96	Q69V23	4e-56	Probable cellulose synthase A catalytic subunit 3 [UDP-forming] OS=Oryza sativa subsp. japonica GN=CESA3 PE=2 SV=1	gi|672145093|ref|XP_008796456.1|	3e-57	PREDICTED: probable cellulose synthase A catalytic subunit 5 [UDP-forming] [Phoenix dactylifera]	map00500:Starch and sucrose metabolism;map00520:Amino sugar and nucleotide sugar metabolism;map01100:Metabolic pathways
TR24917|c0_g1	2.7	6.45	2.02	A2WV32	1e-108	Cellulose synthase A catalytic subunit 4 [UDP-forming] OS=Oryza sativa subsp. indica GN=CESA4 PE=2 SV=2	gi|133908278|gb|ABO42592.1|	8e-119	putative cellulose synthase [Jacobaea maritima]	map00500:Starch and sucrose metabolism;map00520:Amino sugar and nucleotide sugar metabolism;map01100:Metabolic pathways
TR26378|c0_g1	5.13	6.65	1.51	Q84ZN6	2e-31	Probable cellulose synthase A catalytic subunit 8 [UDP-forming] OS=Oryza sativa subsp. japonica GN=CESA8 PE=2 SV=1	gi|743870715|ref|XP_010906116.1|	4e-32	PREDICTED: probable cellulose synthase A catalytic subunit 8 [UDP-forming] [Elaeis guineensis] gi|743870719|ref|XP_010906117.1| PREDICTED: probable cellulose synthase A catalytic subunit 8 [UDP-forming] [Elaeis guineensis]	map00500:Starch and sucrose metabolism;map00520:Amino sugar and nucleotide sugar metabolism;map01100:Metabolic pathways
TR26378|c0_g2	57.67	60.91	60.22	Q84ZN6	3e-42	Probable cellulose synthase A catalytic subunit 8 [UDP-forming] OS=Oryza sativa subsp. japonica GN=CESA8 PE=2 SV=1	gi|802727788|ref|XP_012086144.1|	1e-43	PREDICTED: cellulose synthase A catalytic subunit 3 [UDP-forming]-like [Jatropha curcas]	map00500:Starch and sucrose metabolism;map00520:Amino sugar and nucleotide sugar metabolism;map01100:Metabolic pathways
TR26659|c0_g1	0.82	8.25	6.02	Q0DXZ1	0	Cellulose synthase-like protein E2 OS=Oryza sativa subsp. japonica GN=CSLE2 PE=2 SV=1	gi|672170850|ref|XP_008805493.1|	0	PREDICTED: cellulose synthase-like protein E6 [Phoenix dactylifera]	map00500:Starch and sucrose metabolism;map00520:Amino sugar and nucleotide sugar metabolism;map01100:Metabolic pathways
TR26769|c0_g2	8.11	6.31	3.44	A2Y0X2	4e-12	Probable cellulose synthase A catalytic subunit 1 [UDP-forming] OS=Oryza sativa subsp. indica GN=CESA1 PE=3 SV=1	gi|743769220|ref|XP_010914890.1|	1e-13	PREDICTED: probable cellulose synthase A catalytic subunit 1 [UDP-forming] [Elaeis guineensis]	///
TR27039|c0_g1	5.97	4.54	6.15	Q8VYR4	5e-06	Cellulose synthase-like protein G2 OS=Arabidopsis thaliana GN=CSLG2 PE=2 SV=1	gi|695049940|ref|XP_009412927.1|	5e-18	PREDICTED: cellulose synthase-like protein G3, partial [Musa acuminata subsp. malaccensis]	///
TR27533|c0_g3	13.86	10.58	10.87	Q9SZL9	6e-18	Cellulose synthase-like protein D4 OS=Arabidopsis thaliana GN=CSLD4 PE=2 SV=1	gi|702451201|ref|XP_010025659.1|	2e-21	PREDICTED: cellulose synthase-like protein D4 [Eucalyptus grandis] gi|629096376|gb|KCW62371.1| hypothetical protein EUGRSUZ_H05010 [Eucalyptus grandis]	///
TR27609|c0_g1	5.61	2.97	6.12	Q851L8	3e-18	Probable cellulose synthase A catalytic subunit 5 [UDP-forming] OS=Oryza sativa subsp. japonica GN=CESA5 PE=2 SV=1	gi|672108403|ref|XP_008784981.1|	6e-24	PREDICTED: probable cellulose synthase A catalytic subunit 1 [UDP-forming] [Phoenix dactylifera]	///
TR28142|c0_g1	1.66	9.71	7.65	Q0DXZ1	0	Cellulose synthase-like protein E2 OS=Oryza sativa subsp. japonica GN=CSLE2 PE=2 SV=1	gi|672170850|ref|XP_008805493.1|	0	PREDICTED: cellulose synthase-like protein E6 [Phoenix dactylifera]	map00500:Starch and sucrose metabolism;map00520:Amino sugar and nucleotide sugar metabolism;map01100:Metabolic pathways
TR28142|c0_g2	0.48	3.38	3.12	Q651X6	1e-143	Cellulose synthase-like protein E6 OS=Oryza sativa subsp. japonica GN=CSLE6 PE=2 SV=1	gi|743807334|ref|XP_010928073.1|	3e-167	PREDICTED: cellulose synthase-like protein E6 isoform X2 [Elaeis guineensis]	map00500:Starch and sucrose metabolism;map00520:Amino sugar and nucleotide sugar metabolism;map01100:Metabolic pathways
TR29487|c0_g1	0.63	6.03	2.67	Q9AV71	1e-35	Cellulose synthase A catalytic subunit 7 [UDP-forming] OS=Oryza sativa subsp. japonica GN=CESA7 PE=2 SV=1	gi|695027201|ref|XP_009400930.1|	3e-37	PREDICTED: cellulose synthase A catalytic subunit 7 [UDP-forming] isoform X2 [Musa acuminata subsp. malaccensis]	map00500:Starch and sucrose metabolism;map00520:Amino sugar and nucleotide sugar metabolism;map01100:Metabolic pathways
TR29487|c0_g2	1	5.22	1.29	Q84JA6	1e-33	Cellulose synthase A catalytic subunit 4 [UDP-forming] OS=Arabidopsis thaliana GN=CESA4 PE=1 SV=1	gi|403321224|gb|AFR38285.1|	3e-36	cellulose synthase, partial [Populus trichocarpa] gi|403321226|gb|AFR38286.1| cellulose synthase, partial [Populus trichocarpa] gi|403321234|gb|AFR38290.1| cellulose synthase, partial [Populus trichocarpa] gi|403321236|gb|AFR38291.1| cellulose synthase, partial [Populus trichocarpa] gi|403321282|gb|AFR38314.1| cellulose synthase, partial [Populus nigra]	map00500:Starch and sucrose metabolism;map00520:Amino sugar and nucleotide sugar metabolism;map01100:Metabolic pathways
TR29487|c0_g3	6.45	1.43	2.58	A2WV32	3e-49	Cellulose synthase A catalytic subunit 4 [UDP-forming] OS=Oryza sativa subsp. indica GN=CESA4 PE=2 SV=2	gi|167861343|gb|ACA05374.1|	2e-52	cellulose synthase, partial [Echinacea purpurea]	map00500:Starch and sucrose metabolism;map00520:Amino sugar and nucleotide sugar metabolism;map01100:Metabolic pathways
TR29487|c0_g4	6.45	1.43	0	A2WV32	3e-49	Cellulose synthase A catalytic subunit 4 [UDP-forming] OS=Oryza sativa subsp. indica GN=CESA4 PE=2 SV=2	gi|167861343|gb|ACA05374.1|	2e-52	cellulose synthase, partial [Echinacea purpurea]	map00500:Starch and sucrose metabolism;map00520:Amino sugar and nucleotide sugar metabolism;map01100:Metabolic pathways
TR29487|c1_g1	95.92	118.57	110.1	A2Y0X2	0	Probable cellulose synthase A catalytic subunit 1 [UDP-forming] OS=Oryza sativa subsp. indica GN=CESA1 PE=3 SV=1	gi|672108403|ref|XP_008784981.1|	0	PREDICTED: probable cellulose synthase A catalytic subunit 1 [UDP-forming] [Phoenix dactylifera]	map00500:Starch and sucrose metabolism;map00520:Amino sugar and nucleotide sugar metabolism;map01100:Metabolic pathways
TR29487|c1_g4	21.28	26.08	17.55	A2Y0X2	6e-68	Probable cellulose synthase A catalytic subunit 1 [UDP-forming] OS=Oryza sativa subsp. indica GN=CESA1 PE=3 SV=1	gi|296279096|gb|ADH04380.1|	3e-72	cellulose synthase 1B [Salix sachalinensis]	map00500:Starch and sucrose metabolism;map00520:Amino sugar and nucleotide sugar metabolism;map01100:Metabolic pathways
TR29487|c1_g2	20.82	20.04	16.61	A2Y0X2	1e-11	Probable cellulose synthase A catalytic subunit 1 [UDP-forming] OS=Oryza sativa subsp. indica GN=CESA1 PE=3 SV=1	gi|672108403|ref|XP_008784981.1|	3e-12	PREDICTED: probable cellulose synthase A catalytic subunit 1 [UDP-forming] [Phoenix dactylifera]	///
TR29558|c0_g1	56.74	60.12	50.44	A2Y0X2	7e-41	Probable cellulose synthase A catalytic subunit 1 [UDP-forming] OS=Oryza sativa subsp. indica GN=CESA1 PE=3 SV=1	gi|149392495|gb|ABR26050.1|	6e-45	cellulose synthase, partial [Oryza sativa Indica Group]	map00500:Starch and sucrose metabolism;map00520:Amino sugar and nucleotide sugar metabolism;map01100:Metabolic pathways
TR29558|c0_g3	223.45	243.75	234.7	A2Y0X2	0	Probable cellulose synthase A catalytic subunit 1 [UDP-forming] OS=Oryza sativa subsp. indica GN=CESA1 PE=3 SV=1	gi|672108403|ref|XP_008784981.1|	0	PREDICTED: probable cellulose synthase A catalytic subunit 1 [UDP-forming] [Phoenix dactylifera]	map00500:Starch and sucrose metabolism;map00520:Amino sugar and nucleotide sugar metabolism;map01100:Metabolic pathways
TR29608|c0_g1	5.72	9.61	5.59	A2WV32	3e-66	Cellulose synthase A catalytic subunit 4 [UDP-forming] OS=Oryza sativa subsp. indica GN=CESA4 PE=2 SV=2	gi|951064174|ref|XP_014523449.1|	6e-70	PREDICTED: cellulose synthase A catalytic subunit 8 [UDP-forming]-like [Vigna radiata var. radiata]	map00500:Starch and sucrose metabolism;map00520:Amino sugar and nucleotide sugar metabolism;map01100:Metabolic pathways
TR29608|c0_g2	5.52	13.73	4.33	A2WV32	4e-101	Cellulose synthase A catalytic subunit 4 [UDP-forming] OS=Oryza sativa subsp. indica GN=CESA4 PE=2 SV=2	gi|937898377|dbj|BAS74357.1|	3e-106	Os01g0750300, partial [Oryza sativa Japonica Group]	map00500:Starch and sucrose metabolism;map00520:Amino sugar and nucleotide sugar metabolism;map01100:Metabolic pathways
TR29660|c0_g1	2.5	13.76	2.17	Q9SWW6	0	Cellulose synthase A catalytic subunit 7 [UDP-forming] OS=Arabidopsis thaliana GN=CESA7 PE=1 SV=1	gi|672133100|ref|XP_008790154.1|	0	PREDICTED: LOW QUALITY PROTEIN: cellulose synthase A catalytic subunit 9 [UDP-forming]-like [Phoenix dactylifera]	map00500:Starch and sucrose metabolism;map00520:Amino sugar and nucleotide sugar metabolism;map01100:Metabolic pathways
TR29660|c1_g1	2.2	11.01	1.9	Q9SWW6	0	Cellulose synthase A catalytic subunit 7 [UDP-forming] OS=Arabidopsis thaliana GN=CESA7 PE=1 SV=1	gi|672133100|ref|XP_008790154.1|	0	PREDICTED: LOW QUALITY PROTEIN: cellulose synthase A catalytic subunit 9 [UDP-forming]-like [Phoenix dactylifera]	map00500:Starch and sucrose metabolism;map00520:Amino sugar and nucleotide sugar metabolism;map01100:Metabolic pathways
TR30828|c0_g1	5.16	4.69	4.17	Q8VZK9	2e-125	Cellulose synthase-like protein E1 OS=Arabidopsis thaliana GN=CSLE1 PE=2 SV=1	gi|672182066|ref|XP_008811268.1|	2e-152	PREDICTED: cellulose synthase-like protein E6 isoform X1 [Phoenix dactylifera]	map00500:Starch and sucrose metabolism;map00520:Amino sugar and nucleotide sugar metabolism;map01100:Metabolic pathways
TR31399|c0_g1	5.54	23.61	2.94	Q9SWW6	0	Cellulose synthase A catalytic subunit 7 [UDP-forming] OS=Arabidopsis thaliana GN=CESA7 PE=1 SV=1	gi|743866274|ref|XP_010905025.1|	0	PREDICTED: cellulose synthase A catalytic subunit 9 [UDP-forming] isoform X2 [Elaeis guineensis]	map00500:Starch and sucrose metabolism;map00520:Amino sugar and nucleotide sugar metabolism;map01100:Metabolic pathways
TR32566|c0_g1	3.06	3.62	3.31	Q0DXZ1	2e-109	Cellulose synthase-like protein E2 OS=Oryza sativa subsp. japonica GN=CSLE2 PE=2 SV=1	gi|672170850|ref|XP_008805493.1|	4e-129	PREDICTED: cellulose synthase-like protein E6 [Phoenix dactylifera]	map00500:Starch and sucrose metabolism;map00520:Amino sugar and nucleotide sugar metabolism;map01100:Metabolic pathways
TR32804|c0_g1	2.62	13.54	9.26	Q84ZN6	5e-31	Probable cellulose synthase A catalytic subunit 8 [UDP-forming] OS=Oryza sativa subsp. japonica GN=CESA8 PE=2 SV=1	gi|743870715|ref|XP_010906116.1|	1e-31	PREDICTED: probable cellulose synthase A catalytic subunit 8 [UDP-forming] [Elaeis guineensis] gi|743870719|ref|XP_010906117.1| PREDICTED: probable cellulose synthase A catalytic subunit 8 [UDP-forming] [Elaeis guineensis]	map00500:Starch and sucrose metabolism;map00520:Amino sugar and nucleotide sugar metabolism;map01100:Metabolic pathways
TR32812|c1_g1	16.3	19.14	23.8	Q69V23	0	Probable cellulose synthase A catalytic subunit 3 [UDP-forming] OS=Oryza sativa subsp. japonica GN=CESA3 PE=2 SV=1	gi|743805595|ref|XP_010927484.1|	0	PREDICTED: probable cellulose synthase A catalytic subunit 5 [UDP-forming] [Elaeis guineensis]	map00500:Starch and sucrose metabolism;map00520:Amino sugar and nucleotide sugar metabolism;map01100:Metabolic pathways
TR32812|c1_g3	23.65	35.33	30.69	Q69V23	4e-128	Probable cellulose synthase A catalytic subunit 3 [UDP-forming] OS=Oryza sativa subsp. japonica GN=CESA3 PE=2 SV=1	gi|297745640|emb|CBI40805.3|	4e-133	unnamed protein product [Vitis vinifera]	map00500:Starch and sucrose metabolism;map00520:Amino sugar and nucleotide sugar metabolism;map01100:Metabolic pathways
TR34579|c0_g1	35.64	52.07	62.09	Q69V23	7e-55	Probable cellulose synthase A catalytic subunit 3 [UDP-forming] OS=Oryza sativa subsp. japonica GN=CESA3 PE=2 SV=1	gi|672110644|ref|XP_008796554.1|	3e-56	PREDICTED: probable cellulose synthase A catalytic subunit 5 [UDP-forming] [Phoenix dactylifera]	map00500:Starch and sucrose metabolism;map00520:Amino sugar and nucleotide sugar metabolism;map01100:Metabolic pathways
TR35109|c0_g1	6.96	15.23	16.58	Q84ZN6	8e-32	Probable cellulose synthase A catalytic subunit 8 [UDP-forming] OS=Oryza sativa subsp. japonica GN=CESA8 PE=2 SV=1	gi|672109527|ref|XP_008790520.1|	7e-38	PREDICTED: probable cellulose synthase A catalytic subunit 8 [UDP-forming] [Phoenix dactylifera]	///
TR36820|c0_g1	46.5	58.26	43.33	Q851L8	8e-112	Probable cellulose synthase A catalytic subunit 5 [UDP-forming] OS=Oryza sativa subsp. japonica GN=CESA5 PE=2 SV=1	gi|937912344|dbj|BAS87264.1|	2e-121	Os03g0837100, partial [Oryza sativa Japonica Group]	map00500:Starch and sucrose metabolism;map00520:Amino sugar and nucleotide sugar metabolism;map01100:Metabolic pathways
TR37652|c0_g2	0	1.69	3.09	Q9M9M4	6e-38	Cellulose synthase-like protein D3 OS=Arabidopsis thaliana GN=CSLD3 PE=1 SV=1	gi|295829422|gb|ADG38380.1|	3e-41	AT3G03050-like protein [Capsella grandiflora] gi|295829424|gb|ADG38381.1| AT3G03050-like protein [Capsella grandiflora] gi|295829426|gb|ADG38382.1| AT3G03050-like protein [Capsella grandiflora] gi|295829428|gb|ADG38383.1| AT3G03050-like protein [Capsella grandiflora] gi|295829430|gb|ADG38384.1| AT3G03050-like protein [Capsella grandiflora] gi|295829432|gb|ADG38385.1| AT3G03050-like protein [Nesli…	map00500:Starch and sucrose metabolism;map00520:Amino sugar and nucleotide sugar metabolism;map01100:Metabolic pathways
TR38322|c0_g1	1.74	8.39	2.77	A2WV32	2e-35	Cellulose synthase A catalytic subunit 4 [UDP-forming] OS=Oryza sativa subsp. indica GN=CESA4 PE=2 SV=2	gi|672137229|ref|XP_008792332.1|	6e-44	PREDICTED: cellulose synthase A catalytic subunit 4 [UDP-forming] [Phoenix dactylifera]	///
TR38322|c1_g1	6.83	11.89	5.9	Q8LPK5	1e-30	Cellulose synthase A catalytic subunit 8 [UDP-forming] OS=Arabidopsis thaliana GN=CESA8 PE=1 SV=1	gi|743796451|ref|XP_010924731.1|	4e-47	PREDICTED: cellulose synthase A catalytic subunit 4 [UDP-forming] [Elaeis guineensis]	///
TR38322|c1_g2	3.53	9.39	5.34	A2WV32	1e-49	Cellulose synthase A catalytic subunit 4 [UDP-forming] OS=Oryza sativa subsp. indica GN=CESA4 PE=2 SV=2	gi|672137229|ref|XP_008792332.1|	2e-61	PREDICTED: cellulose synthase A catalytic subunit 4 [UDP-forming] [Phoenix dactylifera]	map00500:Starch and sucrose metabolism;map00520:Amino sugar and nucleotide sugar metabolism;map01100:Metabolic pathways
TR38358|c0_g1	21.48	23.1	15.13	A2XN66	3e-30	Probable cellulose synthase A catalytic subunit 2 [UDP-forming] OS=Oryza sativa subsp. indica GN=CESA2 PE=3 SV=1	gi|658042297|ref|XP_008356761.1|	7e-33	PREDICTED: cellulose synthase A catalytic subunit 3 [UDP-forming]-like [Malus domestica]	map00500:Starch and sucrose metabolism;map00520:Amino sugar and nucleotide sugar metabolism;map01100:Metabolic pathways
TR38974|c0_g1	12.02	15.84	11.19	O80891	9e-37	Cellulose synthase-like protein B4 OS=Arabidopsis thaliana GN=CSLB4 PE=3 SV=1	gi|672116591|ref|XP_008781464.1|	1e-45	PREDICTED: cellulose synthase-like protein H1 isoform X2 [Phoenix dactylifera]	map00500:Starch and sucrose metabolism;map00520:Amino sugar and nucleotide sugar metabolism;map01100:Metabolic pathways
TR38974|c0_g2	17.16	13.51	16.16	Q339N5	6e-145	Cellulose synthase-like protein H1 OS=Oryza sativa subsp. japonica GN=CSLH1 PE=2 SV=2	gi|672116591|ref|XP_008781464.1|	0	PREDICTED: cellulose synthase-like protein H1 isoform X2 [Phoenix dactylifera]	map00520:Amino sugar and nucleotide sugar metabolism;map00500:Starch and sucrose metabolism;map01100:Metabolic pathways
TR40366|c0_g1	65.21	81.77	63.46	Q851L8	2e-112	Probable cellulose synthase A catalytic subunit 5 [UDP-forming] OS=Oryza sativa subsp. japonica GN=CESA5 PE=2 SV=1	///	///	///	map00500:Starch and sucrose metabolism;map00520:Amino sugar and nucleotide sugar metabolism;map01100:Metabolic pathways
TR40621|c0_g1	9.68	6.57	4.44	Q69V23	2e-06	Probable cellulose synthase A catalytic subunit 3 [UDP-forming] OS=Oryza sativa subsp. japonica GN=CESA3 PE=2 SV=1	///	///	///	///
TR40926|c0_g1	5.65	24.21	3.4	Q9SWW6	0	Cellulose synthase A catalytic subunit 7 [UDP-forming] OS=Arabidopsis thaliana GN=CESA7 PE=1 SV=1	///	///	///	map00500:Starch and sucrose metabolism;map00520:Amino sugar and nucleotide sugar metabolism;map01100:Metabolic pathways
TR40926|c1_g1	15.33	19.22	10.42	Q941L0	4e-50	Cellulose synthase A catalytic subunit 3 [UDP-forming] OS=Arabidopsis thaliana GN=CESA3 PE=1 SV=2	///	///	///	map00500:Starch and sucrose metabolism;map00520:Amino sugar and nucleotide sugar metabolism;map01100:Metabolic pathways
TR40926|c1_g2	39.01	56.92	44.8	O48946	0	Cellulose synthase A catalytic subunit 1 [UDP-forming] OS=Arabidopsis thaliana GN=CESA1 PE=1 SV=1	///	///	///	map00500:Starch and sucrose metabolism;map00520:Amino sugar and nucleotide sugar metabolism;map01100:Metabolic pathways
TR42394|c0_g1	3.48	3.33	2.21	Q8VZK9	2e-106	Cellulose synthase-like protein E1 OS=Arabidopsis thaliana GN=CSLE1 PE=2 SV=1	///	///	///	map00500:Starch and sucrose metabolism;map00520:Amino sugar and nucleotide sugar metabolism;map01100:Metabolic pathways
TR43142|c0_g1	6.58	5.06	4.74	Q0WVN5	3e-45	Cellulose synthase-like protein G3 OS=Arabidopsis thaliana GN=CSLG3 PE=2 SV=2	///	///	///	map00500:Starch and sucrose metabolism;map00520:Amino sugar and nucleotide sugar metabolism;map01100:Metabolic pathways
TR43142|c1_g1	6.62	6.01	4.84	Q8VYR4	3e-96	Cellulose synthase-like protein G2 OS=Arabidopsis thaliana GN=CSLG2 PE=2 SV=1	///	///	///	map00500:Starch and sucrose metabolism;map00520:Amino sugar and nucleotide sugar metabolism;map01100:Metabolic pathways
TR43142|c2_g1	6.99	4.88	6.04	Q8VYR4	0	Cellulose synthase-like protein G2 OS=Arabidopsis thaliana GN=CSLG2 PE=2 SV=1	///	///	///	map00500:Starch and sucrose metabolism;map00520:Amino sugar and nucleotide sugar metabolism;map01100:Metabolic pathways
TR43241|c0_g1	3.32	2.49	2.74	Q8VZK9	4e-115	Cellulose synthase-like protein E1 OS=Arabidopsis thaliana GN=CSLE1 PE=2 SV=1	///	///	///	map00500:Starch and sucrose metabolism;map00520:Amino sugar and nucleotide sugar metabolism;map01100:Metabolic pathways
TR43534|c0_g1	4.43	2.96	2.77	Q0WVN5	6e-49	Cellulose synthase-like protein G3 OS=Arabidopsis thaliana GN=CSLG3 PE=2 SV=2	///	///	///	map00500:Starch and sucrose metabolism;map00520:Amino sugar and nucleotide sugar metabolism;map01100:Metabolic pathways;map05110:Vibrio cholerae infection;map05146:Amoebiasis;map04970:Salivary secretion;map05202:Transcriptional misregulation in cancer;map01054:Nonribosomal peptide structures
TR43710|c0_g1	5.24	3.38	0	Q651X6	2e-15	Cellulose synthase-like protein E6 OS=Oryza sativa subsp. japonica GN=CSLE6 PE=2 SV=1	///	///	///	///
TR44364|c0_g1	4.83	0	0	Q9M9M4	4e-37	Cellulose synthase-like protein D3 OS=Arabidopsis thaliana GN=CSLD3 PE=1 SV=1	///	///	///	map00500:Starch and sucrose metabolism;map00520:Amino sugar and nucleotide sugar metabolism;map01100:Metabolic pathways
TR14155|c0_g1	22.49	0	0	Q9FSV7	2e-28	Sucrose:sucrose 1-fructosyltransferase OS=Festuca arundinacea GN=1-SST PE=1 SV=1
TR23203|c0_g1	18.43	1.53	0.97	Q9FSV7	6e-53	Sucrose:sucrose 1-fructosyltransferase OS=Festuca arundinacea GN=1-SST PE=1 SV=1
TR40324|c0_g1	7.07	4.83	7.41	Q9FK51	2e-156	ADP-glucose phosphorylase OS=Arabidopsis thaliana GN=At5g18200 PE=1 SV=1	///	///	///	map00052:Galactose metabolism;map00520:Amino sugar and nucleotide sugar metabolism;map01100:Metabolic pathways;map01110:Biosynthesis of secondary metabolites
TR40324|c1_g1	1.41	5.52	2.36	Q9FK51	1e-30	ADP-glucose phosphorylase OS=Arabidopsis thaliana GN=At5g18200 PE=1 SV=1	///	///	///	///
TR40324|c1_g2	6.96	6.98	6.32	Q9FK51	2e-156	ADP-glucose phosphorylase OS=Arabidopsis thaliana GN=At5g18200 PE=1 SV=1	///	///	///	map00052:Galactose metabolism;map00520:Amino sugar and nucleotide sugar metabolism;map01100:Metabolic pathways;map01110:Biosynthesis of secondary metabolites
TR668|c0_g1	318.81	149.58	107.33	Q41608	0	Sucrose synthase 1 OS=Tulipa gesneriana PE=2 SV=1	gi|743840498|ref|XP_010937277.1|	0	PREDICTED: sucrose synthase 2-like [Elaeis guineensis]	map00540:Lipopolysaccharide biosynthesis;map00500:Starch and sucrose metabolism;map01100:Metabolic pathways;map00524:Butirosin and neomycin biosynthesis;map01110:Biosynthesis of secondary metabolites
TR668|c0_g2	114.12	73.65	57.1	Q41607	7e-24	Sucrose synthase 2 OS=Tulipa gesneriana PE=2 SV=1	gi|672150936|ref|XP_008797380.1|	2e-23	PREDICTED: sucrose synthase 1-like isoform X2 [Phoenix dactylifera]	map00500:Starch and sucrose metabolism;map01100:Metabolic pathways
TR668|c0_g3	122.72	43.61	21.62	Q41607	7e-25	Sucrose synthase 2 OS=Tulipa gesneriana PE=2 SV=1	gi|353441130|gb|AEQ94149.1|	1e-25	sucrose synthase1 [Elaeis guineensis]	map00500:Starch and sucrose metabolism;map01100:Metabolic pathways
TR668|c0_g4	122.95	68.6	63.98	P49036	1e-102	Sucrose synthase 2 OS=Zea mays GN=SUS1 PE=1 SV=1	gi|672108047|ref|XP_008783098.1|	3e-106	PREDICTED: sucrose synthase 1 [Phoenix dactylifera]	map00500:Starch and sucrose metabolism;map01100:Metabolic pathways
TR8045|c0_g1	10.06	3.26	1.49	O24301	7e-42	Sucrose synthase 2 OS=Pisum sativum GN=SUS2 PE=2 SV=1	gi|71534924|gb|AAZ32866.1|	3e-45	sucrose synthase [Medicago sativa]	map00524:Butirosin and neomycin biosynthesis;map00500:Starch and sucrose metabolism;map01110:Biosynthesis of secondary metabolites;map00561:Glycerolipid metabolism;map01100:Metabolic pathways
TR8045|c1_g1	7	2.02	3.44	Q10LP5	3e-55	Sucrose synthase 4 OS=Oryza sativa subsp. japonica GN=SUS4 PE=2 SV=1	gi|937909199|dbj|BAS84119.1|	2e-58	Os03g0340500, partial [Oryza sativa Japonica Group]	map00500:Starch and sucrose metabolism;map01100:Metabolic pathways
TR13662|c0_g1	21	60.42	41.47	Q41607	3e-72	Sucrose synthase 2 OS=Tulipa gesneriana PE=2 SV=1	gi|743850338|ref|XP_010939862.1|	3e-73	PREDICTED: sucrose synthase 1 [Elaeis guineensis]	map00500:Starch and sucrose metabolism;map01100:Metabolic pathways
TR13662|c1_g1	4.33	3.04	5.38	Q41607	3e-42	Sucrose synthase 2 OS=Tulipa gesneriana PE=2 SV=1	gi|327421850|gb|AEA76429.1|	5e-43	sucrose synthase 1 [Oncidium hybrid cultivar]	map00500:Starch and sucrose metabolism;map01100:Metabolic pathways
TR13662|c1_g2	57.73	120.93	75.94	P30298	0	Sucrose synthase 2 OS=Oryza sativa subsp. japonica GN=SUS2 PE=1 SV=2	gi|873859823|gb|AKP55627.1|	0	SuSy protein [Gladiolus hybrid cultivar]	map00500:Starch and sucrose metabolism;map01100:Metabolic pathways
TR13662|c1_g3	91.54	39.12	26.15	P31922	8e-68	Sucrose synthase 1 OS=Hordeum vulgare GN=SS1 PE=1 SV=1	gi|254031587|gb|ACT54483.1|	4e-69	sucrose synthase [Borassus flabellifer]	map00500:Starch and sucrose metabolism;map01100:Metabolic pathways
TR13662|c1_g4	54.93	129.19	80.83	Q41608	3e-38	Sucrose synthase 1 OS=Tulipa gesneriana PE=2 SV=1	gi|873859823|gb|AKP55627.1|	8e-39	SuSy protein [Gladiolus hybrid cultivar]	map00500:Starch and sucrose metabolism;map01100:Metabolic pathways
TR16943|c0_g1	17.97	67.8	41.01	Q41607	1e-72	Sucrose synthase 2 OS=Tulipa gesneriana PE=2 SV=1	gi|672161310|ref|XP_008800466.1|	8e-73	PREDICTED: sucrose synthase 2 [Phoenix dactylifera] gi|672161312|ref|XP_008800467.1| PREDICTED: sucrose synthase 2 [Phoenix dactylifera]	map00500:Starch and sucrose metabolism;map01100:Metabolic pathways
TR16943|c1_g1	82.86	34.37	21.52	Q41607	2e-96	Sucrose synthase 2 OS=Tulipa gesneriana PE=2 SV=1	gi|254031587|gb|ACT54483.1|	2e-98	sucrose synthase [Borassus flabellifer]	map00500:Starch and sucrose metabolism;map01100:Metabolic pathways
TR16943|c1_g2	1.44	2.03	0.9	Q41607	3e-42	Sucrose synthase 2 OS=Tulipa gesneriana PE=2 SV=1	gi|327421850|gb|AEA76429.1|	5e-43	sucrose synthase 1 [Oncidium hybrid cultivar]	map00500:Starch and sucrose metabolism;map01100:Metabolic pathways
TR16943|c1_g3	73.6	58.01	54.46	Q41607	1e-95	Sucrose synthase 2 OS=Tulipa gesneriana PE=2 SV=1	gi|270314494|gb|ACZ74262.1|	8e-99	sucrose synthase, partial [Zea mays subsp. mays]	map00500:Starch and sucrose metabolism;map01100:Metabolic pathways
TR16943|c2_g1	15.57	53.02	24.01	Q41608	9e-41	Sucrose synthase 1 OS=Tulipa gesneriana PE=2 SV=1	gi|529273412|gb|AGS78088.1|	6e-42	sucrose synthase, partial [Aeschynomene indica]	map00500:Starch and sucrose metabolism;map01100:Metabolic pathways
TR16943|c2_g2	21.61	50.73	31.7	Q41608	0	Sucrose synthase 1 OS=Tulipa gesneriana PE=2 SV=1	gi|873859823|gb|AKP55627.1|	0	SuSy protein [Gladiolus hybrid cultivar]	map00500:Starch and sucrose metabolism;map01100:Metabolic pathways
TR21353|c0_g1	145.77	62.65	31.36	Q41607	3e-51	Sucrose synthase 2 OS=Tulipa gesneriana PE=2 SV=1	gi|414151711|gb|AFW99028.1|	6e-53	sucrose synthase, partial [Caesalpinia gracilis]	map00500:Starch and sucrose metabolism;map01100:Metabolic pathways
TR22925|c0_g1	12.89	26.19	23.22	Q41607	1e-48	Sucrose synthase 2 OS=Tulipa gesneriana PE=2 SV=1	gi|672161310|ref|XP_008800466.1|	4e-48	PREDICTED: sucrose synthase 2 [Phoenix dactylifera] gi|672161312|ref|XP_008800467.1| PREDICTED: sucrose synthase 2 [Phoenix dactylifera]	map00500:Starch and sucrose metabolism;map01100:Metabolic pathways
TR23337|c0_g1	50.89	107.07	45.59	Q41607	5e-39	Sucrose synthase 2 OS=Tulipa gesneriana PE=2 SV=1	gi|353441130|gb|AEQ94149.1|	2e-43	sucrose synthase1 [Elaeis guineensis]	map00500:Starch and sucrose metabolism;map01100:Metabolic pathways
TR23337|c0_g2	37.68	72.02	58	Q41607	3e-101	Sucrose synthase 2 OS=Tulipa gesneriana PE=2 SV=1	gi|353441130|gb|AEQ94149.1|	9e-112	sucrose synthase1 [Elaeis guineensis]	map01100:Metabolic pathways;map01110:Biosynthesis of secondary metabolites;map00500:Starch and sucrose metabolism
TR30024|c0_g1	2	1.34	3.61	Q9M111	7e-28	Sucrose synthase 3 OS=Arabidopsis thaliana GN=SUS3 PE=1 SV=1	gi|672132636|ref|XP_008789904.1|	6e-32	PREDICTED: sucrose synthase 4 [Phoenix dactylifera]	map00500:Starch and sucrose metabolism;map01100:Metabolic pathways
TR30024|c0_g2	2	1.34	1.2	Q9M111	4e-28	Sucrose synthase 3 OS=Arabidopsis thaliana GN=SUS3 PE=1 SV=1	gi|33439745|gb|AAQ18911.1|	1e-31	sucrose synthase [Actinidia deliciosa]	map00500:Starch and sucrose metabolism;map01100:Metabolic pathways
TR30276|c0_g1	177.68	64.35	40.46	Q41607	3e-51	Sucrose synthase 2 OS=Tulipa gesneriana PE=2 SV=1	gi|414151711|gb|AFW99028.1|	6e-53	sucrose synthase, partial [Caesalpinia gracilis]	map00500:Starch and sucrose metabolism;map01100:Metabolic pathways
TR35307|c0_g1	12.41	38.08	26.83	Q41607	6e-37	Sucrose synthase 2 OS=Tulipa gesneriana PE=2 SV=1	gi|672161310|ref|XP_008800466.1|	8e-37	PREDICTED: sucrose synthase 2 [Phoenix dactylifera] gi|672161312|ref|XP_008800467.1| PREDICTED: sucrose synthase 2 [Phoenix dactylifera]	map00500:Starch and sucrose metabolism;map01100:Metabolic pathways
TR35307|c1_g3	85.53	43.76	37.76	P49036	7e-103	Sucrose synthase 2 OS=Zea mays GN=SUS1 PE=1 SV=1	gi|672108047|ref|XP_008783098.1|	7e-106	PREDICTED: sucrose synthase 1 [Phoenix dactylifera]	map00500:Starch and sucrose metabolism;map01100:Metabolic pathways
TR35307|c2_g1	66.23	47.12	41.05	Q41607	4e-22	Sucrose synthase 2 OS=Tulipa gesneriana PE=2 SV=1	gi|353441130|gb|AEQ94149.1|	8e-22	sucrose synthase1 [Elaeis guineensis]	map00500:Starch and sucrose metabolism;map01100:Metabolic pathways
TR35307|c2_g2	324.34	177.71	123.6	Q41608	0	Sucrose synthase 1 OS=Tulipa gesneriana PE=2 SV=1	gi|743840498|ref|XP_010937277.1|	0	PREDICTED: sucrose synthase 2-like [Elaeis guineensis]	map00540:Lipopolysaccharide biosynthesis;map00500:Starch and sucrose metabolism;map01100:Metabolic pathways;map00524:Butirosin and neomycin biosynthesis;map01110:Biosynthesis of secondary metabolites
TR35307|c2_g3	29.41	22.41	18.2	Q41607	2e-22	Sucrose synthase 2 OS=Tulipa gesneriana PE=2 SV=1	gi|353441130|gb|AEQ94149.1|	4e-22	sucrose synthase1 [Elaeis guineensis]	map00500:Starch and sucrose metabolism;map01100:Metabolic pathways
TR35307|c2_g4	53.79	19.61	13.89	Q41607	2e-22	Sucrose synthase 2 OS=Tulipa gesneriana PE=2 SV=1	gi|353441130|gb|AEQ94149.1|	4e-22	sucrose synthase1 [Elaeis guineensis]	map00500:Starch and sucrose metabolism;map01100:Metabolic pathways
TR35341|c0_g1	40.56	76.45	56.42	Q41607	4e-101	Sucrose synthase 2 OS=Tulipa gesneriana PE=2 SV=1	gi|353441130|gb|AEQ94149.1|	1e-111	sucrose synthase1 [Elaeis guineensis]	map01100:Metabolic pathways;map01110:Biosynthesis of secondary metabolites;map00500:Starch and sucrose metabolism

## Sheet: Saponins
Unigene_id	FPKM			Unigene_SwissProt_Annotation			Unigene_NR_Annotation			Unigene_KEGG_Annotation
	Y1	Y2	Y3	SwissProt_id	p-value	Description	NR_id	E-value	Description
TR9052|c0_g1	10.42	12.04	12.23	Q9FIK7	1e-115	Probable acetyl-CoA acetyltransferase, cytosolic 2 OS=Arabidopsis thaliana GN=At5g47720 PE=2 SV=1	gi|743838664|ref|XP_010936771.1|	4e-133	PREDICTED: acetyl-CoA acetyltransferase, cytosolic 1-like [Elaeis guineensis]_x005F gi|743838666|ref|XP_010936772.1| PREDICTED: acetyl-CoA acetyltransferase, cytosolic 1-like [Elaeis guineensis]	map00360:Phenylalanine metabolism;map00072:Synthesis and degradation of ketone bodies;map00310:Lysine degradation;map00380:Tryptophan metabolism;map00620:Pyruvate metabolism;map00630:Glyoxylate and dicarboxylate metabolism;map00640:Propanoate metabolism;map00650:Butanoate metabolism;map00720:Carbon fixation pathways in prokaryotes;map00900:Terpenoid backbone biosynthesis;map02020:Two-component sy…
TR9052|c0_g2	22.59	21.87	16.02	Q9FIK7	5e-114	Probable acetyl-CoA acetyltransferase, cytosolic 2 OS=Arabidopsis thaliana GN=At5g47720 PE=2 SV=1	gi|743838664|ref|XP_010936771.1|	4e-132	PREDICTED: acetyl-CoA acetyltransferase, cytosolic 1-like [Elaeis guineensis]_x005F gi|743838666|ref|XP_010936772.1| PREDICTED: acetyl-CoA acetyltransferase, cytosolic 1-like [Elaeis guineensis]	map00360:Phenylalanine metabolism;map00072:Synthesis and degradation of ketone bodies;map00310:Lysine degradation;map00380:Tryptophan metabolism;map00620:Pyruvate metabolism;map00630:Glyoxylate and dicarboxylate metabolism;map00640:Propanoate metabolism;map00650:Butanoate metabolism;map00720:Carbon fixation pathways in prokaryotes;map00900:Terpenoid backbone biosynthesis;map02020:Two-component sy…
TR10062|c1_g1	201.64	53.56	33.98	Q8S4Y1	0	Acetyl-CoA acetyltransferase, cytosolic 1 OS=Arabidopsis thaliana GN=AAT1 PE=2 SV=1	gi|695000509|ref|XP_009412114.1|	0	PREDICTED: acetyl-CoA acetyltransferase, cytosolic 1-like isoform X1 [Musa acuminata subsp. malaccensis]_x005F gi|695000511|ref|XP_009412121.1| PREDICTED: acetyl-CoA acetyltransferase, cytosolic 1-like isoform X1 [Musa acuminata subsp. malaccensis]	map00072:Synthesis and degradation of ketone bodies;map00310:Lysine degradation;map00380:Tryptophan metabolism;map00620:Pyruvate metabolism;map00630:Glyoxylate and dicarboxylate metabolism;map00640:Propanoate metabolism;map00650:Butanoate metabolism;map00720:Carbon fixation pathways in prokaryotes;map00900:Terpenoid backbone biosynthesis;map02020:Two-component system;map00062:Fatty acid elongatio…
TR25949|c0_g1	28.62	26.22	31.42	Q8S4Y1	3e-124	Acetyl-CoA acetyltransferase, cytosolic 1 OS=Arabidopsis thaliana GN=AAT1 PE=2 SV=1	gi|385281471|gb|AFI57868.1|	1e-140	acetoacetyl-CoA thiolase, partial [Elaeis guineensis]	map00072:Synthesis and degradation of ketone bodies;map00310:Lysine degradation;map00380:Tryptophan metabolism;map00620:Pyruvate metabolism;map00630:Glyoxylate and dicarboxylate metabolism;map00640:Propanoate metabolism;map00650:Butanoate metabolism;map00720:Carbon fixation pathways in prokaryotes;map00900:Terpenoid backbone biosynthesis;map02020:Two-component system;map00062:Fatty acid elongatio…
TR25949|c1_g1	22.17	13.95	18.92	Q9FIK7	3e-33	Probable acetyl-CoA acetyltransferase, cytosolic 2 OS=Arabidopsis thaliana GN=At5g47720 PE=2 SV=1	gi|385281471|gb|AFI57868.1|	2e-39	acetoacetyl-CoA thiolase, partial [Elaeis guineensis]	map00072:Synthesis and degradation of ketone bodies;map00310:Lysine degradation;map00380:Tryptophan metabolism;map00620:Pyruvate metabolism;map00630:Glyoxylate and dicarboxylate metabolism;map00640:Propanoate metabolism;map00650:Butanoate metabolism;map00720:Carbon fixation pathways in prokaryotes;map00900:Terpenoid backbone biosynthesis;map02020:Two-component system;map00062:Fatty acid elongatio…
TR25949|c1_g2	26.6	29.86	25.29	Q8S4Y1	1e-118	Acetyl-CoA acetyltransferase, cytosolic 1 OS=Arabidopsis thaliana GN=AAT1 PE=2 SV=1	gi|385281471|gb|AFI57868.1|	3e-134	acetoacetyl-CoA thiolase, partial [Elaeis guineensis]	map00072:Synthesis and degradation of ketone bodies;map00310:Lysine degradation;map00380:Tryptophan metabolism;map00620:Pyruvate metabolism;map00630:Glyoxylate and dicarboxylate metabolism;map00640:Propanoate metabolism;map00650:Butanoate metabolism;map00720:Carbon fixation pathways in prokaryotes;map00900:Terpenoid backbone biosynthesis;map02020:Two-component system;map00062:Fatty acid elongatio…
TR25949|c1_g3	66.72	21.39	14.05	Q8S4Y1	0	Acetyl-CoA acetyltransferase, cytosolic 1 OS=Arabidopsis thaliana GN=AAT1 PE=2 SV=1	gi|695000509|ref|XP_009412114.1|	0	PREDICTED: acetyl-CoA acetyltransferase, cytosolic 1-like isoform X1 [Musa acuminata subsp. malaccensis]_x005F gi|695000511|ref|XP_009412121.1| PREDICTED: acetyl-CoA acetyltransferase, cytosolic 1-like isoform X1 [Musa acuminata subsp. malaccensis]	map00072:Synthesis and degradation of ketone bodies;map00310:Lysine degradation;map00380:Tryptophan metabolism;map00620:Pyruvate metabolism;map00630:Glyoxylate and dicarboxylate metabolism;map00640:Propanoate metabolism;map00650:Butanoate metabolism;map00720:Carbon fixation pathways in prokaryotes;map00900:Terpenoid backbone biosynthesis;map02020:Two-component system;map00062:Fatty acid elongatio…
TR41357|c0_g1	44.94	39.64	33.89	Q9FIK7	8e-115	Probable acetyl-CoA acetyltransferase, cytosolic 2 OS=Arabidopsis thaliana GN=At5g47720 PE=2 SV=1	///	///	///	map00360:Phenylalanine metabolism;map00072:Synthesis and degradation of ketone bodies;map00310:Lysine degradation;map00380:Tryptophan metabolism;map00620:Pyruvate metabolism;map00630:Glyoxylate and dicarboxylate metabolism;map00640:Propanoate metabolism;map00650:Butanoate metabolism;map00720:Carbon fixation pathways in prokaryotes;map00900:Terpenoid backbone biosynthesis;map02020:Two-component sy…
TR536|c0_g1	61.67	12.06	3.9	P54873	6e-13	Hydroxymethylglutaryl-CoA synthase OS=Arabidopsis thaliana GN=HMGS PE=1 SV=2	gi|573033024|gb|AHF81872.1|	4e-14	hydroxymethylglutaryl coenzyme A synthase [Narcissus tazetta]	///
TR536|c0_g2	12.84	3.32	1.51	P54873	4e-13	Hydroxymethylglutaryl-CoA synthase OS=Arabidopsis thaliana GN=HMGS PE=1 SV=2	gi|573033024|gb|AHF81872.1|	3e-14	hydroxymethylglutaryl coenzyme A synthase [Narcissus tazetta]	///
TR536|c0_g3	29.58	4.33	0.96	P54873	6e-13	Hydroxymethylglutaryl-CoA synthase OS=Arabidopsis thaliana GN=HMGS PE=1 SV=2	gi|573033024|gb|AHF81872.1|	4e-14	hydroxymethylglutaryl coenzyme A synthase [Narcissus tazetta]	///
TR23261|c0_g1	53.85	5.63	7.02	P54873	4e-12	Hydroxymethylglutaryl-CoA synthase OS=Arabidopsis thaliana GN=HMGS PE=1 SV=2	gi|573033024|gb|AHF81872.1|	2e-13	hydroxymethylglutaryl coenzyme A synthase [Narcissus tazetta]	///
TR23261|c0_g2	22.49	5.56	1.98	P54873	4e-12	Hydroxymethylglutaryl-CoA synthase OS=Arabidopsis thaliana GN=HMGS PE=1 SV=2	gi|573033024|gb|AHF81872.1|	2e-13	hydroxymethylglutaryl coenzyme A synthase [Narcissus tazetta]	///
TR23261|c0_g3	30.66	11.75	4.74	P54873	4e-12	Hydroxymethylglutaryl-CoA synthase OS=Arabidopsis thaliana GN=HMGS PE=1 SV=2	gi|573033024|gb|AHF81872.1|	3e-13	hydroxymethylglutaryl coenzyme A synthase [Narcissus tazetta]	///
TR37586|c0_g3	66.32	18.1	5.2	P54873	2e-61	Hydroxymethylglutaryl-CoA synthase OS=Arabidopsis thaliana GN=HMGS PE=1 SV=2	gi|672179239|ref|XP_008809783.1|	1e-73	PREDICTED: hydroxymethylglutaryl-CoA synthase-like [Phoenix dactylifera]	///
TR37586|c0_g1	238.69	59.54	16.94	P54873	0	Hydroxymethylglutaryl-CoA synthase OS=Arabidopsis thaliana GN=HMGS PE=1 SV=2	gi|672200149|ref|XP_008777803.1|	0	PREDICTED: hydroxymethylglutaryl-CoA synthase-like [Phoenix dactylifera]	map00072:Synthesis and degradation of ketone bodies;map00280:Valine, leucine and isoleucine degradation;map00650:Butanoate metabolism;map00900:Terpenoid backbone biosynthesis;map01100:Metabolic pathways;map01110:Biosynthesis of secondary metabolites
TR37586|c0_g4	22.62	6.28	1.5	P54873	5e-06	Hydroxymethylglutaryl-CoA synthase OS=Arabidopsis thaliana GN=HMGS PE=1 SV=2	gi|469473883|gb|AGH33732.1|	1e-12	3-hydroxy-3-methylglutaryl CoA synthase [Asparagus officinalis]	///
TR37624|c0_g1	80.46	19.69	4.34	P54873	4e-15	Hydroxymethylglutaryl-CoA synthase OS=Arabidopsis thaliana GN=HMGS PE=1 SV=2	gi|469473883|gb|AGH33732.1|	2e-25	3-hydroxy-3-methylglutaryl CoA synthase [Asparagus officinalis]	///
TR37624|c0_g2	198.52	62.57	14.77	P54873	0	Hydroxymethylglutaryl-CoA synthase OS=Arabidopsis thaliana GN=HMGS PE=1 SV=2	gi|672200149|ref|XP_008777803.1|	0	PREDICTED: hydroxymethylglutaryl-CoA synthase-like [Phoenix dactylifera]	map00072:Synthesis and degradation of ketone bodies;map00280:Valine, leucine and isoleucine degradation;map00650:Butanoate metabolism;map00900:Terpenoid backbone biosynthesis;map01100:Metabolic pathways;map01110:Biosynthesis of secondary metabolites
TR22381|c0_g1	4.77	4	2.79	P46086	2e-49	Mevalonate kinase OS=Arabidopsis thaliana GN=At5g27450 PE=2 SV=1	gi|672134683|ref|XP_008790991.1|	2e-70	PREDICTED: mevalonate kinase [Phoenix dactylifera]	///
TR22381|c0_g2	23.75	15.43	11.82	P46086	2e-159	Mevalonate kinase OS=Arabidopsis thaliana GN=At5g27450 PE=2 SV=1	gi|695041255|ref|XP_009408230.1|	0	PREDICTED: mevalonate kinase-like [Musa acuminata subsp. malaccensis]	map00900:Terpenoid backbone biosynthesis;map01100:Metabolic pathways;map01110:Biosynthesis of secondary metabolites;map04146:Peroxisome
TR31707|c0_g1	2.89	3.04	2.69	P46086	1e-13	Mevalonate kinase OS=Arabidopsis thaliana GN=At5g27450 PE=2 SV=1	gi|743873644|ref|XP_010906879.1|	6e-23	PREDICTED: mevalonate kinase [Elaeis guineensis]	///
TR31707|c0_g2	1.42	3.34	1.9	P46086	2e-20	Mevalonate kinase OS=Arabidopsis thaliana GN=At5g27450 PE=2 SV=1	gi|817033795|gb|AKF12263.1|	8e-30	mevalonate kinase [Nervilia fordii]	///
TR31707|c1_g3	4.53	4.45	4.08	P46086	1e-50	Mevalonate kinase OS=Arabidopsis thaliana GN=At5g27450 PE=2 SV=1	gi|672134683|ref|XP_008790991.1|	1e-71	PREDICTED: mevalonate kinase [Phoenix dactylifera]	///
TR31707|c1_g4	34.4	27.89	22.78	P46086	7e-160	Mevalonate kinase OS=Arabidopsis thaliana GN=At5g27450 PE=2 SV=1	gi|695041255|ref|XP_009408230.1|	0	PREDICTED: mevalonate kinase-like [Musa acuminata subsp. malaccensis]	map00900:Terpenoid backbone biosynthesis;map01100:Metabolic pathways;map01110:Biosynthesis of secondary metabolites;map04146:Peroxisome
TR31707|c1_g5	4.14	4.14	7.47	P46086	3e-19	Mevalonate kinase OS=Arabidopsis thaliana GN=At5g27450 PE=2 SV=1	gi|695052803|ref|XP_009414473.1|	5e-24	PREDICTED: mevalonate kinase-like isoform X2 [Musa acuminata subsp. malaccensis]	///
TR31707|c1_g6	4.09	4.49	5.22	P46086	1e-51	Mevalonate kinase OS=Arabidopsis thaliana GN=At5g27450 PE=2 SV=1	gi|661875397|emb|CDP20121.1|	4e-62	unnamed protein product [Coffea canephora]	///
TR1712|c0_g1	2.23	4.08	2.14	Q9UT88	1e-16	Probable phosphomevalonate kinase OS=Schizosaccharomyces pombe (strain 972 / ATCC 24843) GN=erg8 PE=3 SV=1	gi|672109111|ref|XP_008788523.1|	5e-48	PREDICTED: probable phosphomevalonate kinase [Phoenix dactylifera]	///
TR1712|c0_g2	4.47	7.35	2.85	Q9UT88	1e-16	Probable phosphomevalonate kinase OS=Schizosaccharomyces pombe (strain 972 / ATCC 24843) GN=erg8 PE=3 SV=1	gi|672109111|ref|XP_008788523.1|	5e-48	PREDICTED: probable phosphomevalonate kinase [Phoenix dactylifera]	///
TR1712|c0_g4	5.92	9.47	4.47	Q9UT88	5e-09	Probable phosphomevalonate kinase OS=Schizosaccharomyces pombe (strain 972 / ATCC 24843) GN=erg8 PE=3 SV=1	gi|573932232|ref|XP_006651223.1|	3e-45	PREDICTED: probable phosphomevalonate kinase-like [Oryza brachyantha]	///
TR1712|c0_g3	36.53	28.97	25.66	Q9UT88	6e-33	Probable phosphomevalonate kinase OS=Schizosaccharomyces pombe (strain 972 / ATCC 24843) GN=erg8 PE=3 SV=1	gi|672109111|ref|XP_008788523.1|	3e-159	PREDICTED: probable phosphomevalonate kinase [Phoenix dactylifera]	///
TR1712|c0_g5	9.07	9.58	10.89	Q9UT88	2e-11	Probable phosphomevalonate kinase OS=Schizosaccharomyces pombe (strain 972 / ATCC 24843) GN=erg8 PE=3 SV=1	gi|672109111|ref|XP_008788523.1|	8e-116	PREDICTED: probable phosphomevalonate kinase [Phoenix dactylifera]	///
TR1712|c0_g6	5.35	4.86	2.63	P24521	6e-07	Phosphomevalonate kinase OS=Saccharomyces cerevisiae (strain ATCC 204508 / S288c) GN=ERG8 PE=1 SV=2	gi|672109111|ref|XP_008788523.1|	1e-59	PREDICTED: probable phosphomevalonate kinase [Phoenix dactylifera]	///
TR1712|c0_g7	0	3.27	1.42	P24521	2e-16	Phosphomevalonate kinase OS=Saccharomyces cerevisiae (strain ATCC 204508 / S288c) GN=ERG8 PE=1 SV=2	gi|672109111|ref|XP_008788523.1|	3e-47	PREDICTED: probable phosphomevalonate kinase [Phoenix dactylifera]	///
TR21412|c0_g1	7.15	10	8.16	Q9UT88	4e-07	Probable phosphomevalonate kinase OS=Schizosaccharomyces pombe (strain 972 / ATCC 24843) GN=erg8 PE=3 SV=1	gi|695050461|ref|XP_009413218.1|	6e-81	PREDICTED: probable phosphomevalonate kinase [Musa acuminata subsp. malaccensis]	///
TR21412|c0_g3	39.79	44.16	34.31	Q9UT88	3e-52	Probable phosphomevalonate kinase OS=Schizosaccharomyces pombe (strain 972 / ATCC 24843) GN=erg8 PE=3 SV=1	gi|743779118|ref|XP_010920023.1|	0	PREDICTED: probable phosphomevalonate kinase [Elaeis guineensis]_x005F gi|743779120|ref|XP_010920024.1| PREDICTED: probable phosphomevalonate kinase [Elaeis guineensis]	///
TR15050|c0_g1	2.49	3.89	2.44	Q39108	8e-32	Heterodimeric geranylgeranyl pyrophosphate synthase small subunit, chloroplastic OS=Arabidopsis thaliana GN=GGR PE=1 SV=2	gi|672186334|ref|XP_008813057.1|	2e-56	PREDICTED: heterodimeric geranylgeranyl pyrophosphate synthase small subunit, chloroplastic [Phoenix dactylifera]	map05110:Vibrio cholerae infection;map05146:Amoebiasis;map04622:RIG-I-like receptor signaling pathway;map04080:Neuroactive ligand-receptor interaction;map04723:Retrograde endocannabinoid signaling;map04727:GABAergic synapse;map05032:Morphine addiction;map05033:Nicotine addiction;map04970:Salivary secretion;map04011:MAPK signaling pathway - yeast
TR17077|c0_g1	4.95	4.4	3.16	Q39108	9e-116	Heterodimeric geranylgeranyl pyrophosphate synthase small subunit, chloroplastic OS=Arabidopsis thaliana GN=GGR PE=1 SV=2	gi|672186334|ref|XP_008813057.1|	8e-147	PREDICTED: heterodimeric geranylgeranyl pyrophosphate synthase small subunit, chloroplastic [Phoenix dactylifera]	map00900:Terpenoid backbone biosynthesis;map01100:Metabolic pathways;map01110:Biosynthesis of secondary metabolites;map05110:Vibrio cholerae infection;map05146:Amoebiasis;map04970:Salivary secretion
TR26904|c0_g1	3.57	4.83	3.33	Q39108	1e-76	Heterodimeric geranylgeranyl pyrophosphate synthase small subunit, chloroplastic OS=Arabidopsis thaliana GN=GGR PE=1 SV=2	gi|743867097|ref|XP_010905229.1|	4e-82	PREDICTED: LOW QUALITY PROTEIN: heterodimeric geranylgeranyl pyrophosphate synthase small subunit, chloroplastic [Elaeis guineensis]	map05110:Vibrio cholerae infection;map05146:Amoebiasis;map04970:Salivary secretion;map00900:Terpenoid backbone biosynthesis;map01100:Metabolic pathways;map01110:Biosynthesis of secondary metabolites;map04520:Adherens junction;map04666:Fc gamma R-mediated phagocytosis;map04810:Regulation of actin cytoskeleton;map05100:Bacterial invasion of epithelial cells;map05131:Shigellosis;map05132:Salmonella …
TR29908|c1_g2	46.35	1.01	1.52	P34802	1e-15	Heterodimeric geranylgeranyl pyrophosphate synthase large subunit 1, chloroplastic OS=Arabidopsis thaliana GN=GGPPS1 PE=1 SV=2	gi|593538339|ref|XP_007142292.1|	3e-29	hypothetical protein PHAVU_008G268200g [Phaseolus vulgaris]_x005F gi|561015425|gb|ESW14286.1| hypothetical protein PHAVU_008G268200g [Phaseolus vulgaris]	///
TR29908|c1_g1	114.96	15.79	3.97	Q39108	6e-31	Heterodimeric geranylgeranyl pyrophosphate synthase small subunit, chloroplastic OS=Arabidopsis thaliana GN=GGR PE=1 SV=2	gi|702363461|ref|XP_010060334.1|	2e-51	PREDICTED: heterodimeric geranylgeranyl pyrophosphate synthase small subunit, chloroplastic-like [Eucalyptus grandis]_x005F gi|629101519|gb|KCW66988.1| hypothetical protein EUGRSUZ_F00752 [Eucalyptus grandis]	map04062:Chemokine signaling pathway;map04520:Adherens junction;map04666:Fc gamma R-mediated phagocytosis;map04810:Regulation of actin cytoskeleton;map05100:Bacterial invasion of epithelial cells;map05130:Pathogenic Escherichia coli infection;map05131:Shigellosis;map05132:Salmonella infection;map04622:RIG-I-like receptor signaling pathway;map04115:p53 signaling pathway;map04144:Endocytosis
TR41997|c0_g3	108.95	14.2	3.96	Q39108	9e-30	Heterodimeric geranylgeranyl pyrophosphate synthase small subunit, chloroplastic OS=Arabidopsis thaliana GN=GGR PE=1 SV=2	///	///	///	map04062:Chemokine signaling pathway;map05130:Pathogenic Escherichia coli infection;map04622:RIG-I-like receptor signaling pathway;map04520:Adherens junction;map04666:Fc gamma R-mediated phagocytosis;map04810:Regulation of actin cytoskeleton;map05100:Bacterial invasion of epithelial cells;map05131:Shigellosis;map05132:Salmonella infection;map04115:p53 signaling pathway;map04011:MAPK signaling pat…
TR42870|c0_g1	8.52	5.35	3.9	Q94ID7	2e-149	Geranylgeranyl pyrophosphate synthase, chloroplastic OS=Hevea brasiliensis GN=GGPS PE=1 SV=1	///	///	///	map01100:Metabolic pathways;map00900:Terpenoid backbone biosynthesis;map01110:Biosynthesis of secondary metabolites
TR44176|c0_g1	11.33	5.36	4.74	Q94ID7	8e-150	Geranylgeranyl pyrophosphate synthase, chloroplastic OS=Hevea brasiliensis GN=GGPS PE=1 SV=1	///	///	///	map01100:Metabolic pathways;map00900:Terpenoid backbone biosynthesis;map01110:Biosynthesis of secondary metabolites
TR745|c1_g2	9.38	9.07	6.8	P53800	1e-10	Squalene synthase OS=Nicotiana benthamiana PE=2 SV=1	gi|944222167|gb|KQK86571.1|	2e-13	hypothetical protein SETIT_035657mg [Setaria italica]	///
TR15013|c3_g2	9.93	12.03	12.41	P53800	2e-14	Squalene synthase OS=Nicotiana benthamiana PE=2 SV=1	gi|206573500|gb|ACI14294.1|	8e-16	squalene synthase [Linum usitatissimum]	///
TR27577|c0_g5	5.44	9.96	10.17	P53800	2e-14	Squalene synthase OS=Nicotiana benthamiana PE=2 SV=1	gi|206573500|gb|ACI14294.1|	9e-16	squalene synthase [Linum usitatissimum]	///
TR36267|c0_g2	38.4	42.12	29.97	P53800	0	Squalene synthase OS=Nicotiana benthamiana PE=2 SV=1	gi|672145520|ref|XP_008796678.1|	0	PREDICTED: squalene synthase-like isoform X1 [Phoenix dactylifera]_x005F gi|672145522|ref|XP_008796679.1| PREDICTED: squalene synthase-like isoform X1 [Phoenix dactylifera]	///
TR38644|c0_g1	36.61	39.12	25.45	P53800	0	Squalene synthase OS=Nicotiana benthamiana PE=2 SV=1	gi|672145520|ref|XP_008796678.1|	0	PREDICTED: squalene synthase-like isoform X1 [Phoenix dactylifera]_x005F gi|672145522|ref|XP_008796679.1| PREDICTED: squalene synthase-like isoform X1 [Phoenix dactylifera]	///
TR11063|c0_g1	149.31	22.73	5.37	P49350	0	Farnesyl pyrophosphate synthase OS=Artemisia annua GN=FPS1 PE=2 SV=1	gi|558096490|gb|AHA51120.1|	0	farnesyl pyrophosphate synthase [Ornithogalum longebracteatum]	map00900:Terpenoid backbone biosynthesis;map01100:Metabolic pathways;map01110:Biosynthesis of secondary metabolites;map05164:Influenza A;map05166:HTLV-I infection
TR11385|c0_g1	148.66	24.82	6.45	P49350	0	Farnesyl pyrophosphate synthase OS=Artemisia annua GN=FPS1 PE=2 SV=1	gi|558096490|gb|AHA51120.1|	0	farnesyl pyrophosphate synthase [Ornithogalum longebracteatum]	map00900:Terpenoid backbone biosynthesis;map01100:Metabolic pathways;map01110:Biosynthesis of secondary metabolites;map05164:Influenza A;map05166:HTLV-I infection
TR4477|c0_g1	7.26	9.43	7.23	O81000	2e-20	Squalene epoxidase 2, mitochondrial OS=Arabidopsis thaliana GN=SQE2 PE=1 SV=1	gi|747063812|ref|XP_011078470.1|	2e-22	PREDICTED: squalene monooxygenase-like [Sesamum indicum]	map00100:Steroid biosynthesis;map00909:Sesquiterpenoid and triterpenoid biosynthesis;map01100:Metabolic pathways;map01110:Biosynthesis of secondary metabolites
TR6959|c0_g2	3.6	3.67	6.57	O81000	2e-20	Squalene epoxidase 2, mitochondrial OS=Arabidopsis thaliana GN=SQE2 PE=1 SV=1	gi|395406306|gb|AFN61200.1|	3e-30	squalene epoxidase [Chlorophytum borivilianum]	map00100:Steroid biosynthesis;map00909:Sesquiterpenoid and triterpenoid biosynthesis;map01100:Metabolic pathways;map01110:Biosynthesis of secondary metabolites
TR6959|c0_g3	19.8	7.35	8.76	O81000	2e-20	Squalene epoxidase 2, mitochondrial OS=Arabidopsis thaliana GN=SQE2 PE=1 SV=1	gi|395406306|gb|AFN61200.1|	3e-30	squalene epoxidase [Chlorophytum borivilianum]	map00100:Steroid biosynthesis;map00909:Sesquiterpenoid and triterpenoid biosynthesis;map01100:Metabolic pathways;map01110:Biosynthesis of secondary metabolites
TR6959|c1_g2	48.95	25.62	43.3	Q9SM02	0	Squalene epoxidase 1 OS=Arabidopsis thaliana GN=SQE1 PE=1 SV=1	gi|747056136|ref|XP_011074323.1|	0	PREDICTED: squalene epoxidase 1-like [Sesamum indicum]	map00100:Steroid biosynthesis;map00909:Sesquiterpenoid and triterpenoid biosynthesis;map00253:Tetracycline biosynthesis;map01057:Biosynthesis of type II polyketide products;map01055:Biosynthesis of vancomycin group antibiotics;map00130:Ubiquinone and other terpenoid-quinone biosynthesis;map01100:Metabolic pathways;map01110:Biosynthesis of secondary metabolites
TR6959|c1_g3	8.92	6.77	6.89	Q9SM02	9e-65	Squalene epoxidase 1 OS=Arabidopsis thaliana GN=SQE1 PE=1 SV=1	gi|395406306|gb|AFN61200.1|	5e-71	squalene epoxidase [Chlorophytum borivilianum]	map00100:Steroid biosynthesis;map00909:Sesquiterpenoid and triterpenoid biosynthesis;map01100:Metabolic pathways;map01110:Biosynthesis of secondary metabolites
TR8781|c0_g1	2.97	4.42	5.31	Q9SM02	2e-29	Squalene epoxidase 1 OS=Arabidopsis thaliana GN=SQE1 PE=1 SV=1	gi|763791708|gb|KJB58704.1|	5e-31	hypothetical protein B456_009G222400 [Gossypium raimondii]	map00100:Steroid biosynthesis;map00909:Sesquiterpenoid and triterpenoid biosynthesis;map01100:Metabolic pathways;map01110:Biosynthesis of secondary metabolites
TR21739|c0_g1	2.15	4.18	4.71	Q9SM02	3e-29	Squalene epoxidase 1 OS=Arabidopsis thaliana GN=SQE1 PE=1 SV=1	gi|763791708|gb|KJB58704.1|	5e-31	hypothetical protein B456_009G222400 [Gossypium raimondii]	map00100:Steroid biosynthesis;map00909:Sesquiterpenoid and triterpenoid biosynthesis;map01100:Metabolic pathways;map01110:Biosynthesis of secondary metabolites
TR30626|c0_g1	15.47	5.53	9.72	Q9SM02	3e-44	Squalene epoxidase 1 OS=Arabidopsis thaliana GN=SQE1 PE=1 SV=1	gi|395406306|gb|AFN61200.1|	9e-53	squalene epoxidase [Chlorophytum borivilianum]	map00100:Steroid biosynthesis;map00909:Sesquiterpenoid and triterpenoid biosynthesis;map01100:Metabolic pathways;map01110:Biosynthesis of secondary metabolites
TR30626|c0_g4	26.57	13.9	20.97	Q8VYH2	4e-127	Squalene epoxidase 3 OS=Arabidopsis thaliana GN=SQE3 PE=1 SV=1	gi|672158338|ref|XP_008798906.1|	7e-138	PREDICTED: squalene monooxygenase-like [Phoenix dactylifera]_x005F gi|672158340|ref|XP_008798907.1| PREDICTED: squalene monooxygenase-like [Phoenix dactylifera]	map00100:Steroid biosynthesis;map00909:Sesquiterpenoid and triterpenoid biosynthesis;map01100:Metabolic pathways;map01110:Biosynthesis of secondary metabolites
TR30626|c0_g5	19	9.98	20.77	Q9SM02	2e-96	Squalene epoxidase 1 OS=Arabidopsis thaliana GN=SQE1 PE=1 SV=1	gi|395406306|gb|AFN61200.1|	5e-108	squalene epoxidase [Chlorophytum borivilianum]	map00100:Steroid biosynthesis;map00909:Sesquiterpenoid and triterpenoid biosynthesis;map01100:Metabolic pathways;map01110:Biosynthesis of secondary metabolites
TR30626|c0_g6	6.11	3.42	7.06	Q9SM02	4e-62	Squalene epoxidase 1 OS=Arabidopsis thaliana GN=SQE1 PE=1 SV=1	gi|395406306|gb|AFN61200.1|	2e-68	squalene epoxidase [Chlorophytum borivilianum]	map00100:Steroid biosynthesis;map00909:Sesquiterpenoid and triterpenoid biosynthesis;map01100:Metabolic pathways;map01110:Biosynthesis of secondary metabolites
TR39315|c0_g1	4.88	6.49	7.67	O81000	2e-20	Squalene epoxidase 2, mitochondrial OS=Arabidopsis thaliana GN=SQE2 PE=1 SV=1	gi|747063812|ref|XP_011078470.1|	2e-22	PREDICTED: squalene monooxygenase-like [Sesamum indicum]	map00100:Steroid biosynthesis;map00909:Sesquiterpenoid and triterpenoid biosynthesis;map01100:Metabolic pathways;map01110:Biosynthesis of secondary metabolites
TR39315|c0_g2	1.91	2.02	2.58	O81000	5e-21	Squalene epoxidase 2, mitochondrial OS=Arabidopsis thaliana GN=SQE2 PE=1 SV=1	gi|747063812|ref|XP_011078470.1|	2e-23	PREDICTED: squalene monooxygenase-like [Sesamum indicum]	map00100:Steroid biosynthesis;map00909:Sesquiterpenoid and triterpenoid biosynthesis;map01100:Metabolic pathways;map01110:Biosynthesis of secondary metabolites
TR6959|c0_g4	21.71	18.58	20.82	O48651	5e-21	Squalene monooxygenase OS=Panax ginseng PE=2 SV=1	gi|395406306|gb|AFN61200.1|	3e-38	squalene epoxidase [Chlorophytum borivilianum]	map00100:Steroid biosynthesis;map00909:Sesquiterpenoid and triterpenoid biosynthesis;map01100:Metabolic pathways;map01110:Biosynthesis of secondary metabolites
TR6959|c1_g4	5.9	7.9	5.76	O48651	1e-102	Squalene monooxygenase OS=Panax ginseng PE=2 SV=1	gi|395406306|gb|AFN61200.1|	6e-112	squalene epoxidase [Chlorophytum borivilianum]	map00100:Steroid biosynthesis;map00909:Sesquiterpenoid and triterpenoid biosynthesis;map01100:Metabolic pathways;map01110:Biosynthesis of secondary metabolites
TR30626|c0_g2	9.34	6.49	5.76	O48651	3e-28	Squalene monooxygenase OS=Panax ginseng PE=2 SV=1	gi|147818201|emb|CAN60406.1|	5e-31	hypothetical protein VITISV_034139 [Vitis vinifera]	///
TR30626|c0_g3	29.23	17.27	18.87	O48651	9e-168	Squalene monooxygenase OS=Panax ginseng PE=2 SV=1	gi|937908189|dbj|BAS83109.1|	0	Os03g0231800, partial [Oryza sativa Japonica Group]	map00100:Steroid biosynthesis;map00909:Sesquiterpenoid and triterpenoid biosynthesis;map00130:Ubiquinone and other terpenoid-quinone biosynthesis;map01100:Metabolic pathways;map01110:Biosynthesis of secondary metabolites
TR13174|c0_g1	14.68	9.49	6.49	P38605	0	Cycloartenol synthase OS=Arabidopsis thaliana GN=CAS1 PE=1 SV=2	gi|695043754|ref|XP_009409584.1|	0	PREDICTED: cycloartenol synthase-like [Musa acuminata subsp. malaccensis]	map00100:Steroid biosynthesis;map01100:Metabolic pathways;map01110:Biosynthesis of secondary metabolites;map00909:Sesquiterpenoid and triterpenoid biosynthesis
TR25603|c0_g1	6.67	5.12	3.14	P38605	0	Cycloartenol synthase OS=Arabidopsis thaliana GN=CAS1 PE=1 SV=2	gi|695043754|ref|XP_009409584.1|	0	PREDICTED: cycloartenol synthase-like [Musa acuminata subsp. malaccensis]	map00100:Steroid biosynthesis;map01100:Metabolic pathways;map01110:Biosynthesis of secondary metabolites;map00909:Sesquiterpenoid and triterpenoid biosynthesis
TR39111|c0_g1	2.69	7.28	2.05	Q9LM02	0	Cycloartenol-C-24-methyltransferase OS=Arabidopsis thaliana GN=SMT1 PE=1 SV=1	gi|695015111|ref|XP_009394410.1|	0	PREDICTED: cycloartenol-C-24-methyltransferase 1-like [Musa acuminata subsp. malaccensis]_x005F gi|695015113|ref|XP_009394411.1| PREDICTED: cycloartenol-C-24-methyltransferase 1-like [Musa acuminata subsp. malaccensis]	map00100:Steroid biosynthesis;map00522:Biosynthesis of 12-, 14- and 16-membered macrolides;map01051:Biosynthesis of ansamycins;map01052:Type I polyketide structures;map00130:Ubiquinone and other terpenoid-quinone biosynthesis;map01100:Metabolic pathways;map01110:Biosynthesis of secondary metabolites
TR41067|c0_g1	3.2	7.8	2.21	Q9LM02	0	Cycloartenol-C-24-methyltransferase OS=Arabidopsis thaliana GN=SMT1 PE=1 SV=1	///	///	///	map00100:Steroid biosynthesis;map00522:Biosynthesis of 12-, 14- and 16-membered macrolides;map01051:Biosynthesis of ansamycins;map01052:Type I polyketide structures;map00130:Ubiquinone and other terpenoid-quinone biosynthesis;map01100:Metabolic pathways;map01110:Biosynthesis of secondary metabolites
TR6173|c0_g1	0.92	1.92	1.29	Q9ZW22	2e-14	Methylsterol monooxygenase 2-1 OS=Arabidopsis thaliana GN=SMO2-1 PE=2 SV=2	gi|672114544|ref|XP_008777442.1|	1e-16	PREDICTED: methylsterol monooxygenase 2-2-like [Phoenix dactylifera]	map00100:Steroid biosynthesis;map01100:Metabolic pathways
TR6173|c0_g2	2.28	1.52	2.24	Q9ZW22	2e-14	Methylsterol monooxygenase 2-1 OS=Arabidopsis thaliana GN=SMO2-1 PE=2 SV=2	gi|672114544|ref|XP_008777442.1|	1e-16	PREDICTED: methylsterol monooxygenase 2-2-like [Phoenix dactylifera]	map00100:Steroid biosynthesis;map01100:Metabolic pathways
TR6173|c0_g3	2.22	0.37	1.87	Q9ZW22	2e-14	Methylsterol monooxygenase 2-1 OS=Arabidopsis thaliana GN=SMO2-1 PE=2 SV=2	gi|672114544|ref|XP_008777442.1|	1e-16	PREDICTED: methylsterol monooxygenase 2-2-like [Phoenix dactylifera]	map00100:Steroid biosynthesis;map01100:Metabolic pathways
TR6173|c0_g4	2.7	0.37	2.84	Q9ZW22	2e-14	Methylsterol monooxygenase 2-1 OS=Arabidopsis thaliana GN=SMO2-1 PE=2 SV=2	gi|672114544|ref|XP_008777442.1|	1e-16	PREDICTED: methylsterol monooxygenase 2-2-like [Phoenix dactylifera]	map00100:Steroid biosynthesis;map01100:Metabolic pathways
TR8760|c0_g1	1.56	3.45	2.69	Q9ZW22	3e-89	Methylsterol monooxygenase 2-1 OS=Arabidopsis thaliana GN=SMO2-1 PE=2 SV=2	gi|672166377|ref|XP_008803120.1|	5e-103	PREDICTED: methylsterol monooxygenase 2-1-like isoform X1 [Phoenix dactylifera]	map00120:Primary bile acid biosynthesis;map00100:Steroid biosynthesis;map01100:Metabolic pathways;map01110:Biosynthesis of secondary metabolites
TR8760|c0_g2	4.42	5.75	6.35	Q9ZW22	3e-89	Methylsterol monooxygenase 2-1 OS=Arabidopsis thaliana GN=SMO2-1 PE=2 SV=2	gi|672166377|ref|XP_008803120.1|	5e-103	PREDICTED: methylsterol monooxygenase 2-1-like isoform X1 [Phoenix dactylifera]	map00120:Primary bile acid biosynthesis;map00100:Steroid biosynthesis;map01100:Metabolic pathways;map01110:Biosynthesis of secondary metabolites
TR11054|c0_g1	16.84	3.98	0.84	Q9ZW22	8e-16	Methylsterol monooxygenase 2-1 OS=Arabidopsis thaliana GN=SMO2-1 PE=2 SV=2	gi|901810532|gb|KMZ66697.1|	4e-20	C-4 methylsterol oxidase [Zostera marina]	map00100:Steroid biosynthesis;map01100:Metabolic pathways
TR11054|c1_g1	19.89	12.39	7.46	Q8VWZ8	4e-157	Methylsterol monooxygenase 2-2 OS=Arabidopsis thaliana GN=SMO2-2 PE=2 SV=1	gi|743818440|ref|XP_010931225.1|	2e-177	PREDICTED: methylsterol monooxygenase 2-2-like isoform X1 [Elaeis guineensis]	map00100:Steroid biosynthesis;map00120:Primary bile acid biosynthesis;map00600:Sphingolipid metabolism;map01100:Metabolic pathways
TR15209|c0_g1	7.11	8.74	3.48	Q8VWZ8	2e-27	Methylsterol monooxygenase 2-2 OS=Arabidopsis thaliana GN=SMO2-2 PE=2 SV=1	gi|224034013|gb|ACN36082.1|	8e-34	unknown [Zea mays]	map00100:Steroid biosynthesis;map01100:Metabolic pathways
TR17988|c0_g1	2.62	13.54	12.35	Q8VWZ8	6e-13	Methylsterol monooxygenase 2-2 OS=Arabidopsis thaliana GN=SMO2-2 PE=2 SV=1	gi|565492820|ref|XP_006304049.1|	2e-14	hypothetical protein CARUB_v10009860mg, partial [Capsella rubella]_x005F gi|482572760|gb|EOA36947.1| hypothetical protein CARUB_v10009860mg, partial [Capsella rubella]	map00100:Steroid biosynthesis;map01100:Metabolic pathways
TR22009|c0_g1	2.67	1.06	2.7	Q9ZW22	2e-10	Methylsterol monooxygenase 2-1 OS=Arabidopsis thaliana GN=SMO2-1 PE=2 SV=2	gi|672114544|ref|XP_008777442.1|	2e-11	PREDICTED: methylsterol monooxygenase 2-2-like [Phoenix dactylifera]	map00100:Steroid biosynthesis;map01100:Metabolic pathways
TR23360|c0_g2	30.1	10.97	2.73	Q9ZW22	3e-149	Methylsterol monooxygenase 2-1 OS=Arabidopsis thaliana GN=SMO2-1 PE=2 SV=2	gi|743841568|ref|XP_010937561.1|	1e-165	PREDICTED: methylsterol monooxygenase 2-1-like isoform X1 [Elaeis guineensis]	map00100:Steroid biosynthesis;map00120:Primary bile acid biosynthesis;map00600:Sphingolipid metabolism;map01100:Metabolic pathways
TR24869|c0_g1	12.32	4.6	1.22	Q1EC69	2e-149	Methylsterol monooxygenase 1-2 OS=Arabidopsis thaliana GN=SMO1-2 PE=2 SV=1	gi|743882640|ref|XP_010909206.1|	9e-172	PREDICTED: methylsterol monooxygenase 1-1-like [Elaeis guineensis]	map00100:Steroid biosynthesis;map00120:Primary bile acid biosynthesis;map00600:Sphingolipid metabolism;map01100:Metabolic pathways
TR28247|c0_g1	3.52	1.66	2.36	Q8VWZ8	2e-71	Methylsterol monooxygenase 2-2 OS=Arabidopsis thaliana GN=SMO2-2 PE=2 SV=1	gi|743790714|ref|XP_010923236.1|	3e-76	PREDICTED: methylsterol monooxygenase 2-1-like isoform X2 [Elaeis guineensis]	map00120:Primary bile acid biosynthesis;map00100:Steroid biosynthesis;map00600:Sphingolipid metabolism;map01100:Metabolic pathways
TR30474|c0_g1	15.18	5.66	1.58	Q1EC69	2e-149	Methylsterol monooxygenase 1-2 OS=Arabidopsis thaliana GN=SMO1-2 PE=2 SV=1	gi|743882640|ref|XP_010909206.1|	1e-171	PREDICTED: methylsterol monooxygenase 1-1-like [Elaeis guineensis]	map00100:Steroid biosynthesis;map00120:Primary bile acid biosynthesis;map00600:Sphingolipid metabolism;map01100:Metabolic pathways
TR39353|c0_g1	20.11	18.23	12.17	Q8L7W5	1e-148	Methylsterol monooxygenase 1-1 OS=Arabidopsis thaliana GN=SMO1-1 PE=1 SV=1	gi|672171304|ref|XP_008805720.1|	0	PREDICTED: methylsterol monooxygenase 1-1-like [Phoenix dactylifera]	map00100:Steroid biosynthesis;map00120:Primary bile acid biosynthesis;map00600:Sphingolipid metabolism;map01100:Metabolic pathways
TR39353|c1_g1	12.42	9.54	7.99	Q8L7W5	2e-146	Methylsterol monooxygenase 1-1 OS=Arabidopsis thaliana GN=SMO1-1 PE=1 SV=1	gi|672171304|ref|XP_008805720.1|	0	PREDICTED: methylsterol monooxygenase 1-1-like [Phoenix dactylifera]	map00100:Steroid biosynthesis;map00120:Primary bile acid biosynthesis;map00600:Sphingolipid metabolism;map01100:Metabolic pathways
TR13642|c0_g1	16.62	14.85	10.83	Q9M643	1e-163	Cycloeucalenol cycloisomerase OS=Arabidopsis thaliana GN=CPI1 PE=2 SV=1	gi|743814756|ref|XP_010930143.1|	5e-174	PREDICTED: cycloeucalenol cycloisomerase-like [Elaeis guineensis]	map00100:Steroid biosynthesis;map01100:Metabolic pathways;map01110:Biosynthesis of secondary metabolites
TR38961|c0_g1	48.64	37.16	30.86	Q9M643	2e-163	Cycloeucalenol cycloisomerase OS=Arabidopsis thaliana GN=CPI1 PE=2 SV=1	gi|743814756|ref|XP_010930143.1|	9e-177	PREDICTED: cycloeucalenol cycloisomerase-like [Elaeis guineensis]	map00100:Steroid biosynthesis;map01100:Metabolic pathways;map01110:Biosynthesis of secondary metabolites
TR38961|c0_g2	0.92	2.61	3.77	Q9M643	5e-33	Cycloeucalenol cycloisomerase OS=Arabidopsis thaliana GN=CPI1 PE=2 SV=1	gi|695036218|ref|XP_009405555.1|	5e-46	PREDICTED: cycloeucalenol cycloisomerase-like [Musa acuminata subsp. malaccensis]	map00100:Steroid biosynthesis;map01100:Metabolic pathways;map01110:Biosynthesis of secondary metabolites
TR2741|c0_g4	59.28	75.76	59.84	Q9SAA9	4e-137	Sterol 14-demethylase OS=Arabidopsis thaliana GN=CYP51G1 PE=1 SV=1	gi|672134927|ref|XP_008791121.1|	1e-154	PREDICTED: obtusifoliol 14-alpha demethylase-like, partial [Phoenix dactylifera]	map00100:Steroid biosynthesis;map00909:Sesquiterpenoid and triterpenoid biosynthesis;map00906:Carotenoid biosynthesis;map00950:Isoquinoline alkaloid biosynthesis;map01100:Metabolic pathways;map01110:Biosynthesis of secondary metabolites
TR25995|c0_g3	14.68	15.73	11.63	Q9SAA9	1e-116	Sterol 14-demethylase OS=Arabidopsis thaliana GN=CYP51G1 PE=1 SV=1	gi|672134927|ref|XP_008791121.1|	8e-132	PREDICTED: obtusifoliol 14-alpha demethylase-like, partial [Phoenix dactylifera]	map00100:Steroid biosynthesis;map00950:Isoquinoline alkaloid biosynthesis;map01100:Metabolic pathways;map01110:Biosynthesis of secondary metabolites;map00120:Primary bile acid biosynthesis
TR32305|c0_g1	6.22	2.29	0.78	Q9LDR4	8e-14	Delta(14)-sterol reductase OS=Arabidopsis thaliana GN=FK PE=1 SV=2	gi|297719935|ref|NP_001172329.1|	4e-16	Os01g0354200, partial [Oryza sativa Japonica Group]_x005F gi|255673212|dbj|BAH91059.1| Os01g0354200, partial [Oryza sativa Japonica Group]	map00100:Steroid biosynthesis;map01100:Metabolic pathways;map01110:Biosynthesis of secondary metabolites
TR32305|c0_g2	3.28	4.68	4.25	Q9LDR4	8e-14	Delta(14)-sterol reductase OS=Arabidopsis thaliana GN=FK PE=1 SV=2	gi|297719935|ref|NP_001172329.1|	4e-16	Os01g0354200, partial [Oryza sativa Japonica Group]_x005F gi|255673212|dbj|BAH91059.1| Os01g0354200, partial [Oryza sativa Japonica Group]	map00100:Steroid biosynthesis;map01100:Metabolic pathways;map01110:Biosynthesis of secondary metabolites
TR32305|c0_g3	11.57	5.6	1.98	Q9LDR4	7e-14	Delta(14)-sterol reductase OS=Arabidopsis thaliana GN=FK PE=1 SV=2	gi|672195529|ref|XP_008776565.1|	4e-16	PREDICTED: delta(14)-sterol reductase [Phoenix dactylifera]_x005F gi|672195533|ref|XP_008776566.1| PREDICTED: delta(14)-sterol reductase [Phoenix dactylifera] gi|672195537|ref|XP_008776567.1| PREDICTED: delta(14)-sterol reductase [Phoenix dactylifera]	map00100:Steroid biosynthesis;map01100:Metabolic pathways;map01110:Biosynthesis of secondary metabolites
TR32305|c0_g4	6.75	4.7	2.84	Q9LDR4	0	Delta(14)-sterol reductase OS=Arabidopsis thaliana GN=FK PE=1 SV=2	gi|215769072|dbj|BAH01301.1|	0	unnamed protein product [Oryza sativa Japonica Group]_x005F gi|222642118|gb|EEE70250.1| hypothetical protein OsJ_30372 [Oryza sativa Japonica Group] gi|937934537|dbj|BAT09452.1| Os09g0565600 [Oryza sativa Japonica Group]	map00100:Steroid biosynthesis;map01100:Metabolic pathways;map01110:Biosynthesis of secondary metabolites
TR1659|c0_g2	1.68	1.16	0	Q9LDR4	2e-29	Delta(14)-sterol reductase OS=Arabidopsis thaliana GN=FK PE=1 SV=2	gi|661880975|emb|CDP15360.1|	4e-35	unnamed protein product [Coffea canephora]	///
TR1659|c0_g3	0	0	1.06	Q9LDR4	2e-14	Delta(14)-sterol reductase OS=Arabidopsis thaliana GN=FK PE=1 SV=2	gi|672195529|ref|XP_008776565.1|	1e-16	PREDICTED: delta(14)-sterol reductase [Phoenix dactylifera]_x005F gi|672195533|ref|XP_008776566.1| PREDICTED: delta(14)-sterol reductase [Phoenix dactylifera] gi|672195537|ref|XP_008776567.1| PREDICTED: delta(14)-sterol reductase [Phoenix dactylifera]	map00100:Steroid biosynthesis;map01100:Metabolic pathways;map01110:Biosynthesis of secondary metabolites
TR1659|c0_g4	20.66	9.04	3.25	Q9LDR4	0	Delta(14)-sterol reductase OS=Arabidopsis thaliana GN=FK PE=1 SV=2	gi|215769072|dbj|BAH01301.1|	0	unnamed protein product [Oryza sativa Japonica Group]_x005F gi|222642118|gb|EEE70250.1| hypothetical protein OsJ_30372 [Oryza sativa Japonica Group] gi|937934537|dbj|BAT09452.1| Os09g0565600 [Oryza sativa Japonica Group]	map01110:Biosynthesis of secondary metabolites;map00100:Steroid biosynthesis;map01100:Metabolic pathways
TR32305|c0_g1	6.22	2.29	0.78	Q9LDR4	8e-14	Delta(14)-sterol reductase OS=Arabidopsis thaliana GN=FK PE=1 SV=2	gi|297719935|ref|NP_001172329.1|	4e-16	Os01g0354200, partial [Oryza sativa Japonica Group]_x005F gi|255673212|dbj|BAH91059.1| Os01g0354200, partial [Oryza sativa Japonica Group]	map00100:Steroid biosynthesis;map01100:Metabolic pathways;map01110:Biosynthesis of secondary metabolites
TR36285|c0_g1	11.43	3.86	6.96	Q9ZT29	1e-51	Delta(7)-sterol-C5(6)-desaturase OS=Nicotiana tabacum PE=2 SV=1	gi|672184146|ref|XP_008812375.1|	1e-59	PREDICTED: delta(7)-sterol-C5(6)-desaturase-like [Phoenix dactylifera]	///
TR36285|c0_g2	4.21	4.82	2.05	Q9ZT29	5e-52	Delta(7)-sterol-C5(6)-desaturase OS=Nicotiana tabacum PE=2 SV=1	gi|672184146|ref|XP_008812375.1|	7e-60	PREDICTED: delta(7)-sterol-C5(6)-desaturase-like [Phoenix dactylifera]	///
TR36285|c0_g3	3.61	1.27	2.85	Q9ZT29	2e-58	Delta(7)-sterol-C5(6)-desaturase OS=Nicotiana tabacum PE=2 SV=1	gi|672184146|ref|XP_008812375.1|	4e-65	PREDICTED: delta(7)-sterol-C5(6)-desaturase-like [Phoenix dactylifera]	///
TR36285|c0_g4	76.6	35.91	14.5	Q9ZT29	8e-166	Delta(7)-sterol-C5(6)-desaturase OS=Nicotiana tabacum PE=2 SV=1	gi|672184146|ref|XP_008812375.1|	0	PREDICTED: delta(7)-sterol-C5(6)-desaturase-like [Phoenix dactylifera]	map01110:Biosynthesis of secondary metabolites;map00100:Steroid biosynthesis;map01100:Metabolic pathways
TR16994|c0_g1	97.62	57.91	32.4	Q9ZT29	8e-164	Delta(7)-sterol-C5(6)-desaturase OS=Nicotiana tabacum PE=2 SV=1	gi|672184146|ref|XP_008812375.1|	0	PREDICTED: delta(7)-sterol-C5(6)-desaturase-like [Phoenix dactylifera]	map01110:Biosynthesis of secondary metabolites;map00100:Steroid biosynthesis;map01100:Metabolic pathways
TR16994|c0_g2	1.55	2.53	1.78	Q9ZT29	2e-58	Delta(7)-sterol-C5(6)-desaturase OS=Nicotiana tabacum PE=2 SV=1	gi|672184146|ref|XP_008812375.1|	4e-65	PREDICTED: delta(7)-sterol-C5(6)-desaturase-like [Phoenix dactylifera]	///
TR25555|c2_g5	8.66	4.06	1.79	Q9LDU6	7e-06	7-dehydrocholesterol reductase OS=Arabidopsis thaliana GN=DWF5 PE=1 SV=1				///
TR37611|c0_g1	14.49	13.09	4.59	Q9LDU6	1e-06	7-dehydrocholesterol reductase OS=Arabidopsis thaliana GN=DWF5 PE=1 SV=1				///
TR37611|c0_g2	23.57	24.43	13.15	Q9LDU6	4e-30	7-dehydrocholesterol reductase OS=Arabidopsis thaliana GN=DWF5 PE=1 SV=1				map01110:Biosynthesis of secondary metabolites;map00100:Steroid biosynthesis;map01100:Metabolic pathways
TR37611|c0_g3	103.03	102.51	73.46	Q9LDU6	0	7-dehydrocholesterol reductase OS=Arabidopsis thaliana GN=DWF5 PE=1 SV=1				map01110:Biosynthesis of secondary metabolites;map00100:Steroid biosynthesis;map01100:Metabolic pathways
TR37611|c0_g4	11.12	26.87	25.16	Q9LDU6	6e-30	7-dehydrocholesterol reductase OS=Arabidopsis thaliana GN=DWF5 PE=1 SV=1				///
TR37611|c0_g5	25.98	25.44	21.68	Q9LDU6	6e-43	7-dehydrocholesterol reductase OS=Arabidopsis thaliana GN=DWF5 PE=1 SV=1				map00100:Steroid biosynthesis;map01100:Metabolic pathways;map01110:Biosynthesis of secondary metabolites
TR37611|c0_g6	13.83	18.8	8.86	Q9LDU6	9e-31	7-dehydrocholesterol reductase OS=Arabidopsis thaliana GN=DWF5 PE=1 SV=1				///
TR37611|c0_g7	27.1	27.5	13.23	Q9LDU6	3e-33	7-dehydrocholesterol reductase OS=Arabidopsis thaliana GN=DWF5 PE=1 SV=1				map01110:Biosynthesis of secondary metabolites;map00100:Steroid biosynthesis;map01100:Metabolic pathways
TR37611|c0_g8	10.97	7.72	11.08	Q9LDU6	1e-47	7-dehydrocholesterol reductase OS=Arabidopsis thaliana GN=DWF5 PE=1 SV=1				map00100:Steroid biosynthesis;map01100:Metabolic pathways;map01110:Biosynthesis of secondary metabolites
TR6888|c0_g1	70.68	65.6	45.94	Q9LDU6	0	7-dehydrocholesterol reductase OS=Arabidopsis thaliana GN=DWF5 PE=1 SV=1				map01110:Biosynthesis of secondary metabolites;map00100:Steroid biosynthesis;map01100:Metabolic pathways
TR6888|c0_g2	12.9	19.96	12.88	Q9LDU6	5e-35	7-dehydrocholesterol reductase OS=Arabidopsis thaliana GN=DWF5 PE=1 SV=1				///
TR6888|c0_g3	7.03	8.07	5.43	Q9LDU6	2e-46	7-dehydrocholesterol reductase OS=Arabidopsis thaliana GN=DWF5 PE=1 SV=1				map01110:Biosynthesis of secondary metabolites;map00100:Steroid biosynthesis;map01100:Metabolic pathways
TR1726|c0_g2	33.19	45.67	35.79	P93472	0	Delta(24)-sterol reductase OS=Pisum sativum GN=DIM PE=1 SV=1	gi|672204948|ref|XP_008779051.1|	0	PREDICTED: delta(24)-sterol reductase-like [Phoenix dactylifera]_x005F gi|672204952|ref|XP_008779052.1| PREDICTED: delta(24)-sterol reductase-like [Phoenix dactylifera]	map00100:Steroid biosynthesis;map01100:Metabolic pathways;map01110:Biosynthesis of secondary metabolites;map00620:Pyruvate metabolism
TR1726|c0_g4	13.66	10.49	8.14	P93472	8e-23	Delta(24)-sterol reductase OS=Pisum sativum GN=DIM PE=1 SV=1	gi|672204948|ref|XP_008779051.1|	3e-27	PREDICTED: delta(24)-sterol reductase-like [Phoenix dactylifera]_x005F gi|672204952|ref|XP_008779052.1| PREDICTED: delta(24)-sterol reductase-like [Phoenix dactylifera]	///
TR1726|c0_g3	1.26	5.02	5.55	P93472	2e-58	Delta(24)-sterol reductase OS=Pisum sativum GN=DIM PE=1 SV=1	gi|743852166|ref|XP_010940324.1|	8e-65	PREDICTED: delta(24)-sterol reductase-like [Elaeis guineensis]_x005F gi|743852170|ref|XP_010940325.1| PREDICTED: delta(24)-sterol reductase-like [Elaeis guineensis]	map00100:Steroid biosynthesis;map01100:Metabolic pathways;map01110:Biosynthesis of secondary metabolites
TR1726|c0_g1	11.38	8.99	9.5	P93472	1e-22	Delta(24)-sterol reductase OS=Pisum sativum GN=DIM PE=1 SV=1	gi|672204948|ref|XP_008779051.1|	2e-26	PREDICTED: delta(24)-sterol reductase-like [Phoenix dactylifera]_x005F gi|672204952|ref|XP_008779052.1| PREDICTED: delta(24)-sterol reductase-like [Phoenix dactylifera]	///
TR14462|c0_g1	11.61	2.11	0.75	P93472	0	Delta(24)-sterol reductase OS=Pisum sativum GN=DIM PE=1 SV=1	gi|672204948|ref|XP_008779051.1|	0	PREDICTED: delta(24)-sterol reductase-like [Phoenix dactylifera]_x005F gi|672204952|ref|XP_008779052.1| PREDICTED: delta(24)-sterol reductase-like [Phoenix dactylifera]	map00100:Steroid biosynthesis;map01100:Metabolic pathways;map01110:Biosynthesis of secondary metabolites;map05110:Vibrio cholerae infection;map05146:Amoebiasis;map04011:MAPK signaling pathway - yeast;map00620:Pyruvate metabolism;map01120:Microbial metabolism in diverse environments
TR14462|c1_g1	12.02	2.82	0.64	P93472	0	Delta(24)-sterol reductase OS=Pisum sativum GN=DIM PE=1 SV=1	gi|672204948|ref|XP_008779051.1|	0	PREDICTED: delta(24)-sterol reductase-like [Phoenix dactylifera]_x005F gi|672204952|ref|XP_008779052.1| PREDICTED: delta(24)-sterol reductase-like [Phoenix dactylifera]	map00100:Steroid biosynthesis;map01100:Metabolic pathways;map01110:Biosynthesis of secondary metabolites;map05110:Vibrio cholerae infection;map05146:Amoebiasis;map04011:MAPK signaling pathway - yeast;map00620:Pyruvate metabolism;map01120:Microbial metabolism in diverse environments
TR33352|c0_g2	26.73	39.95	36.52	P93472	0	Delta(24)-sterol reductase OS=Pisum sativum GN=DIM PE=1 SV=1	gi|672204948|ref|XP_008779051.1|	0	PREDICTED: delta(24)-sterol reductase-like [Phoenix dactylifera]_x005F gi|672204952|ref|XP_008779052.1| PREDICTED: delta(24)-sterol reductase-like [Phoenix dactylifera]	map00100:Steroid biosynthesis;map01100:Metabolic pathways;map01110:Biosynthesis of secondary metabolites;map00620:Pyruvate metabolism
TR17845|c0_g1	2.46	3.21	0	Q9XIG1	1e-10	Sterol 3-beta-glucosyltransferase UGT80B1 OS=Arabidopsis thaliana GN=UGT80B1 PE=2 SV=1	gi|641821897|gb|KDO41493.1|	5e-35	hypothetical protein CISIN_1g0470472mg, partial [Citrus sinensis]	map00522:Biosynthesis of 12-, 14- and 16-membered macrolides;map01052:Type I polyketide structures;map01055:Biosynthesis of vancomycin group antibiotics;map00401:Novobiocin biosynthesis;map01110:Biosynthesis of secondary metabolites
TR17845|c0_g2	0	3.29	3.9	Q9XIG1	7e-11	Sterol 3-beta-glucosyltransferase UGT80B1 OS=Arabidopsis thaliana GN=UGT80B1 PE=2 SV=1	gi|641821897|gb|KDO41493.1|	5e-38	hypothetical protein CISIN_1g0470472mg, partial [Citrus sinensis]	map00522:Biosynthesis of 12-, 14- and 16-membered macrolides;map01052:Type I polyketide structures;map01055:Biosynthesis of vancomycin group antibiotics;map00401:Novobiocin biosynthesis;map01110:Biosynthesis of secondary metabolites
TR18789|c0_g1	59.33	73.64	56.84	Q9XIG1	0	Sterol 3-beta-glucosyltransferase UGT80B1 OS=Arabidopsis thaliana GN=UGT80B1 PE=2 SV=1	gi|743826035|ref|XP_010933169.1|	0	PREDICTED: sterol 3-beta-glucosyltransferase UGT80A2 isoform X2 [Elaeis guineensis]	map00522:Biosynthesis of 12-, 14- and 16-membered macrolides;map01052:Type I polyketide structures;map01110:Biosynthesis of secondary metabolites;map01055:Biosynthesis of vancomycin group antibiotics
TR20635|c0_g1	37.96	41.33	39.99	Q9XIG1	0	Sterol 3-beta-glucosyltransferase UGT80B1 OS=Arabidopsis thaliana GN=UGT80B1 PE=2 SV=1	gi|743826035|ref|XP_010933169.1|	0	PREDICTED: sterol 3-beta-glucosyltransferase UGT80A2 isoform X2 [Elaeis guineensis]	map00522:Biosynthesis of 12-, 14- and 16-membered macrolides;map01052:Type I polyketide structures;map01110:Biosynthesis of secondary metabolites;map01055:Biosynthesis of vancomycin group antibiotics
TR23234|c0_g1	3.29	2.94	3.94	Q9XIG1	5e-55	Sterol 3-beta-glucosyltransferase UGT80B1 OS=Arabidopsis thaliana GN=UGT80B1 PE=2 SV=1	gi|672124876|ref|XP_008785839.1|	4e-84	PREDICTED: LOW QUALITY PROTEIN: sterol 3-beta-glucosyltransferase UGT80B1 [Phoenix dactylifera]	map00522:Biosynthesis of 12-, 14- and 16-membered macrolides;map01052:Type I polyketide structures;map01110:Biosynthesis of secondary metabolites
TR28454|c0_g2	5.74	6.24	4.86	Q9XIG1	7e-84	Sterol 3-beta-glucosyltransferase UGT80B1 OS=Arabidopsis thaliana GN=UGT80B1 PE=2 SV=1	gi|769803400|ref|XP_011625938.1|	1e-95	PREDICTED: sterol 3-beta-glucosyltransferase UGT80B1 [Amborella trichopoda]	map00522:Biosynthesis of 12-, 14- and 16-membered macrolides;map01052:Type I polyketide structures;map01110:Biosynthesis of secondary metabolites;map01055:Biosynthesis of vancomycin group antibiotics
TR29626|c0_g1	2.2	3.32	2.64	Q9XIG1	2e-117	Sterol 3-beta-glucosyltransferase UGT80B1 OS=Arabidopsis thaliana GN=UGT80B1 PE=2 SV=1	gi|695041386|ref|XP_009408299.1|	1e-125	PREDICTED: sterol 3-beta-glucosyltransferase UGT80B1 isoform X1 [Musa acuminata subsp. malaccensis]	map00522:Biosynthesis of 12-, 14- and 16-membered macrolides;map01052:Type I polyketide structures;map01110:Biosynthesis of secondary metabolites
TR29626|c1_g1	3.93	4.64	4.12	Q9XIG1	0	Sterol 3-beta-glucosyltransferase UGT80B1 OS=Arabidopsis thaliana GN=UGT80B1 PE=2 SV=1	gi|695041386|ref|XP_009408299.1|	0	PREDICTED: sterol 3-beta-glucosyltransferase UGT80B1 isoform X1 [Musa acuminata subsp. malaccensis]	map00522:Biosynthesis of 12-, 14- and 16-membered macrolides;map01052:Type I polyketide structures;map01110:Biosynthesis of secondary metabolites;map01055:Biosynthesis of vancomycin group antibiotics
