# Supplementary material for: De novo assembly and annotation of the Zhe-Maidong (Ophiopogon japonicus (L.f.) Ker-Gawl) transcriptome in different growth stages
Source: Sci Rep. 2017 Jun 15;7:3616. doi: 10.1038/s41598-017-03937-w (PMC5472570; doi:10.1038/s41598-017-03937-w)
Supplement: Supplementary file 6 — Table S6 [file 41598_2017_3937_MOESM6_ESM.xls]

## Sheet: Sheet1
								FPKM			2^(-ΔCT)
	Unigene	Unigene ID	Primer		Base Number (bp)	Unigene sequence	Amplicon size (bp)	Y1	Y2	Y3	Y1	Y2	Y3
Unigenes related to flavonoids biosynthesis	PAL	TR40961|c2_g6	F	CTGCTCCCTTGAATCCATA	19	CATCCTTCTCCTTCTCTCCGTTGTTCAGTGCATGCTCCACAAGTACTTGCCTCAGCTTCT GCATCAGTGGGTAAGTGTAGCTGCAAGGGTCGTCGATGTAGGCAAACACATACTCTTGGT CGATCACCTTGATCAGTTCCTTCTCGCAGAACCTTGATGGGTGGAGCTCGCCATTGCCTC CTGTTGTTAGCACTCGCTTTGACACTTGGCTCAAAGTGTTCCTGATAGCTTGCTTGAAGT TCTCCTCCAAGTGCCTCAGATCAATGGCTTGGCAGAGAGCAACCAAGAAGGTGGAGGTCA TGAGCTTCAGGATCTCTACAGCCTCGGCCGTCTTTCTGGAGGAGATGAGTCCCAAGGAGT TGACATCTTGATTGTGTTGTTCAGCACTTTCGA…	111	108.19	59.63	24.46	2.25324	1.80375	1.37745
			R	TCATGTTCGCCCAACTATC	19
	C4L	TR35271|c0_g2	F	TCACTGAGCCCGACACCT	18	TGTGCAATTGATCACATCCTGGATGCTGAGATGAAAGGGGAAATCAATGAGGACAATGTT CTTTACATTGTTGAGAACATCAATGTTGCAGCCATTGAGACAACACTCTGGTCAATTGAA TGGGGCATCGCAGAGCTCGTGAACCACCCTGAAATCCAACAAAAGCTCCGCAACGAGCTC GACACCATCCTCGGTCCAGGCGTTCAGATCACTGAGCCCGACACCTACCGCCTCCCGTAC CTGCAAGCCGTGATCAAAGAGACACTCCGCCTTCGCATGGCCATCCCACTCCTCGTCCCC CACATGAACCTCCACGAAGCCAAGCTTGGCGGCTATGACATCCCTGCTGAAAGCAAGATC CTCATCAACGCCTGGTGCCTCGCCAACAACCCT…	292	116.14	57.05	23.18	8.6638	1.7223	3.03985
			R	CCAACACCGAATGGAATG	18
	CHS	TR34919|c0_g4	F	AGAAATGCCTCCACGACG	18	CAAAATATTCCAAGAAATCATCTTGTAGCTAGCGTCTCAATAGCAAGAATGGTGAACGGA ATGGTGAGCGTGGTTGAGATCCGCAAGGCGCAGCGGGCCGACGGCCCGGCCACCATCTTG GCCATCGGCACCGCCAACCCTTCGAATTGCGTCGCGCAGAACACTTATCCAGACTACTAC TTTCGAGTCACCAACAGCGAGCACATGGTTGAGCTCAAGGAGAAGTTCAAGCGCATGTGC GAGAAGTCGATGATCGAGAAACGATACATGTACCTGACCGAAGAAATTCTAAAGCAGAAC CCCAACGTGTGTGCGTACATGGCTCCGTCCCTCGACGCCCGACAAGACATGGTGGTGGTC GAGGTGCCGAGGCTCGGCAAAGAGGCCGCTGCA…	288	102.44	30.98	7.82	4.92458	2.08204	1.47121
			R	CTGGTCCGAACCCAAACA	18
	CHI	TR42423|c0_g1	F	GAGAAATGGAATGGCAAGG	19	CTCTCTCTCTCTCTCTCTCTCTCTCTCTCTCAGAATGGGAGAAGCAGCGGCAATTACGGT CTCAGCAACCAAGCTCGACGTCGAAGGGGTCGCTTTCCCGGCGCTCGTCACGCCGCCGGG CTCCTCCAAGACCCACTTCCTCGGCGGTGCAGGCGTTCGAGGCATGGAGATCGGCGGCAA GTTCATCGCCTTTACTGCCATCGGCGTCTATCTGGAGAGGGATGCGGTCTCGGCCCTGGC CGAGAAATGGAATGGCAAGGCTGCAGAGGAGCTCAACGATTCGCTCGAGTTTTTCCGAGA TATTGCTGGAGGCAATTTCGAGAAGTTTACCCGAGTGACCATGATCCTCCCGCTCACCGG CCAGCAGTACTCGGAGAAGGTGTCCGAGAACTG…	102	9.26	3.56	1.31	0.321747	0.199436	0.308427
			R	CATGGTCACTCGGGTAAACT	20
	I'2H	TR7932|c3_g1	F	TACCTTTTCCCAGCAATCA	19	GAGCGAGGCTTGTATAAGGCCTTTAATGGAATAGCCTTAGGCATTGTGAGCCCCTGTCCT TCAGTCATGTCCACTTCTTGTTCTCCAACCTGCTTCCATTCAAAGCACTGAATCAAAGTT CCCAAAGCCAATCCCATCAATCGAGTAGACATTAACTCTGCTGGACAAATTCGTCTTCCG GAACCAAAGGGCATCAGTTTAAACCCCTTTGCTTCTCCACCTCCTTCAAATCTCTCTGGC TTGAAACTTGTTGCATCCTCCCACAAATTAGGATCCCTATGTATTGCATAGGCATTAACA ACTAACATCGTGCCGCGTGGAATGTCATAGCCTGCTACTGTACACTCGGCAGAGGACTCA TGTGGCAGTAGCATTGGGGTGGATGGAAAGAGG…	237	713.28	185.66	45.34	17.1603	9.48074	6.49352
			R	CCTCGTCACCCAACTCTAC	19
	IFR	TR22676|c0_g1	F	TTGTGTGTTCAAATGCCTT	19	AATTGTGCCGTAACACATCTCAATTCATAGCAGCAACAACTTCACTAATTGCGACAGCTT CAGTTTCTCTAGCTAGTTAACCTTTCGATCTTGATCAATGGCAAGCAAGATCTTGATTGT TGGAGCGACAGGTTACATCGGCAAGTTCCTCGTGGGGGCGAGCACCAAGTTGGGCCACCC GACGATTGCCCTGGTGAGGGACACAGCGCCCGCCGACGAGGCCAAGGCTAAGGTTCTTGA AGGATTTAAGAACTCCGGGGTTACACTTCTTAAGGGTGACTTGTATGATCATGAGAGTTT GGTGAGCGCGATCAAGCAGGCAGATGTGGTGATCTCAGCTGTCGGAGCCCGACAGCTGGC CGATCAGACTAAGATCATTGCTGCCATCAAAGA…	241	1082.48	368.18	137.83	30.7959	12.996	9.23428
			R	TTTCCCGTCTTCTTCTCGT	19
Unigenes related to saponins biosynthesis	AACT	TR10062|c1_g1	F	CCGCAGATTTATTTGTTAC	19	CTCGATAACTGATTCATTCAAAGTTTTGAGCAATTTAACATACCGCAGTCTCTGTAGACA ATCTCATTAATGCTAGAGTTCAAATTTTCCAATACATCTGAAAGACTCAAACATATACAG TGTGGGCTAACAATAATCTTGATCCTTCTGTTTCATTCTTCAAGCTTCAGCGCTGCCGCC AGTGCAAGGTCACCCATTGTAGCTTCAACTTTTCCCGAAAGAATCCTAAGTGATCAAACT TTGCCAAACTTCAACTAATAAAATTTTGGCACTCTACGCATCAACATTGTAAAACTTGCC GCAGATTTATTTGTTACTCAAGACTTTAACGTACATTCTATTACAACACAAACACAACTC ATAGCAGCATTCTGTCAGCTCGCACACGAGTAC…	189	201.64	53.56	33.98	3.73731	1.39474	0.99516
			R	AATGGCAGATATGGAGTT	18
	MVK	TR22381|c0_g2	F	ACAGATGGGCATACGAGG	18	AGAGATTAGGCTTAGAGATCGAAATCAAATCGATGACGAAGGCGATGGAGGTCCGATCAC GCGCGCCGGGCAAGATCATACTCGCCGGCGAGCACGCCGTCGTCCACGGCTCCACCGCCG TCGCCGCCGCCATCGACCTCTACACCCACGTCCACTTCCAGCTCCTCCCCCTCTCAGATA AAGGTGAAGGGTCAATAGAACTGGAGCTCAAAGATATGGATTTACTTTTTTCGTGGCCAA TTGCAAATCTAGAACTGACATTGCGTACAGTTAATACTCCTCATTCATTAGCTCCTCGAT CATGTTCACCAGAATACAATAAAGCGATTGACACCCTAGTGGAGGCACAAAATATTCCCG AAGCTAAGATCTGGTTATCTTCTGGTGTCTCTG…	201	23.75	15.43	11.82	0.316439	0.430475	0.535887
			R	TTTCAGATACACCAGCAACC	20
	FPS	TR11063|c0_g1	F	GCCTGGAGATTCAGTTCG	18	TGACGACAACAAAGCAAGCGCTCTTGATTCTAATTGTATTCTTGAAATTAACAAGACATT GGCCAGCGCAAAATAAAATTGGCTGGAAGCCCCTTCAGAACACAATGCAAACCAATACAT AGAGAACATGCAAAAACAAATCAAAATACAGGAATAAGAGTGTGCCATTGCTACAAAAAT CACAGGAAAGAAAAAACCATGAGAGGCAGAATTCGCTGGCTGGATTGCCACTGATCTTTT CCTCACTCACTTCTGTCTCTTGTAAATCTTGTGCAAGAAGGATTTCAACACCTCCTGAAC AGCTTTGCTGGGCTGGGATTCGATCGAAGAGATCAACTGTTGATAGCTTGCAGCCTCATA CTCCGAGAAGACAGCCTGGAGATTCAGTTCGCT…	173	149.31	22.73	5.37	11.8105	2.41329	1.53901
			R	ATTGGCAAGATTGGGACA	18
	CEI	TR13642|c0_g1	F	TCTTCCTGCTCTACACCC	18	CGGGAGCGTGCCGGAGTCTCCCCAGTCACGTGAGCGGTGCCCAGAACCAGTTGCCTCCTA CATCTTCTCCGGAGACCTCTCATCACCTGCGGTGGTGACCGGAGCCCGAGTCCAACGGGG ATGGGCGGAACTGCAGAAGGATCGAAAGCATCGAAGGGATCGCGAGAGAGCAAAAGCCTG TGGCTTGCTCCGAATCCGAGCAAGCGATGGGGCGAGATCTTCTTCCTGCTCTACACCCCC GTCGTCTTCACGCTCTGCCTCGGGATCATCGTTCCCTACAAGCTCTACGAGAGATTCACG GAGCTGGAGTATTTGATCTTGGGATTGGTTTCGGCGGTGCCGTGTTTTATTGTACCTCTT CTTCTTGTTGGCAAGGCAGATAGTGGCAAATGT…	173	16.62	14.85	10.83	0.91067	1.17854	1.11342
			R	ACATTTGCCACTATCTGC	18
	CAS	TR13174|c0_g1	F	TCCATCTCCACTTTCAACC	19	CTTCGTTAGTGTCTTCGGAGATTTAAAATAAATAAATAAATAAAAACTTCTCTCTTTTAT CCCCTAAACCTTAATTTCTCCATATCTCTCTCAATCTTCGAATCTCTCGATTTCAAAGAG AATGTGGACGCTGAAGATCGCGGAGGGCAGCAGCCCGTGGCTGAGAACGAATAATAATCA CGTAGGGAGGCAAGTTTGGGAGTTCGATCCGAGTCTTGGTACGCCCGAGGAGATTGCGGC GGTCGAGAAGGCTCGCAGAGATTTCTGGGAGAATAGGTTCAAGATGAAGCACAGCGCCGA TCTCCCAATGAGGTTACAGTTTGCAAAGGAGAATCCACTTGAATTGAGTCTTCCACATAT CTGGCTAGCAGAGCATGAAGCCGTTACAGAGGA…	289	14.68	9.49	6.49	0.474342	0.191976	0.112656
			R	TATCAGCCGCCATTCTACT	19
	HSR	TR6888|c0_g1	F	CCAGCCTCCTCCTAACAT	18	GCTTTCGCCACGTGCCAACGGCCCTCCATTCTTTTAAAGCTCCATCTGATGATCTAGCTA CGCAGCGATCTGAGAGAGAGAGAGAGAGGAGAGAGAGGCACGAAAATGGGGGAGGCATCG AAGACCGTTCACTCGGCTCTCATCACCTACACTTCTATGATCTCACTCCTCAGCCTCTGC CCTCCGTTTGTAATCCTTCTATGGTATTCTATGGTTCATGCTGATGGGTCTATATTGCAA ACTTTTGGATATCTCAAGGAACATGGATTACAAGGTCTCAAAGATATCTGGCCAGCTCCG TCCCCTACAGCCTGGAAAATAATTGCTGGTTTTGCTGCATTTGAAGCTTTTCTTCAACTT GCGCTGCCGGGAAAAAGAGTTGAAGGTCCAATC…	176	70.68	65.6	45.94	0.623733	0.825305	0.833353
			R	GTCGTCATCCCTCTTTGC	18
	SBGT	TR20635|c0_g1	F	CTCTTCGCCTTCTGTAAC	18	ATTCTTTAATTAATTTCCCAATTTATACTCGAATCTCTCTCAATTTCTTGCAAGAAACCA AAGATCGAATCTTTATCTCGAGCTCGAACCCCTCAGCAATGGCCGACAACGGCGACGGCA TCGCCAAGGCCAACGGGGGCGGCAGTTCCAGCTCTTCGCCTTCTGTAACAAATGACAGGA ATCTCCCTAGGGCAAATACTTTGCCTGGTGGAACAAAAAATGCAGAAATATCAGAGACAT CGACAGATCCAGAAAACTTGCAAAGGTCGAGGACAGAGAGGCGGATACAAAAACTTACTG GCCCCACAGCTCAATTATTTGACGATAAGATTTCTGACAAAAAGAAGCTTAAGATGTTAA ATCGAATAGCTACAGTGAAGAATGATGGAACCG…	169	37.96	41.33	39.99	0.282829	0.723467	1.00975
			R	AAATAATTGAGCTGTGGG	18
Unigenes ralated to polysaccharides biosynthesis	6G-FFT/1-FFT	TR7922|c3_g3	F	GAATGGCACGACTACTATGT	20	CCTCACTAACCAAAAGCTCTATTTCAATTTGTTGGGGTTATCCTACGCTCACCGGCGGTG ACTGTGGCAATGGCCTTAACCCTCGACGCTCCCATCGCTGGATCCCGTCCTCCGCGGAGA TGCTTAAGATCATTGTCCCTCGCGTCGAGCTCCGCTCTCCTCTTGGCTCTGGCCTTGTTT GTCGTCGCCAGCTCGCGACCGAATTCGGGTTCGGATCCGGGCGACGACGAGTTCCCATGG ACCCGTCATATGCTGGCGTGGCAGCGGGCAGGGTTCCACTTCCGAACCGTTAAGAACTAC ATGACCGATCCCTGCGGTCCTATGTACTACAAAGGCTGGTACCATCTCTTCTATCAGCAC AACCGAGATTACGCCTACTGGGATTACTCCATG…	162	390.44	2489.2	1295.35	6.02377	52.1887	18.0051
			R	TCCTATGCTTCACTTGATCG	20
	6G-FFT	TR16942|c0_g9	F	GATAGTCCTCCTCTACGACA	20	GGCGTGGCAGCGGACCGGGTTCCACTTCCAACCCGAGAAGAACTTCATGAGCGATCCCAA TGCTGCATTGTACTACAAGGGCTGGTACCATTTCTTCTACCAATACAACCCTACGGGCAC GGCTTGGGACTACACCATATCTTGGGGGCATGCCGTCTCTAAGGACCTCATCCACTGGCT CTACCTTCCCATAGCCATGGAGCCTGACCATTGGTACGACGCCAAAGGAGTCTGGTCAGG CTACTCCACGTTGTTGCCCGACGGCAGGATCATCGTGCTGTACACCGGCGGCACGCCGGA GCTTGTTCAGGTCCAGAATCTCGCAGTCCCTGTCGATCCCTCCGATCCTCTCCTCCTCAA CTGGAAGAAGTCCAACGTGAATCCCATTTTGGT…	223	200.48	960.65	360.56	4.89169	22.0239	5.20657
			R	TGTGAACGATTCGAGATCAA	20
	STS	TR29171|c0_g3	F	TCAGACTCAAACGCAGCAC	19	CAAGCAATTACAGAAAAAAAGTTTCAGCTGTGAGCACACTTTCCGCCTCAGTCGCCAGAA ACCCTATCCCAGGTTCCTTTTTAATCAGCAGGACGTTACCAATGGCTGCGGCAACGGCTT CACGCTTCATTTCAACAAGCTTGCACACCAAATACGGTGCTGCGTTTGAGTCTGAGCCTA GAGAATTCCAAAACAGAAGGATACCATACTTGAGGAACGAAACAACAACCTACCATGGGC TAAGGTCTCATAACATGGTGGATTCTGTTCAGATGCGAACAAATGCAATGGGTAGTTCTA GGAGAGGCAGGAGTCACAGGAGTCGTAGTCCTGTGGCAGTTGTCGTATGCGGAACTGGCA TGAACATCGTGTTTGTTGGAACTGAGATGGCTC…	126	22.12	45.04	26.63	0.604159	1.96519	1.01537
			R	GTCGCCAGAAACCCTATCC	19
	CELS	TR29558|c0_g3	F	GGACAGCAGATACCCGAAT	19	GCCCACCGAAGCACTTGATTTAGACGATCCGAAAGATTGATTGGAGCTGAACCTTTGAAT GCAGGGCGAGTAGGCATGCAGTAAATCGATATCCATCCTCGAGCATGCATTTTGAATCCA GTCAAAATATCCTCAGTAACAGATCCATAAATCCAGCCAATCTCTTTCCCCCATTCAGAT TTATCCTCGTACCCGCAGCTAATAACATGGATAGCTTCTTTTAGGAGCGAAGCAGGATTG GTAGATGGTGGTATTCCTCCCTGCTCCATGAAGGTTGATGCAATGAAAATTGGTGACTGG CCAAAGCGCTTCTCTAACCTCTTTTGAGACATTAACAGTGATCTCTCATCTTCATAACCA TCTAGACCCTCTTCAATGTCCTCCGTGTTGAAA…	239	223.45	243.75	234.7	5.88347	6.64069	5.67256
			R	CAAAGCACAGAAAACCCCA	19
Reference gene	tubulin beta-2	TR14455|c0_g2	F	ACTTTCTCGGTCTTTCCC	18	CTACAACGAGGCCAGCTGCGGCCGCTTCGTCCCGCGCGCGGTGCTCATGGATCTCGAGCC CGGCACCATGGACTCCATCAGATCTGGGCCCTACGGCCAGATCTTCAGGCCCGACAACTT CGTCTTCGGCCAGTCCGGTGCCGGCAACAACTGGGCCAAGGGACACTACACCGAGGGCGC GGAACTTATCGATTCGGTGCTCGATGTCGTCAGGAAGGAGGCCGAGAACTGTGACTGCTT GCAAGGATTTCAGGTGTGTCATTCACTTGGAGGAGGAACTGGGTCAGGAATGGGAACCCT ACTGATCTCAAAGATCAGAGAAGAGTACCCTGACCGCATGATGCTTACTTTCTCGGTCTT TCCCTCTCCCAAGGTCTCAGATACAGTCGTTGA…	103	39.74	40.02	38.04	1	1	1
			R	TGCACTCATCAGCATTCTC	19

## Sheet: Sheet3
					111
					292
					288
					102
					237
					241
					189
					201
					173
					173
					289
					176
					169
					162
					223
					126
					239
					103
