# Supplementary material for: De novo assembly and annotation of the Zhe-Maidong (Ophiopogon japonicus (L.f.) Ker-Gawl) transcriptome in different growth stages
Source: Sci Rep. 2017 Jun 15;7:3616. doi: 10.1038/s41598-017-03937-w (PMC5472570; doi:10.1038/s41598-017-03937-w)
Supplement: Supplementary file 7 — Table S7 [file 41598_2017_3937_MOESM7_ESM.xls]

## Sheet: Sheet1
	methylophiogonanone A (each three biological repetition)						Total flavonoids(each three biological repetition)
	Years	Content(ug/g)	Average(ug/g)	SD			Years	Content(ug/g)	Average(ug/g)	SD
	Y1	30.79	30.9267	0.37421			Y1	262.44	280.482	19.1614
		31.35						278.41
		30.64						300.594
	Y2	39.76	39.1867	0.771125			Y2	386.664	393.171	22.8874
		39.49						374.241
		38.31						418.607
	Y3	45.14	43.6633	1.36771			Y3	490.479	464.747	23.257
		42.44						458.536
		43.41						445.226
	Total saponins(each three biological repetition)						Total polysaccharides(each three biological repetition)
	Years	Content (ug/g)	Average (ug/g)	SD			Years	Content (ug/g)	Average (ug/g)	SD
	Y1	526.37	485.53	36.0012			Y1	47244.1	54418.2	7649.17
		471.83						62467.2
		458.39						53543.3
	Y2	782.31	780.07	10.265			Y2	82939.6	89763.8	6959.09
		789.03						96850.4
		768.87						89501.3
	Y3	944.95	964.66	18.8788			Y3	118110	109799	7805.18
		982.58						102625
		966.45						108661
