# Supplementary material for: De novo assembly and annotation of the Zhe-Maidong (Ophiopogon japonicus (L.f.) Ker-Gawl) transcriptome in different growth stages
Source: Sci Rep. 2017 Jun 15;7:3616. doi: 10.1038/s41598-017-03937-w (PMC5472570; doi:10.1038/s41598-017-03937-w)
Supplement: Supplementary file 8 — Table S8 [file 41598_2017_3937_MOESM8_ESM.xls]

## Sheet: Total TF
Unigene_id	SwissProt_id	P-value	SwissProt annotation	Value of FPKM
				Y1	Y2	Y3
TR33|c0_g1	Q38914	2e-10	AP2-like ethylene-responsive transcription factor ANT OS=Arabidopsis thaliana GN=ANT PE=1 SV=2	2.28	0	4.07
TR32286|c0_g1	Q1PFE1	5e-72	AP2-like ethylene-responsive transcription factor AIL1 OS=Arabidopsis thaliana GN=AIL1 PE=2 SV=1	11.31	11.52	11.52
TR32286|c1_g1	Q1PFE1	5e-71	AP2-like ethylene-responsive transcription factor AIL1 OS=Arabidopsis thaliana GN=AIL1 PE=2 SV=1	4.82	7.57	4.84
TR1910|c4_g1	Q38914	2e-19	AP2-like ethylene-responsive transcription factor ANT OS=Arabidopsis thaliana GN=ANT PE=1 SV=2	2.67	3.36	2.9
TR1910|c4_g2	Q38914	1e-17	AP2-like ethylene-responsive transcription factor ANT OS=Arabidopsis thaliana GN=ANT PE=1 SV=2	2.36	3.32	3.83
TR17249|c0_g1	Q38914	2e-19	AP2-like ethylene-responsive transcription factor ANT OS=Arabidopsis thaliana GN=ANT PE=1 SV=2	0.89	3.36	1.74
TR17249|c0_g2	Q38914	1e-17	AP2-like ethylene-responsive transcription factor ANT OS=Arabidopsis thaliana GN=ANT PE=1 SV=2	2.31	2.78	1.66
TR19051|c0_g1	Q38914	1e-11	AP2-like ethylene-responsive transcription factor ANT OS=Arabidopsis thaliana GN=ANT PE=1 SV=2	0	4.39	1.95
TR26697|c0_g1	Q8GWK2	3e-114	AP2-like ethylene-responsive transcription factor At2g41710 OS=Arabidopsis thaliana GN=At2g41710 PE=2 SV=2	4.53	4.73	3.62
TR34149|c0_g1	Q8GWK2	3e-62	AP2-like ethylene-responsive transcription factor At2g41710 OS=Arabidopsis thaliana GN=At2g41710 PE=2 SV=2	3.38	3.84	5.91
TR38396|c0_g1	Q8GWK2	1e-39	AP2-like ethylene-responsive transcription factor At2g41710 OS=Arabidopsis thaliana GN=At2g41710 PE=2 SV=2	4.85	4.91	5.13
TR36557|c0_g1	Q5YGP8	1e-32	AP2-like ethylene-responsive transcription factor PLT1 OS=Arabidopsis thaliana GN=PLT1 PE=2 SV=1	0.85	1.48	1.04
TR6946|c1_g2	O22208	2e-135	Basic-leucine zipper transcription factor A OS=Dictyostelium discoideum GN=dimA PE=1 SV=2	68.09	41.36	50.34
TR18514|c1_g1	O22208	1e-136	basic-leucine zipper transcription factor N OS=Dictyostelium discoideum GN=bzpN PE=3 SV=1	31.68	24.1	25.02
TR24924|c0_g1	O22208	3e-14	basic-leucine zipper transcription factor P OS=Dictyostelium discoideum GN=bzpP PE=3 SV=1	9.53	14.76	12.46
TR31933|c0_g1	O22208	1e-13	basic-leucine zipper transcription factor Q OS=Dictyostelium discoideum GN=bzpQ PE=3 SV=1	6.74	12.19	9.91
TR43482|c0_g1	O22208	5e-07	basic-leucine zipper transcription factor Q OS=Dictyostelium discoideum GN=bzpQ PE=3 SV=1	10.5	16.08	15.69
TR775|c0_g2	Q9C7S0	4e-21	bZIP transcription factor 17 OS=Arabidopsis thaliana GN=BZIP17 PE=1 SV=2	13.03	7.34	8.21
TR775|c0_g4	Q9C7S0	9e-24	bZIP transcription factor 17 OS=Arabidopsis thaliana GN=BZIP17 PE=1 SV=2	13.36	8.46	7.56
TR775|c0_g3	Q9C7S0	2e-36	bZIP transcription factor 17 OS=Arabidopsis thaliana GN=BZIP17 PE=1 SV=2	28.15	30.7	31.82
TR775|c0_g7	Q9C7S0	3e-24	bZIP transcription factor 17 OS=Arabidopsis thaliana GN=BZIP17 PE=1 SV=2	8.52	8.5	6.88
TR775|c0_g9	Q9C7S0	3e-24	bZIP transcription factor 17 OS=Arabidopsis thaliana GN=BZIP17 PE=1 SV=2	15.93	10.65	11.57
TR7929|c1_g2	Q9C7S0	4e-14	bZIP transcription factor 60 OS=Arabidopsis thaliana GN=BZIP60 PE=1 SV=1	8.02	3.34	5.1
TR7929|c1_g3	Q9C7S0	6e-41	bZIP transcription factor 60 OS=Arabidopsis thaliana GN=BZIP60 PE=1 SV=1	28.53	27.64	22.4
TR7929|c1_g4	Q9C7S0	1e-32	bZIP transcription factor 60 OS=Arabidopsis thaliana GN=BZIP60 PE=1 SV=1	13.19	11.84	18.1
TR14416|c1_g2	Q6ZDF3	3e-37	bZIP transcription factor 60 OS=Arabidopsis thaliana GN=BZIP60 PE=1 SV=1	4.98	10.44	6.82
TR14416|c2_g1	Q6ZDF3	2e-20	bZIP transcription factor 60 OS=Arabidopsis thaliana GN=BZIP60 PE=1 SV=1	3.14	4.07	5.47
TR37998|c0_g1	Q6ZDF3	3e-52	bZIP transcription factor 60 OS=Arabidopsis thaliana GN=BZIP60 PE=1 SV=1	14.11	20.25	17.04
TR44208|c0_g2	Q6ZDF3	2e-48	bZIP transcription factor 60 OS=Arabidopsis thaliana GN=BZIP60 PE=1 SV=1	5.5	8.38	8.87
TR1601|c3_g2	Q40476	4e-11	bZIP transcription factor 60 OS=Arabidopsis thaliana GN=BZIP60 PE=1 SV=1	2.1	1.55	5.4
TR14434|c0_g3	Q40476	1e-09	bZIP transcription factor TRAB1 OS=Oryza sativa subsp. japonica GN=TRAB1 PE=1 SV=1	2.29	0	7.28
TR4087|c0_g1	Q6K7E6	2e-18	bZIP transcription factor TRAB1 OS=Oryza sativa subsp. japonica GN=TRAB1 PE=1 SV=1	31.68	60.82	65.25
TR11002|c0_g1	Q6K7E6	1e-18	bZIP transcription factor TRAB1 OS=Oryza sativa subsp. japonica GN=TRAB1 PE=1 SV=1	8.69	13.36	10.22
TR15009|c0_g1	Q6K7E6	6e-19	bZIP transcription factor TRAB1 OS=Oryza sativa subsp. japonica GN=TRAB1 PE=1 SV=1	24.51	32.15	28.02
TR16247|c0_g2	Q6K7E6	1e-71	Cyclin-D-bindingMYB-like transcription factor 1 OS=Rattus norvegicus GN=Dmtf1 PE=2 SV=2	249.41	341.33	329.41
TR27584|c0_g1	Q6K7E6	1e-11	Cyclin-D-bindingMYB-like transcription factor 1 OS=Rattus norvegicus GN=Dmtf1 PE=2 SV=2	116.94	167.45	158.88
TR27584|c0_g2	Q6K7E6	4e-31	Ethylene-responsive transcription factor 1 OS=Nicotiana tabacum GN=ERF1 PE=2 SV=1	191.14	195.55	188.71
TR27584|c0_g3	Q6K7E6	3e-31	Ethylene-responsive transcription factor 1 OS=Nicotiana tabacum GN=ERF1 PE=2 SV=1	83.52	202.22	132.39
TR27584|c0_g5	Q6K7E6	2e-37	Ethylene-responsive transcription factor 1 OS=Oryza sativa subsp. japonica GN=EREBP1 PE=1 SV=1	15.05	24.24	24.47
TR32250|c0_g1	Q6K7E6	4e-67	Ethylene-responsive transcription factor 1 OS=Oryza sativa subsp. japonica GN=EREBP1 PE=1 SV=1	31.52	34.56	36.54
TR32250|c0_g4	Q6K7E6	1e-34	Ethylene-responsive transcription factor 1 OS=Oryza sativa subsp. japonica GN=EREBP1 PE=1 SV=1	4.35	10.57	13.66
TR32250|c0_g5	Q6K7E6	9e-67	Ethylene-responsive transcription factor 1 OS=Oryza sativa subsp. japonica GN=EREBP1 PE=1 SV=1	67.59	69.17	62.77
TR32250|c0_g6	Q6K7E6	2e-53	Ethylene-responsive transcription factor 1 OS=Oryza sativa subsp. japonica GN=EREBP1 PE=1 SV=1	36.13	28.49	27.91
TR9809|c2_g3	Q84XB3	3e-57	Ethylene-responsive transcription factor 1 OS=Oryza sativa subsp. japonica GN=EREBP1 PE=1 SV=1	279.42	107.92	77.8
TR9809|c2_g7	Q84XB3	8e-43	Ethylene-responsive transcription factor 1 OS=Oryza sativa subsp. japonica GN=EREBP1 PE=1 SV=1	105.79	52.05	53.8
TR34484|c1_g10	Q84XB3	3e-25	Ethylene-responsive transcription factor 1 OS=Oryza sativa subsp. japonica GN=EREBP1 PE=1 SV=1	229.33	104.13	66.27
TR34484|c1_g14	Q84XB3	5e-42	Ethylene-responsive transcription factor 1 OS=Oryza sativa subsp. japonica GN=EREBP1 PE=1 SV=1	125.8	52.19	52.27
TR8706|c1_g4	Q94ID6	2e-11	Ethylene-responsive transcription factor 1 OS=Oryza sativa subsp. japonica GN=EREBP1 PE=1 SV=1	8.29	10.27	7.12
TR34463|c2_g3	Q94ID6	9e-36	Ethylene-responsive transcription factor 1 OS=Oryza sativa subsp. japonica GN=EREBP1 PE=1 SV=1	26.41	23.07	19.13
TR1577|c0_g1	O80337	1e-19	Ethylene-responsive transcription factor 1 OS=Oryza sativa subsp. japonica GN=EREBP1 PE=1 SV=1	6.63	4.57	4.07
TR9809|c2_g2	O80337	3e-12	Ethylene-responsive transcription factor 1 OS=Solanum lycopersicum GN=ERF1 PE=2 SV=1	5.79	3.26	5.93
TR24018|c0_g1	O80337	4e-12	Ethylene-responsive transcription factor 1 OS=Solanum lycopersicum GN=ERF1 PE=2 SV=1	52.88	23.7	28.93
TR24018|c0_g2	O80337	4e-12	Ethylene-responsive transcription factor 1 OS=Solanum lycopersicum GN=ERF1 PE=2 SV=1	8.35	3.49	6.63
TR26861|c0_g1	O80337	4e-12	Ethylene-responsive transcription factor 1 OS=Solanum lycopersicum GN=ERF1 PE=2 SV=1	2.78	2.79	5.43
TR26861|c0_g2	O80337	4e-12	Ethylene-responsive transcription factor 12 OS=Arabidopsis thaliana GN=ERF12 PE=2 SV=1	52.88	27.89	29.54
TR34484|c1_g5	O80337	3e-22	Ethylene-responsive transcription factor 12 OS=Arabidopsis thaliana GN=ERF12 PE=2 SV=1	15.88	6.61	8.4
TR34484|c1_g7	O80337	2e-54	Ethylene-responsive transcription factor 1A OS=Arabidopsis thaliana GN=ERF1A PE=1 SV=2	124.76	46.33	67.75
TR34484|c1_g11	O80337	2e-13	Ethylene-responsive transcription factor 1A OS=Arabidopsis thaliana GN=ERF1A PE=1 SV=2	15.6	13.13	11.34
TR40225|c0_g1	O80337	6e-24	Ethylene-responsive transcription factor 1A OS=Arabidopsis thaliana GN=ERF1A PE=1 SV=2	0	1.63	4.46
TR13512|c0_g1	Q8LDC8	1e-59	Ethylene-responsive transcription factor 1A OS=Arabidopsis thaliana GN=ERF1A PE=1 SV=2	27.33	4.41	6.89
TR13512|c1_g1	Q8LDC8	1e-59	Ethylene-responsive transcription factor 1A OS=Arabidopsis thaliana GN=ERF1A PE=1 SV=2	30.68	5.05	4.95
TR14434|c0_g2	O80338	2e-44	Ethylene-responsive transcription factor 1A OS=Arabidopsis thaliana GN=ERF1A PE=1 SV=2	95.75	13.22	18.77
TR14434|c0_g4	O80338	5e-41	Ethylene-responsive transcription factor 1A OS=Arabidopsis thaliana GN=ERF1A PE=1 SV=2	26.57	3.28	7.11
TR14434|c1_g1	O80338	5e-50	Ethylene-responsive transcription factor 1A OS=Arabidopsis thaliana GN=ERF1A PE=1 SV=2	13.72	3.23	5.54
TR14434|c1_g2	O80338	9e-45	Ethylene-responsive transcription factor 1A OS=Arabidopsis thaliana GN=ERF1A PE=1 SV=2	60.57	10.29	12.06
TR24509|c0_g1	O80338	3e-16	Ethylene-responsive transcription factor 1A OS=Arabidopsis thaliana GN=ERF1A PE=1 SV=2	6.68	1.28	0
TR24509|c0_g3	O80338	4e-19	Ethylene-responsive transcription factor 1B OS=Arabidopsis thaliana GN=ERF1B PE=1 SV=2	14.16	3.44	3.34
TR9809|c2_g1	Q9LW50	6e-59	Ethylene-responsive transcription factor 1B OS=Arabidopsis thaliana GN=ERF1B PE=1 SV=2	122.02	45.87	55.56
TR6869|c0_g1	Q40479	7e-21	Ethylene-responsive transcription factor 2 OS=Arabidopsis thaliana GN=ERF2 PE=2 SV=1	131.55	57.69	37.16
TR6869|c0_g2	Q40479	8e-22	Ethylene-responsive transcription factor 2 OS=Arabidopsis thaliana GN=ERF2 PE=2 SV=1	45	19.86	28.01
TR9809|c2_g4	Q40479	4e-41	Ethylene-responsive transcription factor 2 OS=Arabidopsis thaliana GN=ERF2 PE=2 SV=1	53.17	19.94	20.11
TR34484|c1_g6	Q40479	8e-41	Ethylene-responsive transcription factor 2 OS=Arabidopsis thaliana GN=ERF2 PE=2 SV=1	57.86	17.54	13.3
TR34484|c1_g12	Q40479	4e-43	Ethylene-responsive transcription factor 2 OS=Arabidopsis thaliana GN=ERF2 PE=2 SV=1	86.61	45.25	32.48
TR34484|c1_g13	Q40479	8e-41	Ethylene-responsive transcription factor 2 OS=Arabidopsis thaliana GN=ERF2 PE=2 SV=1	31.38	21.92	18.37
TR35767|c0_g1	Q40479	3e-14	Ethylene-responsive transcription factor 2 OS=Nicotiana sylvestris GN=ERF2 PE=2 SV=1	149.75	66.62	62.98
TR41530|c0_g1	Q40479	6e-06	Ethylene-responsive transcription factor 2 OS=Nicotiana tabacum GN=ERF2 PE=2 SV=1	12.52	8.7	10.34
TR6186|c0_g1	O80339	3e-19	Ethylene-responsive transcription factor 2 OS=Nicotiana tabacum GN=ERF2 PE=2 SV=1	1.21	3.48	3.05
TR6186|c0_g2	O80339	5e-19	Ethylene-responsive transcription factor 2 OS=Nicotiana tabacum GN=ERF2 PE=2 SV=1	2.41	6.1	0.76
TR6186|c0_g3	O80339	2e-19	Ethylene-responsive transcription factor 2 OS=Nicotiana tabacum GN=ERF2 PE=2 SV=1	5.03	0	1.49
TR6186|c0_g4	O80339	3e-19	Ethylene-responsive transcription factor 2 OS=Nicotiana tabacum GN=ERF2 PE=2 SV=1	2.41	12.19	6.1
TR8706|c0_g1	O80339	4e-33	Ethylene-responsive transcription factor 2 OS=Nicotiana tabacum GN=ERF2 PE=2 SV=1	26.95	34.6	45.09
TR8706|c0_g2	O80339	4e-34	Ethylene-responsive transcription factor 2 OS=Nicotiana tabacum GN=ERF2 PE=2 SV=1	82.82	179.39	130.78
TR12181|c0_g1	O80339	7e-08	Ethylene-responsive transcription factor 2 OS=Nicotiana tabacum GN=ERF2 PE=2 SV=1	32.95	79.95	45.01
TR13897|c0_g1	O80339	4e-29	Ethylene-responsive transcription factor 3 OS=Arabidopsis thaliana GN=ERF3 PE=1 SV=1	12.65	30.7	32.15
TR16348|c0_g1	O80339	7e-20	Ethylene-responsive transcription factor 3 OS=Arabidopsis thaliana GN=ERF3 PE=1 SV=1	10.89	10.27	8.28
TR16348|c0_g2	O80339	1e-19	Ethylene-responsive transcription factor 3 OS=Arabidopsis thaliana GN=ERF3 PE=1 SV=1	4.58	7.5	8.01
TR16348|c0_g3	O80339	5e-20	Ethylene-responsive transcription factor 3 OS=Arabidopsis thaliana GN=ERF3 PE=1 SV=1	3.44	4.17	10.93
TR21811|c0_g2	O80339	4e-30	Ethylene-responsive transcription factor 3 OS=Arabidopsis thaliana GN=ERF3 PE=1 SV=1	55.23	75.48	87.72
TR23331|c0_g1	O80339	6e-34	Ethylene-responsive transcription factor 3 OS=Arabidopsis thaliana GN=ERF3 PE=1 SV=1	64.84	205.78	150.1
TR27676|c1_g1	O80339	1e-71	Ethylene-responsive transcription factor 3 OS=Arabidopsis thaliana GN=ERF3 PE=1 SV=1	38.54	36.82	29.25
TR27676|c2_g1	O80339	4e-72	Ethylene-responsive transcription factor 3 OS=Arabidopsis thaliana GN=ERF3 PE=1 SV=1	106.95	96.52	85.59
TR31188|c0_g2	O80339	2e-08	Ethylene-responsive transcription factor 3 OS=Arabidopsis thaliana GN=ERF3 PE=1 SV=1	20.1	56.36	39.4
TR32639|c0_g2	O80339	5e-31	Ethylene-responsive transcription factor 3 OS=Arabidopsis thaliana GN=ERF3 PE=1 SV=1	28.93	44.43	48.12
TR32639|c0_g3	O80339	3e-32	Ethylene-responsive transcription factor 3 OS=Arabidopsis thaliana GN=ERF3 PE=1 SV=1	7.08	19.31	15.11
TR21811|c0_g1	Q9SXS8	1e-08	Ethylene-responsive transcription factor 3 OS=Arabidopsis thaliana GN=ERF3 PE=1 SV=1	6.35	14.38	25.42
TR32639|c0_g1	Q9SXS8	3e-16	Ethylene-responsive transcription factor 3 OS=Arabidopsis thaliana GN=ERF3 PE=1 SV=1	62.87	104.47	154.59
TR2877|c0_g1	O80340	1e-43	Ethylene-responsive transcription factor 3 OS=Arabidopsis thaliana GN=ERF3 PE=1 SV=1	200.79	282.02	234.01
TR8706|c1_g1	O80340	3e-21	Ethylene-responsive transcription factor 3 OS=Arabidopsis thaliana GN=ERF3 PE=1 SV=1	30.95	29.56	38.35
TR8706|c1_g2	O80340	2e-11	Ethylene-responsive transcription factor 3 OS=Arabidopsis thaliana GN=ERF3 PE=1 SV=1	29.6	21.42	24.45
TR23331|c1_g2	O80340	3e-21	Ethylene-responsive transcription factor 3 OS=Arabidopsis thaliana GN=ERF3 PE=1 SV=1	47.21	41.07	37.25
TR23331|c1_g3	O80340	2e-11	Ethylene-responsive transcription factor 3 OS=Arabidopsis thaliana GN=ERF3 PE=1 SV=1	17.41	22.61	12.75
TR25617|c2_g3	O80340	2e-44	Ethylene-responsive transcription factor 3 OS=Nicotiana tabacum GN=ERF3 PE=2 SV=1	520.15	714.96	587.56
TR25617|c2_g4	O80340	5e-23	Ethylene-responsive transcription factor 3 OS=Nicotiana tabacum GN=ERF3 PE=2 SV=1	276.9	394.21	342.09
TR2877|c0_g3	Q40477	1e-15	Ethylene-responsive transcription factor 4 OS=Arabidopsis thaliana GN=ERF4 PE=1 SV=1	65.16	92.49	73
TR9591|c0_g2	Q40478	2e-42	Ethylene-responsive transcription factor 4 OS=Arabidopsis thaliana GN=ERF4 PE=1 SV=1	67.59	112.49	148.57
TR9591|c1_g4	Q40478	3e-43	Ethylene-responsive transcription factor 4 OS=Arabidopsis thaliana GN=ERF4 PE=1 SV=1	42.1	70.7	85.72
TR23331|c2_g1	Q9LDE4	5e-06	Ethylene-responsive transcription factor 4 OS=Arabidopsis thaliana GN=ERF4 PE=1 SV=1	2.42	3.15	4.3
TR2877|c0_g2	Q9FE67	2e-38	Ethylene-responsive transcription factor 4 OS=Arabidopsis thaliana GN=ERF4 PE=1 SV=1	246.93	424.65	393.58
TR8706|c1_g3	Q9FE67	2e-20	Ethylene-responsive transcription factor 4 OS=Arabidopsis thaliana GN=ERF4 PE=1 SV=1	41.33	47.97	41.95
TR8706|c1_g5	Q9FE67	9e-21	Ethylene-responsive transcription factor 4 OS=Arabidopsis thaliana GN=ERF4 PE=1 SV=1	4.67	11.9	14.41
TR23331|c1_g1	Q9FE67	2e-20	Ethylene-responsive transcription factor 4 OS=Nicotiana tabacum GN=ERF4 PE=1 SV=1	44.33	40.88	44.15
TR23331|c1_g4	Q9FE67	9e-21	Ethylene-responsive transcription factor 5 OS=Nicotiana tabacum GN=ERF5 PE=2 SV=1	10.9	14.07	16.33
TR12980|c0_g1	C7J2Z1	3e-06	Ethylene-responsive transcription factor 5 OS=Nicotiana tabacum GN=ERF5 PE=2 SV=1	35.76	39.56	30.82
TR34837|c1_g2	Q9FGF8	8e-21	Ethylene-responsive transcription factor 7 OS=Arabidopsis thaliana GN=ERF7 PE=1 SV=1	24.74	1.95	1.25
TR34837|c1_g3	Q9FGF8	8e-25	Ethylene-responsive transcription factor 9 OS=Arabidopsis thaliana GN=ERF9 PE=2 SV=1	11.94	0.16	0.14
TR37311|c0_g1	Q9FGF8	1e-33	Ethylene-responsive transcription factor 9 OS=Arabidopsis thaliana GN=ERF9 PE=2 SV=1	51.23	0.14	0.12
TR8662|c0_g1	O82503	3e-30	Ethylene-responsive transcription factor 9 OS=Arabidopsis thaliana GN=ERF9 PE=2 SV=1	13.44	8.18	5.62
TR32374|c1_g2	O82503	9e-31	Ethylene-responsive transcription factor 9 OS=Arabidopsis thaliana GN=ERF9 PE=2 SV=1	8.21	4.36	4.07
TR35413|c0_g1	Q9SUE3	5e-15	Ethylene-responsive transcription factor 9 OS=Arabidopsis thaliana GN=ERF9 PE=2 SV=1	12.51	12.41	13.49
TR35413|c1_g1	Q9SUE3	1e-06	Ethylene-responsive transcription factor ABI4 OS=Oryza sativa subsp. japonica GN=ABI4 PE=3 SV=1	0.65	3.4	1.9
TR1013|c0_g1	Q94AW5	5e-30	Ethylene-responsive transcription factor ABR1 OS=Arabidopsis thaliana GN=ABR1 PE=2 SV=1	19.8	3.67	15.34
TR24221|c0_g1	Q94AW5	1e-60	Ethylene-responsive transcription factor ABR1 OS=Arabidopsis thaliana GN=ABR1 PE=2 SV=1	56.56	51.08	54.19
TR28585|c0_g1	Q94AW5	2e-31	Ethylene-responsive transcription factor ABR1 OS=Arabidopsis thaliana GN=ABR1 PE=2 SV=1	24.37	10.71	9.57
TR28585|c0_g2	Q94AW5	2e-31	Ethylene-responsive transcription factor CRF1 OS=Arabidopsis thaliana GN=CRF1 PE=1 SV=1	3.48	1.19	1.06
TR34837|c3_g1	Q94AW5	1e-60	Ethylene-responsive transcription factor CRF1 OS=Arabidopsis thaliana GN=CRF1 PE=1 SV=1	21.12	24.92	25.69
TR34837|c3_g2	Q94AW5	7e-37	Ethylene-responsive transcription factor CRF4 OS=Arabidopsis thaliana GN=CRF4 PE=1 SV=2	13.95	3.51	6.32
TR1180|c2_g1	O22174	8e-43	Ethylene-responsive transcription factor CRF4 OS=Arabidopsis thaliana GN=CRF4 PE=1 SV=2	70.09	83	79.12
TR27530|c2_g1	O22174	2e-43	Ethylene-responsive transcription factor ERF003 OS=Arabidopsis thaliana GN=ERF003 PE=2 SV=1	49.38	55.02	58.42
TR1180|c0_g1	Q9SNE1	3e-40	Ethylene-responsive transcription factor ERF003 OS=Arabidopsis thaliana GN=ERF003 PE=2 SV=1	5.18	2.46	2.96
TR1180|c1_g1	Q9SNE1	3e-40	Ethylene-responsive transcription factor ERF003 OS=Arabidopsis thaliana GN=ERF003 PE=2 SV=1	13.2	9.56	10.48
TR11555|c0_g1	Q9SFE4	5e-48	Ethylene-responsive transcription factor ERF003 OS=Arabidopsis thaliana GN=ERF003 PE=2 SV=1	89.22	97.1	79.73
TR17401|c1_g1	Q9SFE4	1e-47	Ethylene-responsive transcription factor ERF003 OS=Arabidopsis thaliana GN=ERF003 PE=2 SV=1	90.91	99.33	78.35
TR2171|c0_g1	Q84QC2	8e-40	Ethylene-responsive transcription factor ERF003 OS=Arabidopsis thaliana GN=ERF003 PE=2 SV=1	46.76	82.07	111.7
TR2171|c1_g1	Q84QC2	3e-38	Ethylene-responsive transcription factor ERF008 OS=Arabidopsis thaliana GN=ERF008 PE=2 SV=1	24.69	34.5	51.67
TR28763|c0_g1	Q84QC2	9e-37	Ethylene-responsive transcription factor ERF008 OS=Arabidopsis thaliana GN=ERF008 PE=2 SV=1	1.21	3.24	4.5
TR43775|c0_g1	Q84QC2	6e-35	Ethylene-responsive transcription factor ERF011 OS=Arabidopsis thaliana GN=ERF011 PE=2 SV=1	5.94	17.53	9.9
TR19322|c0_g1	Q9C9I8	3e-36	Ethylene-responsive transcription factor ERF011 OS=Arabidopsis thaliana GN=ERF011 PE=2 SV=1	2.16	3.7	9.83
TR32485|c0_g1	Q9C9I8	3e-36	Ethylene-responsive transcription factor ERF012 OS=Arabidopsis thaliana GN=ERF012 PE=2 SV=1	2.65	3.46	10.28
TR2189|c1_g1	Q9C9I2	1e-39	Ethylene-responsive transcription factor ERF012 OS=Arabidopsis thaliana GN=ERF012 PE=2 SV=1	29.42	9.74	22.51
TR12806|c2_g2	Q9C9I2	7e-39	Ethylene-responsive transcription factor ERF017 OS=Arabidopsis thaliana GN=ERF017 PE=2 SV=1	25.69	9.25	17.22
TR13882|c0_g1	Q9C9I2	2e-19	Ethylene-responsive transcription factor ERF017 OS=Arabidopsis thaliana GN=ERF017 PE=2 SV=1	2.21	6.31	4.91
TR13882|c0_g2	Q9C9I2	2e-19	Ethylene-responsive transcription factor ERF017 OS=Arabidopsis thaliana GN=ERF017 PE=2 SV=1	0	0	1.96
TR16485|c0_g1	Q9C9I2	3e-18	Ethylene-responsive transcription factor ERF017 OS=Arabidopsis thaliana GN=ERF017 PE=2 SV=1	4.55	5.87	7.55
TR14277|c0_g3	Q9SJR0	1e-15	Ethylene-responsive transcription factor ERF020 OS=Arabidopsis thaliana GN=ERF020 PE=2 SV=1	3.21	5.56	10.87
TR5070|c0_g1	Q9FJ90	9e-11	Ethylene-responsive transcription factor ERF020 OS=Arabidopsis thaliana GN=ERF020 PE=2 SV=1	0	1.63	2.85
TR5070|c0_g2	Q9FJ90	4e-11	Ethylene-responsive transcription factor ERF021 OS=Arabidopsis thaliana GN=ERF021 PE=2 SV=1	2.41	4.35	3.05
TR12780|c1_g1	Q9FJ90	3e-40	Ethylene-responsive transcription factor ERF021 OS=Arabidopsis thaliana GN=ERF021 PE=2 SV=1	23.9	32.2	42.55
TR17349|c0_g1	Q9FJ90	2e-40	Ethylene-responsive transcription factor ERF021 OS=Arabidopsis thaliana GN=ERF021 PE=2 SV=1	28.34	31.09	58.61
TR33078|c0_g1	Q9FJ90	8e-11	Ethylene-responsive transcription factor ERF021 OS=Arabidopsis thaliana GN=ERF021 PE=2 SV=1	0	1.8	0
TR14277|c1_g1	Q9CAN9	8e-56	Ethylene-responsive transcription factor ERF021 OS=Arabidopsis thaliana GN=ERF021 PE=2 SV=1	5.42	6.04	3.74
TR14277|c0_g1	Q38Q39	3e-15	Ethylene-responsive transcription factor ERF024 OS=Arabidopsis thaliana GN=ERF024 PE=2 SV=1	14.46	13.33	18.77
TR14277|c0_g2	Q38Q39	8e-56	Ethylene-responsive transcription factor ERF025 OS=Arabidopsis thaliana GN=ERF025 PE=2 SV=1	17	13.58	20.83
TR14277|c1_g2	Q38Q39	3e-18	Ethylene-responsive transcription factor ERF025 OS=Arabidopsis thaliana GN=ERF025 PE=2 SV=1	24.26	19.71	29.84
TR43918|c0_g1	Q9FJQ2	1e-31	Ethylene-responsive transcription factor ERF025 OS=Arabidopsis thaliana GN=ERF025 PE=2 SV=1	28.02	37.68	32.15
TR43918|c0_g2	Q9FJQ2	1e-27	Ethylene-responsive transcription factor ERF025 OS=Arabidopsis thaliana GN=ERF025 PE=2 SV=1	20.77	30.29	28.65
TR43957|c0_g5	Q9FJQ2	1e-27	Ethylene-responsive transcription factor ERF025 OS=Arabidopsis thaliana GN=ERF025 PE=2 SV=1	79.55	97.08	93.9
TR43957|c0_g10	Q9FJQ2	2e-15	Ethylene-responsive transcription factor ERF026 OS=Arabidopsis thaliana GN=ERF026 PE=2 SV=1	40.83	54.93	53.53
TR43957|c0_g11	Q9FJQ2	1e-27	Ethylene-responsive transcription factor ERF027 OS=Arabidopsis thaliana GN=ERF027 PE=2 SV=1	22.6	29.31	31.97
TR43957|c0_g13	Q9FJQ2	1e-31	Ethylene-responsive transcription factor ERF027 OS=Arabidopsis thaliana GN=ERF027 PE=2 SV=1	23.59	30.79	22.57
TR14607|c0_g1	Q9C7W2	4e-40	Ethylene-responsive transcription factor ERF027 OS=Arabidopsis thaliana GN=ERF027 PE=2 SV=1	4.69	4.93	6.7
TR33766|c0_g1	Q9C7W2	7e-38	Ethylene-responsive transcription factor ERF057 OS=Arabidopsis thaliana GN=ERF057 PE=2 SV=1	5.28	2.67	4.02
TR27996|c0_g1	O22259	1e-36	Ethylene-responsive transcription factor ERF057 OS=Arabidopsis thaliana GN=ERF057 PE=2 SV=1	427.48	129.38	94.39
TR33703|c0_g1	O22259	7e-43	Ethylene-responsive transcription factor ERF057 OS=Arabidopsis thaliana GN=ERF057 PE=2 SV=1	306.25	106.06	109.34
TR43600|c0_g1	O22259	2e-19	Ethylene-responsive transcription factor ERF057 OS=Arabidopsis thaliana GN=ERF057 PE=2 SV=1	10.33	0.39	0
TR44074|c1_g5	O22259	9e-07	Ethylene-responsive transcription factor ERF057 OS=Arabidopsis thaliana GN=ERF057 PE=2 SV=1	0	0.85	0
TR44074|c1_g2	Q8H0T5	4e-11	Ethylene-responsive transcription factor ERF057 OS=Arabidopsis thaliana GN=ERF057 PE=2 SV=1	1.92	2.15	0.62
TR9591|c1_g3	Q9FKG1	1e-40	Ethylene-responsive transcription factor ERF061 OS=Arabidopsis thaliana GN=ERF061 PE=2 SV=1	22.36	52.83	61.41
TR4558|c0_g1	Q9SZ06	2e-19	Ethylene-responsive transcription factor ERF061 OS=Arabidopsis thaliana GN=ERF061 PE=2 SV=1	0.74	4.08	3.43
TR4558|c0_g2	Q9SZ06	2e-20	Ethylene-responsive transcription factor ERF071 OS=Arabidopsis thaliana GN=ERF071 PE=2 SV=1	5.35	10.39	11.54
TR4558|c0_g3	Q9SZ06	4e-20	Ethylene-responsive transcription factor ERF071 OS=Arabidopsis thaliana GN=ERF071 PE=2 SV=1	1.45	1.86	4.94
TR8333|c0_g1	Q9SZ06	2e-28	Ethylene-responsive transcription factor ERF071 OS=Arabidopsis thaliana GN=ERF071 PE=2 SV=1	43.21	93.1	110.65
TR10347|c0_g1	Q9SZ06	2e-32	Ethylene-responsive transcription factor ERF071 OS=Arabidopsis thaliana GN=ERF071 PE=2 SV=1	26.16	62.89	78.13
TR28141|c0_g1	Q9SZ06	7e-33	Ethylene-responsive transcription factor ERF073 OS=Arabidopsis thaliana GN=ERF073 PE=2 SV=1	31.54	76.71	100.97
TR28383|c0_g1	Q9SZ06	2e-26	Ethylene-responsive transcription factor ERF104 OS=Arabidopsis thaliana GN=ERF104 PE=1 SV=1	36.28	95.62	107.67
TR35000|c0_g1	Q9SZ06	2e-20	Ethylene-responsive transcription factor ERF109 OS=Arabidopsis thaliana GN=ERF109 PE=1 SV=1	12.48	22.56	34.22
TR7521|c0_g1	Q70II3	2e-27	Ethylene-responsive transcription factor ERF109 OS=Arabidopsis thaliana GN=ERF109 PE=1 SV=1	68.21	0	0.58
TR32332|c0_g1	Q70II3	3e-44	Ethylene-responsive transcription factor ERF109 OS=Arabidopsis thaliana GN=ERF109 PE=1 SV=1	26.52	0.96	1.18
TR32332|c1_g1	Q70II3	4e-43	Ethylene-responsive transcription factor ERF109 OS=Arabidopsis thaliana GN=ERF109 PE=1 SV=1	25.87	0.91	1.21
TR34837|c2_g1	Q70II3	4e-16	Ethylene-responsive transcription factor ERF109 OS=Arabidopsis thaliana GN=ERF109 PE=1 SV=1	41.37	0.11	0.19
TR16223|c0_g1	P93007	2e-29	Ethylene-responsive transcription factor ERF109 OS=Arabidopsis thaliana GN=ERF109 PE=1 SV=1	3.77	12.2	16.77
TR1601|c3_g3	Q9LYU3	1e-33	Ethylene-responsive transcription factor ERF109 OS=Arabidopsis thaliana GN=ERF109 PE=1 SV=1	5.45	2.4	4.88
TR7330|c0_g1	Q9LYU3	2e-29	Ethylene-responsive transcription factor ERF109 OS=Arabidopsis thaliana GN=ERF109 PE=1 SV=1	4.55	18.5	22.47
TR9076|c1_g2	Q9LYU3	7e-37	Ethylene-responsive transcription factor ERF110 OS=Arabidopsis thaliana GN=ERF110 PE=2 SV=2	5.11	1.95	6.15
TR33207|c0_g1	Q9LYU3	7e-39	Ethylene-responsive transcription factor ERF110 OS=Arabidopsis thaliana GN=ERF110 PE=2 SV=2	10.52	3.69	4.85
TR37825|c0_g1	Q9LYU3	1e-40	Ethylene-responsive transcription factor ERF110 OS=Arabidopsis thaliana GN=ERF110 PE=2 SV=2	10.21	4.14	3.63
TR1601|c0_g1	Q9FH54	3e-24	Ethylene-responsive transcription factor ERF110 OS=Arabidopsis thaliana GN=ERF110 PE=2 SV=2	6	2.66	3.38
TR1601|c3_g1	Q9FH54	4e-55	Ethylene-responsive transcription factor ERF112 OS=Arabidopsis thaliana GN=ERF112 PE=2 SV=1	28.31	8.86	2.11
TR9076|c1_g1	Q9FH54	7e-52	Ethylene-responsive transcription factor ERF113 OS=Arabidopsis thaliana GN=ERF113 PE=2 SV=1	15.99	7.71	1.82
TR9076|c2_g1	Q9FH54	2e-23	Ethylene-responsive transcription factor ERF113 OS=Arabidopsis thaliana GN=ERF113 PE=2 SV=1	5.57	2.26	3.83
TR7998|c0_g3	Q9CA27	1e-28	Ethylene-responsive transcription factor ERF113 OS=Arabidopsis thaliana GN=ERF113 PE=2 SV=1	21.72	25.4	25.36
TR20173|c2_g2	Q9CA27	7e-26	Ethylene-responsive transcription factor ERF113 OS=Arabidopsis thaliana GN=ERF113 PE=2 SV=1	20.23	29.94	29.16
TR20173|c2_g1	Q9LUA2	3e-17	Ethylene-responsive transcription factor ERF113 OS=Arabidopsis thaliana GN=ERF113 PE=2 SV=1	37.18	23.28	24.4
TR18322|c0_g1	Q6J9S1	2e-22	Ethylene-responsive transcription factor ERF114 OS=Arabidopsis thaliana GN=ERF114 PE=1 SV=1	1.52	5.14	3.6
TR26274|c0_g1	Q6J9S1	5e-17	Ethylene-responsive transcription factor ERF114 OS=Arabidopsis thaliana GN=ERF114 PE=1 SV=1	0	1.81	3.06
TR31011|c0_g1	Q6J9S1	1e-22	Ethylene-responsive transcription factor ERF114 OS=Arabidopsis thaliana GN=ERF114 PE=1 SV=1	2.55	5.09	3.91
TR40883|c0_g1	Q6J9S1	8e-36	Ethylene-responsive transcription factor ERF114 OS=Arabidopsis thaliana GN=ERF114 PE=1 SV=1	0.42	1.51	4.41
TR40883|c0_g2	Q6J9S1	7e-37	Ethylene-responsive transcription factor ERF118 OS=Arabidopsis thaliana GN=ERF118 PE=2 SV=1	0.21	0.57	3.78
TR40883|c1_g1	Q6J9S1	9e-07	Ethylene-responsive transcription factor ERF118 OS=Arabidopsis thaliana GN=ERF118 PE=2 SV=1	0	4.85	9.16
TR27584|c0_g4	Q9SSA8	7e-31	Ethylene-responsive transcription factor ERF119 OS=Arabidopsis thaliana GN=ERF119 PE=2 SV=1	124.85	209.27	199.47
TR30932|c0_g1	Q9SSA8	9e-36	Ethylene-responsive transcription factor RAP2-11 OS=Arabidopsis thaliana GN=RAP2-11 PE=2 SV=1	17.74	19.87	16.52
TR32250|c0_g2	Q9SSA8	2e-47	Ethylene-responsive transcription factor RAP2-11 OS=Arabidopsis thaliana GN=RAP2-11 PE=2 SV=1	29.69	27.12	24.59
TR32250|c0_g3	Q9SSA8	3e-35	Ethylene-responsive transcription factor RAP2-11 OS=Arabidopsis thaliana GN=RAP2-11 PE=2 SV=1	7.34	3.45	4.78
TR16247|c0_g1	Q9LUM4	1e-50	Ethylene-responsive transcription factor RAP2-11 OS=Arabidopsis thaliana GN=RAP2-11 PE=2 SV=1	21.86	53.33	43.72
TR13161|c0_g2	P42736	7e-30	Ethylene-responsive transcription factor RAP2-11 OS=Arabidopsis thaliana GN=RAP2-11 PE=2 SV=1	75.53	61.46	34.48
TR13161|c0_g5	P42736	3e-43	Ethylene-responsive transcription factor RAP2-11 OS=Arabidopsis thaliana GN=RAP2-11 PE=2 SV=1	36.27	25.4	20.08
TR13161|c0_g6	P42736	2e-29	Ethylene-responsive transcription factor RAP2-12 OS=Arabidopsis thaliana GN=RAP2-12 PE=1 SV=1	2.65	6.05	1.1
TR44074|c1_g3	P42736	7e-29	Ethylene-responsive transcription factor RAP2-12 OS=Arabidopsis thaliana GN=RAP2-12 PE=1 SV=1	109.06	89.41	70.9
TR44074|c1_g4	P42736	2e-42	Ethylene-responsive transcription factor RAP2-12 OS=Arabidopsis thaliana GN=RAP2-12 PE=1 SV=1	15.89	15.74	13.2
TR44074|c1_g6	P42736	2e-34	Ethylene-responsive transcription factor RAP2-12 OS=Arabidopsis thaliana GN=RAP2-12 PE=1 SV=1	22.43	12.22	7.06
TR16644|c0_g2	Q8H1E4	4e-64	Ethylene-responsive transcription factor RAP2-2 OS=Arabidopsis thaliana GN=RAP2-2 PE=1 SV=2	14.92	21.14	25.81
TR27667|c2_g1	Q8H1E4	3e-64	Ethylene-responsive transcription factor RAP2-3 OS=Arabidopsis thaliana GN=RAP2-3 PE=1 SV=2	20.56	25.78	28.08
TR27667|c2_g2	Q8H1E4	3e-13	Ethylene-responsive transcription factor RAP2-3 OS=Arabidopsis thaliana GN=RAP2-3 PE=1 SV=2	2.24	1.91	3.74
TR31269|c0_g1	Q8H1E4	5e-14	Ethylene-responsive transcription factor RAP2-3 OS=Arabidopsis thaliana GN=RAP2-3 PE=1 SV=2	47.53	65.16	60.57
TR38796|c0_g1	Q8H1E4	5e-14	Ethylene-responsive transcription factor RAP2-3 OS=Arabidopsis thaliana GN=RAP2-3 PE=1 SV=2	50.74	61.29	59.97
TR43546|c0_g1	Q8H1E4	8e-41	Ethylene-responsive transcription factor RAP2-3 OS=Arabidopsis thaliana GN=RAP2-3 PE=1 SV=2	6.84	5.16	2.18
TR43918|c0_g6	Q8H1E4	2e-60	Ethylene-responsive transcription factor RAP2-3 OS=Arabidopsis thaliana GN=RAP2-3 PE=1 SV=2	309.48	358.71	374.74
TR43918|c0_g7	Q8H1E4	3e-56	Ethylene-responsive transcription factor RAP2-4 OS=Arabidopsis thaliana GN=RAP2-4 PE=1 SV=1	77.68	86.87	74.2
TR43957|c0_g2	Q8H1E4	5e-57	Ethylene-responsive transcription factor RAP2-4 OS=Arabidopsis thaliana GN=RAP2-4 PE=1 SV=1	89.2	103.13	88.6
TR43957|c0_g3	Q8H1E4	8e-52	Ethylene-responsive transcription factor RAP2-4 OS=Arabidopsis thaliana GN=RAP2-4 PE=1 SV=1	78.32	91.8	82.55
TR43957|c0_g7	Q8H1E4	3e-47	Ethylene-responsive transcription factor RAP2-4 OS=Arabidopsis thaliana GN=RAP2-4 PE=1 SV=1	31.24	40.59	38.71
TR43957|c0_g9	Q8H1E4	2e-60	Ethylene-responsive transcription factor RAP2-4 OS=Arabidopsis thaliana GN=RAP2-4 PE=1 SV=1	119.19	157.2	171.06
TR7213|c1_g1	P69781	2e-42	Ethylene-responsive transcription factor RAP2-4 OS=Arabidopsis thaliana GN=RAP2-4 PE=1 SV=1	2.87	1.12	3.83
TR7213|c1_g2	P69781	2e-42	Ethylene-responsive transcription factor RAP2-4 OS=Arabidopsis thaliana GN=RAP2-4 PE=1 SV=1	0.72	3.36	1.44
TR7213|c2_g2	P69781	2e-60	Ethylene-responsive transcription factor RAP2-4 OS=Arabidopsis thaliana GN=RAP2-4 PE=1 SV=1	2.31	6.44	4.68
TR21200|c0_g1	P69781	3e-16	Ethylene-responsive transcription factor RAP2-4 OS=Arabidopsis thaliana GN=RAP2-4 PE=1 SV=1	1.69	3.22	4.13
TR40801|c0_g1	P69781	6e-29	Ethylene-responsive transcription factor RAP2-4 OS=Arabidopsis thaliana GN=RAP2-4 PE=1 SV=1	3.72	3.51	3.84
TR40801|c0_g2	P69781	5e-29	Ethylene-responsive transcription factor RAP2-4 OS=Arabidopsis thaliana GN=RAP2-4 PE=1 SV=1	1.25	4.33	3.86
TR5961|c3_g1	Q9FJ10	2e-27	Ethylene-responsive transcription factor RAP2-4 OS=Arabidopsis thaliana GN=RAP2-4 PE=1 SV=1	20.59	9.81	11.22
TR41326|c0_g1	Q9FJ10	8e-27	Fork head transcription factor 1 OS=Schizosaccharomyces pombe (strain 972 / ATCC 24843) GN=fhl1 PE=3 SV=2	11.91	6.44	6.89
TR92|c0_g1	O49741	2e-09	Fork head transcription factor 1 OS=Schizosaccharomyces pombe (strain 972 / ATCC 24843) GN=fhl1 PE=3 SV=2	3.67	0.88	2.32
TR24514|c0_g1	O49741	2e-21	GATA transcription factor 12 OS=Arabidopsis thaliana GN=GATA12 PE=2 SV=1	9.97	3.54	4.81
TR3268|c0_g1	Q8GXL7	5e-57	GATA transcription factor 12 OS=Arabidopsis thaliana GN=GATA12 PE=2 SV=1	9.92	10.46	9.97
TR14661|c0_g1	Q8GXL7	5e-79	GATA transcription factor 12 OS=Arabidopsis thaliana GN=GATA12 PE=2 SV=1	38.48	49.8	45.13
TR14661|c1_g1	Q8GXL7	6e-79	GATA transcription factor 12 OS=Arabidopsis thaliana GN=GATA12 PE=2 SV=1	60.27	74.01	69.23
TR17392|c0_g1	Q8GXL7	5e-72	GATA transcription factor 12 OS=Arabidopsis thaliana GN=GATA12 PE=2 SV=1	27.32	35.76	31.01
TR17392|c1_g1	Q8GXL7	1e-72	GATA transcription factor 12 OS=Arabidopsis thaliana GN=GATA12 PE=2 SV=1	30.31	39.08	34.24
TR17805|c0_g1	Q9LRH6	1e-11	GATA transcription factor 16 OS=Arabidopsis thaliana GN=GATA16 PE=2 SV=1	0.91	2.74	1.77
TR597|c0_g1	Q8W4H1	2e-29	GATA transcription factor 16 OS=Arabidopsis thaliana GN=GATA16 PE=2 SV=1	1.73	3.29	4.96
TR597|c0_g2	Q8W4H1	4e-26	GATA transcription factor 2 OS=Arabidopsis thaliana GN=GATA2 PE=2 SV=1	1.55	3.38	4.64
TR2306|c1_g1	Q8W4H1	2e-118	GATA transcription factor 2 OS=Arabidopsis thaliana GN=GATA2 PE=2 SV=1	23.23	16.38	17.31
TR2306|c2_g1	Q8W4H1	3e-20	GATA transcription factor 24 OS=Arabidopsis thaliana GN=GATA24 PE=2 SV=2	0.49	0.4	0.68
TR2306|c2_g2	Q8W4H1	1e-119	GATA transcription factor 24 OS=Arabidopsis thaliana GN=GATA24 PE=2 SV=2	16.62	18.91	20.14
TR19374|c0_g1	Q8W4H1	6e-12	GATA transcription factor 24 OS=Arabidopsis thaliana GN=GATA24 PE=2 SV=2	1.82	2.43	5.36
TR14353|c0_g1	Q8H1G0	2e-57	GATA transcription factor 24 OS=Arabidopsis thaliana GN=GATA24 PE=2 SV=2	6.37	6.7	6.71
TR14661|c0_g2	Q8H1G0	4e-24	GATA transcription factor 24 OS=Arabidopsis thaliana GN=GATA24 PE=2 SV=2	8.79	26.72	13.64
TR14661|c0_g3	Q8H1G0	4e-24	GATA transcription factor 25 OS=Arabidopsis thaliana GN=GATA25 PE=2 SV=2	10.26	13.36	5.46
TR30666|c0_g2	Q8H1G0	7e-33	GATA transcription factor 26 OS=Arabidopsis thaliana GN=GATA26 PE=2 SV=1	4.97	4.13	2.44
TR30666|c0_g3	Q8H1G0	5e-60	GATA transcription factor 26 OS=Arabidopsis thaliana GN=GATA26 PE=2 SV=1	23.06	25.38	22.86
TR30666|c0_g5	Q8H1G0	1e-31	GATA transcription factor 26 OS=Arabidopsis thaliana GN=GATA26 PE=2 SV=1	5.3	6.06	4.94
TR38892|c0_g1	Q8H1G0	2e-24	GATA transcription factor 26 OS=Arabidopsis thaliana GN=GATA26 PE=2 SV=1	5.49	3.73	13.35
TR38892|c0_g4	Q8H1G0	3e-31	GATA transcription factor 26 OS=Arabidopsis thaliana GN=GATA26 PE=2 SV=1	5.23	4.68	6.69
TR38892|c0_g7	Q8H1G0	8e-38	GATA transcription factor 26 OS=Arabidopsis thaliana GN=GATA26 PE=2 SV=1	28.88	28.32	26.83
TR38892|c0_g8	Q8H1G0	2e-19	GATA transcription factor 28 OS=Arabidopsis thaliana GN=GATA28 PE=2 SV=1	0	10.42	6.19
TR38892|c0_g9	Q8H1G0	3e-22	GATA transcription factor 28 OS=Arabidopsis thaliana GN=GATA28 PE=2 SV=1	4.38	4.35	6.55
TR21895|c0_g1	Q9FH57	7e-18	GATA transcription factor 28 OS=Arabidopsis thaliana GN=GATA28 PE=2 SV=1	22.2	32.3	33.33
TR21895|c0_g2	Q9FH57	6e-15	GATA transcription factor 28 OS=Arabidopsis thaliana GN=GATA28 PE=2 SV=1	0	2.19	0
TR23029|c2_g1	Q9FH57	6e-38	GATA transcription factor 28 OS=Arabidopsis thaliana GN=GATA28 PE=2 SV=1	24.5	32.8	40.28
TR23029|c3_g1	Q9FH57	7e-38	GATA transcription factor 28 OS=Arabidopsis thaliana GN=GATA28 PE=2 SV=1	10.86	16.6	17.06
TR33315|c0_g1	Q9SV30	4e-36	GATA transcription factor 28 OS=Arabidopsis thaliana GN=GATA28 PE=2 SV=1	1.15	0.83	2.19
TR33315|c0_g4	Q9SV30	2e-36	GATA transcription factor 28 OS=Arabidopsis thaliana GN=GATA28 PE=2 SV=1	13.21	16.73	17.14
TR33315|c0_g5	Q9SV30	1e-36	GATA transcription factor 28 OS=Arabidopsis thaliana GN=GATA28 PE=2 SV=1	17.8	26.88	45.42
TR33315|c0_g6	Q9SV30	2e-34	GATA transcription factor 28 OS=Arabidopsis thaliana GN=GATA28 PE=2 SV=1	4.3	8.93	11.27
TR43770|c0_g1	Q9SV30	2e-14	GATA transcription factor 28 OS=Arabidopsis thaliana GN=GATA28 PE=2 SV=1	9.25	16.85	15.58
TR43770|c0_g4	Q9SV30	1e-37	GATA transcription factor 5 OS=Arabidopsis thaliana GN=GATA5 PE=2 SV=1	44.13	52.76	71.34
TR43770|c0_g3	Q9SV30	1e-37	GATA transcription factor 5 OS=Arabidopsis thaliana GN=GATA5 PE=2 SV=1	17.65	19.99	27.53
TR20029|c0_g1	Q8WUA4	4e-08	GATA transcription factor 5 OS=Arabidopsis thaliana GN=GATA5 PE=2 SV=1	9.91	11.75	10.94
TR20029|c1_g2	Q8WUA4	3e-08	GATA transcription factor 5 OS=Arabidopsis thaliana GN=GATA5 PE=2 SV=1	16.73	14.46	13.4
TR7894|c0_g1	Q9Y5Q9	1e-28	GATA transcription factor 8 OS=Arabidopsis thaliana GN=GATA8 PE=2 SV=1	8.59	12.88	12.75
TR32287|c1_g1	Q9Y5Q9	1e-27	GATA transcription factor 8 OS=Arabidopsis thaliana GN=GATA8 PE=2 SV=1	3.03	4.7	4.5
TR32287|c2_g1	Q9Y5Q9	3e-08	GATA transcription factor 8 OS=Arabidopsis thaliana GN=GATA8 PE=2 SV=1	1.62	6.22	6.41
TR44449|c0_g1	Q9Y5Q9	7e-11	GATA transcription factor 8 OS=Arabidopsis thaliana GN=GATA8 PE=2 SV=1	2.52	3.68	4.32
TR35038|c0_g1	Q9Y5Q8	6e-27	GATA transcription factor 8 OS=Arabidopsis thaliana GN=GATA8 PE=2 SV=1	2.72	3.22	4.08
TR20335|c0_g2	Q8R2T8	2e-26	GATA transcription factor 8 OS=Arabidopsis thaliana GN=GATA8 PE=2 SV=1	8.37	8.93	10.16
TR38169|c0_g1	Q5R8H5	1e-17	GATA transcription factor 8 OS=Arabidopsis thaliana GN=GATA8 PE=2 SV=1	35.81	43.28	39.39
TR38930|c0_g1	Q5R8H5	1e-18	General transcription factor 3C polypeptide 2 OS=Homo sapiens GN=GTF3C2 PE=1 SV=2	34.6	48.44	49.65
TR19684|c0_g1	Q54KJ8	8e-06	General transcription factor 3C polypeptide 2 OS=Homo sapiens GN=GTF3C2 PE=1 SV=2	3.48	11.89	4.55
TR19684|c0_g2	Q54KJ8	7e-18	General transcription factor 3C polypeptide 3 OS=Homo sapiens GN=GTF3C3 PE=1 SV=1	53.82	62.13	61.41
TR19684|c0_g4	Q54KJ8	9e-09	General transcription factor 3C polypeptide 3 OS=Homo sapiens GN=GTF3C3 PE=1 SV=1	8.25	12.02	9.46
TR31771|c0_g2	Q54KJ8	3e-09	General transcription factor 3C polypeptide 3 OS=Homo sapiens GN=GTF3C3 PE=1 SV=1	126.9	153.67	144.16
TR34875|c0_g3	Q05913	4e-09	General transcription factor 3C polypeptide 3 OS=Homo sapiens GN=GTF3C3 PE=1 SV=1	26.95	17.78	18.69
TR5972|c0_g3	Q04870	1e-07	General transcription factor 3C polypeptide 5 OS=Homo sapiens GN=GTF3C5 PE=1 SV=2	26.79	24.96	24.67
TR38348|c0_g1	Q03123	1e-05	General transcription factor 3C polypeptide 5 OS=Mus musculus GN=Gtf3c5 PE=2 SV=2	4.98	7.11	6.7
TR6532|c0_g2	Q86KZ2	5e-74	General transcription factor IIE subunit 1 OS=Pongo abelii GN=GTF2E1 PE=2 SV=1	2.77	3.32	2.46
TR28525|c1_g1	Q86KZ2	8e-82	General transcription factor IIE subunit 1 OS=Pongo abelii GN=GTF2E1 PE=2 SV=1	4.76	3.89	4.06
TR6532|c0_g1	Q13888	1e-57	General transcription factor IIE subunit 2 OS=Dictyostelium discoideum GN=gtf2e2 PE=3 SV=1	1.26	2.46	1.9
TR14034|c0_g1	A0JN27	2e-07	General transcription factor IIE subunit 2 OS=Dictyostelium discoideum GN=gtf2e2 PE=3 SV=1	3.27	1.6	2.79
TR16274|c0_g1	Q86IB5	2e-56	General transcription factor IIE subunit 2 OS=Dictyostelium discoideum GN=gtf2e2 PE=3 SV=1	9.72	14.27	10.52
TR17749|c2_g5	Q86IB5	2e-55	General transcription factor IIE subunit 2 OS=Dictyostelium discoideum GN=gtf2e2 PE=3 SV=1	11.99	13.97	13.75
TR6497|c0_g1	Q92759	2e-85	General transcription factor IIF subunit 1 OS=Drosophila melanogaster GN=TfIIFalpha PE=1 SV=3	12.4	15.56	15.23
TR6497|c1_g1	Q92759	2e-85	General transcription factor IIF subunit 1 OS=Xenopus laevis GN=gtf2f1 PE=2 SV=1	16.4	19.44	16.63
TR10740|c0_g2	Q5ZKH0	3e-10	General transcription factor IIF subunit 2 OS=Xenopus laevis GN=gtf2f2 PE=2 SV=1	22.4	20.5	21.99
TR31512|c0_g2	Q5ZKH0	5e-10	General transcription factor IIH subunit 2 OS=Dictyostelium discoideum GN=gtf2h2 PE=3 SV=2	20.54	21.31	19.52
TR1332|c0_g1	Q84T61	9e-144	General transcription factor IIH subunit 2 OS=Dictyostelium discoideum GN=gtf2h2 PE=3 SV=2	14.85	23.62	24.09
TR1332|c0_g2	Q84T61	5e-25	General transcription factor IIH subunit 2 OS=Homo sapiens GN=GTF2H2 PE=1 SV=1	8.47	12.72	12.68
TR1332|c1_g1	Q84T61	2e-116	General transcription factor IIH subunit 2 OS=Rattus norvegicus GN=Gtf2h2 PE=1 SV=1	7.8	14.99	14.89
TR1332|c1_g2	Q84T61	1e-14	General transcription factor IIH subunit 3 OS=Dictyostelium discoideum GN=gtf2h3 PE=3 SV=1	1.83	2.55	2.13
TR1332|c1_g3	Q84T61	2e-74	General transcription factor IIH subunit 3 OS=Dictyostelium discoideum GN=gtf2h3 PE=3 SV=1	15.6	22.38	18.71
TR14644|c0_g3	Q84T61	9e-42	General transcription factor IIH subunit 4 OS=Homo sapiens GN=GTF2H4 PE=2 SV=1	4.67	4.33	2.88
TR14644|c0_g4	Q84T61	2e-127	General transcription factor IIH subunit 4 OS=Homo sapiens GN=GTF2H4 PE=2 SV=1	5.22	8.27	6.56
TR14644|c0_g5	Q84T61	4e-22	General transcription factor IIH subunit 5 OS=Gallus gallus GN=GTF2H5 PE=3 SV=1	3.29	8.18	10.18
TR31539|c0_g1	Q84T61	4e-34	General transcription factor IIH subunit 5 OS=Gallus gallus GN=GTF2H5 PE=3 SV=1	24.82	26.95	26.88
TR40345|c0_g2	Q84T61	3e-129	Heat stress transcription factor A-1 OS=Oryza sativa subsp. japonica GN=HSFA1 PE=2 SV=1	6.76	11.77	7.46
TR44041|c0_g1	Q84T61	3e-30	Heat stress transcription factor A-1 OS=Oryza sativa subsp. japonica GN=HSFA1 PE=2 SV=1	5.43	3.92	6.46
TR44041|c0_g2	Q84T61	4e-30	Heat stress transcription factor A-1 OS=Oryza sativa subsp. japonica GN=HSFA1 PE=2 SV=1	6.02	7.01	3.83
TR21670|c0_g1	P41151	4e-31	Heat stress transcription factor A-1 OS=Oryza sativa subsp. japonica GN=HSFA1 PE=2 SV=1	9.2	9.61	7.58
TR23865|c0_g1	O80982	2e-11	Heat stress transcription factor A-1 OS=Oryza sativa subsp. japonica GN=HSFA1 PE=2 SV=1	6.66	0.79	1.33
TR39039|c0_g1	O80982	7e-109	Heat stress transcription factor A-1 OS=Oryza sativa subsp. japonica GN=HSFA1 PE=2 SV=1	37.54	1.24	3.48
TR41600|c0_g1	O80982	2e-107	Heat stress transcription factor A-1 OS=Oryza sativa subsp. japonica GN=HSFA1 PE=2 SV=1	27.53	0.69	0.92
TR5284|c1_g1	Q6VBB2	3e-86	Heat stress transcription factor A-1 OS=Oryza sativa subsp. japonica GN=HSFA1 PE=2 SV=1	147.8	39.52	47.98
TR20068|c3_g2	Q6VBB2	1e-81	Heat stress transcription factor A-1 OS=Oryza sativa subsp. japonica GN=HSFA1 PE=2 SV=1	32.35	4.61	6.32
TR20096|c0_g1	Q6VBB2	3e-86	Heat stress transcription factor A-1 OS=Oryza sativa subsp. japonica GN=HSFA1 PE=2 SV=1	81.69	19.46	25.76
TR2316|c0_g1	Q338B0	2e-82	Heat stress transcription factor A-1 OS=Oryza sativa subsp. japonica GN=HSFA1 PE=2 SV=1	35.79	3.9	2.79
TR9587|c1_g1	Q338B0	1e-115	Heat stress transcription factor A-1 OS=Oryza sativa subsp. japonica GN=HSFA1 PE=2 SV=1	38.29	5.72	4.76
TR9587|c0_g1	Q6F388	3e-41	Heat stress transcription factor A-1a OS=Arabidopsis thaliana GN=HSFA1A PE=1 SV=2	12.58	1.11	1.21
TR8698|c0_g2	Q8GYY1	4e-36	Heat stress transcription factor A-2 OS=Arabidopsis thaliana GN=HSFA2 PE=1 SV=1	2.92	1.88	5.18
TR8698|c0_g3	Q8GYY1	2e-06	Heat stress transcription factor A-2 OS=Arabidopsis thaliana GN=HSFA2 PE=1 SV=1	4.64	4.57	2.76
TR8698|c1_g3	Q8GYY1	2e-24	Heat stress transcription factor A-2 OS=Arabidopsis thaliana GN=HSFA2 PE=1 SV=1	0	3.26	2.97
TR8698|c0_g4	Q6H6Q7	1e-70	Heat stress transcription factor A-2b OS=Oryza sativa subsp. japonica GN=HSFA2B PE=2 SV=1	4.67	5.26	6.74
TR8698|c1_g1	Q6H6Q7	1e-60	Heat stress transcription factor A-2b OS=Oryza sativa subsp. japonica GN=HSFA2B PE=2 SV=1	6.53	9.28	14.18
TR14657|c1_g1	Q94J16	6e-18	Heat stress transcription factor A-2b OS=Oryza sativa subsp. japonica GN=HSFA2B PE=2 SV=1	17.76	4.77	8.7
TR14657|c1_g3	Q94J16	6e-125	Heat stress transcription factor A-2c OS=Oryza sativa subsp. japonica GN=HSFA2C PE=1 SV=2	41.49	14.62	21.81
TR14657|c1_g4	Q94J16	4e-58	Heat stress transcription factor A-2c OS=Oryza sativa subsp. japonica GN=HSFA2C PE=1 SV=2	11.36	8.01	9.15
TR14657|c2_g2	Q94J16	5e-19	Heat stress transcription factor A-2e OS=Oryza sativa subsp. japonica GN=HSFA2E PE=2 SV=1	6.74	8.82	7.78
TR14657|c2_g3	Q94J16	5e-132	Heat stress transcription factor A-3 OS=Arabidopsis thaliana GN=HSFA3 PE=2 SV=2	23.3	6.54	8.4
TR14657|c2_g4	Q94J16	2e-22	Heat stress transcription factor A-3 OS=Arabidopsis thaliana GN=HSFA3 PE=2 SV=2	13.25	4.52	5.13
TR14657|c1_g2	Q93VB5	1e-48	Heat stress transcription factor A-3 OS=Arabidopsis thaliana GN=HSFA3 PE=2 SV=2	5.74	4.17	0.65
TR14657|c2_g1	Q93VB5	7e-39	Heat stress transcription factor A-3 OS=Oryza sativa subsp. japonica GN=HSFA3 PE=2 SV=1	0	6.2	0
TR17439|c1_g5	Q94BZ5	1e-44	Heat stress transcription factor A-3 OS=Oryza sativa subsp. japonica GN=HSFA3 PE=2 SV=1	15.33	26.37	18.56
TR20068|c1_g2	Q94BZ5	1e-28	Heat stress transcription factor A-4b OS=Oryza sativa subsp. japonica GN=HSFA4B PE=2 SV=1	7.81	11.42	11.04
TR20278|c0_g2	Q94BZ5	3e-14	Heat stress transcription factor A-4b OS=Oryza sativa subsp. japonica GN=HSFA4B PE=2 SV=1	3.23	4.38	3.33
TR20300|c1_g2	Q94BZ5	5e-18	Heat stress transcription factor A-4b OS=Oryza sativa subsp. japonica GN=HSFA4B PE=2 SV=1	13.21	17.12	11.97
TR20300|c1_g5	Q94BZ5	4e-16	Heat stress transcription factor A-4b OS=Oryza sativa subsp. japonica GN=HSFA4B PE=2 SV=1	9.04	11.75	9.14
TR20278|c0_g3	Q6K6S5	1e-98	Heat stress transcription factor A-4b OS=Oryza sativa subsp. japonica GN=HSFA4B PE=2 SV=1	22.19	32.84	29.34
TR20278|c0_g4	Q6K6S5	1e-24	Heat stress transcription factor A-4b OS=Oryza sativa subsp. japonica GN=HSFA4B PE=2 SV=1	0	1.14	1.02
TR20300|c1_g1	Q6K6S5	4e-29	Heat stress transcription factor A-4d OS=Oryza sativa subsp. japonica GN=HSFA4D PE=1 SV=1	0.79	6.12	7.35
TR20300|c1_g3	Q6K6S5	6e-24	Heat stress transcription factor A-4d OS=Oryza sativa subsp. japonica GN=HSFA4D PE=1 SV=1	0	2.9	2.62
TR20300|c1_g4	Q6K6S5	3e-16	Heat stress transcription factor A-5 OS=Arabidopsis thaliana GN=HSFA5 PE=2 SV=1	1.94	2.05	3.93
TR20300|c1_g6	Q6K6S5	1e-16	Heat stress transcription factor A-5 OS=Arabidopsis thaliana GN=HSFA5 PE=2 SV=1	3.88	4.62	5.68
TR20300|c1_g7	Q6K6S5	1e-74	Heat stress transcription factor A-5 OS=Arabidopsis thaliana GN=HSFA5 PE=2 SV=1	16.82	25.1	29.06
TR20300|c1_g8	Q6K6S5	2e-16	Heat stress transcription factor A-5 OS=Arabidopsis thaliana GN=HSFA5 PE=2 SV=1	5.17	4.1	3.93
TR34835|c0_g1	Q67TP9	3e-81	Heat stress transcription factor A-5 OS=Arabidopsis thaliana GN=HSFA5 PE=2 SV=1	19.45	9.17	4.97
TR34835|c0_g2	Q67TP9	2e-09	Heat stress transcription factor A-5 OS=Oryza sativa subsp. japonica GN=HSFA5 PE=2 SV=1	4.18	4.43	3.93
TR34835|c1_g1	Q67TP9	4e-10	Heat stress transcription factor A-5 OS=Oryza sativa subsp. japonica GN=HSFA5 PE=2 SV=1	2.13	2.35	2.04
TR34835|c1_g2	Q67TP9	5e-83	Heat stress transcription factor A-5 OS=Oryza sativa subsp. japonica GN=HSFA5 PE=2 SV=1	21.33	9.01	5.25
TR41963|c0_g2	Q6Z9C8	2e-48	Heat stress transcription factor A-5 OS=Oryza sativa subsp. japonica GN=HSFA5 PE=2 SV=1	7.85	6.59	10.67
TR41963|c0_g3	Q6Z9C8	1e-99	Heat stress transcription factor A-5 OS=Oryza sativa subsp. japonica GN=HSFA5 PE=2 SV=1	105.02	77.45	76.28
TR41963|c0_g4	Q6Z9C8	3e-63	Heat stress transcription factor A-5 OS=Oryza sativa subsp. japonica GN=HSFA5 PE=2 SV=1	25.85	15.12	14.43
TR44041|c1_g2	Q6Z9C8	4e-101	Heat stress transcription factor A-5 OS=Oryza sativa subsp. japonica GN=HSFA5 PE=2 SV=1	64.73	49.79	44.59
TR44041|c1_g3	Q6Z9C8	2e-21	Heat stress transcription factor A-5 OS=Oryza sativa subsp. japonica GN=HSFA5 PE=2 SV=1	15.77	10.77	8.23
TR6515|c0_g1	Q652B0	7e-20	Heat stress transcription factor B-1 OS=Oryza sativa subsp. japonica GN=HSFB1 PE=2 SV=1	0	1.05	5.61
TR6515|c0_g2	Q652B0	7e-20	Heat stress transcription factor B-1 OS=Oryza sativa subsp. japonica GN=HSFB1 PE=2 SV=1	19.63	14.76	21.49
TR7658|c0_g1	Q652B0	1e-27	Heat stress transcription factor B-1 OS=Oryza sativa subsp. japonica GN=HSFB1 PE=2 SV=1	45.49	21.69	24.71
TR7658|c0_g2	Q652B0	1e-27	Heat stress transcription factor B-1 OS=Oryza sativa subsp. japonica GN=HSFB1 PE=2 SV=1	4.27	3.34	5.7
TR12778|c0_g1	Q652B0	1e-102	Heat stress transcription factor B-2b OS=Oryza sativa subsp. japonica GN=HSFB2B PE=2 SV=1	36.08	46.7	44.67
TR12834|c0_g1	Q652B0	1e-100	Heat stress transcription factor B-2b OS=Oryza sativa subsp. japonica GN=HSFB2B PE=2 SV=1	27.14	32.31	29.51
TR14138|c0_g1	Q652B0	2e-43	Heat stress transcription factor B-2b OS=Oryza sativa subsp. japonica GN=HSFB2B PE=2 SV=1	21.81	11.36	10.45
TR41963|c0_g1	Q652B0	2e-43	Heat stress transcription factor B-2b OS=Oryza sativa subsp. japonica GN=HSFB2B PE=2 SV=1	25.23	18.58	17.52
TR12809|c1_g1	Q6VBA4	2e-32	Heat stress transcription factor B-2b OS=Oryza sativa subsp. japonica GN=HSFB2B PE=2 SV=1	2.3	4.14	4.06
TR12809|c1_g2	Q6VBA4	9e-68	Heat stress transcription factor B-2c OS=Oryza sativa subsp. japonica GN=HSFB2C PE=2 SV=1	19.54	21.47	11.01
TR12809|c1_g3	Q6VBA4	1e-55	Heat stress transcription factor B-2c OS=Oryza sativa subsp. japonica GN=HSFB2C PE=2 SV=1	17.11	23.44	24
TR12809|c1_g4	Q6VBA4	6e-34	Heat stress transcription factor B-2c OS=Oryza sativa subsp. japonica GN=HSFB2C PE=2 SV=1	6.7	7.37	6.67
TR12809|c2_g1	Q6VBA4	6e-34	Heat stress transcription factor B-2c OS=Oryza sativa subsp. japonica GN=HSFB2C PE=2 SV=1	4.47	7.37	5.33
TR12809|c2_g2	Q6VBA4	2e-67	Heat stress transcription factor B-2c OS=Oryza sativa subsp. japonica GN=HSFB2C PE=2 SV=1	13.09	10.99	6.06
TR12809|c2_g3	Q6VBA4	2e-32	Heat stress transcription factor B-2c OS=Oryza sativa subsp. japonica GN=HSFB2C PE=2 SV=1	1.61	3.7	4.24
TR12809|c2_g4	Q6VBA4	2e-54	Heat stress transcription factor B-2c OS=Oryza sativa subsp. japonica GN=HSFB2C PE=2 SV=1	16.16	24.38	21.22
TR2853|c0_g1	Q0DBL6	3e-19	Heat stress transcription factor B-2c OS=Oryza sativa subsp. japonica GN=HSFB2C PE=2 SV=1	0	1.32	0
TR2853|c0_g2	Q0DBL6	3e-19	Heat stress transcription factor C-1a OS=Oryza sativa subsp. japonica GN=HSFC1A PE=2 SV=2	0	1.13	0
TR18260|c1_g1	Q0DBL6	2e-18	Heat stress transcription factor C-1a OS=Oryza sativa subsp. japonica GN=HSFC1A PE=2 SV=2	4.41	5.02	2.11
TR1626|c0_g1	Q10CQ1	5e-93	Heat stress transcription factor C-1a OS=Oryza sativa subsp. japonica GN=HSFC1A PE=2 SV=2	10	11.59	10.83
TR11199|c0_g1	Q10CQ1	4e-106	Heat stress transcription factor C-1a OS=Oryza sativa subsp. japonica GN=HSFC1A PE=2 SV=2	21.15	20.7	19.16
TR32712|c0_g1	Q10CQ1	3e-75	Heat stress transcription factor C-1a OS=Oryza sativa subsp. japonica GN=HSFC1A PE=2 SV=2	15.74	13.77	9.89
TR34727|c0_g1	Q10CQ1	2e-70	Heat stress transcription factor C-1a OS=Oryza sativa subsp. japonica GN=HSFC1A PE=2 SV=2	13.28	10.53	6.32
TR31022|c0_g1	Q944S9	3e-50	Heat stress transcription factor C-1a OS=Oryza sativa subsp. japonica GN=HSFC1A PE=2 SV=2	3.6	4.5	3.16
TR16141|c0_g1	Q0J8G8	3e-06	Heat stress transcription factor C-1a OS=Oryza sativa subsp. japonica GN=HSFC1A PE=2 SV=2	3.23	34.02	10.34
TR18884|c0_g1	Q0J8G8	6e-91	Heat stress transcription factor C-2b OS=Oryza sativa subsp. japonica GN=HSFC2B PE=3 SV=1	3.26	19.71	8.56
TR22327|c0_g1	Q0J8G8	2e-44	Heat stress transcription factor C-2b OS=Oryza sativa subsp. japonica GN=HSFC2B PE=3 SV=1	7.96	42.29	12.99
TR22327|c0_g2	Q0J8G8	1e-38	Heat stress transcription factor C-2b OS=Oryza sativa subsp. japonica GN=HSFC2B PE=3 SV=1	3.99	32.22	8.2
TR22327|c0_g3	Q0J8G8	2e-77	MADS-box transcription factor 14 OS=Oryza sativa subsp. japonica GN=MADS14 PE=1 SV=2	13.42	78.17	35.23
TR29781|c0_g1	Q0J8G8	4e-91	MADS-box transcription factor 14 OS=Oryza sativa subsp. japonica GN=MADS14 PE=1 SV=2	2.36	14.96	6.83
TR34598|c0_g1	Q0J8G8	9e-07	MADS-box transcription factor 14 OS=Oryza sativa subsp. japonica GN=MADS14 PE=1 SV=2	11.13	31.37	11.45
TR23066|c0_g1	Q6EP49	4e-110	MADS-box transcription factor 14 OS=Oryza sativa subsp. japonica GN=MADS14 PE=1 SV=2	15.12	20.99	12.52
TR24193|c0_g1	Q6EP49	3e-109	MADS-box transcription factor 16 OS=Oryza sativa subsp. japonica GN=MADS16 PE=1 SV=2	7.11	7.33	6
TR42889|c0_g1	Q6EP49	8e-104	MADS-box transcription factor 26 OS=Oryza sativa subsp. japonica GN=MADS26 PE=2 SV=1	6.31	6.15	9.24
TR42889|c1_g1	Q6EP49	2e-106	MADS-box transcription factor 26 OS=Oryza sativa subsp. japonica GN=MADS26 PE=2 SV=1	9.36	8.81	9.59
TR29461|c1_g1	Q6H711	2e-24	MADS-box transcription factor 26 OS=Oryza sativa subsp. japonica GN=MADS26 PE=2 SV=1	40.86	81.5	48.12
TR1882|c3_g8	Q655V4	6e-08	MADS-box transcription factor 26 OS=Oryza sativa subsp. japonica GN=MADS26 PE=2 SV=1	5.34	4.56	4.56
TR1882|c3_g13	Q655V4	7e-08	MADS-box transcription factor 26 OS=Oryza sativa subsp. japonica GN=MADS26 PE=2 SV=1	4.15	6.64	6.68
TR642|c0_g1	Q84NC2	2e-09	MADS-box transcription factor 26 OS=Oryza sativa subsp. japonica GN=MADS26 PE=2 SV=1	0.79	1.22	10.24
TR642|c0_g2	Q84NC2	2e-07	MADS-box transcription factor 26 OS=Oryza sativa subsp. japonica GN=MADS26 PE=2 SV=1	17.61	20.35	25.99
TR1205|c0_g2	Q84NC2	8e-12	MADS-box transcription factor 27 OS=Oryza sativa subsp. japonica GN=MADS27 PE=2 SV=2	7.85	21.1	30.82
TR10194|c0_g1	Q9XJ60	2e-21	MADS-box transcription factor 27 OS=Oryza sativa subsp. japonica GN=MADS27 PE=2 SV=2	1.1	1.62	0.7
TR16077|c0_g1	Q9XJ60	2e-29	MADS-box transcription factor 27 OS=Oryza sativa subsp. japonica GN=MADS27 PE=2 SV=2	4.72	3	1.12
TR16077|c0_g2	Q9XJ60	2e-17	MADS-box transcription factor 27 OS=Oryza sativa subsp. japonica GN=MADS27 PE=2 SV=2	1.89	0	1.15
TR24793|c0_g1	Q9XJ60	9e-25	MADS-box transcription factor 29 OS=Oryza sativa subsp. japonica GN=MADS29 PE=2 SV=1	9.95	7.23	1.43
TR24793|c1_g1	Q9XJ60	2e-36	MADS-box transcription factor 30 OS=Oryza sativa subsp. japonica GN=MADS30 PE=2 SV=1	7.76	5.64	2.62
TR42288|c0_g1	Q9XJ60	4e-57	MADS-box transcription factor 30 OS=Oryza sativa subsp. japonica GN=MADS30 PE=2 SV=1	2.02	4.39	4.67
TR42288|c1_g1	Q9XJ60	2e-75	MADS-box transcription factor 31 OS=Oryza sativa subsp. japonica GN=MADS31 PE=2 SV=1	11.56	16.25	10.18
TR11318|c0_g1	Q6EU39	1e-24	MADS-box transcription factor 31 OS=Oryza sativa subsp. japonica GN=MADS31 PE=2 SV=1	1.42	6.01	7.08
TR17952|c0_g1	Q6EU39	2e-31	MADS-box transcription factor 31 OS=Oryza sativa subsp. japonica GN=MADS31 PE=2 SV=1	3.22	3.89	4.26
TR10547|c1_g1	Q9DGT6	5e-06	MADS-box transcription factor 50 OS=Oryza sativa subsp. japonica GN=MADS50 PE=2 SV=1	3.87	2.77	6.48
TR33128|c0_g1	Q9DGT6	5e-07	MADS-box transcription factor 50 OS=Oryza sativa subsp. japonica GN=MADS50 PE=2 SV=1	1.13	4.12	2.71
TR43074|c0_g1	Q9DGT6	1e-06	MADS-box transcription factor 50 OS=Oryza sativa subsp. japonica GN=MADS50 PE=2 SV=1	3.35	7.04	2.96
TR34572|c0_g1	Q02362	1e-05	MADS-box transcription factor 50 OS=Oryza sativa subsp. japonica GN=MADS50 PE=2 SV=1	3.93	2.64	1.19
TR30029|c0_g1	P11675	1e-09	MADS-box transcription factor 50 OS=Oryza sativa subsp. japonica GN=MADS50 PE=2 SV=1	7.09	4.25	4.69
TR13163|c1_g1	Q9Z2A8	0	MADS-box transcription factor 50 OS=Oryza sativa subsp. japonica GN=MADS50 PE=2 SV=1	3.41	4.32	4.35
TR3324|c0_g1	F4JUU5	4e-57	MADS-box transcription factor 50 OS=Oryza sativa subsp. japonica GN=MADS50 PE=2 SV=1	3.03	2.25	4.09
TR9993|c0_g1	F4JUU5	1e-11	MADS-box transcription factor 6 OS=Oryza sativa subsp. japonica GN=MADS6 PE=1 SV=1	3.48	2.38	1.06
TR11201|c0_g1	F4JUU5	3e-50	MADS-box transcription factor 6 OS=Oryza sativa subsp. japonica GN=MADS6 PE=1 SV=1	6.84	8.52	8.59
TR23660|c0_g1	F4JUU5	8e-46	Major viral transcription factor ICP4 homolog OS=Gallid herpesvirus 2 (strain Chicken/Md5/ATCC VR-987) GN=MDV084 PE=3 SV=1	4.94	6.8	7.67
TR23660|c0_g2	F4JUU5	1e-11	Major viral transcription factor ICP4 homolog OS=Gallid herpesvirus 2 (strain Chicken/Md5/ATCC VR-987) GN=MDV084 PE=3 SV=1	0	0.54	0.46
TR27418|c0_g1	F4JUU5	3e-37	Major viral transcription factor ICP4 homolog OS=Gallid herpesvirus 2 (strain Chicken/Md5/ATCC VR-987) GN=MDV084 PE=3 SV=1	2.19	2.45	2.96
TR15202|c0_g1	Q07243	2e-21	Major viral transcription factor ICP4 homolog OS=Gallid herpesvirus 2 (strain GA) GN=ICP4 PE=3 SV=1	0	9.66	2.56
TR6627|c0_g1	Q9SAK5	2e-53	Major viral transcription factor ICP4 homolog OS=Suid herpesvirus 1 (strain Indiana-Funkhauser / Becker) GN=IE PE=3 SV=2	3.55	5.38	2.9
TR6627|c0_g2	Q9SAK5	3e-34	Membrane-bound transcription factor site-1 protease OS=Cricetulus griseus GN=MBTPS1 PE=1 SV=2	0	0	1.06
TR6627|c0_g3	Q9SAK5	5e-65	Membrane-bound transcription factor site-2 protease homolog OS=Arabidopsis thaliana GN=S2P PE=2 SV=2	0.77	5.21	2.74
TR11453|c0_g1	Q9SAK5	3e-33	Membrane-bound transcription factor site-2 protease homolog OS=Arabidopsis thaliana GN=S2P PE=2 SV=2	6.33	4.39	3.9
TR12866|c0_g1	Q9SAK5	2e-22	Membrane-bound transcription factor site-2 protease homolog OS=Arabidopsis thaliana GN=S2P PE=2 SV=2	1.05	8.22	7.97
TR12866|c1_g1	Q9SAK5	7e-50	Membrane-bound transcription factor site-2 protease homolog OS=Arabidopsis thaliana GN=S2P PE=2 SV=2	0.67	10.19	12.19
TR16309|c0_g2	Q9SAK5	1e-08	Membrane-bound transcription factor site-2 protease homolog OS=Arabidopsis thaliana GN=S2P PE=2 SV=2	1.02	2.04	2.84
TR17348|c0_g1	Q9SAK5	1e-26	Membrane-bound transcription factor site-2 protease homolog OS=Arabidopsis thaliana GN=S2P PE=2 SV=2	2.97	1.25	3.44
TR17348|c0_g2	Q9SAK5	1e-74	Metal regulatory transcription factor 1 OS=Mus musculus GN=Mtf1 PE=1 SV=2	1.76	4.22	4.05
TR25571|c1_g1	Q6PC91	2e-48	Transcription factorMYB108 OS=Arabidopsis thaliana GN=MYB108 PE=1 SV=1	86.6	98.62	113.5
TR25571|c1_g3	Q6PC91	3e-18	Transcription factorMYB108 OS=Arabidopsis thaliana GN=MYB108 PE=1 SV=1	14.81	13.02	7.44
TR17689|c0_g1	Q5M8V0	4e-26	Transcription factorMYB108 OS=Arabidopsis thaliana GN=MYB108 PE=1 SV=1	11.99	15.19	22.29
TR25571|c2_g2	P20290	8e-49	Transcription factorMYB108 OS=Arabidopsis thaliana GN=MYB108 PE=1 SV=1	150.13	160.37	164.68
TR25571|c1_g2	Q64152	1e-38	Transcription factorMYB108 OS=Arabidopsis thaliana GN=MYB108 PE=1 SV=1	219.67	255.36	324.29
TR5016|c0_g1	Q8S9H7	4e-17	Transcription factorMYB108 OS=Arabidopsis thaliana GN=MYB108 PE=1 SV=1	5.99	8.03	4.82
TR5016|c0_g2	Q8S9H7	5e-17	Transcription factorMYB108 OS=Arabidopsis thaliana GN=MYB108 PE=1 SV=1	11.61	21.69	9.15
TR6932|c0_g1	Q8S9H7	1e-15	Transcription factorMYB1R1 OS=Solanum tuberosum PE=2 SV=1	15.14	30.08	18.38
TR6932|c0_g2	Q8S9H7	3e-29	Transcription factorMYB1R1 OS=Solanum tuberosum PE=2 SV=1	2.98	7.29	5.53
TR6932|c0_g3	Q8S9H7	2e-09	Transcription factorMYB1R1 OS=Solanum tuberosum PE=2 SV=1	8.29	12.56	11.19
TR6932|c0_g4	Q8S9H7	2e-09	Transcription factorMYB1R1 OS=Solanum tuberosum PE=2 SV=1	6.63	9.13	6.1
TR6932|c0_g5	Q8S9H7	1e-43	Transcription factorMYB1R1 OS=Solanum tuberosum PE=2 SV=1	18.35	26.25	23.88
TR6932|c0_g6	Q8S9H7	4e-106	Transcription factorMYB1R1 OS=Solanum tuberosum PE=2 SV=1	32.06	50.64	40.43
TR6932|c0_g7	Q8S9H7	3e-38	Transcription factorMYB1R1 OS=Solanum tuberosum PE=2 SV=1	8.02	20.01	13.11
TR13002|c0_g1	Q8S9H7	1e-63	Transcription factorMYB1R1 OS=Solanum tuberosum PE=2 SV=1	12.41	19.97	13.37
TR13002|c0_g2	Q8S9H7	5e-47	Transcription factorMYB1R1 OS=Solanum tuberosum PE=2 SV=1	15.19	14.98	11.88
TR13002|c0_g4	Q8S9H7	6e-11	Transcription factorMYB1R1 OS=Solanum tuberosum PE=2 SV=1	1.43	3.54	2.66
TR16220|c0_g1	Q8S9H7	1e-50	Transcription factorMYB1R1 OS=Solanum tuberosum PE=2 SV=1	29.62	33.34	31.62
TR16220|c1_g1	Q8S9H7	2e-50	Transcription factorMYB1R1 OS=Solanum tuberosum PE=2 SV=1	24.95	25.12	26.84
TR16220|c1_g2	Q8S9H7	1e-36	Transcription factorMYB1R1 OS=Solanum tuberosum PE=2 SV=1	8.69	17.39	10.5
TR17024|c0_g1	Q8S9H7	2e-10	Transcription factorMYB1R1 OS=Solanum tuberosum PE=2 SV=1	2.65	3.03	3.66
TR17024|c0_g2	Q8S9H7	3e-41	Transcription factorMYB1R1 OS=Solanum tuberosum PE=2 SV=1	21.98	21.03	21.84
TR17024|c0_g3	Q8S9H7	2e-65	Transcription factorMYB1R1 OS=Solanum tuberosum PE=2 SV=1	15.02	28.15	15.4
TR21414|c0_g1	Q8S9H7	3e-37	Transcription factorMYB1R1 OS=Solanum tuberosum PE=2 SV=1	2.19	11.59	7.86
TR21414|c0_g4	Q8S9H7	1e-92	Transcription factorMYB1R1 OS=Solanum tuberosum PE=2 SV=1	29.91	30.19	15.96
TR21414|c0_g5	Q8S9H7	3e-71	Transcription factorMYB39 OS=Arabidopsis thaliana GN=MYB39 PE=2 SV=1	3.23	12.78	8.16
TR21414|c0_g3	Q8S9H7	2e-52	Transcription factorMYB39 OS=Arabidopsis thaliana GN=MYB39 PE=2 SV=1	20.24	69.29	39.07
TR22644|c1_g2	Q8S9H7	2e-19	Transcription factorMYB39 OS=Arabidopsis thaliana GN=MYB39 PE=2 SV=1	5.59	6.3	4.52
TR22644|c1_g1	Q8S9H7	2e-93	Transcription factorMYB44 OS=Arabidopsis thaliana GN=MYB44 PE=2 SV=1	52.08	121.18	70.38
TR26850|c0_g1	Q8S9H7	1e-29	Transcription factorMYB44 OS=Arabidopsis thaliana GN=MYB44 PE=2 SV=1	5.45	5.34	6.18
TR31760|c2_g1	Q8S9H7	5e-47	Transcription factorMYB44 OS=Arabidopsis thaliana GN=MYB44 PE=2 SV=1	29.15	12.31	12.97
TR31760|c3_g1	Q8S9H7	5e-48	Transcription factorMYB44 OS=Arabidopsis thaliana GN=MYB44 PE=2 SV=1	13.97	7.26	9.46
TR31773|c1_g1	Q8S9H7	2e-15	Transcription factorMYB44 OS=Arabidopsis thaliana GN=MYB44 PE=2 SV=1	11.55	18.27	26.02
TR31773|c1_g2	Q8S9H7	3e-29	Transcription factorMYB44 OS=Arabidopsis thaliana GN=MYB44 PE=2 SV=1	2.98	12.49	12.9
TR31773|c1_g3	Q8S9H7	4e-20	Transcription factorMYB44 OS=Arabidopsis thaliana GN=MYB44 PE=2 SV=1	0.72	2.24	1.92
TR31773|c1_g4	Q8S9H7	6e-48	Transcription factorMYB44 OS=Arabidopsis thaliana GN=MYB44 PE=2 SV=1	33.63	71.22	65.82
TR31773|c1_g5	Q8S9H7	2e-34	Transcription factorMYB44 OS=Arabidopsis thaliana GN=MYB44 PE=2 SV=1	5.19	19.11	15.08
TR31773|c1_g6	Q8S9H7	4e-108	Transcription factorMYB44 OS=Arabidopsis thaliana GN=MYB44 PE=2 SV=1	30.21	56.78	45.39
TR36123|c1_g1	Q8S9H7	1e-64	Transcription factorMYB44 OS=Arabidopsis thaliana GN=MYB44 PE=2 SV=1	19.8	14.13	17.83
TR36123|c1_g3	Q8S9H7	7e-15	Transcription factorMYB44 OS=Arabidopsis thaliana GN=MYB44 PE=2 SV=1	17.55	22.05	26.57
TR36123|c1_g5	Q8S9H7	6e-61	Transcription factorMYB44 OS=Arabidopsis thaliana GN=MYB44 PE=2 SV=1	12.1	11.78	18.61
TR44042|c3_g1	Q8S9H7	3e-36	Transcription factorMYB48 OS=Arabidopsis thaliana GN=MYB48 PE=2 SV=1	18.98	14.55	16.06
TR44042|c3_g2	Q8S9H7	3e-41	Transcription factorMYB48 OS=Arabidopsis thaliana GN=MYB48 PE=2 SV=1	25.18	21.7	18.27
TR44042|c3_g3	Q8S9H7	2e-40	Transcription factorMYB86 OS=Arabidopsis thaliana GN=MYB86 PE=2 SV=1	18.15	20.24	16.69
TR44042|c3_g4	Q8S9H7	2e-63	Transcription factorMYB86 OS=Arabidopsis thaliana GN=MYB86 PE=2 SV=1	6.71	8	5.98
TR4991|c0_g1	Q9FV71	8e-33	Transcription factorMYB86 OS=Arabidopsis thaliana GN=MYB86 PE=2 SV=1	2.48	5.34	5.47
TR4991|c0_g2	Q9FV71	4e-32	Transcription factorMYB98 OS=Arabidopsis thaliana GN=MYB98 PE=2 SV=1	2.48	1.78	1.56
TR29937|c0_g1	Q9FV71	1e-26	Transcription factorMYB98 OS=Arabidopsis thaliana GN=MYB98 PE=2 SV=1	4.8	4.86	4.14
TR17348|c0_g3	Q9SAK5	1e-109	MYB family transcription factor APL OS=Arabidopsis thaliana GN=APL PE=2 SV=2	2.11	4.2	3.07
TR17348|c1_g1	Q9SAK5	5e-08	MYB family transcription factor APL OS=Arabidopsis thaliana GN=APL PE=2 SV=2	1.53	4.74	1.52
TR17667|c0_g1	Q9SAK5	4e-44	MYB family transcription factor APL OS=Arabidopsis thaliana GN=APL PE=2 SV=2	12.58	12.6	12.23
TR17667|c1_g1	Q9SAK5	3e-44	MYB family transcription factor APL OS=Arabidopsis thaliana GN=APL PE=2 SV=2	11.85	11.73	8.68
TR20053|c0_g1	Q9SAK5	7e-42	MYB family transcription factor APL OS=Arabidopsis thaliana GN=APL PE=2 SV=2	11.93	10.44	9.67
TR23160|c0_g1	Q9SAK5	6e-35	MYB family transcription factor APL OS=Arabidopsis thaliana GN=APL PE=2 SV=2	1.83	4.69	2.87
TR23160|c0_g2	Q9SAK5	4e-25	MYB family transcription factor APL OS=Arabidopsis thaliana GN=APL PE=2 SV=2	8.19	3.61	7.36
TR23216|c0_g1	Q9SAK5	1e-21	MYB family transcription factor APL OS=Arabidopsis thaliana GN=APL PE=2 SV=2	0	11.5	5.15
TR27544|c0_g4	Q9SAK5	3e-35	MYB family transcription factor APL OS=Arabidopsis thaliana GN=APL PE=2 SV=2	36.59	53.95	43.27
TR27544|c0_g5	Q9SAK5	2e-09	MYB family transcription factor APL OS=Arabidopsis thaliana GN=APL PE=2 SV=2	11.25	18.8	13.95
TR27544|c0_g6	Q9SAK5	8e-11	MYB family transcription factor APL OS=Arabidopsis thaliana GN=APL PE=2 SV=2	19.05	37.04	33.17
TR27544|c1_g1	Q9SAK5	2e-09	MYB family transcription factor APL OS=Arabidopsis thaliana GN=APL PE=2 SV=2	31.99	40.48	32.09
TR27544|c1_g4	Q9SAK5	4e-52	MYB family transcription factor APL OS=Arabidopsis thaliana GN=APL PE=2 SV=2	41.52	49.71	48.04
TR27544|c1_g5	Q9SAK5	7e-12	MYB family transcription factor APL OS=Arabidopsis thaliana GN=APL PE=2 SV=2	1.66	2.28	0
TR28277|c0_g2	Q9SAK5	7e-08	MYB family transcription factor APL OS=Arabidopsis thaliana GN=APL PE=2 SV=2	1.96	2.82	2.36
TR30761|c0_g6	Q9SAK5	1e-41	MYB family transcription factor APL OS=Arabidopsis thaliana GN=APL PE=2 SV=2	6.6	9.14	6.57
TR37209|c1_g1	Q9SAK5	8e-56	MYB family transcription factor APL OS=Arabidopsis thaliana GN=APL PE=2 SV=2	4.67	5.06	5.45
TR37209|c2_g2	Q9SAK5	4e-56	MYB family transcription factor APL OS=Arabidopsis thaliana GN=APL PE=2 SV=2	3.82	3.79	4.33
TR41051|c0_g1	Q9SAK5	5e-07	MYB family transcription factor APL OS=Arabidopsis thaliana GN=APL PE=2 SV=2	1.64	7.53	7.88
TR9828|c1_g4	Q8GY42	2e-22	MYB family transcription factor APL OS=Arabidopsis thaliana GN=APL PE=2 SV=2	40.52	126.35	116.43
TR36031|c0_g1	Q8GY42	3e-06	MYB family transcription factor APL OS=Arabidopsis thaliana GN=APL PE=2 SV=2	0	6.53	4.46
TR350|c0_g1	O49255	2e-51	MYB family transcription factor APL OS=Arabidopsis thaliana GN=APL PE=2 SV=2	8.59	3.91	5.45
TR350|c1_g1	O49255	2e-51	MYB family transcription factor APL OS=Arabidopsis thaliana GN=APL PE=2 SV=2	16.96	6.56	8.84
TR2400|c0_g1	O49255	2e-24	MYB family transcription factor APL OS=Arabidopsis thaliana GN=APL PE=2 SV=2	6.74	1.61	1.01
TR14286|c0_g1	O49255	4e-52	MYB family transcription factor APL OS=Arabidopsis thaliana GN=APL PE=2 SV=2	57.98	57.18	44.1
TR20321|c1_g1	O49255	3e-45	MYB family transcription factor APL OS=Arabidopsis thaliana GN=APL PE=2 SV=2	5.09	0.91	2.4
TR28002|c2_g5	O49255	3e-44	MYB family transcription factor APL OS=Arabidopsis thaliana GN=APL PE=2 SV=2	73.71	48.15	44.91
TR28002|c2_g6	A0SPJ8	2e-50	MYB family transcription factor APL OS=Arabidopsis thaliana GN=APL PE=2 SV=2	85.05	69.53	48.36
TR21448|c1_g1	A0SPJ9	2e-43	MYB family transcription factor At1g14600 OS=Arabidopsis thaliana GN=At1g14600 PE=2 SV=2	3.12	2.3	6.01
TR14562|c0_g1	D2SMN4	7e-09	MYB family transcription factor At1g14600 OS=Arabidopsis thaliana GN=At1g14600 PE=2 SV=2	4.28	5.25	4.2
TR20212|c0_g2	D2SMN4	1e-34	MYB family transcription factor At1g14600 OS=Arabidopsis thaliana GN=At1g14600 PE=2 SV=2	24.68	50.97	30.26
TR28002|c1_g1	D2SMN4	3e-12	MYB family transcription factor At1g14600 OS=Arabidopsis thaliana GN=At1g14600 PE=2 SV=2	7.42	11.51	5.65
TR11122|c0_g1	A0SPJ6	2e-17	Myelin transcription factor 1 OS=Homo sapiens GN=MYT1 PE=1 SV=2	78.71	7	22.31
TR28052|c0_g1	A0SPJ6	6e-17	Myelin transcription factor 1 OS=Homo sapiens GN=MYT1 PE=1 SV=2	17.58	2.48	4.62
TR9828|c1_g3	Q8H4S4	7e-36	NAC transcription factor 25 OS=Arabidopsis thaliana GN=NAC025 PE=2 SV=1	56.72	121.72	134.45
TR20321|c1_g2	Q8H4S4	3e-77	NAC transcription factor 25 OS=Arabidopsis thaliana GN=NAC025 PE=2 SV=1	24.56	5.99	10.55
TR21448|c1_g2	Q8H4S4	9e-78	NAC transcription factor 29 OS=Arabidopsis thaliana GN=NAC029 PE=2 SV=1	21.23	4.55	9.25
TR28002|c2_g8	Q8H4S4	1e-09	NAC transcription factor 29 OS=Arabidopsis thaliana GN=NAC029 PE=2 SV=1	13.96	5.98	8.54
TR3454|c0_g1	Q8LFU0	1e-16	NAC transcription factor 29 OS=Arabidopsis thaliana GN=NAC029 PE=2 SV=1	8.16	7.88	9.02
TR38407|c0_g1	Q8LFU0	3e-17	NAC transcription factor 29 OS=Arabidopsis thaliana GN=NAC029 PE=2 SV=1	2.65	16.98	17.44
TR1362|c0_g2	Q9M9X4	1e-41	NAC transcription factor 29 OS=Arabidopsis thaliana GN=NAC029 PE=2 SV=1	19.87	79.18	46.42
TR1362|c0_g1	Q9M9X4	7e-14	NAC transcription factor 29 OS=Arabidopsis thaliana GN=NAC029 PE=2 SV=1	13.19	53.53	32.74
TR6962|c1_g3	Q9M9X4	2e-41	NAC transcription factor NAM-1 OS=Hordeum vulgare var. distichum GN=NAM-1 PE=3 SV=1	51.42	129.03	88.5
TR5197|c0_g2	Q93ZH2	3e-50	NAC transcription factor NAM-2 OS=Hordeum vulgare var. distichum GN=NAM-2 PE=3 SV=1	5.51	12.78	9.79
TR16212|c0_g1	Q93ZH2	2e-42	NAC transcription factor NAM-B1 OS=Hordeum vulgare subsp. spontaneum GN=NAM-B1 PE=3 SV=1	8.78	16.95	13.03
TR16212|c1_g2	Q93ZH2	3e-42	NAC transcription factor NAM-B1 OS=Hordeum vulgare subsp. spontaneum GN=NAM-B1 PE=3 SV=1	8.26	14.21	10.47
TR30716|c0_g1	Q93ZH2	3e-49	NAC transcription factor NAM-B1 OS=Hordeum vulgare subsp. spontaneum GN=NAM-B1 PE=3 SV=1	8.16	15.29	15.7
TR866|c0_g1	Q8VY64	8e-20	NAC transcription factor NAM-B2 OS=Triticum turgidum subsp. durum GN=NAM-B2 PE=2 SV=1	3.13	2.98	2.2
TR23142|c0_g1	Q8VY64	9e-20	NAC transcription factor NAM-B2 OS=Triticum turgidum subsp. durum GN=NAM-B2 PE=2 SV=1	18.32	11.21	7.07
TR14984|c0_g1	Q84JP1	7e-53	NAC transcription factor ONAC010 OS=Oryza sativa subsp. japonica GN=ONAC010 PE=2 SV=1	42.05	27.25	25.23
TR15766|c0_g1	Q84JP1	2e-33	NAC transcription factor ONAC010 OS=Oryza sativa subsp. japonica GN=ONAC010 PE=2 SV=1	41.2	38.33	35.94
TR15766|c0_g5	Q84JP1	8e-14	NAC transcription factor ONAC010 OS=Oryza sativa subsp. japonica GN=ONAC010 PE=2 SV=1	6.49	13.25	8.44
TR41577|c0_g2	Q84JP1	2e-13	NAC transcription factor ONAC010 OS=Oryza sativa subsp. japonica GN=ONAC010 PE=2 SV=1	2.54	1.67	1.41
TR41577|c0_g3	Q84JP1	3e-53	Nitrogen assimilation transcription factor nit-4 OS=Neurospora crassa (strain ATCC 24698 / 74-OR23-1A / CBS 708.71 / DSM 1257 / FGSC 987) GN=nit-4 PE=3 SV=2	53.09	33.16	30.24
TR15766|c0_g2	Q945M9	1e-48	Nuclear transcription factor Y subunit A-10 OS=Arabidopsis thaliana GN=NFYA10 PE=2 SV=2	47.39	42.21	39.25
TR42728|c1_g2	Q945M9	3e-19	Nuclear transcription factor Y subunit A-10 OS=Arabidopsis thaliana GN=NFYA10 PE=2 SV=2	35.31	31.6	35.07
TR42728|c1_g3	Q945M9	5e-48	Nuclear transcription factor Y subunit A-2 OS=Arabidopsis thaliana GN=NFYA2 PE=2 SV=1	42.01	27.36	18.98
TR42728|c1_g4	Q945M9	2e-49	Nuclear transcription factor Y subunit A-2 OS=Arabidopsis thaliana GN=NFYA2 PE=2 SV=1	26.12	30.78	25.72
TR12860|c0_g1	P25209	4e-82	Nuclear transcription factor Y subunit A-2 OS=Arabidopsis thaliana GN=NFYA2 PE=2 SV=1	17.28	7.36	8.09
TR12860|c1_g1	P25209	9e-82	Nuclear transcription factor Y subunit A-3 OS=Arabidopsis thaliana GN=NFYA3 PE=2 SV=2	20.33	8.98	7.85
TR44645|c0_g1	Q9FGJ3	5e-06	Nuclear transcription factor Y subunit A-3 OS=Arabidopsis thaliana GN=NFYA3 PE=2 SV=2	2.46	20.85	10.21
TR6870|c0_g3	O23310	3e-56	Nuclear transcription factor Y subunit A-3 OS=Arabidopsis thaliana GN=NFYA3 PE=2 SV=2	9.09	5.44	1.52
TR6870|c0_g4	O23310	2e-59	Nuclear transcription factor Y subunit A-3 OS=Arabidopsis thaliana GN=NFYA3 PE=2 SV=2	5.9	4.41	1.76
TR6870|c1_g1	O23310	2e-58	Nuclear transcription factor Y subunit A-4 OS=Arabidopsis thaliana GN=NFYA4 PE=2 SV=1	18.18	23.05	13.44
TR7553|c2_g1	O23310	1e-74	Nuclear transcription factor Y subunit A-4 OS=Arabidopsis thaliana GN=NFYA4 PE=2 SV=1	44.09	41.81	35.47
TR10939|c0_g1	O23310	1e-31	Nuclear transcription factor Y subunit A-7 OS=Arabidopsis thaliana GN=NFYA7 PE=2 SV=1	4.78	13.28	6.09
TR17547|c0_g1	O23310	2e-18	Nuclear transcription factor Y subunit A-7 OS=Arabidopsis thaliana GN=NFYA7 PE=2 SV=1	3.76	6.7	5.78
TR27051|c0_g1	O23310	6e-51	Nuclear transcription factor Y subunit A-7 OS=Arabidopsis thaliana GN=NFYA7 PE=2 SV=1	5.4	1.22	5.48
TR27051|c0_g2	O23310	3e-48	Nuclear transcription factor Y subunit A-7 OS=Arabidopsis thaliana GN=NFYA7 PE=2 SV=1	2.23	5.89	6.67
TR27051|c0_g3	O23310	6e-51	Nuclear transcription factor Y subunit A-7 OS=Arabidopsis thaliana GN=NFYA7 PE=2 SV=1	0	11.02	6.57
TR34192|c0_g1	O23310	1e-51	Nuclear transcription factor Y subunit A-9 OS=Arabidopsis thaliana GN=NFYA9 PE=2 SV=1	4.33	11.16	8.08
TR34192|c0_g2	O23310	2e-49	Nuclear transcription factor Y subunit A-9 OS=Arabidopsis thaliana GN=NFYA9 PE=2 SV=1	3.37	3.47	1.03
TR37148|c1_g1	O23310	3e-76	Nuclear transcription factor Y subunit A-9 OS=Arabidopsis thaliana GN=NFYA9 PE=2 SV=1	18.01	18.92	14.85
TR39943|c0_g1	O23310	4e-31	Nuclear transcription factor Y subunit A-9 OS=Arabidopsis thaliana GN=NFYA9 PE=2 SV=1	1.61	2.52	4.22
TR6870|c0_g1	Q60EQ4	7e-23	Nuclear transcription factor Y subunit B OS=Zea mays GN=NFY2 PE=2 SV=1	4.97	1.14	2.03
TR2179|c0_g1	Q65XK1	3e-72	Nuclear transcription factor Y subunit B OS=Zea mays GN=NFY2 PE=2 SV=1	24.89	22.9	22.39
TR40299|c0_g1	Q65XK1	3e-73	Nuclear transcription factor Y subunit B-2 OS=Arabidopsis thaliana GN=NFYB2 PE=2 SV=1	35.78	31.74	32.47
TR6870|c0_g2	O82248	8e-52	Nuclear transcription factor Y subunit B-3 OS=Arabidopsis thaliana GN=NFYB3 PE=2 SV=1	8.43	3.13	2.35
TR6870|c0_g5	O82248	2e-33	Nuclear transcription factor Y subunit B-3 OS=Arabidopsis thaliana GN=NFYB3 PE=2 SV=1	2	1.34	2.41
TR21598|c0_g1	O82248	6e-10	Nuclear transcription factor Y subunit B-3 OS=Arabidopsis thaliana GN=NFYB3 PE=2 SV=1	4.26	2.35	0.68
TR40884|c0_g1	O82248	4e-10	Nuclear transcription factor Y subunit B-3 OS=Arabidopsis thaliana GN=NFYB3 PE=2 SV=1	3.48	3.57	1.06
TR11571|c0_g6	Q54WV0	3e-09	Nuclear transcription factor Y subunit B-3 OS=Arabidopsis thaliana GN=NFYB3 PE=2 SV=1	15.9	33.85	26.88
TR11571|c0_g9	Q54WV0	4e-09	Nuclear transcription factor Y subunit B-3 OS=Arabidopsis thaliana GN=NFYB3 PE=2 SV=1	21.05	30.94	24.35
TR13531|c0_g1	Q9SMP0	1e-67	Nuclear transcription factor Y subunit B-3 OS=Arabidopsis thaliana GN=NFYB3 PE=2 SV=1	73.57	61.34	58.89
TR29820|c2_g1	Q9SMP0	3e-28	Nuclear transcription factor Y subunit B-3 OS=Arabidopsis thaliana GN=NFYB3 PE=2 SV=1	2.71	3.97	4.07
TR36859|c0_g1	Q9SMP0	1e-67	Nuclear transcription factor Y subunit B-3 OS=Arabidopsis thaliana GN=NFYB3 PE=2 SV=1	70.59	61.11	58.33
TR2937|c0_g1	Q8LCG7	2e-41	Nuclear transcription factor Y subunit B-3 OS=Arabidopsis thaliana GN=NFYB3 PE=2 SV=1	19.87	20.49	18.45
TR13144|c1_g1	Q8LCG7	2e-69	Nuclear transcription factor Y subunit B-3 OS=Arabidopsis thaliana GN=NFYB3 PE=2 SV=1	43.65	41.43	34.51
TR25588|c0_g1	Q8LCG7	9e-41	Nuclear transcription factor Y subunit B-3 OS=Arabidopsis thaliana GN=NFYB3 PE=2 SV=1	23.94	28.28	24.58
TR35706|c0_g1	Q8LCG7	4e-78	Nuclear transcription factor Y subunit B-3 OS=Arabidopsis thaliana GN=NFYB3 PE=2 SV=1	21.98	24.76	16.64
TR35706|c1_g1	Q8LCG7	3e-78	Nuclear transcription factor Y subunit B-3 OS=Oryza sativa subsp. japonica GN=NFYB3 PE=1 SV=2	14.78	21.29	14.2
TR37835|c0_g1	Q8LCG7	2e-69	Nuclear transcription factor Y subunit B-4 OS=Oryza sativa subsp. japonica GN=NFYB4 PE=2 SV=2	47.42	50.26	36.39
TR503|c0_g1	Q9FMV5	5e-09	Nuclear transcription factor Y subunit B-4 OS=Oryza sativa subsp. japonica GN=NFYB4 PE=2 SV=2	3.16	6.58	3.9
TR1528|c0_g1	Q557I1	1e-08	Nuclear transcription factor Y subunit B-5 OS=Arabidopsis thaliana GN=NFYB5 PE=2 SV=1	4.13	3.79	1.63
TR1360|c0_g6	Q3ECP0	1e-13	Nuclear transcription factor Y subunit B-5 OS=Arabidopsis thaliana GN=NFYB5 PE=2 SV=1	8.56	8.21	6.28
TR1360|c0_g5	Q3ECP0	2e-24	Nuclear transcription factor Y subunit B-5 OS=Arabidopsis thaliana GN=NFYB5 PE=2 SV=1	29.99	52.3	56.69
TR2262|c2_g10	Q3ECP0	7e-08	Nuclear transcription factor Y subunit B-5 OS=Arabidopsis thaliana GN=NFYB5 PE=2 SV=1	17.29	20.5	19.49
TR14789|c0_g1	Q3ECP0	1e-48	Nuclear transcription factor Y subunit beta OS=Dictyostelium discoideum GN=nfyB PE=3 SV=1	7.17	6.53	6.54
TR21432|c0_g1	Q3ECP0	3e-08	Nuclear transcription factor Y subunit beta OS=Dictyostelium discoideum GN=nfyB PE=3 SV=1	8.71	4.76	4.25
TR21432|c1_g6	Q3ECP0	1e-28	Nuclear transcription factor Y subunit C-1 OS=Arabidopsis thaliana GN=NFYC1 PE=1 SV=1	0	1.13	0
TR21432|c1_g8	Q3ECP0	9e-27	Nuclear transcription factor Y subunit C-1 OS=Arabidopsis thaliana GN=NFYC1 PE=1 SV=1	4.65	5.73	4.05
TR21432|c1_g10	Q3ECP0	9e-38	Nuclear transcription factor Y subunit C-1 OS=Arabidopsis thaliana GN=NFYC1 PE=1 SV=1	3.08	5.12	4.77
TR21432|c1_g12	Q3ECP0	5e-17	Nuclear transcription factor Y subunit C-2 OS=Arabidopsis thaliana GN=NFYC2 PE=2 SV=2	9.13	13.58	14.32
TR21432|c1_g14	Q3ECP0	2e-14	Nuclear transcription factor Y subunit C-2 OS=Arabidopsis thaliana GN=NFYC2 PE=2 SV=2	8.44	14.03	8.86
TR26042|c0_g1	Q3ECP0	4e-08	Nuclear transcription factor Y subunit C-2 OS=Arabidopsis thaliana GN=NFYC2 PE=2 SV=2	0	4.75	3.45
TR26042|c0_g2	Q3ECP0	4e-08	Nuclear transcription factor Y subunit C-2 OS=Arabidopsis thaliana GN=NFYC2 PE=2 SV=2	0	3.16	0.69
TR26042|c0_g3	Q3ECP0	3e-08	Nuclear transcription factor Y subunit C-2 OS=Arabidopsis thaliana GN=NFYC2 PE=2 SV=2	4.27	1	1.77
TR26042|c2_g4	Q3ECP0	7e-25	Nuclear transcription factor Y subunit C-2 OS=Arabidopsis thaliana GN=NFYC2 PE=2 SV=2	6.85	1.17	3.14
TR26042|c2_g7	Q3ECP0	3e-27	Nuclear transcription factor Y subunit C-4 OS=Arabidopsis thaliana GN=NFYC4 PE=2 SV=1	4.47	4.42	5.33
TR26042|c2_g9	Q3ECP0	9e-10	Nuclear transcription factor Y subunit gamma OS=Dictyostelium discoideum GN=nfyc-1 PE=3 SV=1	8.48	15.26	13.36
TR26042|c2_g10	Q3ECP0	3e-11	pH-response transcription factor pacC/RIM101 OS=Paracoccidioides brasiliensis GN=pacC PE=3 SV=2	0	0.52	0.44
TR26042|c2_g11	Q3ECP0	2e-22	POU domain, class 6, transcription factor 2 OS=Mus musculus GN=Pou6f2 PE=2 SV=1	0	3.29	4.87
TR26042|c2_g15	Q3ECP0	1e-06	RNA polymerase II transcription factor B subunit 1-1 OS=Arabidopsis thaliana GN=TFB1-1 PE=2 SV=1	17.74	24.77	21.23
TR26042|c2_g16	Q3ECP0	5e-28	RNA polymerase II transcription factor B subunit 1-1 OS=Arabidopsis thaliana GN=TFB1-1 PE=2 SV=1	1.8	2.45	2.19
TR30704|c0_g1	Q3ECP0	2e-08	RNA polymerase II transcription factor B subunit 1-1 OS=Arabidopsis thaliana GN=TFB1-1 PE=2 SV=1	3.76	1.8	14.23
TR30704|c0_g2	Q3ECP0	8e-28	RNA polymerase II transcription factor B subunit 1-1 OS=Arabidopsis thaliana GN=TFB1-1 PE=2 SV=1	6.1	10.88	14.7
TR30704|c0_g3	Q3ECP0	7e-16	RNA polymerase II transcription factor B subunit 1-1 OS=Arabidopsis thaliana GN=TFB1-1 PE=2 SV=1	21.75	27.93	44.83
TR30704|c0_g4	Q3ECP0	1e-08	RNA polymerase II transcription factor B subunit 1-1 OS=Arabidopsis thaliana GN=TFB1-1 PE=2 SV=1	15.1	20.03	31.77
TR36801|c0_g1	Q3ECP0	9e-49	RNA polymerase II transcription factor B subunit 1-1 OS=Arabidopsis thaliana GN=TFB1-1 PE=2 SV=1	4.5	6.76	5.79
TR1360|c0_g4	Q9M322	5e-22	RNA polymerase II transcription factor B subunit 1-1 OS=Arabidopsis thaliana GN=TFB1-1 PE=2 SV=1	4.22	5.13	6.83
TR21432|c1_g1	Q9M322	4e-26	RNA polymerase II transcription factor B subunit 1-1 OS=Arabidopsis thaliana GN=TFB1-1 PE=2 SV=1	2.28	8.99	5.43
TR21432|c1_g2	Q9M322	3e-22	RNA polymerase II transcription factor B subunit 1-1 OS=Arabidopsis thaliana GN=TFB1-1 PE=2 SV=1	3.79	2.56	5.74
TR21432|c1_g3	Q9M322	4e-22	RNA polymerase II transcription factor B subunit 1-1 OS=Arabidopsis thaliana GN=TFB1-1 PE=2 SV=1	22.07	13.73	8.45
TR21432|c1_g5	Q9M322	5e-17	RNA polymerase II transcription factor B subunit 1-1 OS=Arabidopsis thaliana GN=TFB1-1 PE=2 SV=1	5.13	3.32	1.51
TR21432|c1_g9	Q9M322	3e-19	RNA polymerase II transcription factor B subunit 1-1 OS=Arabidopsis thaliana GN=TFB1-1 PE=2 SV=1	13.52	6.17	7.04
TR21432|c1_g11	Q9M322	3e-07	RNA polymerase II transcription factor B subunit 1-1 OS=Arabidopsis thaliana GN=TFB1-1 PE=2 SV=1	3.07	3.2	4.74
TR21432|c1_g13	Q9M322	4e-31	RNA polymerase II transcription factor B subunit 1-1 OS=Arabidopsis thaliana GN=TFB1-1 PE=2 SV=1	6.02	10.32	9.74
TR21432|c1_g15	Q9M322	4e-30	RNA polymerase II transcription factor B subunit 1-1 OS=Arabidopsis thaliana GN=TFB1-1 PE=2 SV=1	5.03	17.96	10.41
TR26042|c2_g3	Q9M322	3e-18	RNA polymerase II transcription factor B subunit 1-1 OS=Arabidopsis thaliana GN=TFB1-1 PE=2 SV=1	0	0.75	0.65
TR26042|c2_g5	Q9M322	7e-18	RNA polymerase II transcription factor B subunit 1-1 OS=Arabidopsis thaliana GN=TFB1-1 PE=2 SV=1	1.71	2.35	5.24
TR26042|c2_g6	Q9M322	5e-09	RNA polymerase II transcription factor B subunit 1-1 OS=Arabidopsis thaliana GN=TFB1-1 PE=2 SV=1	1.83	3.73	1.11
TR26042|c2_g8	Q9M322	7e-06	RNA polymerase II transcription factor B subunit 1-1 OS=Arabidopsis thaliana GN=TFB1-1 PE=2 SV=1	8.76	1.45	9.17
TR26042|c2_g12	Q9M322	5e-21	RNA polymerase II transcription factor B subunit 1-1 OS=Arabidopsis thaliana GN=TFB1-1 PE=2 SV=1	0	0	0
TR26042|c2_g13	Q9M322	2e-31	RNA polymerase II transcription factor B subunit 1-1 OS=Arabidopsis thaliana GN=TFB1-1 PE=2 SV=1	4.46	2.08	0.92
TR26042|c2_g14	Q9M322	6e-12	RNA polymerase II transcription factor B subunit 1-1 OS=Arabidopsis thaliana GN=TFB1-1 PE=2 SV=1	3.23	0	1.38
TR4098|c0_g1	Q5Z5I4	3e-55	RNA polymerase II transcription factor B subunit 1-1 OS=Arabidopsis thaliana GN=TFB1-1 PE=2 SV=1	3.38	4.63	3.87
TR4098|c1_g1	Q5Z5I4	1e-110	RNA polymerase II transcription factor B subunit 1-1 OS=Arabidopsis thaliana GN=TFB1-1 PE=2 SV=1	2.44	4.25	5.21
TR14847|c0_g1	Q5Z5I4	2e-09	RNA polymerase II transcription factor B subunit 1-3 OS=Arabidopsis thaliana GN=TFB1-3 PE=2 SV=2	2.64	3.14	4.31
TR27485|c0_g1	Q5Z5I4	3e-09	RNA polymerase II transcription factor B subunit 1-3 OS=Arabidopsis thaliana GN=TFB1-3 PE=2 SV=2	1.92	3.05	3.72
TR15400|c0_g1	Q5NAN5	1e-13	RNA polymerase II transcription factor B subunit 1-3 OS=Arabidopsis thaliana GN=TFB1-3 PE=2 SV=2	28.79	12.22	12.04
TR17762|c0_g1	Q5NAN5	3e-45	RNA polymerase II transcription factor B subunit 1-3 OS=Arabidopsis thaliana GN=TFB1-3 PE=2 SV=2	3.6	7.35	8.76
TR41568|c0_g1	Q5NAN5	8e-14	RNA polymerase II transcription factor B subunit 1-3 OS=Arabidopsis thaliana GN=TFB1-3 PE=2 SV=2	15.13	12.92	9.96
TR2290|c1_g2	Q9C5T4	7e-18	RNA polymerase II transcription factor B subunit 1-3 OS=Arabidopsis thaliana GN=TFB1-3 PE=2 SV=2	116.1	111.69	111.71
TR2290|c1_g5	Q9C5T4	8e-25	RNA polymerase II transcription factor B subunit 1-3 OS=Arabidopsis thaliana GN=TFB1-3 PE=2 SV=2	0	3.73	2.23
TR2290|c1_g8	Q9C5T4	6e-22	RNA polymerase II transcription factor B subunit 1-3 OS=Arabidopsis thaliana GN=TFB1-3 PE=2 SV=2	35.7	16.65	14.75
TR2290|c1_g9	Q9C5T4	1e-34	RNA polymerase II transcription factor B subunit 1-3 OS=Arabidopsis thaliana GN=TFB1-3 PE=2 SV=2	15.36	17.21	18.49
TR9808|c1_g1	Q9C5T4	1e-28	RNA polymerase II transcription factor B subunit 1-3 OS=Arabidopsis thaliana GN=TFB1-3 PE=2 SV=2	148.27	120.31	136.21
TR9808|c1_g2	Q9C5T4	2e-28	RNA polymerase II transcription factor B subunit 1-3 OS=Arabidopsis thaliana GN=TFB1-3 PE=2 SV=2	77.93	66.21	78.3
TR9808|c1_g4	Q9C5T4	2e-22	RNA polymerase II transcription factor B subunit 1-3 OS=Arabidopsis thaliana GN=TFB1-3 PE=2 SV=2	44.44	21.45	12.3
TR9808|c1_g6	Q9C5T4	2e-22	RNA polymerase II transcription factor B subunit 1-3 OS=Arabidopsis thaliana GN=TFB1-3 PE=2 SV=2	35.29	24.24	14.76
TR9808|c1_g8	Q9C5T4	5e-32	RNA polymerase II transcription factor B subunit 1-3 OS=Arabidopsis thaliana GN=TFB1-3 PE=2 SV=2	99.61	68.16	131.06
TR9216|c0_g1	O04609	1e-34	RNA polymerase II transcription factor B subunit 1-3 OS=Arabidopsis thaliana GN=TFB1-3 PE=2 SV=2	0.32	0.82	1.38
TR38446|c0_g1	O04609	1e-42	RNA polymerase II transcription factor B subunit 1-3 OS=Arabidopsis thaliana GN=TFB1-3 PE=2 SV=2	1.76	3.18	2.5
TR38446|c0_g2	O04609	2e-34	TFIIH basal transcription factor complex p47 subunit OS=Schizosaccharomyces pombe (strain 972 / ATCC 24843) GN=tfh47 PE=1 SV=1	0.53	4.21	1.76
TR23427|c3_g2	Q9SHB5	1e-13	Transcription factor 25 OS=Homo sapiens GN=TCF25 PE=1 SV=1	44.58	39.22	42.13
TR39076|c0_g2	Q9SHB5	5e-14	Transcription factor 25 OS=Homo sapiens GN=TCF25 PE=1 SV=1	63.43	46.47	46.83
TR37193|c2_g2	Q9C519	9e-16	Transcription factor ABA-INDUCIBLE bHLH-TYPE OS=Arabidopsis thaliana GN=AIB PE=2 SV=2	3.14	2.91	2.03
TR38186|c1_g1	Q9C519	5e-95	Transcription factor ABA-INDUCIBLE bHLH-TYPE OS=Arabidopsis thaliana GN=AIB PE=2 SV=2	2.63	2.07	1.86
TR9639|c0_g1	Q9SV15	5e-39	Transcription factor ABORTED MICROSPORES OS=Arabidopsis thaliana GN=AMS PE=1 SV=2	61.19	72.4	65.16
TR9639|c0_g4	Q9SV15	3e-17	Transcription factor ABORTED MICROSPORES OS=Arabidopsis thaliana GN=AMS PE=1 SV=2	28.96	30.23	13.23
TR9639|c0_g5	Q9SV15	8e-46	Transcription factor ABORTED MICROSPORES OS=Arabidopsis thaliana GN=AMS PE=1 SV=2	29.44	21.1	10.67
TR16876|c0_g1	Q9SV15	2e-36	Transcription factor AS1 OS=Arabidopsis thaliana GN=AS1 PE=1 SV=1	0	0	5.72
TR20602|c0_g1	Q9SV15	2e-47	Transcription factor AS1 OS=Arabidopsis thaliana GN=AS1 PE=1 SV=1	21.9	19.68	24.76
TR20602|c0_g5	Q9SV15	3e-33	Transcription factor atf21 OS=Schizosaccharomyces pombe (strain 972 / ATCC 24843) GN=atf21 PE=3 SV=1	36.44	54.82	47.4
TR20602|c0_g6	Q9SV15	2e-08	Transcription factor BEE 1 OS=Arabidopsis thaliana GN=BEE1 PE=2 SV=1	91.49	109.1	129.59
TR20602|c0_g7	Q9SV15	3e-12	Transcription factor BEE 1 OS=Arabidopsis thaliana GN=BEE1 PE=2 SV=1	37.76	68.26	66.11
TR20602|c0_g9	Q9SV15	3e-12	Transcription factor BEE 1 OS=Arabidopsis thaliana GN=BEE1 PE=2 SV=1	9.11	34.45	20.35
TR20602|c0_g10	Q9SV15	5e-39	transcription factor bHLH041 OS=Arabidopsis thaliana GN=BHLH41 PE=3 SV=1	64.58	83.13	77.98
TR20602|c0_g11	Q9SV15	6e-17	transcription factor bHLH041 OS=Arabidopsis thaliana GN=BHLH41 PE=3 SV=1	35.24	15.34	6.55
TR20602|c0_g13	Q9SV15	2e-06	Transcription factor bHLH10 OS=Arabidopsis thaliana GN=BHLH10 PE=2 SV=1	12.66	1.4	6.33
TR36106|c1_g5	Q9SV15	1e-63	Transcription factor bHLH100 OS=Arabidopsis thaliana GN=BHLH100 PE=2 SV=1	14.88	15.32	11.82
TR44055|c0_g3	Q9SV15	2e-63	Transcription factor bHLH101 OS=Arabidopsis thaliana GN=BHLH101 PE=2 SV=1	10.43	13.04	11.66
TR35681|c0_g1	Q9SVB7	1e-15	Transcription factor bHLH104 OS=Arabidopsis thaliana GN=BHLH104 PE=2 SV=1	4.15	2.93	1.73
TR30499|c0_g1	Q9SA80	9e-18	Transcription factor bHLH104 OS=Arabidopsis thaliana GN=BHLH104 PE=2 SV=1	2.08	1.4	1.77
TR30499|c0_g2	Q9SA80	9e-18	Transcription factor bHLH106 OS=Arabidopsis thaliana GN=BHLH106 PE=2 SV=1	1.67	3.86	2.65
TR7717|c0_g1	Q9SJA8	5e-20	Transcription factor bHLH106 OS=Arabidopsis thaliana GN=BHLH106 PE=2 SV=1	8.42	6.61	8.98
TR9639|c0_g3	Q9SJA8	3e-44	Transcription factor bHLH110 OS=Arabidopsis thaliana GN=BHLH110 PE=2 SV=2	46.38	69.2	75.36
TR9639|c0_g6	Q9SJA8	6e-110	Transcription factor bHLH110 OS=Arabidopsis thaliana GN=BHLH110 PE=2 SV=2	130.04	154.19	149.42
TR15911|c0_g1	Q9SJA8	2e-18	Transcription factor bHLH110 OS=Arabidopsis thaliana GN=BHLH110 PE=2 SV=2	9.4	2.72	2.96
TR20602|c0_g2	Q9SJA8	3e-13	Transcription factor bHLH111 OS=Arabidopsis thaliana GN=BHLH111 PE=2 SV=1	15.28	12.78	14.9
TR20602|c0_g3	Q9SJA8	5e-46	Transcription factor bHLH111 OS=Arabidopsis thaliana GN=BHLH111 PE=2 SV=1	10.7	17.05	16.67
TR20602|c0_g4	Q9SJA8	7e-110	Transcription factor bHLH112 OS=Arabidopsis thaliana GN=BHLH112 PE=2 SV=1	47.58	78.5	58.58
TR20602|c0_g8	Q9SJA8	1e-31	Transcription factor bHLH112 OS=Arabidopsis thaliana GN=BHLH112 PE=2 SV=1	11.57	16.89	11.66
TR20602|c0_g12	Q9SJA8	3e-13	Transcription factor bHLH112 OS=Arabidopsis thaliana GN=BHLH112 PE=2 SV=1	9.4	11.93	12.67
TR36106|c1_g1	Q9SJA8	4e-25	Transcription factor bHLH113 OS=Arabidopsis thaliana GN=BHLH113 PE=2 SV=1	14.54	9.56	8.49
TR36106|c1_g3	Q9SJA8	6e-25	Transcription factor bHLH113 OS=Arabidopsis thaliana GN=BHLH113 PE=2 SV=1	4.15	1.37	2.37
TR36106|c1_g4	Q9SJA8	2e-21	Transcription factor bHLH113 OS=Arabidopsis thaliana GN=BHLH113 PE=2 SV=1	0.74	0.57	3.93
TR44055|c0_g1	Q9SJA8	6e-53	Transcription factor bHLH113 OS=Arabidopsis thaliana GN=BHLH113 PE=2 SV=1	10.48	2.71	2.55
TR44055|c0_g2	Q9SJA8	4e-30	Transcription factor bHLH113 OS=Arabidopsis thaliana GN=BHLH113 PE=2 SV=1	5.45	6.65	4.13
TR1688|c0_g1	Q9SZ67	3e-68	Transcription factor bHLH113 OS=Arabidopsis thaliana GN=BHLH113 PE=2 SV=1	31.16	32.9	30.12
TR1714|c0_g1	Q9SZ67	5e-68	Transcription factor bHLH115 OS=Arabidopsis thaliana GN=BHLH115 PE=2 SV=1	39.47	43.78	35.15
TR3210|c0_g1	Q9SZ67	1e-19	Transcription factor bHLH115 OS=Arabidopsis thaliana GN=BHLH115 PE=2 SV=1	8.2	12.02	12.79
TR4926|c0_g1	Q9SZ67	4e-19	Transcription factor bHLH115 OS=Arabidopsis thaliana GN=BHLH115 PE=2 SV=1	7.97	13.08	12.25
TR5234|c0_g2	Q9SZ67	3e-72	Transcription factor bHLH121 OS=Arabidopsis thaliana GN=BHLH121 PE=2 SV=1	56.46	32.78	40.33
TR41542|c0_g1	Q9SZ67	2e-68	Transcription factor bHLH121 OS=Arabidopsis thaliana GN=BHLH121 PE=2 SV=1	12.5	5.95	8.89
TR41542|c0_g4	Q9SZ67	6e-46	Transcription factor bHLH123 OS=Arabidopsis thaliana GN=BHLH123 PE=2 SV=1	14.2	10.21	14.82
TR41542|c0_g3	Q9SZ67	1e-71	Transcription factor bHLH123 OS=Arabidopsis thaliana GN=BHLH123 PE=2 SV=1	42.4	21.2	28.57
TR41542|c0_g5	Q9SZ67	2e-50	Transcription factor bHLH128 OS=Arabidopsis thaliana GN=BHLH128 PE=1 SV=1	19.45	13.01	13.47
TR41542|c0_g6	Q9SZ67	7e-33	Transcription factor bHLH128 OS=Arabidopsis thaliana GN=BHLH128 PE=1 SV=1	1.86	0	4.52
TR1654|c0_g1	Q9FG77	2e-150	Transcription factor bHLH128 OS=Arabidopsis thaliana GN=BHLH128 PE=1 SV=1	6.05	8.9	7.57
TR11361|c1_g2	Q9FG77	5e-14	Transcription factor bHLH128 OS=Arabidopsis thaliana GN=BHLH128 PE=1 SV=1	6.56	2.89	3.22
TR15585|c0_g1	Q9FG77	8e-32	Transcription factor bHLH128 OS=Arabidopsis thaliana GN=BHLH128 PE=1 SV=1	3.1	2.97	4.23
TR19834|c0_g1	Q9FG77	6e-26	Transcription factor bHLH128 OS=Arabidopsis thaliana GN=BHLH128 PE=1 SV=1	0.88	3.33	5.17
TR39576|c1_g1	Q9FG77	3e-67	Transcription factor bHLH128 OS=Arabidopsis thaliana GN=BHLH128 PE=1 SV=1	3.88	4.55	4.07
TR39576|c1_g2	Q9FG77	3e-155	Transcription factor bHLH128 OS=Arabidopsis thaliana GN=BHLH128 PE=1 SV=1	13.27	14.11	9.32
TR39576|c1_g3	Q9FG77	2e-08	Transcription factor bHLH128 OS=Arabidopsis thaliana GN=BHLH128 PE=1 SV=1	3.72	0	2.26
TR40093|c0_g1	Q9FG77	8e-178	Transcription factor bHLH128 OS=Arabidopsis thaliana GN=BHLH128 PE=1 SV=1	6.82	12.94	13.71
TR40093|c1_g1	Q9FG77	6e-177	Transcription factor bHLH13 OS=Arabidopsis thaliana GN=BHLH13 PE=2 SV=1	3.09	6.47	6.87
TR15694|c0_g1	Q93WV0	2e-147	Transcription factor bHLH13 OS=Arabidopsis thaliana GN=BHLH13 PE=2 SV=1	22.49	39.32	38.15
TR25975|c0_g3	Q93WV0	3e-16	Transcription factor bHLH130 OS=Arabidopsis thaliana GN=BHLH130 PE=1 SV=1	0	2.11	4.67
TR25975|c0_g4	Q93WV0	6e-56	Transcription factor bHLH130 OS=Arabidopsis thaliana GN=BHLH130 PE=1 SV=1	3.82	5.12	3.62
TR25975|c0_g5	Q93WV0	3e-149	Transcription factor bHLH130 OS=Arabidopsis thaliana GN=BHLH130 PE=1 SV=1	10.02	16.38	14.07
TR25975|c0_g6	Q93WV0	2e-16	Transcription factor bHLH130 OS=Arabidopsis thaliana GN=BHLH130 PE=1 SV=1	6.74	6.94	10.32
TR2239|c1_g1	O04336	1e-20	Transcription factor bHLH130 OS=Arabidopsis thaliana GN=BHLH130 PE=1 SV=1	14.88	20.81	17.32
TR2239|c1_g3	O04336	1e-20	Transcription factor bHLH130 OS=Arabidopsis thaliana GN=BHLH130 PE=1 SV=1	6.7	21.39	10.89
TR30603|c1_g3	O04336	3e-20	Transcription factor bHLH130 OS=Arabidopsis thaliana GN=BHLH130 PE=1 SV=1	20.22	24.36	27.82
TR30603|c1_g4	O04336	3e-20	Transcription factor bHLH130 OS=Arabidopsis thaliana GN=BHLH130 PE=1 SV=1	13	15.22	11.67
TR41505|c0_g1	O04336	5e-08	Transcription factor bHLH130 OS=Arabidopsis thaliana GN=BHLH130 PE=1 SV=1	4.15	3.91	2.59
TR41505|c0_g2	O04336	6e-08	Transcription factor bHLH130 OS=Arabidopsis thaliana GN=BHLH130 PE=1 SV=1	1.19	4.31	9.05
TR41505|c0_g3	O04336	6e-08	Transcription factor bHLH130 OS=Arabidopsis thaliana GN=BHLH130 PE=1 SV=1	0	0.86	0
TR18730|c0_g1	O22900	1e-11	Transcription factor bHLH14 OS=Arabidopsis thaliana GN=BHLH14 PE=2 SV=1	9.21	10.12	8.91
TR43811|c0_g1	O22900	4e-54	Transcription factor bHLH14 OS=Arabidopsis thaliana GN=BHLH14 PE=2 SV=1	14.41	7.26	15.62
TR30499|c1_g1	Q9FLX8	1e-53	Transcription factor bHLH140 OS=Arabidopsis thaliana GN=BHLH140 PE=3 SV=1	7.4	4.82	2.2
TR43811|c0_g2	Q8VWJ2	1e-26	Transcription factor bHLH140 OS=Arabidopsis thaliana GN=BHLH140 PE=3 SV=1	2.29	1.67	1.46
TR43811|c0_g3	Q8VWJ2	1e-25	Transcription factor bHLH140 OS=Arabidopsis thaliana GN=BHLH140 PE=3 SV=1	1.25	1.8	3.95
TR1705|c1_g2	Q9ZQ70	2e-29	Transcription factor bHLH140 OS=Arabidopsis thaliana GN=BHLH140 PE=3 SV=1	9.7	12.44	14.45
TR6965|c0_g2	Q9ZQ70	2e-09	Transcription factor bHLH140 OS=Arabidopsis thaliana GN=BHLH140 PE=3 SV=1	1.8	1.22	4.38
TR6965|c0_g6	Q9ZQ70	1e-06	Transcription factor bHLH140 OS=Arabidopsis thaliana GN=BHLH140 PE=3 SV=1	3.54	4.83	3.24
TR18745|c0_g2	Q9ZQ70	2e-09	Transcription factor bHLH140 OS=Arabidopsis thaliana GN=BHLH140 PE=3 SV=1	5.05	4.63	4.13
TR21434|c2_g1	Q9FL62	5e-10	Transcription factor bHLH140 OS=Arabidopsis thaliana GN=BHLH140 PE=3 SV=1	234.19	284.08	291.56
TR21434|c2_g3	Q9FL62	1e-32	Transcription factor bHLH143 OS=Arabidopsis thaliana GN=BHLH143 PE=2 SV=1	12.39	54.32	77.69
TR21548|c0_g6	Q9FL62	4e-30	Transcription factor bHLH143 OS=Arabidopsis thaliana GN=BHLH143 PE=2 SV=1	25.52	54.07	47.41
TR21548|c0_g7	Q9FL62	4e-10	Transcription factor bHLH147 OS=Arabidopsis thaliana GN=BHLH147 PE=1 SV=1	220.24	282.77	305.73
TR1404|c0_g2	Q93WT0	3e-112	Transcription factor bHLH147 OS=Arabidopsis thaliana GN=BHLH147 PE=1 SV=1	6.24	2.03	2.08
TR1404|c0_g1	Q93WT0	5e-150	Transcription factor bHLH147 OS=Arabidopsis thaliana GN=BHLH147 PE=1 SV=1	23.01	16.21	16.53
TR5648|c0_g1	Q93WT0	8e-14	Transcription factor bHLH148 OS=Arabidopsis thaliana GN=BHLH148 PE=1 SV=1	12.19	6.38	9.22
TR15237|c0_g1	Q93WT0	2e-14	Transcription factor bHLH148 OS=Arabidopsis thaliana GN=BHLH148 PE=1 SV=1	8.34	2.94	3.52
TR16003|c0_g1	Q93WT0	3e-10	Transcription factor bHLH148 OS=Arabidopsis thaliana GN=BHLH148 PE=1 SV=1	0	3.52	4.19
TR25005|c0_g1	Q93WT0	2e-13	Transcription factor bHLH148 OS=Arabidopsis thaliana GN=BHLH148 PE=1 SV=1	6.54	2.17	4.05
TR25005|c0_g2	Q93WT0	2e-13	Transcription factor bHLH149 OS=Arabidopsis thaliana GN=BHLH149 PE=1 SV=1	1.79	1.59	0.91
TR38186|c1_g2	Q93WT0	6e-121	Transcription factor bHLH149 OS=Arabidopsis thaliana GN=BHLH149 PE=1 SV=1	16.22	10.27	15.58
TR38186|c1_g4	Q93WT0	6e-112	Transcription factor bHLH149 OS=Arabidopsis thaliana GN=BHLH149 PE=1 SV=1	10.57	3.86	3.65
TR10061|c0_g2	P59583	1e-27	Transcription factor bHLH149 OS=Arabidopsis thaliana GN=BHLH149 PE=1 SV=1	13.85	13.37	14.79
TR12960|c0_g1	Q8S8P5	4e-113	Transcription factor bHLH149 OS=Arabidopsis thaliana GN=BHLH149 PE=1 SV=1	347.16	194	252.41
TR15619|c0_g1	Q8S8P5	5e-07	Transcription factor bHLH150 OS=Arabidopsis thaliana GN=BHLH150 PE=1 SV=1	6.93	3.28	2.02
TR21450|c2_g2	Q8S8P5	2e-06	Transcription factor bHLH150 OS=Arabidopsis thaliana GN=BHLH150 PE=1 SV=1	43.93	35.35	38.36
TR21450|c2_g8	Q8S8P5	6e-95	Transcription factor bHLH150 OS=Arabidopsis thaliana GN=BHLH150 PE=1 SV=1	130.12	79.88	139.62
TR35734|c0_g1	Q8S8P5	3e-48	Transcription factor bHLH155 OS=Arabidopsis thaliana GN=BHLH155 PE=2 SV=1	57.03	20.33	26.49
TR37175|c0_g1	Q8S8P5	8e-36	Transcription factor bHLH157 OS=Arabidopsis thaliana GN=BHLH157 PE=2 SV=1	33.34	7.61	16.86
TR37984|c0_g1	Q8S8P5	1e-48	Transcription factor bHLH157 OS=Arabidopsis thaliana GN=BHLH157 PE=2 SV=1	57.51	18.64	21.31
TR43146|c0_g1	Q8S8P5	5e-23	Transcription factor bHLH18 OS=Arabidopsis thaliana GN=BHLH18 PE=2 SV=1	137.78	80.67	95.18
TR43146|c0_g2	Q8S8P5	1e-22	Transcription factor bHLH18 OS=Arabidopsis thaliana GN=BHLH18 PE=2 SV=1	14.18	9.52	9.44
TR43196|c0_g1	Q8S8P5	5e-63	Transcription factor bHLH18 OS=Arabidopsis thaliana GN=BHLH18 PE=2 SV=1	251.27	140.79	176.85
TR16230|c0_g1	Q8GWF1	4e-19	Transcription factor bHLH18 OS=Arabidopsis thaliana GN=BHLH18 PE=2 SV=1	16.25	11.47	11.29
TR16230|c1_g1	Q8GWF1	8e-18	Transcription factor bHLH25 OS=Arabidopsis thaliana GN=BHLH25 PE=2 SV=2	24.54	11.35	16.09
TR1705|c1_g3	Q9XI90	5e-79	Transcription factor bHLH25 OS=Arabidopsis thaliana GN=BHLH25 PE=2 SV=2	18.03	25.9	23.1
TR6965|c0_g1	Q9XI90	3e-53	Transcription factor bHLH25 OS=Arabidopsis thaliana GN=BHLH25 PE=2 SV=2	8.65	5.6	6.28
TR6965|c0_g3	Q9XI90	1e-45	Transcription factor bHLH30 OS=Arabidopsis thaliana GN=BHLH30 PE=1 SV=1	5.16	6.45	4.05
TR6965|c0_g4	Q9XI90	1e-45	Transcription factor bHLH30 OS=Arabidopsis thaliana GN=BHLH30 PE=1 SV=1	4.74	3.29	3.9
TR6965|c0_g5	Q9XI90	4e-166	Transcription factor bHLH30 OS=Arabidopsis thaliana GN=BHLH30 PE=1 SV=1	30.54	16.23	17.94
TR10061|c0_g1	Q9XI90	7e-89	Transcription factor bHLH30 OS=Arabidopsis thaliana GN=BHLH30 PE=1 SV=1	20.85	26.31	22.54
TR18745|c0_g3	Q9XI90	1e-45	Transcription factor bHLH34 OS=Arabidopsis thaliana GN=BHLH34 PE=2 SV=1	6.45	7.37	3.24
TR18745|c0_g4	Q9XI90	5e-100	Transcription factor bHLH34 OS=Arabidopsis thaliana GN=BHLH34 PE=2 SV=1	15.04	12.51	11.37
TR18745|c0_g5	Q9XI90	2e-22	Transcription factor bHLH35 OS=Arabidopsis thaliana GN=BHLH35 PE=2 SV=1	14.56	9.05	9.27
TR18745|c0_g6	Q9XI90	2e-66	Transcription factor bHLH35 OS=Arabidopsis thaliana GN=BHLH35 PE=2 SV=1	12.07	7.36	5.27
TR42573|c0_g1	Q9XI90	6e-17	Transcription factor bHLH35 OS=Arabidopsis thaliana GN=BHLH35 PE=2 SV=1	7.99	2.6	5.62
TR43146|c0_g3	Q9XI90	4e-07	Transcription factor bHLH47 OS=Arabidopsis thaliana GN=BHLH47 PE=2 SV=1	76.33	57.92	58.07
TR2290|c1_g1	Q9SAH7	7e-44	Transcription factor bHLH47 OS=Arabidopsis thaliana GN=BHLH47 PE=2 SV=1	271.41	248.7	230.5
TR2290|c1_g3	Q9SAH7	1e-07	Transcription factor bHLH47 OS=Arabidopsis thaliana GN=BHLH47 PE=2 SV=1	12.05	9.68	16.35
TR2290|c1_g4	Q9SAH7	1e-26	Transcription factor bHLH48 OS=Arabidopsis thaliana GN=BHLH48 PE=2 SV=1	20.44	22.53	30.37
TR2290|c1_g6	Q9SAH7	9e-07	Transcription factor bHLH48 OS=Arabidopsis thaliana GN=BHLH48 PE=2 SV=1	8.45	12.14	15.56
TR9808|c1_g3	Q9SAH7	3e-62	Transcription factor bHLH49 OS=Arabidopsis thaliana GN=BHLH49 PE=1 SV=1	228.83	179.65	199.68
TR24032|c0_g1	Q9SAH7	2e-61	Transcription factor bHLH49 OS=Arabidopsis thaliana GN=BHLH49 PE=1 SV=1	4.86	4.61	3.7
TR28619|c0_g1	Q9SAH7	9e-62	Transcription factor bHLH49 OS=Arabidopsis thaliana GN=BHLH49 PE=1 SV=1	4.51	4.29	4.1
TR30723|c0_g2	Q9SAH7	4e-07	Transcription factor bHLH49 OS=Arabidopsis thaliana GN=BHLH49 PE=1 SV=1	5.78	5.07	8.97
TR332|c0_g3	Q8H0Y8	3e-24	Transcription factor bHLH49 OS=Arabidopsis thaliana GN=BHLH49 PE=1 SV=1	460.39	492.92	538.38
TR332|c0_g8	Q8H0Y8	5e-19	Transcription factor bHLH49 OS=Arabidopsis thaliana GN=BHLH49 PE=1 SV=1	291.19	336.41	313.75
TR332|c0_g10	Q8H0Y8	2e-15	Transcription factor bHLH49 OS=Arabidopsis thaliana GN=BHLH49 PE=1 SV=1	4.55	7.49	4.07
TR2174|c0_g1	Q8H0Y8	3e-34	Transcription factor bHLH49 OS=Arabidopsis thaliana GN=BHLH49 PE=1 SV=1	9.29	4.57	26.25
TR2174|c0_g3	Q8H0Y8	3e-08	Transcription factor bHLH61 OS=Arabidopsis thaliana GN=BHLH61 PE=2 SV=1	0.84	1.71	1.43
TR2174|c0_g2	Q8H0Y8	2e-16	Transcription factor bHLH61 OS=Arabidopsis thaliana GN=BHLH61 PE=2 SV=1	45.5	35.94	46.92
TR2174|c0_g4	Q8H0Y8	3e-34	Transcription factor bHLH62 OS=Arabidopsis thaliana GN=BHLH62 PE=2 SV=1	4.64	27.42	30.39
TR9328|c0_g1	Q8H0Y8	7e-08	Transcription factor bHLH62 OS=Arabidopsis thaliana GN=BHLH62 PE=2 SV=1	12.44	18.18	14.31
TR15995|c0_g1	Q8H0Y8	2e-21	Transcription factor bHLH66 OS=Arabidopsis thaliana GN=BHLH66 PE=2 SV=1	45.15	75.58	82.43
TR21434|c1_g1	Q8H0Y8	3e-13	Transcription factor bHLH66 OS=Arabidopsis thaliana GN=BHLH66 PE=2 SV=1	36.47	52.47	58.56
TR21434|c2_g2	Q8H0Y8	3e-31	Transcription factor bHLH66 OS=Arabidopsis thaliana GN=BHLH66 PE=2 SV=1	84.97	156.93	157.54
TR21434|c2_g4	Q8H0Y8	2e-13	Transcription factor bHLH68 OS=Arabidopsis thaliana GN=BHLH68 PE=2 SV=2	27.24	40.49	50.3
TR21434|c2_g5	Q8H0Y8	4e-12	Transcription factor bHLH68 OS=Arabidopsis thaliana GN=BHLH68 PE=2 SV=2	156.34	143.28	92.82
TR21548|c0_g4	Q8H0Y8	3e-34	Transcription factor bHLH69 OS=Arabidopsis thaliana GN=BHLH69 PE=2 SV=2	25.53	44.87	38.69
TR21548|c0_g5	Q8H0Y8	6e-14	Transcription factor bHLH7 OS=Arabidopsis thaliana GN=BHLH7 PE=2 SV=1	8.13	15.31	17.38
TR21548|c0_g9	Q8H0Y8	3e-34	Transcription factor bHLH74 OS=Arabidopsis thaliana GN=BHLH74 PE=1 SV=1	18.81	34.37	41.21
TR3929|c0_g1	Q9XEC3	2e-97	Transcription factor bHLH78 OS=Arabidopsis thaliana GN=BHLH78 PE=2 SV=1	3.07	2.28	1.23
TR3929|c0_g2	Q9XEC3	1e-97	Transcription factor bHLH78 OS=Arabidopsis thaliana GN=BHLH78 PE=2 SV=1	2.51	1.08	1.93
TR38186|c1_g3	Q9XEC3	1e-36	Transcription factor bHLH78 OS=Arabidopsis thaliana GN=BHLH78 PE=2 SV=1	1.43	0.56	1.44
TR332|c0_g6	Q9SKD9	8e-29	Transcription factor bHLH78 OS=Arabidopsis thaliana GN=BHLH78 PE=2 SV=1	80.34	94.45	106.89
TR3934|c0_g1	Q9SKD9	2e-17	Transcription factor bHLH79 OS=Arabidopsis thaliana GN=BHLH79 PE=2 SV=1	2.91	3.08	4.69
TR23310|c0_g1	Q9SKD9	5e-29	Transcription factor bHLH79 OS=Arabidopsis thaliana GN=BHLH79 PE=2 SV=1	1.19	7.92	8.72
TR29267|c0_g1	Q9SKD9	2e-29	Transcription factor bHLH82 OS=Arabidopsis thaliana GN=BHLH82 PE=2 SV=1	5.4	8.99	10.09
TR36744|c0_g1	Q9SKD9	2e-23	Transcription factor bHLH82 OS=Arabidopsis thaliana GN=BHLH82 PE=2 SV=1	3.44	9.39	3.6
TR38056|c0_g1	Q9SKD9	7e-23	Transcription factor bHLH89 OS=Arabidopsis thaliana GN=BHLH89 PE=2 SV=1	2.74	7.15	4.05
TR32316|c0_g2	Q9ZSI7	1e-102	Transcription factor bHLH89 OS=Arabidopsis thaliana GN=BHLH89 PE=2 SV=1	13.94	5.03	1.05
TR32316|c1_g1	Q9ZSI7	3e-103	Transcription factor bHLH89 OS=Arabidopsis thaliana GN=BHLH89 PE=2 SV=1	9.65	4.18	0.77
TR12370|c0_g2	Q9FGZ4	2e-08	Transcription factor bHLH89 OS=Arabidopsis thaliana GN=BHLH89 PE=2 SV=1	1.17	1.66	1.12
TR18730|c0_g4	Q9FGZ4	3e-07	Transcription factor bHLH89 OS=Arabidopsis thaliana GN=BHLH89 PE=2 SV=1	4.33	1.01	7.18
TR18730|c0_g5	Q9FGZ4	5e-22	Transcription factor bHLH89 OS=Arabidopsis thaliana GN=BHLH89 PE=2 SV=1	5.19	2.55	1.79
TR18730|c0_g6	Q9FGZ4	2e-38	Transcription factor bHLH89 OS=Arabidopsis thaliana GN=BHLH89 PE=2 SV=1	39.77	12.38	24.65
TR18730|c0_g7	Q9FGZ4	9e-20	Transcription factor bHLH89 OS=Arabidopsis thaliana GN=BHLH89 PE=2 SV=1	4.8	0.93	0.4
TR18730|c0_g8	Q9FGZ4	1e-20	Transcription factor bHLH89 OS=Arabidopsis thaliana GN=BHLH89 PE=2 SV=1	17.18	9.02	17.44
TR18730|c0_g9	Q9FGZ4	1e-18	Transcription factor bHLH91 OS=Arabidopsis thaliana GN=BHLH91 PE=2 SV=1	15.18	2.8	3.34
TR18730|c0_g10	Q9FGZ4	2e-08	Transcription factor bHLH91 OS=Arabidopsis thaliana GN=BHLH91 PE=2 SV=1	11.36	5.71	5.63
TR25453|c0_g1	Q9FGZ4	4e-11	Transcription factor bHLH91 OS=Arabidopsis thaliana GN=BHLH91 PE=2 SV=1	1.86	1.98	1.68
TR25453|c0_g2	Q9FGZ4	9e-11	Transcription factor bHLH91 OS=Arabidopsis thaliana GN=BHLH91 PE=2 SV=1	2.52	2.47	1.81
TR27729|c0_g1	Q9FGZ4	1e-09	Transcription factor bHLH91 OS=Arabidopsis thaliana GN=BHLH91 PE=2 SV=1	19.36	7.38	6.72
TR43811|c0_g4	Q9FGZ4	3e-17	Transcription factor bHLH92 OS=Arabidopsis thaliana GN=BHLH92 PE=2 SV=1	32.88	9.85	21.38
TR43811|c0_g9	Q9FGZ4	4e-56	Transcription factor bHLH92 OS=Arabidopsis thaliana GN=BHLH92 PE=2 SV=1	37.95	16.06	16.48
TR43811|c0_g11	Q9FGZ4	7e-26	Transcription factor bHLH92 OS=Arabidopsis thaliana GN=BHLH92 PE=2 SV=1	6.27	1.28	1.81
TR43811|c0_g12	Q9FGZ4	3e-23	Transcription factor bHLH92 OS=Arabidopsis thaliana GN=BHLH92 PE=2 SV=1	45.68	9.73	13.12
TR43811|c0_g13	Q9FGZ4	1e-20	Transcription factor bHLH92 OS=Arabidopsis thaliana GN=BHLH92 PE=2 SV=1	13.96	7.11	14.12
TR10925|c0_g1	Q9FHR7	1e-13	Transcription factor bHLH92 OS=Arabidopsis thaliana GN=BHLH92 PE=2 SV=1	2.96	1.9	2.83
TR15811|c0_g1	Q9FHR7	4e-13	Transcription factor bHLH92 OS=Arabidopsis thaliana GN=BHLH92 PE=2 SV=1	2.31	7.46	5.14
TR21763|c0_g1	Q9FHR7	1e-18	Transcription factor bHLH93 OS=Arabidopsis thaliana GN=BHLH93 PE=1 SV=1	2.19	2.9	1.31
TR22271|c0_g1	Q9FHR7	1e-06	Transcription factor bHLH93 OS=Arabidopsis thaliana GN=BHLH93 PE=1 SV=1	3.92	4.13	2.73
TR39843|c0_g1	Q9FHR7	1e-07	Transcription factor bHLH93 OS=Arabidopsis thaliana GN=BHLH93 PE=1 SV=1	4.95	2.67	3.12
TR39843|c0_g2	Q9FHR7	3e-07	Transcription factor bHLH94 OS=Arabidopsis thaliana GN=BHLH94 PE=2 SV=2	1.23	2.95	1.25
TR5876|c2_g1	Q8VWQ5	3e-35	Transcription factor bHLH94 OS=Arabidopsis thaliana GN=BHLH94 PE=2 SV=2	3.29	7.29	3.11
TR5876|c1_g1	Q93WU9	7e-37	Transcription factor bHLH94 OS=Arabidopsis thaliana GN=BHLH94 PE=2 SV=2	1.11	2.93	1.43
TR20088|c0_g1	Q93WU9	1e-14	Transcription factor bHLH94 OS=Arabidopsis thaliana GN=BHLH94 PE=2 SV=2	3.94	2.78	2.12
TR20088|c0_g2	Q93WU9	9e-33	Transcription factor bHLH94 OS=Arabidopsis thaliana GN=BHLH94 PE=2 SV=2	52.6	20.35	21.2
TR20088|c0_g3	Q93WU9	3e-23	Transcription factor bHLH96 OS=Arabidopsis thaliana GN=BHLH96 PE=2 SV=1	30.37	14	13.53
TR20088|c0_g4	Q93WU9	2e-37	Transcription factor bHLH96 OS=Arabidopsis thaliana GN=BHLH96 PE=2 SV=1	5.85	9.02	4.71
TR23431|c0_g1	Q93WU9	1e-32	Transcription factor BIM1 OS=Arabidopsis thaliana GN=BIM1 PE=1 SV=2	47.8	18.58	17.32
TR23431|c0_g2	Q93WU9	3e-35	Transcription factor BIM1 OS=Arabidopsis thaliana GN=BIM1 PE=1 SV=2	7.14	5.19	1.74
TR23431|c0_g3	Q93WU9	2e-23	Transcription factor BIM1 OS=Arabidopsis thaliana GN=BIM1 PE=1 SV=2	57.74	16.13	16.04
TR332|c0_g2	Q9SUP6	2e-16	Transcription factor BIM1 OS=Arabidopsis thaliana GN=BIM1 PE=1 SV=2	91.25	163.03	188.47
TR9328|c0_g2	Q9SUP6	5e-36	Transcription factor BIM1 OS=Arabidopsis thaliana GN=BIM1 PE=1 SV=2	27.56	23.16	43.66
TR12617|c0_g1	Q9SUP6	1e-25	Transcription factor BIM1 OS=Arabidopsis thaliana GN=BIM1 PE=1 SV=2	9.24	23.56	28.39
TR12617|c0_g2	Q9SUP6	3e-26	Transcription factor BIM1 OS=Arabidopsis thaliana GN=BIM1 PE=1 SV=2	1.03	0	1.98
TR12617|c0_g3	Q9SUP6	3e-26	Transcription factor BIM1 OS=Arabidopsis thaliana GN=BIM1 PE=1 SV=2	10.27	9.12	19.81
TR12617|c0_g4	Q9SUP6	1e-25	Transcription factor BIM2 OS=Arabidopsis thaliana GN=BIM2 PE=1 SV=1	2.05	3.04	0
TR12617|c0_g5	Q9SUP6	1e-25	Transcription factor BIM2 OS=Arabidopsis thaliana GN=BIM2 PE=1 SV=1	56.48	52.43	71.31
TR21434|c1_g2	Q9SUP6	2e-14	Transcription factor BIM2 OS=Arabidopsis thaliana GN=BIM2 PE=1 SV=1	16.87	22.43	33.16
TR21548|c0_g3	Q9SUP6	3e-17	Transcription factor BIM2 OS=Arabidopsis thaliana GN=BIM2 PE=1 SV=1	25.84	47.14	49.64
TR21548|c0_g10	Q9SUP6	6e-34	Transcription factor BIM2 OS=Arabidopsis thaliana GN=BIM2 PE=1 SV=1	561.26	564.66	566.65
TR15827|c1_g1	Q93WU8	7e-09	Transcription factor BIM2 OS=Arabidopsis thaliana GN=BIM2 PE=1 SV=1	2.29	5	0.73
TR16642|c0_g2	Q8VWQ4	8e-15	Transcription factor btd OS=Drosophila melanogaster GN=btd PE=2 SV=1	3.81	6.36	10.46
TR25214|c0_g1	Q8VWQ4	7e-15	Transcription factor BTF3 homolog 4 OS=Danio rerio GN=btf3l4 PE=2 SV=1	3.53	6.47	8.59
TR2868|c2_g1	Q9C983	1e-64	Transcription factor BTF3 homolog 4 OS=Danio rerio GN=btf3l4 PE=2 SV=1	7.21	9.16	15.18
TR2868|c2_g2	Q9C983	6e-67	Transcription factor BTF3 homolog 4 OS=Danio rerio GN=btf3l4 PE=2 SV=1	5.96	8.19	13.19
TR2868|c3_g2	Q9C983	3e-65	Transcription factor BTF3 homolog 4 OS=Danio rerio GN=btf3l4 PE=2 SV=1	6.07	7.74	12.91
TR35908|c0_g1	Q9C983	5e-29	Transcription factor BTF3 homolog 4 OS=Danio rerio GN=btf3l4 PE=2 SV=1	12.38	12.71	21.93
TR43811|c0_g8	Q9C983	7e-20	Transcription factor BTF3 homolog 4 OS=Danio rerio GN=btf3l4 PE=2 SV=1	1.72	0.65	0.56
TR18745|c0_g1	Q93WU7	1e-51	Transcription factor BTF3 homolog 4 OS=Danio rerio GN=btf3l4 PE=2 SV=1	8.98	6.78	5.27
TR2290|c1_g7	Q9SK33	4e-07	Transcription factor BTF3 homolog 4 OS=Xenopus tropicalis GN=btf3l4 PE=2 SV=1	5.64	8.28	12.73
TR30723|c0_g1	Q9SK33	2e-07	Transcription factor BTF3 OS=Homo sapiens GN=BTF3 PE=1 SV=1	2.89	4.06	7.18
TR30723|c0_g4	Q9SK33	4e-07	Transcription factor BTF3 OS=Mus musculus GN=Btf3 PE=1 SV=3	4.33	6.09	8.08
TR1642|c0_g1	Q9C557	8e-08	Transcription factor CAULIFLOWER OS=Brassica rapa subsp. rapa GN=CAL PE=2 SV=1	40.06	47.37	63.09
TR15827|c0_g1	Q9C557	2e-13	Transcription factor CAULIFLOWER OS=Brassica rapa subsp. rapa GN=CAL PE=2 SV=1	2.42	3.57	2.25
TR23424|c1_g2	Q9LP56	1e-40	Transcription factor CPC OS=Arabidopsis thaliana GN=CPC PE=1 SV=1	17.53	4.35	2.62
TR23424|c1_g3	Q9LP56	2e-33	Transcription factor CPC OS=Arabidopsis thaliana GN=CPC PE=1 SV=1	13.33	4.87	5.98
TR23424|c1_g5	Q9LP56	2e-28	Transcription factor CPC OS=Arabidopsis thaliana GN=CPC PE=1 SV=1	16.28	13.46	8.02
TR23424|c1_g6	Q9LP56	3e-37	Transcription factor DIVARICATA OS=Antirrhinum majus GN=DIVARICATA PE=2 SV=1	18.57	6.31	7.08
TR23424|c1_g9	Q9LP56	2e-25	Transcription factor DIVARICATA OS=Antirrhinum majus GN=DIVARICATA PE=2 SV=1	12.61	8.82	5.13
TR23473|c0_g3	Q9LP56	7e-34	Transcription factor DIVARICATA OS=Antirrhinum majus GN=DIVARICATA PE=2 SV=1	9.19	7.33	6.49
TR23473|c0_g6	Q9LP56	1e-25	Transcription factor DIVARICATA OS=Antirrhinum majus GN=DIVARICATA PE=2 SV=1	37.72	17.88	14.61
TR23473|c0_g7	Q9LP56	8e-55	Transcription factor DIVARICATA OS=Antirrhinum majus GN=DIVARICATA PE=2 SV=1	58.22	28.6	25.24
TR12270|c0_g1	Q93WV7	1e-09	Transcription factor DIVARICATA OS=Antirrhinum majus GN=DIVARICATA PE=2 SV=1	6.35	11.06	16.69
TR23183|c0_g1	Q93WV7	6e-08	Transcription factor DIVARICATA OS=Antirrhinum majus GN=DIVARICATA PE=2 SV=1	2.55	4.28	4.34
TR23183|c0_g2	Q93WV7	3e-07	Transcription factor DIVARICATA OS=Antirrhinum majus GN=DIVARICATA PE=2 SV=1	3.82	7.46	12.96
TR42838|c0_g1	Q93WV7	2e-12	Transcription factor DIVARICATA OS=Antirrhinum majus GN=DIVARICATA PE=2 SV=1	53.31	56.81	78.28
TR23424|c1_g4	Q93WV5	2e-39	Transcription factor DIVARICATA OS=Antirrhinum majus GN=DIVARICATA PE=2 SV=1	18.57	15.1	9.08
TR23424|c1_g7	Q93WV5	3e-28	Transcription factor DIVARICATA OS=Antirrhinum majus GN=DIVARICATA PE=2 SV=1	10.46	9.43	7.27
TR23473|c0_g1	Q93WV5	4e-29	Transcription factor DIVARICATA OS=Antirrhinum majus GN=DIVARICATA PE=2 SV=1	16.59	10.34	10.33
TR23473|c0_g2	Q93WV5	8e-29	Transcription factor DIVARICATA OS=Antirrhinum majus GN=DIVARICATA PE=2 SV=1	12.44	6.51	8.39
TR23473|c0_g4	Q93WV5	1e-44	Transcription factor DIVARICATA OS=Antirrhinum majus GN=DIVARICATA PE=2 SV=1	12.15	9.28	5.97
TR23473|c0_g5	Q93WV5	3e-28	Transcription factor DIVARICATA OS=Antirrhinum majus GN=DIVARICATA PE=2 SV=1	13.45	9.84	7.61
TR9639|c0_g2	Q9STX0	2e-21	Transcription factor DIVARICATA OS=Antirrhinum majus GN=DIVARICATA PE=2 SV=1	1.61	7.78	0.99
TR36106|c1_g2	Q9STX0	6e-53	Transcription factor DIVARICATA OS=Antirrhinum majus GN=DIVARICATA PE=2 SV=1	19.25	9.71	8.68
TR16635|c0_g1	Q9LY00	7e-17	Transcription factor DIVARICATA OS=Antirrhinum majus GN=DIVARICATA PE=2 SV=1	9.63	5.76	5.76
TR17064|c0_g1	Q9LY00	2e-22	Transcription factor DIVARICATA OS=Antirrhinum majus GN=DIVARICATA PE=2 SV=1	16.2	21.32	22.49
TR23310|c0_g2	Q9LY00	9e-29	Transcription factor DIVARICATA OS=Antirrhinum majus GN=DIVARICATA PE=2 SV=1	4.76	1.72	3.02
TR24170|c0_g1	Q9LY00	9e-31	Transcription factor DIVARICATA OS=Antirrhinum majus GN=DIVARICATA PE=2 SV=1	22.82	37.07	29.45
TR24170|c0_g2	Q9LY00	1e-28	Transcription factor DIVARICATA OS=Antirrhinum majus GN=DIVARICATA PE=2 SV=1	22.99	39.41	34.84
TR29267|c0_g2	Q9LY00	8e-29	Transcription factor DIVARICATA OS=Antirrhinum majus GN=DIVARICATA PE=2 SV=1	2.73	2.9	0.85
TR29897|c0_g1	Q9LY00	4e-30	Transcription factor DIVARICATA OS=Antirrhinum majus GN=DIVARICATA PE=2 SV=1	66.17	85.63	74.62
TR31384|c0_g1	Q9LY00	7e-17	Transcription factor DIVARICATA OS=Antirrhinum majus GN=DIVARICATA PE=2 SV=1	25.4	10.4	7.51
TR10392|c0_g1	Q93WV4	1e-12	Transcription factor DIVARICATA OS=Antirrhinum majus GN=DIVARICATA PE=2 SV=1	11.79	6.07	8.14
TR11361|c1_g1	Q93WV4	1e-12	Transcription factor DIVARICATA OS=Antirrhinum majus GN=DIVARICATA PE=2 SV=1	13.32	7.02	7.78
TR18730|c0_g11	Q93WV4	1e-41	Transcription factor DIVARICATA OS=Antirrhinum majus GN=DIVARICATA PE=2 SV=1	18.16	5.48	11.23
TR27156|c0_g1	Q93WV4	5e-54	Transcription factor DIVARICATA OS=Antirrhinum majus GN=DIVARICATA PE=2 SV=1	4.57	2.65	1.36
TR35957|c0_g1	Q93WV4	5e-59	Transcription factor DIVARICATA OS=Antirrhinum majus GN=DIVARICATA PE=2 SV=1	5.66	3.07	1.85
TR272|c0_g1	Q9FYA2	7e-06	Transcription factor DIVARICATA OS=Antirrhinum majus GN=DIVARICATA PE=2 SV=1	1.12	1.74	1.82
TR272|c0_g2	Q9FYA2	7e-06	Transcription factor DIVARICATA OS=Antirrhinum majus GN=DIVARICATA PE=2 SV=1	1.43	1.74	2.31
TR10354|c0_g1	Q9FYA2	8e-59	Transcription factor DIVARICATA OS=Antirrhinum majus GN=DIVARICATA PE=2 SV=1	19.99	4.82	0.31
TR16642|c0_g1	Q9FYA2	1e-09	Transcription factor DIVARICATA OS=Antirrhinum majus GN=DIVARICATA PE=2 SV=1	0.92	4.98	3.23
TR25214|c0_g2	Q9FYA2	2e-09	Transcription factor DIVARICATA OS=Antirrhinum majus GN=DIVARICATA PE=2 SV=1	0.65	3.93	3.53
TR41088|c0_g1	Q9FYA2	5e-06	Transcription factor DIVARICATA OS=Antirrhinum majus GN=DIVARICATA PE=2 SV=1	1.57	2.12	1.92
TR42054|c0_g1	Q9FYA2	9e-59	Transcription factor DIVARICATA OS=Antirrhinum majus GN=DIVARICATA PE=2 SV=1	32.99	10.01	0.34
TR43811|c0_g5	Q9FL26	2e-22	Transcription factor DIVARICATA OS=Antirrhinum majus GN=DIVARICATA PE=2 SV=1	3.27	1.6	0
TR42698|c0_g13	Q84TK1	2e-08	Transcription factor DIVARICATA OS=Antirrhinum majus GN=DIVARICATA PE=2 SV=1	1.16	0	0
TR22208|c1_g1	Q9ZVB5	6e-27	Transcription factor DIVARICATA OS=Antirrhinum majus GN=DIVARICATA PE=2 SV=1	4.43	3.72	5.7
TR24381|c0_g1	Q9FYE6	6e-32	Transcription factor E2FB OS=Arabidopsis thaliana GN=E2FB PE=1 SV=1	15.35	0.43	1.17
TR2566|c0_g1	Q8L467	2e-51	Transcription factor E2FB OS=Arabidopsis thaliana GN=E2FB PE=1 SV=1	9.11	16.94	9.48
TR20683|c0_g1	Q8L467	3e-51	Transcription factor E2FB OS=Arabidopsis thaliana GN=E2FB PE=1 SV=1	7.28	14.33	6.16
TR35690|c0_g1	O80674	1e-57	Transcription factor E2FB OS=Arabidopsis thaliana GN=E2FB PE=1 SV=1	2	15.58	9.02
TR38840|c0_g1	O80674	6e-58	Transcription factor EGL1 OS=Arabidopsis thaliana GN=BHLH2 PE=1 SV=1	4.52	20.07	7.01
TR11802|c0_g1	Q9SFZ3	5e-25	Transcription factor EMB1444 OS=Arabidopsis thaliana GN=EMB1444 PE=2 SV=1	4.27	19.04	6.2
TR12391|c0_g1	Q9SFZ3	8e-33	Transcription factor EMB1444 OS=Arabidopsis thaliana GN=EMB1444 PE=2 SV=1	1.7	5.43	3.63
TR36789|c0_g1	Q9SFZ3	3e-33	Transcription factor EMB1444 OS=Arabidopsis thaliana GN=EMB1444 PE=2 SV=1	0.89	2.98	2.16
TR29163|c0_g1	Q9FYJ6	1e-50	Transcription factor EMB1444 OS=Arabidopsis thaliana GN=EMB1444 PE=2 SV=1	5.5	24.95	14.98
TR43797|c0_g1	Q9FYJ6	2e-51	Transcription factor EMB1444 OS=Arabidopsis thaliana GN=EMB1444 PE=2 SV=1	5.62	29.36	19.88
TR18237|c0_g1	Q94JL3	5e-59	Transcription factor FER-LIKE IRON DEFICIENCY-INDUCED TRANSCRIPTION FACTOR OS=Arabidopsis thaliana GN=FIT PE=1 SV=1	4.22	3.34	5.49
TR28364|c1_g1	Q94JL3	3e-30	Transcription factor FER-LIKE IRON DEFICIENCY-INDUCED TRANSCRIPTION FACTOR OS=Arabidopsis thaliana GN=FIT PE=1 SV=1	2.84	9.32	6.66
TR28364|c1_g2	Q94JL3	2e-53	Transcription factor FER-LIKE IRON DEFICIENCY-INDUCED TRANSCRIPTION FACTOR OS=Arabidopsis thaliana GN=FIT PE=1 SV=1	3.31	4.9	3.85
TR7573|c0_g1	Q9LT67	3e-37	Transcription factor FER-LIKE IRON DEFICIENCY-INDUCED TRANSCRIPTION FACTOR OS=Arabidopsis thaliana GN=FIT PE=1 SV=1	19.29	16.09	12.67
TR7573|c1_g1	Q9LT67	3e-37	Transcription factor FER-LIKE IRON DEFICIENCY-INDUCED TRANSCRIPTION FACTOR OS=Arabidopsis thaliana GN=FIT PE=1 SV=1	35.63	22.43	23.24
TR11423|c0_g1	Q9LT67	1e-36	Transcription factor FER-LIKE IRON DEFICIENCY-INDUCED TRANSCRIPTION FACTOR OS=Arabidopsis thaliana GN=FIT PE=1 SV=1	2.52	9.05	6.56
TR13623|c1_g1	Q9LT67	3e-27	Transcription factor FER-LIKE IRON DEFICIENCY-INDUCED TRANSCRIPTION FACTOR OS=Arabidopsis thaliana GN=FIT PE=1 SV=1	13.51	22	28.99
TR17388|c0_g1	Q9LT67	2e-27	Transcription factor FER-LIKE IRON DEFICIENCY-INDUCED TRANSCRIPTION FACTOR OS=Arabidopsis thaliana GN=FIT PE=1 SV=1	23.63	37.17	37.22
TR29829|c0_g1	Q9LT67	5e-36	Transcription factor GAMYB OS=Oryza sativa subsp. indica GN=GAM1 PE=2 SV=1	4.2	8.18	10.2
TR15460|c0_g1	Q9C682	2e-15	Transcription factor GAMYB OS=Oryza sativa subsp. indica GN=GAM1 PE=2 SV=1	8.96	10.54	8.37
TR41934|c0_g1	Q9C682	7e-07	Transcription factor GAMYB OS=Oryza sativa subsp. indica GN=GAM1 PE=2 SV=1	8.67	1.78	4.69
TR41934|c0_g5	Q9C682	1e-05	Transcription factor GAMYB OS=Oryza sativa subsp. indica GN=GAM1 PE=2 SV=1	0	4.06	1.79
TR5281|c0_g4	Q9LT23	1e-84	Transcription factor GAMYB OS=Oryza sativa subsp. indica GN=GAM1 PE=2 SV=1	12.58	15.43	12.95
TR23410|c0_g1	Q9LT23	3e-81	Transcription factor GAMYB OS=Oryza sativa subsp. indica GN=GAM1 PE=2 SV=1	10.98	13.11	11.79
TR26635|c0_g1	Q8GXT3	1e-22	Transcription factor GAMYB OS=Oryza sativa subsp. indica GN=GAM1 PE=2 SV=1	0.58	6.53	6.72
TR28364|c0_g1	Q8GXT3	1e-09	Transcription factor GAMYB OS=Oryza sativa subsp. indica GN=GAM1 PE=2 SV=1	2.73	2.94	2.71
TR6418|c0_g1	Q8H102	3e-06	Transcription factor GAMYB OS=Oryza sativa subsp. indica GN=GAM1 PE=2 SV=1	6.27	0.92	3.9
TR6418|c0_g2	Q8H102	2e-06	Transcription factor GAMYB OS=Oryza sativa subsp. indica GN=GAM1 PE=2 SV=1	2.28	0.92	1.95
TR6418|c0_g3	Q8H102	2e-16	Transcription factor GAMYB OS=Oryza sativa subsp. indica GN=GAM1 PE=2 SV=1	11.98	5.61	5.96
TR6418|c0_g4	Q8H102	9e-57	Transcription factor GAMYB OS=Oryza sativa subsp. indica GN=GAM1 PE=2 SV=1	43.45	16.94	16.72
TR9860|c1_g1	Q8H102	5e-40	Transcription factor GAMYB OS=Oryza sativa subsp. indica GN=GAM1 PE=2 SV=1	27.09	11.13	9.68
TR9860|c1_g2	Q8H102	9e-16	Transcription factor GAMYB OS=Oryza sativa subsp. japonica GN=GAM1 PE=2 SV=1	20.97	8.46	4.63
TR9860|c1_g3	Q8H102	6e-63	Transcription factor GAMYB OS=Oryza sativa subsp. japonica GN=GAM1 PE=2 SV=1	18.52	13.32	10.37
TR9860|c1_g4	Q8H102	9e-14	Transcription factor GAMYB OS=Oryza sativa subsp. japonica GN=GAM1 PE=2 SV=1	15.05	7.13	2.58
TR9860|c1_g5	Q8H102	1e-10	Transcription factor GLABRA 3 OS=Arabidopsis thaliana GN=GL3 PE=1 SV=1	7.86	2.08	3.68
TR28149|c0_g1	Q8H102	1e-07	Transcription factor GLABRA 3 OS=Arabidopsis thaliana GN=GL3 PE=1 SV=1	2.96	3.79	5.56
TR2172|c0_g1	Q9LNJ5	4e-73	Transcription factor GLABRA 3 OS=Arabidopsis thaliana GN=GL3 PE=1 SV=1	11.25	12.51	12.27
TR12752|c0_g1	Q9LNJ5	3e-72	transcription factor GLK1 OS=Oryza sativa subsp. japonica GN=GLK1 PE=2 SV=1	10.58	10.95	15.15
TR2248|c0_g1	Q66GR3	1e-45	transcription factor GLK1 OS=Oryza sativa subsp. japonica GN=GLK1 PE=2 SV=1	28.03	25.39	20.38
TR2248|c0_g2	Q66GR3	7e-38	transcription factor GLK1 OS=Oryza sativa subsp. japonica GN=GLK1 PE=2 SV=1	5.16	7.37	4.86
TR2248|c0_g3	Q66GR3	5e-06	transcription factor GLK1 OS=Oryza sativa subsp. japonica GN=GLK1 PE=2 SV=1	6.06	6.63	3.85
TR2248|c0_g4	Q66GR3	4e-06	transcription factor GLK2 OS=Oryza sativa subsp. japonica GN=GLK2 PE=2 SV=1	5.66	8.69	4.65
TR2248|c0_g5	Q66GR3	2e-35	transcription factor GLK2 OS=Oryza sativa subsp. japonica GN=GLK2 PE=2 SV=1	15.8	16.64	12.91
TR2248|c0_g6	Q66GR3	6e-78	transcription factor GLK2 OS=Oryza sativa subsp. japonica GN=GLK2 PE=2 SV=1	31.76	33.94	29.6
TR20095|c1_g1	Q66GR3	6e-06	Transcription factor GTE1 OS=Arabidopsis thaliana GN=GTE1 PE=2 SV=1	5.6	10.12	4.87
TR20095|c1_g2	Q66GR3	6e-06	Transcription factor GTE1 OS=Arabidopsis thaliana GN=GTE1 PE=2 SV=1	9.91	3.97	5.47
TR20095|c1_g3	Q66GR3	2e-40	Transcription factor GTE10 OS=Arabidopsis thaliana GN=GTE10 PE=1 SV=2	5.52	10.5	6.34
TR20095|c1_g5	Q66GR3	5e-74	Transcription factor GTE10 OS=Arabidopsis thaliana GN=GTE10 PE=1 SV=2	54.63	47.87	41.62
TR20095|c1_g4	Q66GR3	4e-39	Transcription factor GTE2 OS=Arabidopsis thaliana GN=GTE2 PE=2 SV=2	16.58	17.21	8.61
TR22929|c0_g1	O23090	1e-69	Transcription factor GTE4 OS=Arabidopsis thaliana GN=GTE4 PE=2 SV=1	17.1	1.05	0.36
TR36408|c0_g1	O23090	4e-67	Transcription factor GTE4 OS=Arabidopsis thaliana GN=GTE4 PE=2 SV=1	11.49	0.75	0.37
TR3974|c0_g1	Q9M041	9e-09	Transcription factor GTE4 OS=Arabidopsis thaliana GN=GTE4 PE=2 SV=1	5.89	5.27	5.93
TR3974|c0_g2	Q9M041	2e-27	Transcription factor GTE4 OS=Arabidopsis thaliana GN=GTE4 PE=2 SV=1	3.75	1.5	3.39
TR4180|c0_g1	Q9M041	4e-26	Transcription factor GTE4 OS=Arabidopsis thaliana GN=GTE4 PE=2 SV=1	2.01	2.64	3.15
TR12479|c0_g1	Q9M041	5e-27	Transcription factor GTE4 OS=Arabidopsis thaliana GN=GTE4 PE=2 SV=1	0.94	0.7	2.43
TR34640|c0_g1	Q9M041	6e-30	Transcription factor GTE4 OS=Arabidopsis thaliana GN=GTE4 PE=2 SV=1	4.26	3.89	5.59
TR34640|c1_g1	Q9M041	9e-47	Transcription factor GTE7 OS=Arabidopsis thaliana GN=GTE7 PE=2 SV=1	4.19	5.19	3.27
TR34640|c2_g1	Q9M041	1e-124	Transcription factor GTE7 OS=Arabidopsis thaliana GN=GTE7 PE=2 SV=1	3.07	5.83	5.18
TR42656|c0_g1	Q9M041	4e-79	Transcription factor GTE7 OS=Arabidopsis thaliana GN=GTE7 PE=2 SV=1	5.05	6.78	6.87
TR1743|c1_g8	Q9FY69	4e-14	Transcription factor GTE7 OS=Arabidopsis thaliana GN=GTE7 PE=2 SV=1	18.15	18.12	16.91
TR1743|c1_g6	Q9FY69	3e-23	Transcription factor GTE7 OS=Arabidopsis thaliana GN=GTE7 PE=2 SV=1	66.25	81.82	81.38
TR20795|c0_g1	Q9LSN7	2e-08	Transcription factor GTE7 OS=Arabidopsis thaliana GN=GTE7 PE=2 SV=1	10.75	4.28	2.58
TR33597|c0_g1	Q9LSN7	3e-12	Transcription factor GTE7 OS=Arabidopsis thaliana GN=GTE7 PE=2 SV=1	6.13	1.07	2.84
TR33597|c0_g2	Q9LSN7	4e-12	Transcription factor GTE7 OS=Arabidopsis thaliana GN=GTE7 PE=2 SV=1	2.89	1.01	1.79
TR2189|c2_g4	Q9C8Z9	2e-44	Transcription factor GTE7 OS=Arabidopsis thaliana GN=GTE7 PE=2 SV=1	53.19	31.86	30.88
TR9340|c1_g1	Q9C8Z9	3e-44	Transcription factor GTE7 OS=Arabidopsis thaliana GN=GTE7 PE=2 SV=1	37.79	24.46	21.89
TR11659|c0_g1	Q9C8Z9	2e-33	Transcription factor GTE8 OS=Arabidopsis thaliana GN=GTE8 PE=2 SV=2	4.76	2.63	3.44
TR11659|c1_g1	Q9C8Z9	2e-44	Transcription factor GTE8 OS=Arabidopsis thaliana GN=GTE8 PE=2 SV=2	5.74	7.07	6.04
TR11659|c1_g2	O80482	3e-22	Transcription factor GTE8 OS=Arabidopsis thaliana GN=GTE8 PE=2 SV=2	4.4	5.33	1.15
TR35818|c0_g1	O80482	3e-33	Transcription factor GTE8 OS=Arabidopsis thaliana GN=GTE8 PE=2 SV=2	11.1	19.57	16.18
TR39880|c0_g1	O80482	2e-09	Transcription factor GTE8 OS=Arabidopsis thaliana GN=GTE8 PE=2 SV=2	5.13	1.66	6.06
TR39880|c0_g2	O80482	2e-09	Transcription factor GTE8 OS=Arabidopsis thaliana GN=GTE8 PE=2 SV=2	2.51	4.9	5.95
TR44174|c0_g1	O80482	2e-33	Transcription factor GTE9 OS=Arabidopsis thaliana GN=GTE9 PE=1 SV=1	10.51	19.4	15.16
TR7384|c0_g1	Q9M9L6	3e-07	Transcription factor GTE9 OS=Arabidopsis thaliana GN=GTE9 PE=1 SV=1	4.64	2.1	5.36
TR7384|c0_g2	Q9M9L6	2e-06	Transcription factor GTE9 OS=Arabidopsis thaliana GN=GTE9 PE=1 SV=1	3.98	4.72	6.7
TR32967|c0_g1	Q9M9L6	2e-06	Transcription factor HBP-1a OS=Triticum aestivum PE=2 SV=1	7.11	4.62	9.61
TR18595|c0_g1	Q58G01	9e-07	Transcription factor HBP-1a OS=Triticum aestivum PE=2 SV=1	2.69	5.73	5.05
TR42786|c1_g2	Q7XJU0	3e-18	Transcription factor HBP-1a OS=Triticum aestivum PE=2 SV=1	5.73	11.8	4.62
TR42786|c1_g6	Q7XJU0	3e-18	Transcription factor HBP-1a OS=Triticum aestivum PE=2 SV=1	4.08	8.66	5.33
TR22908|c0_g1	Q1PF17	3e-18	Transcription factor HBP-1a OS=Triticum aestivum PE=2 SV=1	10.81	0.79	1.35
TR23832|c0_g1	Q1PF17	5e-19	Transcription factor HBP-1a OS=Triticum aestivum PE=2 SV=1	5.76	4.67	3.31
TR28630|c0_g1	Q1PF17	2e-16	Transcription factor HBP-1a OS=Triticum aestivum PE=2 SV=1	11.67	3.63	0.55
TR33119|c0_g1	Q1PF17	8e-10	Transcription factor HBP-1a OS=Triticum aestivum PE=2 SV=1	8.44	0	1.27
TR6056|c0_g1	Q9T072	5e-08	Transcription factor HBP-1b(c1) (Fragment) OS=Triticum aestivum PE=1 SV=2	0	2.9	0
TR6056|c0_g2	Q9T072	1e-09	Transcription factor HBP-1b(c1) (Fragment) OS=Triticum aestivum PE=1 SV=2	6.7	1.47	1.33
TR35709|c0_g1	Q9T072	4e-54	Transcription factor HBP-1b(c1) (Fragment) OS=Triticum aestivum PE=1 SV=2	14.77	6.83	2.89
TR385|c0_g1	Q9S7Y1	2e-36	Transcription factor HBP-1b(c1) (Fragment) OS=Triticum aestivum PE=1 SV=2	24.64	44.73	42.88
TR6432|c0_g1	Q9S7Y1	1e-47	Transcription factor HBP-1b(c1) (Fragment) OS=Triticum aestivum PE=1 SV=2	7.44	9.05	10.43
TR11058|c0_g1	Q9S7Y1	3e-36	Transcription factor HBP-1b(c1) (Fragment) OS=Triticum aestivum PE=1 SV=2	21.73	42.39	38.22
TR44175|c4_g2	Q9S7Y1	2e-47	Transcription factor HBP-1b(c1) (Fragment) OS=Triticum aestivum PE=1 SV=2	8.45	8.76	11.06
TR22654|c4_g2	Q9LTC7	5e-13	Transcription factor HBP-1b(c1) (Fragment) OS=Triticum aestivum PE=1 SV=2	2.32	0	1.38
TR41934|c0_g3	Q9LTC7	1e-12	Transcription factor HBP-1b(c1) (Fragment) OS=Triticum aestivum PE=1 SV=2	35.75	38.86	38.97
TR19112|c0_g2	Q2HIV9	3e-64	Transcription factor HBP-1b(c1) (Fragment) OS=Triticum aestivum PE=1 SV=2	11.13	0.45	0.56
TR27950|c0_g1	Q2HIV9	8e-61	Transcription factor HBP-1b(c1) (Fragment) OS=Triticum aestivum PE=1 SV=2	21.03	17.2	27.23
TR38354|c0_g1	Q2HIV9	2e-23	Transcription factor HBP-1b(c1) (Fragment) OS=Triticum aestivum PE=1 SV=2	13.8	0.4	0.99
TR40365|c0_g1	Q9SN74	6e-38	Transcription factor HBP-1b(c1) (Fragment) OS=Triticum aestivum PE=1 SV=2	23.49	26.59	28.72
TR40365|c0_g2	Q9SN74	4e-35	Transcription factor HBP-1b(c38) OS=Triticum aestivum PE=2 SV=1	7.04	4.18	6.16
TR43135|c0_g1	Q9SN74	8e-38	Transcription factor HBP-1b(c38) OS=Triticum aestivum PE=2 SV=1	13.76	19.86	22.98
TR20101|c0_g1	Q8VZ02	6e-64	Transcription factor HBP-1b(c38) OS=Triticum aestivum PE=2 SV=1	12.76	16.73	16.06
TR20101|c1_g1	Q8VZ02	3e-72	Transcription factor HBP-1b(c38) OS=Triticum aestivum PE=2 SV=1	16.02	21.44	24.27
TR38|c0_g1	Q9CAA9	5e-20	Transcription factor HBP-1b(c38) OS=Triticum aestivum PE=2 SV=1	1.83	1.24	1.11
TR20283|c0_g2	Q9CAA9	2e-74	Transcription factor HBP-1b(c38) OS=Triticum aestivum PE=2 SV=1	6.85	8.79	7.98
TR20283|c1_g1	Q9CAA9	7e-76	Transcription factor HBP-1b(c38) OS=Triticum aestivum PE=2 SV=1	11.68	17.4	12.09
TR20283|c1_g2	Q9CAA9	3e-29	Transcription factor HIVEP3 OS=Mus musculus GN=Hivep3 PE=1 SV=1	0	2.35	1.05
TR28799|c0_g1	Q9CAA9	7e-10	Transcription factor HY5 OS=Arabidopsis thaliana GN=HY5 PE=1 SV=1	2.67	2.69	2.32
TR28799|c0_g2	Q9CAA9	3e-09	Transcription factor HY5 OS=Arabidopsis thaliana GN=HY5 PE=1 SV=1	1.78	6.72	4.64
TR28799|c0_g3	Q9CAA9	7e-10	Transcription factor HY5 OS=Arabidopsis thaliana GN=HY5 PE=1 SV=1	0.89	4.03	1.74
TR41609|c0_g2	Q9CAA9	3e-53	Transcription factor HY5 OS=Arabidopsis thaliana GN=HY5 PE=1 SV=1	3.97	10.32	5.25
TR1089|c0_g1	Q9LXA9	2e-08	Transcription factor IBH1 OS=Oryza sativa subsp. japonica GN=IBH1 PE=1 SV=2	5.67	5.09	3
TR14906|c0_g1	Q9LXA9	1e-08	Transcription factor IBH1 OS=Oryza sativa subsp. japonica GN=IBH1 PE=1 SV=2	6.62	4.28	3.21
TR6568|c0_g1	Q9SRT2	3e-61	Transcription factor IBH1 OS=Oryza sativa subsp. japonica GN=IBH1 PE=1 SV=2	5	4.3	3.35
TR7052|c1_g1	Q9SRT2	8e-63	Transcription factor IBH1 OS=Oryza sativa subsp. japonica GN=IBH1 PE=1 SV=2	3.07	3.11	2.81
TR265|c0_g1	Q9ZUG9	9e-29	Transcription factor IBH1 OS=Oryza sativa subsp. japonica GN=IBH1 PE=1 SV=2	2.53	7.08	5.54
TR34914|c1_g1	Q9ZUG9	2e-84	Transcription factor ICE1 OS=Arabidopsis thaliana GN=SCRM PE=1 SV=1	16.88	16.65	13.23
TR39365|c0_g2	Q9ZUG9	2e-84	Transcription factor ICE1 OS=Arabidopsis thaliana GN=SCRM PE=1 SV=1	13.65	17.36	13.96
TR13618|c0_g1	Q8S3D1	2e-83	Transcription factor IIIA OS=Homo sapiens GN=GTF3A PE=1 SV=3	4.66	20.74	10.11
TR13618|c1_g1	Q8S3D1	1e-82	Transcription factor IIIA OS=Homo sapiens GN=GTF3A PE=1 SV=3	5.25	19.26	9.97
TR39365|c0_g3	Q8S3D5	5e-46	Transcription factor IIIB 60 kDa subunit OS=Schizosaccharomyces pombe (strain 972 / ATCC 24843) GN=brf1 PE=1 SV=2	2.62	4.18	1.77
TR20856|c0_g1	Q93Y00	4e-07	Transcription factor IIIB 60 kDa subunit OS=Schizosaccharomyces pombe (strain 972 / ATCC 24843) GN=brf1 PE=1 SV=2	1.49	4.16	2.77
TR41609|c1_g2	Q6NKN9	3e-52	Transcription factor IIIB 90 kDa subunit OS=Homo sapiens GN=BRF1 PE=1 SV=1	5.06	19.98	8.69
TR3366|c0_g1	Q9FJL4	1e-13	Transcription factor IIIB 90 kDa subunit OS=Homo sapiens GN=BRF1 PE=1 SV=1	4.83	8.16	5.72
TR7052|c0_g1	Q9FJL4	9e-08	Transcription factor ILR3 OS=Arabidopsis thaliana GN=ILR3 PE=1 SV=1	0	1.05	0
TR7052|c0_g2	Q9FJL4	1e-06	Transcription factor ILR3 OS=Arabidopsis thaliana GN=ILR3 PE=1 SV=1	1.83	1.84	3.08
TR9985|c0_g1	Q9FJL4	1e-07	Transcription factor ILR3 OS=Arabidopsis thaliana GN=ILR3 PE=1 SV=1	0.31	2.44	1.59
TR12836|c0_g1	Q9LV17	5e-59	Transcription factor ILR3 OS=Arabidopsis thaliana GN=ILR3 PE=1 SV=1	70.86	97.38	87.96
TR33967|c0_g1	Q9LV17	6e-66	Transcription factor ILR3 OS=Arabidopsis thaliana GN=ILR3 PE=1 SV=1	74.39	98.77	110.67
TR1737|c0_g1	Q9LSQ3	6e-60	Transcription factor ILR3 OS=Arabidopsis thaliana GN=ILR3 PE=1 SV=1	27.79	39.92	35.31
TR33382|c0_g1	Q9LSQ3	4e-57	Transcription factor ILR3 OS=Arabidopsis thaliana GN=ILR3 PE=1 SV=1	43.65	68.33	56.37
TR13940|c0_g2	Q9LND0	6e-09	Transcription factor ILR3 OS=Arabidopsis thaliana GN=ILR3 PE=1 SV=1	2.54	0.91	1.6
TR13940|c0_g5	Q9LND0	3e-20	Transcription factor ILR3 OS=Arabidopsis thaliana GN=ILR3 PE=1 SV=1	17.55	25.27	24.88
TR13940|c0_g7	Q9LND0	8e-08	Transcription factor ILR3 OS=Arabidopsis thaliana GN=ILR3 PE=1 SV=1	2.48	1.78	1.56
TR13940|c0_g9	Q9LND0	2e-08	Transcription factor ILR3 OS=Arabidopsis thaliana GN=ILR3 PE=1 SV=1	4.97	9.13	10.17
TR13940|c0_g11	Q9LND0	9e-07	Transcription factor ILR3 OS=Arabidopsis thaliana GN=ILR3 PE=1 SV=1	3.89	4.37	6.7
TR13940|c0_g13	Q9LND0	7e-08	Transcription factor ILR3 OS=Arabidopsis thaliana GN=ILR3 PE=1 SV=1	0	0	1.19
TR13940|c0_g15	Q9LND0	1e-18	Transcription factor ILR3 OS=Arabidopsis thaliana GN=ILR3 PE=1 SV=1	3.46	2.58	2.95
TR42698|c0_g5	Q9LND0	3e-13	Transcription factor ILR3 OS=Arabidopsis thaliana GN=ILR3 PE=1 SV=1	1.17	1.41	1.59
TR42698|c0_g4	Q9LND0	1e-12	Transcription factor ILR3 OS=Arabidopsis thaliana GN=ILR3 PE=1 SV=1	27.93	18.93	20.58
TR13940|c0_g1	Q8GX46	1e-09	Transcription factor ILR3 OS=Arabidopsis thaliana GN=ILR3 PE=1 SV=1	3.46	1.22	4.82
TR13940|c0_g6	Q8GX46	3e-11	Transcription factor ILR3 OS=Arabidopsis thaliana GN=ILR3 PE=1 SV=1	6.22	4.14	3.74
TR42698|c0_g6	Q8GX46	1e-09	Transcription factor ILR3 OS=Arabidopsis thaliana GN=ILR3 PE=1 SV=1	2.01	3.69	2.25
TR42698|c0_g11	Q8GX46	2e-15	Transcription factor ILR3 OS=Arabidopsis thaliana GN=ILR3 PE=1 SV=1	1.24	2.67	1.56
TR42698|c0_g12	Q8GX46	2e-13	Transcription factor ILR3 OS=Arabidopsis thaliana GN=ILR3 PE=1 SV=1	5.92	4.55	4.15
TR5348|c0_g1	Q9FIX5	4e-22	Transcription factor JUNGBRUNNEN 1 OS=Arabidopsis thaliana GN=JUB1 PE=1 SV=1	29.15	13.14	21.5
TR15452|c1_g1	Q9FIX5	1e-06	Transcription factor JUNGBRUNNEN 1 OS=Arabidopsis thaliana GN=JUB1 PE=1 SV=1	13.93	4.84	14.86
TR19146|c0_g1	Q9FIX5	1e-12	transcription factor KAN4 OS=Arabidopsis thaliana GN=KAN4 PE=1 SV=1	53.92	27.17	55.03
TR23804|c0_g1	Q9FIX5	4e-22	transcription factor KAN4 OS=Arabidopsis thaliana GN=KAN4 PE=1 SV=1	21.1	13.02	19.57
TR24175|c0_g2	Q9FIX5	4e-26	transcription factor KAN4 OS=Arabidopsis thaliana GN=KAN4 PE=1 SV=1	35.19	23.76	37.51
TR41532|c1_g2	Q9FIX5	8e-08	Transcription factor LHW OS=Arabidopsis thaliana GN=LHW PE=1 SV=1	2.11	2.76	4.71
TR41532|c1_g3	Q9FIX5	4e-07	Transcription factor LHW OS=Arabidopsis thaliana GN=LHW PE=1 SV=1	1.41	1.1	6.13
TR21594|c0_g1	Q9LSL1	1e-50	Transcription factor LHW OS=Arabidopsis thaliana GN=LHW PE=1 SV=1	5.36	4.1	5.03
TR21594|c0_g2	Q9LSL1	1e-49	Transcription factor LHW OS=Arabidopsis thaliana GN=LHW PE=1 SV=1	3.57	2.61	1.88
TR32746|c0_g1	Q9LSL1	4e-52	Transcription factor LHW OS=Arabidopsis thaliana GN=LHW PE=1 SV=1	2.17	4.34	1.82
TR4752|c0_g1	Q9SK91	4e-43	Transcription factor LHW OS=Arabidopsis thaliana GN=LHW PE=1 SV=1	3.98	1.57	0.89
TR16286|c0_g1	Q9SK91	2e-16	Transcription factor LHW OS=Arabidopsis thaliana GN=LHW PE=1 SV=1	0	1.4	1.27
TR16286|c0_g2	Q9SK91	5e-75	Transcription factor LHW OS=Arabidopsis thaliana GN=LHW PE=1 SV=1	29.62	13.84	7.03
TR17843|c0_g1	Q9SK91	3e-46	Transcription factor LHW OS=Arabidopsis thaliana GN=LHW PE=1 SV=1	8.28	2.79	1.47
TR17843|c0_g2	Q9SK91	2e-46	Transcription factor LHW OS=Arabidopsis thaliana GN=LHW PE=1 SV=1	3.64	1.89	0.64
TR22012|c0_g1	Q9C7T4	2e-27	Transcription factor LHW OS=Arabidopsis thaliana GN=LHW PE=1 SV=1	11.76	3.73	0.82
TR32405|c0_g1	Q9C7T4	1e-69	Transcription factor LHW OS=Arabidopsis thaliana GN=LHW PE=1 SV=1	30.13	12.17	10.24
TR5966|c0_g3	Q9LEZ3	7e-29	Transcription factor LHW OS=Arabidopsis thaliana GN=LHW PE=1 SV=1	6.64	5.91	5.8
TR5966|c1_g1	Q9LEZ3	4e-34	Transcription factor LHW OS=Arabidopsis thaliana GN=LHW PE=1 SV=1	3.54	4.34	6.73
TR5966|c1_g3	Q9LEZ3	7e-29	Transcription factor LHW OS=Arabidopsis thaliana GN=LHW PE=1 SV=1	7.73	1.72	8.76
TR20248|c1_g2	Q9LEZ3	7e-46	Transcription factor LHW OS=Arabidopsis thaliana GN=LHW PE=1 SV=1	9.58	15.2	11.32
TR20248|c1_g3	Q9LEZ3	7e-41	Transcription factor LHW OS=Arabidopsis thaliana GN=LHW PE=1 SV=1	3.9	6.02	2.58
TR37369|c0_g1	Q9LEZ3	2e-07	Transcription factor LHW OS=Arabidopsis thaliana GN=LHW PE=1 SV=1	2.19	1.45	3.93
TR39440|c0_g1	Q9LEZ3	7e-10	Transcription factor LHW OS=Arabidopsis thaliana GN=LHW PE=1 SV=1	5.37	3.22	3.4
TR39440|c0_g2	Q9LEZ3	1e-10	Transcription factor LHW OS=Arabidopsis thaliana GN=LHW PE=1 SV=1	0.98	1.61	3.4
TR5966|c0_g1	Q9CAA4	1e-50	Transcription factor LHW OS=Arabidopsis thaliana GN=LHW PE=1 SV=1	16.16	20.49	18.62
TR5966|c0_g2	Q9CAA4	1e-41	Transcription factor LUX OS=Arabidopsis thaliana GN=LUX PE=1 SV=1	17.5	16.82	18.06
TR5966|c1_g2	Q9CAA4	2e-54	Transcription factor LUX OS=Arabidopsis thaliana GN=LUX PE=1 SV=1	18.49	17.32	15.03
TR20248|c1_g1	Q9CAA4	3e-06	Transcription factor LUX OS=Arabidopsis thaliana GN=LUX PE=1 SV=1	5.13	3.5	7.33
TR20248|c1_g4	Q9CAA4	1e-64	Transcription factor LUX OS=Arabidopsis thaliana GN=LUX PE=1 SV=1	11.58	11.08	10.95
TR36058|c1_g1	Q9CAA4	5e-63	Transcription factor LUX OS=Arabidopsis thaliana GN=LUX PE=1 SV=1	32.02	37.82	32.04
TR17689|c0_g2	Q6PC91	2e-27	Transcription factor LUX OS=Arabidopsis thaliana GN=LUX PE=1 SV=1	29.78	31.92	19.81
TR17689|c0_g3	Q6PC91	2e-26	Transcription factor MafB OS=Coturnix coturnix japonica GN=MAFB PE=1 SV=1	76.36	74.39	64.41
TR17689|c0_g4	Q6PC91	1e-48	Transcription factor MafB OS=Danio rerio GN=mafb PE=2 SV=1	127.73	139.91	132.5
TR17689|c0_g6	Q6PC91	2e-23	Transcription factor MafB OS=Danio rerio GN=mafb PE=2 SV=1	45.17	43.24	51.39
TR25571|c0_g1	Q6PC91	5e-48	Transcription factor MafB OS=Xenopus tropicalis GN=mafb PE=2 SV=1	38.31	40.04	32.53
TR38063|c0_g1	Q9FV71	3e-89	Transcription factor MYC2 OS=Arabidopsis thaliana GN=MYC2 PE=1 SV=2	6.82	5.93	6.71
TR40249|c0_g1	Q9CAD0	2e-27	Transcription factor MYC2 OS=Arabidopsis thaliana GN=MYC2 PE=1 SV=2	5.24	0	3.09
TR15761|c0_g2	P0C7P8	3e-08	Transcription factor MYC2 OS=Arabidopsis thaliana GN=MYC2 PE=1 SV=2	7.39	3.21	0
TR42786|c1_g1	P0C7P8	7e-22	Transcription factor MYC2 OS=Arabidopsis thaliana GN=MYC2 PE=1 SV=2	5.97	11.68	4.47
TR42786|c1_g3	P0C7P8	3e-08	Transcription factor MYC3 OS=Arabidopsis thaliana GN=MYC3 PE=1 SV=1	3.43	0	3.14
TR42786|c1_g4	P0C7P8	1e-56	Transcription factor MYC3 OS=Arabidopsis thaliana GN=MYC3 PE=1 SV=1	23.82	48.33	32.54
TR42786|c1_g5	P0C7P8	3e-08	Transcription factor MYC3 OS=Arabidopsis thaliana GN=MYC3 PE=1 SV=1	0	4.69	0
TR25729|c0_g1	Q0V7X4	2e-20	Transcription factor MYC3 OS=Arabidopsis thaliana GN=MYC3 PE=1 SV=1	8.07	0.74	0
TR25729|c0_g1	Q0V7X4	2e-20	Transcription factor MYC3 OS=Arabidopsis thaliana GN=MYC3 PE=1 SV=1	8.07	0.74	0
TR27101|c0_g1	Q0V7X4	9e-29	Transcription factor MYC3 OS=Arabidopsis thaliana GN=MYC3 PE=1 SV=1	9.12	0.3	0.34
TR27101|c0_g1	Q0V7X4	9e-29	Transcription factor MYC4 OS=Arabidopsis thaliana GN=MYC4 PE=1 SV=1	9.12	0.3	0.34
TR27101|c0_g2	Q0V7X4	6e-13	Transcription factor MYC4 OS=Arabidopsis thaliana GN=MYC4 PE=1 SV=1	6.89	0	0
TR27101|c0_g2	Q0V7X4	6e-13	Transcription factor MYC4 OS=Arabidopsis thaliana GN=MYC4 PE=1 SV=1	6.89	0	0
TR36441|c0_g1	Q0V7X4	4e-10	Transcription factor MYC4 OS=Arabidopsis thaliana GN=MYC4 PE=1 SV=1	4.89	1.11	0.94
TR36441|c0_g1	Q0V7X4	4e-10	Transcription factor MYC4 OS=Arabidopsis thaliana GN=MYC4 PE=1 SV=1	4.89	1.11	0.94
TR16142|c0_g1	A2WW87	1e-40	Transcription factor NAI1 OS=Arabidopsis thaliana GN=NAI1 PE=2 SV=1	0	7.88	4.3
TR16142|c0_g2	A2WW87	6e-69	Transcription factor NAI1 OS=Arabidopsis thaliana GN=NAI1 PE=2 SV=1	4.4	3.79	4.15
TR17976|c0_g2	A2WW87	3e-15	Transcription factor ORG2 OS=Arabidopsis thaliana GN=ORG2 PE=1 SV=1	0.8	1.23	1.06
TR21843|c1_g1	A2WW87	6e-21	Transcription factor ORG2 OS=Arabidopsis thaliana GN=ORG2 PE=1 SV=1	2.42	6.3	0
TR21843|c2_g1	A2WW87	2e-84	Transcription factor ORG2 OS=Arabidopsis thaliana GN=ORG2 PE=1 SV=1	0.86	0.77	1.93
TR21843|c2_g2	A2WW87	2e-84	Transcription factor PAR2 OS=Arabidopsis thaliana GN=PAR2 PE=3 SV=1	3.43	3.27	2.09
TR21843|c3_g1	A2WW87	4e-08	Transcription factor PAR2 OS=Arabidopsis thaliana GN=PAR2 PE=3 SV=1	0.79	1.21	2.08
TR21843|c3_g2	A2WW87	1e-40	Transcription factor PCF2 OS=Oryza sativa subsp. indica GN=PCF2 PE=3 SV=1	4.93	6.24	4.97
TR25270|c0_g2	A2WW87	2e-06	Transcription factor PCF2 OS=Oryza sativa subsp. indica GN=PCF2 PE=3 SV=1	4.24	7.58	6.24
TR25270|c0_g3	A2WW87	5e-06	Transcription factor PCF2 OS=Oryza sativa subsp. indica GN=PCF2 PE=3 SV=1	5.39	3.35	3.83
TR31541|c1_g1	A2WW87	1e-06	Transcription factor PCF2 OS=Oryza sativa subsp. indica GN=PCF2 PE=3 SV=1	3.23	3.56	4.76
TR36937|c0_g1	A2WW87	3e-28	Transcription factor PCF2 OS=Oryza sativa subsp. indica GN=PCF2 PE=3 SV=1	2.77	3.12	4.19
TR41084|c0_g1	A2WW87	2e-29	Transcription factor PCF2 OS=Oryza sativa subsp. indica GN=PCF2 PE=3 SV=1	1.63	2.82	2.6
TR21843|c3_g3	Q0JIC2	2e-25	Transcription factor PCF2 OS=Oryza sativa subsp. indica GN=PCF2 PE=3 SV=1	1.98	1.68	3.38
TR31541|c0_g1	Q0JIC2	7e-26	Transcription factor PCF2 OS=Oryza sativa subsp. indica GN=PCF2 PE=3 SV=1	1.45	1.69	1.45
TR31541|c0_g2	Q0JIC2	1e-22	Transcription factor PCF5 OS=Oryza sativa subsp. indica GN=PCF5 PE=3 SV=1	2.89	1.69	5.31
TR995|c0_g1	Q9FN69	6e-10	Transcription factor PCL1 OS=Oryza sativa subsp. japonica GN=PCL1 PE=2 SV=1	4.56	5.17	3.96
TR5168|c0_g1	Q9FN69	7e-59	Transcription factor PCL1 OS=Oryza sativa subsp. japonica GN=PCL1 PE=2 SV=1	7.68	3.93	1.81
TR32447|c0_g2	Q9FN69	8e-58	Transcription factor PCL1 OS=Oryza sativa subsp. japonica GN=PCL1 PE=2 SV=1	6.19	3.79	2.4
TR2885|c0_g3	Q84XV2	6e-103	Transcription factor PCL1 OS=Oryza sativa subsp. japonica GN=PCL1 PE=2 SV=1	27.87	27.23	26.27
TR29933|c1_g2	Q84XV2	8e-102	Transcription factor PCL1 OS=Oryza sativa subsp. japonica GN=PCL1 PE=2 SV=1	18.09	22.03	22.73
TR21400|c0_g2	Q9FGW9	4e-157	Transcription factor PIF3 OS=Arabidopsis thaliana GN=PIF3 PE=1 SV=1	16.86	15.9	22.67
TR21449|c0_g1	Q9FGW9	3e-157	Transcription factor PIF3 OS=Arabidopsis thaliana GN=PIF3 PE=1 SV=1	14.78	16.16	24.51
TR38669|c1_g1	Q9LXA7	1e-14	transcription factor PosF21 OS=Arabidopsis thaliana GN=POSF21 PE=2 SV=1	7.08	7.24	8.63
TR14215|c0_g1	Q9LNC4	1e-06	transcription factor PosF21 OS=Arabidopsis thaliana GN=POSF21 PE=2 SV=1	4.88	5.31	6.45
TR20066|c2_g1	Q9LNC4	3e-119	Transcription factor PRE3 OS=Arabidopsis thaliana GN=PRE3 PE=1 SV=1	22.69	21.53	21.39
TR23418|c0_g1	Q9LNC4	1e-138	Transcription factor Pur-alpha 1 OS=Arabidopsis thaliana GN=PURA1 PE=1 SV=2	11.08	12.03	13.42
TR26238|c0_g1	Q9LNC4	9e-06	Transcription factor Pur-alpha 1 OS=Arabidopsis thaliana GN=PURA1 PE=1 SV=2	7.63	8.2	10.4
TR30739|c0_g1	Q9LNC4	4e-122	Transcription factor Pur-alpha 1 OS=Arabidopsis thaliana GN=PURA1 PE=1 SV=2	19.03	18.84	18.88
TR34211|c0_g1	Q9LNC4	2e-06	Transcription factor Pur-alpha 1 OS=Arabidopsis thaliana GN=PURA1 PE=1 SV=2	3.34	4.41	4.92
TR34895|c0_g1	Q9LNC4	2e-138	Transcription factor Pur-alpha 1 OS=Arabidopsis thaliana GN=PURA1 PE=1 SV=2	18.82	20.12	17.52
TR1587|c0_g1	Q7Y214	1e-49	Transcription factor Pur-alpha 1 OS=Arabidopsis thaliana GN=PURA1 PE=1 SV=2	17.95	22.18	23.38
TR1587|c1_g1	Q7Y214	6e-49	Transcription factor RAX1 OS=Arabidopsis thaliana GN=RAX1 PE=2 SV=1	19.04	20.41	22.16
TR10954|c0_g1	Q7Y214	7e-12	Transcription factor RAX1 OS=Arabidopsis thaliana GN=RAX1 PE=2 SV=1	1.19	4.69	5.63
TR10954|c0_g2	Q7Y214	1e-12	Transcription factor RAX1 OS=Arabidopsis thaliana GN=RAX1 PE=2 SV=1	5.94	6.37	4.23
TR12752|c1_g1	Q7Y214	7e-41	Transcription factor RAX1 OS=Arabidopsis thaliana GN=RAX1 PE=2 SV=1	18.08	20.62	19.68
TR29404|c0_g1	Q7Y214	6e-12	Transcription factor RAX1 OS=Arabidopsis thaliana GN=RAX1 PE=2 SV=1	1.99	4.51	5.54
TR29404|c0_g2	Q7Y214	1e-10	Transcription factor RAX2 OS=Arabidopsis thaliana GN=RAX2 PE=1 SV=1	1.99	4.51	6.58
TR35825|c0_g1	Q7Y214	1e-52	Transcription factor RAX2 OS=Arabidopsis thaliana GN=RAX2 PE=1 SV=1	7.4	14.77	11.67
TR38669|c1_g3	Q7Y214	9e-41	Transcription factor RAX2 OS=Arabidopsis thaliana GN=RAX2 PE=1 SV=1	19.1	26.09	28.4
TR44546|c0_g1	Q7Y214	1e-52	Transcription factor RAX2 OS=Arabidopsis thaliana GN=RAX2 PE=1 SV=1	8.57	17.81	15.86
TR1931|c1_g1	Q9LK27	3e-09	Transcription factor RAX2 OS=Arabidopsis thaliana GN=RAX2 PE=1 SV=1	1.1	4.85	4.93
TR1931|c1_g2	Q9LK27	3e-164	Transcription factor RAX2 OS=Arabidopsis thaliana GN=RAX2 PE=1 SV=1	9.29	16.09	19.36
TR21400|c0_g1	Q9LK27	8e-27	Transcription factor RAX2 OS=Arabidopsis thaliana GN=RAX2 PE=1 SV=1	4.22	5.61	2.53
TR25557|c0_g1	Q9LK27	7e-163	Transcription factor RAX2 OS=Arabidopsis thaliana GN=RAX2 PE=1 SV=1	5.52	8.96	9.45
TR25557|c0_g2	Q9LK27	2e-09	Transcription factor RAX2 OS=Arabidopsis thaliana GN=RAX2 PE=1 SV=1	1.61	5.56	4.94
TR42543|c0_g1	Q9LK27	3e-39	Transcription factor RAX2 OS=Arabidopsis thaliana GN=RAX2 PE=1 SV=1	5.73	5.52	6.39
TR22309|c1_g3	Q93YS6	3e-75	Transcription factor RAX3 OS=Arabidopsis thaliana GN=RAX3 PE=2 SV=1	50.83	71.16	79.46
TR37596|c0_g3	Q93YS6	4e-17	Transcription factor RAX3 OS=Arabidopsis thaliana GN=RAX3 PE=2 SV=1	37.07	38.96	44.67
TR37596|c0_g2	Q93YS6	2e-71	Transcription factor RAX3 OS=Arabidopsis thaliana GN=RAX3 PE=2 SV=1	100.35	116.77	135.83
TR1348|c0_g1	P23922	2e-104	Transcription factor RF2a OS=Oryza sativa subsp. japonica GN=RF2a PE=1 SV=1	26.62	33.65	31.81
TR9783|c0_g1	P23922	8e-55	Transcription factor RF2a OS=Oryza sativa subsp. japonica GN=RF2a PE=1 SV=1	5.58	5.24	6.18
TR9783|c0_g2	P23922	3e-110	Transcription factor RF2a OS=Oryza sativa subsp. japonica GN=RF2a PE=1 SV=1	13.29	20.79	16.83
TR9783|c0_g3	P23922	2e-21	Transcription factor RF2a OS=Oryza sativa subsp. japonica GN=RF2a PE=1 SV=1	6.86	5.12	8.24
TR27894|c0_g2	P23922	5e-06	Transcription factor RF2a OS=Oryza sativa subsp. japonica GN=RF2a PE=1 SV=1	5.7	5.67	7.94
TR43778|c0_g1	P23922	9e-91	Transcription factor RF2b OS=Oryza sativa subsp. japonica GN=RF2b PE=1 SV=2	19.05	38.06	29.98
TR43778|c0_g2	P23922	4e-43	Transcription factor RF2b OS=Oryza sativa subsp. japonica GN=RF2b PE=1 SV=2	13.4	21.28	17.43
TR43790|c0_g2	P23922	3e-106	transcription factor RL9 OS=Oryza sativa subsp. japonica GN=RL9 PE=2 SV=2	7.75	9.09	10.92
TR170|c0_g1	Q41558	3e-32	Transcription factor SAC51 OS=Arabidopsis thaliana GN=SAC51 PE=2 SV=1	12.66	19.35	22.78
TR564|c0_g2	Q41558	5e-12	Transcription factor SCREAM2 OS=Arabidopsis thaliana GN=SCRM2 PE=1 SV=1	2.57	8.31	0
TR11526|c3_g3	Q41558	8e-124	Transcription factor SPATULA OS=Arabidopsis thaliana GN=SPT PE=1 SV=1	119.9	113.13	120.7
TR23969|c0_g1	Q41558	1e-25	Transcription factor SPATULA OS=Arabidopsis thaliana GN=SPT PE=1 SV=1	11.37	15.35	22.96
TR29114|c0_g2	Q41558	1e-81	Transcription factor SPATULA OS=Arabidopsis thaliana GN=SPT PE=1 SV=1	5.05	10	7.92
TR29114|c0_g1	Q41558	3e-129	Transcription factor SPATULA OS=Arabidopsis thaliana GN=SPT PE=1 SV=1	106.77	126.63	150.86
TR33348|c0_g2	Q41558	1e-57	Transcription factor SPT20 homolog OS=Dictyostelium discoideum GN=DDB_G0280065 PE=3 SV=1	3.28	5.64	8.09
TR33348|c0_g1	Q41558	0	Transcription factor SPT20 homolog OS=Dictyostelium discoideum GN=DDB_G0280065 PE=3 SV=1	86.36	129.19	120.57
TR41306|c0_g1	Q41558	7e-54	Transcription factor TCP15 OS=Arabidopsis thaliana GN=TCP15 PE=2 SV=1	6.38	11.92	11.41
TR41413|c0_g1	Q41558	1e-27	Transcription factor TCP15 OS=Arabidopsis thaliana GN=TCP15 PE=2 SV=1	7.78	11.9	14.41
TR42836|c0_g1	Q41558	2e-32	Transcription factor TCP15 OS=Arabidopsis thaliana GN=TCP15 PE=2 SV=1	11.75	20.24	24.74
TR42836|c0_g2	Q41558	4e-34	Transcription factor TCP15 OS=Arabidopsis thaliana GN=TCP15 PE=2 SV=1	0	7.79	3.5
TR43820|c0_g1	Q41558	0	Transcription factor TCP20 OS=Arabidopsis thaliana GN=TCP20 PE=1 SV=1	37.41	50.06	47.23
TR3702|c0_g1	P23923	8e-24	Transcription factor TCP20 OS=Arabidopsis thaliana GN=TCP20 PE=1 SV=1	1.12	0.82	1.42
TR22774|c0_g1	P23923	3e-45	Transcription factor TCP20 OS=Arabidopsis thaliana GN=TCP20 PE=1 SV=1	12.65	4.62	4.45
TR30173|c0_g3	P23923	1e-27	Transcription factor TCP20 OS=Arabidopsis thaliana GN=TCP20 PE=1 SV=1	23.27	51.43	44.8
TR39243|c0_g1	P23923	4e-52	Transcription factor TCP20 OS=Arabidopsis thaliana GN=TCP20 PE=1 SV=1	14.2	10.84	10.43
TR41306|c1_g3	P23923	6e-146	Transcription factor TCP20 OS=Arabidopsis thaliana GN=TCP20 PE=1 SV=1	14.25	23.38	22.24
TR41433|c0_g1	P23923	3e-35	Transcription factor TCP20 OS=Arabidopsis thaliana GN=TCP20 PE=1 SV=1	2.46	3.65	2.39
TR43820|c0_g2	P23923	2e-131	Transcription factor TCP20 OS=Arabidopsis thaliana GN=TCP20 PE=1 SV=1	13.81	17.4	16.89
TR18675|c0_g1	Q7XR02	3e-10	Transcription factor TCP20 OS=Arabidopsis thaliana GN=TCP20 PE=1 SV=1	6.11	0.88	2.32
TR23993|c0_g1	Q7XR02	3e-06	Transcription factor TCP20 OS=Arabidopsis thaliana GN=TCP20 PE=1 SV=1	1.46	1.71	2.43
TR23993|c0_g2	Q7XR02	5e-06	Transcription factor TCP21 OS=Arabidopsis thaliana GN=TCP21 PE=1 SV=1	1.43	0.56	0.96
TR30341|c0_g1	Q7XR02	3e-20	Transcription factor TCP21 OS=Arabidopsis thaliana GN=TCP21 PE=1 SV=1	8.93	7.49	2.48
TR30341|c0_g2	Q7XR02	7e-06	Transcription factor TCP21 OS=Arabidopsis thaliana GN=TCP21 PE=1 SV=1	1.21	0.97	1.65
TR30411|c0_g1	Q9LSE2	3e-79	Transcription factor TCP21 OS=Arabidopsis thaliana GN=TCP21 PE=1 SV=1	4.63	4.19	3.22
TR30411|c1_g1	Q9LSE2	2e-90	Transcription factor TCP21 OS=Arabidopsis thaliana GN=TCP21 PE=1 SV=1	8.02	4.93	5.4
TR22615|c0_g1	Q92664	9e-29	Transcription factor TCP21 OS=Arabidopsis thaliana GN=TCP21 PE=1 SV=1	10.2	10.47	10.33
TR22615|c1_g1	Q92664	8e-28	Transcription factor TCP21 OS=Arabidopsis thaliana GN=TCP21 PE=1 SV=1	15.99	16.19	20.52
TR5744|c0_g1	Q9P6R0	8e-16	Transcription factor TCP21 OS=Arabidopsis thaliana GN=TCP21 PE=1 SV=1	3.72	13.87	3.39
TR34016|c0_g1	Q9P6R0	1e-13	Transcription factor TCP21 OS=Arabidopsis thaliana GN=TCP21 PE=1 SV=1	12.48	10.5	9.98
TR26590|c0_g1	Q92994	4e-06	Transcription factor TCP21 OS=Arabidopsis thaliana GN=TCP21 PE=1 SV=1	2.84	4.31	6.94
TR34016|c1_g1	Q92994	1e-21	Transcription factor TCP21 OS=Arabidopsis thaliana GN=TCP21 PE=1 SV=1	10.19	14.12	17.18
TR5235|c0_g1	Q9FH37	9e-17	Transcription factor TCP21 OS=Arabidopsis thaliana GN=TCP21 PE=1 SV=1	4.09	4.83	2.56
TR5235|c0_g2	Q9FH37	9e-17	Transcription factor TCP4 OS=Arabidopsis thaliana GN=TCP4 PE=1 SV=1	2.73	1.93	6.81
TR5235|c0_g3	Q9FH37	6e-16	Transcription factor TCP4 OS=Arabidopsis thaliana GN=TCP4 PE=1 SV=1	12.01	7.57	4.26
TR5235|c0_g4	Q9FH37	7e-90	Transcription factor TCP4 OS=Arabidopsis thaliana GN=TCP4 PE=1 SV=1	18.14	17.13	12.51
TR5235|c0_g5	Q9FH37	9e-86	Transcription factor TCP7 OS=Arabidopsis thaliana GN=TCP7 PE=2 SV=1	5.02	6.64	3.79
TR6428|c0_g1	Q9FH37	9e-90	Transcription factor TCP7 OS=Arabidopsis thaliana GN=TCP7 PE=2 SV=1	36.33	29.42	25.1
TR9326|c0_g1	Q9FH37	3e-46	Transcription factor TCP7 OS=Arabidopsis thaliana GN=TCP7 PE=2 SV=1	21.99	17.32	11.49
TR9326|c0_g2	Q9FH37	5e-26	Transcription factor TCP7 OS=Arabidopsis thaliana GN=TCP7 PE=2 SV=1	15.11	11.43	13.49
TR9326|c0_g3	Q9FH37	3e-84	Transcription factor TCP7 OS=Arabidopsis thaliana GN=TCP7 PE=2 SV=1	95.42	101.19	97
TR9326|c0_g4	Q9FH37	6e-25	Transcription factor TCP7 OS=Arabidopsis thaliana GN=TCP7 PE=2 SV=1	8.39	9.96	9.94
TR12255|c0_g2	Q9FH37	5e-55	Transcription factor TCP7 OS=Arabidopsis thaliana GN=TCP7 PE=2 SV=1	16.77	14.4	7.77
TR14392|c0_g1	Q9FH37	4e-40	Transcription factor TCP7 OS=Arabidopsis thaliana GN=TCP7 PE=2 SV=1	4.4	12.33	2.73
TR14392|c0_g2	Q9FH37	5e-33	Transcription factor TCP7 OS=Arabidopsis thaliana GN=TCP7 PE=2 SV=1	19.51	32.68	22.45
TR14392|c0_g3	Q9FH37	3e-84	Transcription factor TCP8 OS=Arabidopsis thaliana GN=TCP8 PE=1 SV=1	78.03	79.75	77.39
TR14561|c0_g1	Q9FH37	7e-09	Transcription factor TCP8 OS=Arabidopsis thaliana GN=TCP8 PE=1 SV=1	15.61	17.51	12.88
TR22155|c0_g2	Q9FH37	2e-09	Transcription factor TCP8 OS=Arabidopsis thaliana GN=TCP8 PE=1 SV=1	14.77	16.84	16.46
TR22155|c0_g3	Q9FH37	8e-09	Transcription factor TCP8 OS=Arabidopsis thaliana GN=TCP8 PE=1 SV=1	6.82	4.29	4.21
TR22654|c4_g1	Q9FH37	1e-56	Transcription factor TCP9 OS=Arabidopsis thaliana GN=TCP9 PE=2 SV=1	17.24	16.03	14.45
TR22654|c4_g3	Q9FH37	2e-47	Transcription factor TCP9 OS=Arabidopsis thaliana GN=TCP9 PE=2 SV=1	43.98	51.27	35.11
TR29808|c0_g1	Q9FH37	4e-55	Transcription factor TCP9 OS=Arabidopsis thaliana GN=TCP9 PE=2 SV=1	17.8	13.3	8.78
TR41934|c0_g2	Q9FH37	1e-41	Transcription factor TCP9 OS=Arabidopsis thaliana GN=TCP9 PE=2 SV=1	38.6	41.26	35.15
TR19128|c0_g3	Q9SK55	3e-81	Transcription factor TCP9 OS=Arabidopsis thaliana GN=TCP9 PE=2 SV=1	13.94	5.96	1.07
TR19128|c1_g1	Q9SK55	3e-87	Transcription factor TFIIIB component B'' OS=Schizosaccharomyces pombe (strain 972 / ATCC 24843) GN=bdp1 PE=3 SV=2	28.52	12.87	2.27
TR3393|c0_g1	Q9XIN0	2e-76	Transcription factor TFIIIB component B'' OS=Schizosaccharomyces pombe (strain 972 / ATCC 24843) GN=bdp1 PE=3 SV=2	1.73	3.3	3.73
TR3393|c1_g1	Q9XIN0	3e-31	Transcription factor TFIIIB component B'' OS=Schizosaccharomyces pombe (strain 972 / ATCC 24843) GN=bdp1 PE=3 SV=2	0	0.95	1.68
TR13534|c0_g1	Q9XIN0	4e-36	Transcription factor TFIIIB component B'' OS=Schizosaccharomyces pombe (strain 972 / ATCC 24843) GN=bdp1 PE=3 SV=2	1.71	5.87	5.24
TR13534|c0_g3	Q9XIN0	4e-41	Transcription factor TGA1 OS=Arabidopsis thaliana GN=TGA1 PE=1 SV=2	19.38	22	20.62
TR13534|c1_g3	Q9XIN0	7e-08	Transcription factor TGA1 OS=Arabidopsis thaliana GN=TGA1 PE=1 SV=2	21.37	20.17	15.43
TR13534|c1_g7	Q9XIN0	1e-36	Transcription factor TGA2 OS=Arabidopsis thaliana GN=TGA2 PE=1 SV=1	11.2	12.53	8.25
TR13534|c1_g8	Q9XIN0	4e-43	Transcription factor TGA2 OS=Arabidopsis thaliana GN=TGA2 PE=1 SV=1	2.69	6.78	4.69
TR15761|c0_g1	Q9XIN0	9e-71	Transcription factor TGA2 OS=Arabidopsis thaliana GN=TGA2 PE=1 SV=1	8.58	17.59	12.17
TR18784|c0_g1	Q9XIN0	5e-27	Transcription factor TGA4 OS=Arabidopsis thaliana GN=TGA4 PE=1 SV=2	0.86	3.5	3.12
TR18784|c1_g1	Q9XIN0	2e-25	Transcription factor TGA4 OS=Arabidopsis thaliana GN=TGA4 PE=1 SV=2	14.76	31.47	25.04
TR18784|c1_g2	Q9XIN0	4e-59	Transcription factor TGA4 OS=Arabidopsis thaliana GN=TGA4 PE=1 SV=2	8.06	13.22	9.49
TR29703|c0_g1	Q9XIN0	1e-37	Transcription factor TGA4 OS=Arabidopsis thaliana GN=TGA4 PE=1 SV=2	2.62	2.35	2.94
TR32828|c1_g1	Q9XIN0	7e-93	Transcription factor TGA6 OS=Arabidopsis thaliana GN=TGA6 PE=1 SV=2	12.62	26.94	25.75
TR32828|c1_g2	Q9XIN0	2e-22	Transcription factor TGA6 OS=Arabidopsis thaliana GN=TGA6 PE=1 SV=2	35.83	21.23	30.58
TR32830|c1_g1	Q9XIN0	2e-37	Transcription factor TGA6 OS=Arabidopsis thaliana GN=TGA6 PE=1 SV=2	41.06	17.34	38.67
TR32830|c1_g3	Q9XIN0	9e-91	Transcription factor TGA6 OS=Arabidopsis thaliana GN=TGA6 PE=1 SV=2	20.26	32.07	30.55
TR35268|c0_g1	Q9XIN0	2e-35	Transcription factor TGA7 OS=Arabidopsis thaliana GN=TGA7 PE=1 SV=1	3.44	11.67	4.37
TR35268|c0_g2	Q9XIN0	1e-43	Transcription factor TGA7 OS=Arabidopsis thaliana GN=TGA7 PE=1 SV=1	2.13	5.56	3.8
TR35268|c0_g3	Q9XIN0	9e-65	Transcription factor TIP2 OS=Oryza sativa subsp. japonica GN=TIP2 PE=1 SV=1	4.23	6.87	6.31
TR35268|c0_g4	Q9XIN0	1e-58	Transcription factor TIP2 OS=Oryza sativa subsp. japonica GN=TIP2 PE=1 SV=1	13.14	15.5	13.67
TR35268|c0_g5	Q9XIN0	1e-36	Transcription factor TIP2 OS=Oryza sativa subsp. japonica GN=TIP2 PE=1 SV=1	3.11	6.77	5.52
TR6866|c0_g4	Q9SNB4	5e-86	Transcription factor UNE12 OS=Arabidopsis thaliana GN=UNE12 PE=2 SV=2	9.9	5.84	3.96
TR12749|c0_g1	Q9SNB4	8e-17	Transcription factor UNE12 OS=Arabidopsis thaliana GN=UNE12 PE=2 SV=2	14.1	4.38	7.35
TR17376|c0_g1	Q9SNB4	8e-43	Transcription factor VIP1 OS=Arabidopsis thaliana GN=VIP1 PE=1 SV=1	16.11	23.47	16.98
TR26705|c0_g1	Q9SNB4	4e-89	Transcription factor VIP1 OS=Arabidopsis thaliana GN=VIP1 PE=1 SV=1	13.64	6.57	5.88
TR26705|c0_g2	Q9SNB4	8e-52	Transcription factor VOZ1 OS=Arabidopsis thaliana GN=VOZ1 PE=1 SV=1	4.63	2.83	1.79
TR27911|c0_g1	Q9SNB4	7e-43	Transcription factor VOZ1 OS=Arabidopsis thaliana GN=VOZ1 PE=1 SV=1	7.23	9.94	6.7
TR9790|c1_g3	Q90370	6e-06	Trihelix transcription factor ASIL1 OS=Arabidopsis thaliana GN=ASIL1 PE=1 SV=1	17.06	13.49	11.78
TR28063|c2_g2	Q98UK5	6e-06	Trihelix transcription factor ASIL1 OS=Arabidopsis thaliana GN=ASIL1 PE=1 SV=1	20.48	34.17	19.79
TR28063|c2_g3	Q98UK5	1e-05	Trihelix transcription factor ASIL1 OS=Arabidopsis thaliana GN=ASIL1 PE=1 SV=1	17.91	20.21	23.17
TR27786|c0_g1	Q504L8	2e-07	Trihelix transcription factor ASIL1 OS=Arabidopsis thaliana GN=ASIL1 PE=1 SV=1	6.29	2.19	2.34
TR20043|c0_g1	Q9LDE1	2e-29	Trihelix transcription factor ASIL1 OS=Arabidopsis thaliana GN=ASIL1 PE=1 SV=1	0	1.63	0
TR20043|c0_g3	Q9LDE1	6e-25	Trihelix transcription factor ASIL1 OS=Arabidopsis thaliana GN=ASIL1 PE=1 SV=1	9.34	10.63	6.06
TR20043|c0_g4	Q9LDE1	2e-44	Trihelix transcription factor ASIL1 OS=Arabidopsis thaliana GN=ASIL1 PE=1 SV=1	9.7	7.57	6.37
TR20043|c0_g2	Q9LDE1	3e-88	Trihelix transcription factor ASIL2 OS=Arabidopsis thaliana GN=ASIL2 PE=2 SV=1	53.96	34.74	37.56
TR20043|c1_g1	Q9LDE1	7e-26	Trihelix transcription factor ASIL2 OS=Arabidopsis thaliana GN=ASIL2 PE=2 SV=1	14.88	5.2	1.84
TR30717|c0_g1	Q9LDE1	4e-15	Trihelix transcription factor ASIL2 OS=Arabidopsis thaliana GN=ASIL2 PE=2 SV=1	8.79	9.33	20.11
TR30717|c0_g4	Q9LDE1	7e-61	Trihelix transcription factor ASIL2 OS=Arabidopsis thaliana GN=ASIL2 PE=2 SV=1	62.12	48.85	58.62
TR147|c0_g1	Q2V9B0	2e-36	Trihelix transcription factor ASIL2 OS=Arabidopsis thaliana GN=ASIL2 PE=2 SV=1	13.25	17.1	13.64
TR3236|c0_g1	Q2V9B0	3e-36	Trihelix transcription factor ASIL2 OS=Arabidopsis thaliana GN=ASIL2 PE=2 SV=1	37.45	56.66	53.99
TR9778|c1_g1	Q2V9B0	6e-44	Trihelix transcription factor ASIL2 OS=Arabidopsis thaliana GN=ASIL2 PE=2 SV=1	43.43	55.15	40.15
TR9778|c1_g3	Q2V9B0	2e-17	Trihelix transcription factor ASIL2 OS=Arabidopsis thaliana GN=ASIL2 PE=2 SV=1	19.47	15.45	13.28
TR12065|c2_g1	Q2V9B0	1e-36	Trihelix transcription factor ASIL2 OS=Arabidopsis thaliana GN=ASIL2 PE=2 SV=1	31.68	30.28	21.33
TR12065|c3_g2	Q2V9B0	1e-36	Trihelix transcription factor ASIL2 OS=Arabidopsis thaliana GN=ASIL2 PE=2 SV=1	40.85	44.7	25.69
TR12065|c3_g3	Q2V9B0	2e-37	Trihelix transcription factor ASIL2 OS=Arabidopsis thaliana GN=ASIL2 PE=2 SV=1	7.2	3.67	9.86
TR13464|c0_g1	Q2V9B0	5e-40	Trihelix transcription factor ASIL2 OS=Arabidopsis thaliana GN=ASIL2 PE=2 SV=1	68.8	76.27	55.51
TR19562|c1_g1	Q2V9B0	3e-36	Trihelix transcription factor ASIL2 OS=Arabidopsis thaliana GN=ASIL2 PE=2 SV=1	38.86	52.51	45.69
TR19721|c1_g2	Q2V9B0	3e-46	Trihelix transcription factor ASIL2 OS=Arabidopsis thaliana GN=ASIL2 PE=2 SV=1	52.58	33.12	27.73
TR19721|c1_g3	Q2V9B0	1e-43	Trihelix transcription factor ASIL2 OS=Arabidopsis thaliana GN=ASIL2 PE=2 SV=1	12.24	13.96	16.46
TR27947|c0_g1	Q2V9B0	1e-09	Trihelix transcription factor ASIL2 OS=Arabidopsis thaliana GN=ASIL2 PE=2 SV=1	3.6	19.59	27.39
TR27947|c0_g2	Q2V9B0	2e-09	Trihelix transcription factor ASIL2 OS=Arabidopsis thaliana GN=ASIL2 PE=2 SV=1	0	3.38	4.01
TR28007|c1_g1	Q2V9B0	1e-08	Trihelix transcription factor GT-1 OS=Arabidopsis thaliana GN=GT-1 PE=1 SV=1	9.36	16.07	15.94
TR36245|c0_g1	Q2V9B0	2e-47	Trihelix transcription factor GT-1 OS=Arabidopsis thaliana GN=GT-1 PE=1 SV=1	18.01	12.7	11.58
TR36245|c1_g1	Q2V9B0	5e-47	Trihelix transcription factor GT-1 OS=Arabidopsis thaliana GN=GT-1 PE=1 SV=1	15.86	16.1	14.02
TR40326|c0_g7	Q2V9B0	4e-40	Trihelix transcription factor GT-1 OS=Arabidopsis thaliana GN=GT-1 PE=1 SV=1	119.02	109.71	84.82
TR44203|c0_g1	Q2V9B0	7e-34	Trihelix transcription factor GT-2 OS=Arabidopsis thaliana GN=GT-2 PE=2 SV=1	4.19	4.36	3.87
TR41220|c0_g1	Q8GWP0	7e-33	Trihelix transcription factor GT-2 OS=Arabidopsis thaliana GN=GT-2 PE=2 SV=1	1.74	1.87	2.37
TR41220|c0_g2	Q8GWP0	1e-75	Trihelix transcription factor GT-3a OS=Arabidopsis thaliana GN=GT-3A PE=1 SV=1	4.2	2.07	2.21
TR41220|c1_g1	Q8GWP0	4e-61	Trihelix transcription factor GT-3a OS=Arabidopsis thaliana GN=GT-3A PE=1 SV=1	7.06	4.78	3.28
TR5303|c0_g1	Q9FDW1	1e-39	Trihelix transcription factor GT-3a OS=Arabidopsis thaliana GN=GT-3A PE=1 SV=1	13.94	5.34	1.41
TR5447|c0_g1	Q9FDW1	2e-34	Trihelix transcription factor GT-3b OS=Arabidopsis thaliana GN=GT-3B PE=1 SV=1	5.25	3.75	0.8
TR8429|c1_g1	Q9FDW1	3e-23	Trihelix transcription factor GT-3b OS=Arabidopsis thaliana GN=GT-3B PE=1 SV=1	3.04	4.05	3.13
TR10420|c0_g1	Q9FDW1	2e-35	Trihelix transcription factor GT-3b OS=Arabidopsis thaliana GN=GT-3B PE=1 SV=1	7.21	2.29	3.29
TR10420|c1_g1	Q9FDW1	3e-35	Trihelix transcription factor GT-3b OS=Arabidopsis thaliana GN=GT-3B PE=1 SV=1	17.67	6.58	4.47
TR14493|c0_g2	Q9FDW1	3e-39	Trihelix transcription factor GT-3b OS=Arabidopsis thaliana GN=GT-3B PE=1 SV=1	4.93	6.85	2.82
TR19583|c0_g1	Q9FDW1	4e-30	Trihelix transcription factor GT-3b OS=Arabidopsis thaliana GN=GT-3B PE=1 SV=1	30.34	32.1	27.65
TR19583|c0_g3	Q9FDW1	3e-87	Trihelix transcription factor GTL1 OS=Arabidopsis thaliana GN=GTL1 PE=1 SV=2	101.49	153.43	157.25
TR19583|c0_g4	Q9FDW1	1e-34	Trihelix transcription factor GTL1 OS=Arabidopsis thaliana GN=GTL1 PE=1 SV=2	62.82	102.95	129.29
TR19583|c0_g5	Q9FDW1	6e-61	Trihelix transcription factor GTL1 OS=Arabidopsis thaliana GN=GTL1 PE=1 SV=2	116.62	143.79	137.51
TR22385|c0_g1	Q9FDW1	6e-38	Trihelix transcription factor GTL1 OS=Arabidopsis thaliana GN=GTL1 PE=1 SV=2	1.27	4.55	1.29
TR22385|c0_g2	Q9FDW1	6e-40	Trihelix transcription factor GTL1 OS=Arabidopsis thaliana GN=GTL1 PE=1 SV=2	1.08	6.13	2.59
TR30725|c0_g2	Q9FDW1	1e-88	Trihelix transcription factor GTL1 OS=Arabidopsis thaliana GN=GTL1 PE=1 SV=2	294.67	395.54	439.3
TR10594|c0_g1	Q9LX82	1e-50	Trihelix transcription factor GTL1 OS=Arabidopsis thaliana GN=GTL1 PE=1 SV=2	9	34.63	46.97
TR40294|c1_g1	Q9LX82	1e-49	Trihelix transcription factor GTL2 OS=Arabidopsis thaliana GN=At5g28300 PE=2 SV=1	8.73	37.91	41.37
TR16541|c0_g1	Q8LPH6	1e-82	Trihelix transcription factor GTL2 OS=Arabidopsis thaliana GN=At5g28300 PE=2 SV=1	5.53	7.76	3.59
TR30694|c0_g1	Q8LPH6	2e-75	Trihelix transcription factor PTL OS=Arabidopsis thaliana GN=PTL PE=2 SV=1	19.02	11.37	9.9
TR30694|c1_g1	Q8LPH6	2e-75	WRKY transcription factor 11 OS=Arabidopsis thaliana GN=WRKY11 PE=2 SV=2	10.37	5.68	4.76
TR7250|c0_g1	Q9S7L2	9e-63	WRKY transcription factor 11 OS=Arabidopsis thaliana GN=WRKY11 PE=2 SV=2	4.13	5.86	3.15
TR42049|c0_g1	Q9S7L2	9e-64	WRKY transcription factor 11 OS=Arabidopsis thaliana GN=WRKY11 PE=2 SV=2	2.97	5.71	2.88
TR7835|c0_g4	Q39204	3e-17	WRKY transcription factor 11 OS=Arabidopsis thaliana GN=WRKY11 PE=2 SV=2	26.2	22.58	16.17
TR13504|c0_g2	Q39204	2e-56	WRKY transcription factor 11 OS=Arabidopsis thaliana GN=WRKY11 PE=2 SV=2	18.8	11.53	14.24
TR20634|c2_g1	Q39204	4e-109	WRKY transcription factor 11 OS=Arabidopsis thaliana GN=WRKY11 PE=2 SV=2	171.06	118.1	129.36
TR22312|c0_g1	Q39204	7e-87	WRKY transcription factor 11 OS=Arabidopsis thaliana GN=WRKY11 PE=2 SV=2	217.34	123.58	233.19
TR20634|c1_g1	Q9FIP9	4e-27	WRKY transcription factor 11 OS=Arabidopsis thaliana GN=WRKY11 PE=2 SV=2	58.1	50.38	64.66
TR22312|c0_g2	Q9FIP9	3e-21	WRKY transcription factor 11 OS=Arabidopsis thaliana GN=WRKY11 PE=2 SV=2	28.84	13.54	10.81
TR27086|c0_g1	Q9FIP9	2e-11	WRKY transcription factor 11 OS=Arabidopsis thaliana GN=WRKY11 PE=2 SV=2	2.69	0	2.34
TR27086|c0_g2	Q9FIP9	4e-12	WRKY transcription factor 11 OS=Arabidopsis thaliana GN=WRKY11 PE=2 SV=2	1.46	2.28	2.92
TR27086|c0_g3	Q9FIP9	9e-12	WRKY transcription factor 11 OS=Arabidopsis thaliana GN=WRKY11 PE=2 SV=2	0.75	2.91	3.99
TR27086|c0_g4	Q9FIP9	7e-12	WRKY transcription factor 11 OS=Arabidopsis thaliana GN=WRKY11 PE=2 SV=2	2.61	4.62	1.71
TR7835|c0_g1	O49687	2e-82	WRKY transcription factor 11 OS=Arabidopsis thaliana GN=WRKY11 PE=2 SV=2	34.4	29.94	32.5
TR7835|c0_g2	O49687	6e-57	WRKY transcription factor 13 OS=Arabidopsis thaliana GN=WRKY13 PE=2 SV=1	13.94	9.23	12.06
TR13504|c0_g1	O49687	2e-57	WRKY transcription factor 14 OS=Arabidopsis thaliana GN=WRKY14 PE=2 SV=2	10.01	13.67	16.76
TR13504|c0_g3	O49687	8e-35	WRKY transcription factor 14 OS=Arabidopsis thaliana GN=WRKY14 PE=2 SV=2	13.68	14.94	24.1
TR29882|c4_g1	O49687	9e-17	WRKY transcription factor 17 OS=Arabidopsis thaliana GN=WRKY17 PE=2 SV=2	13.74	13.19	10.67
TR13817|c0_g1	Q8S3F1	5e-28	WRKY transcription factor 17 OS=Arabidopsis thaliana GN=WRKY17 PE=2 SV=2	6.88	1.96	0.36
TR31082|c0_g1	Q8S3F1	5e-55	WRKY transcription factor 17 OS=Arabidopsis thaliana GN=WRKY17 PE=2 SV=2	23.51	9.45	2.02
TR11878|c0_g1	Q9M1K1	1e-23	WRKY transcription factor 17 OS=Arabidopsis thaliana GN=WRKY17 PE=2 SV=2	1.81	1.58	1.32
TR11878|c0_g2	Q9M1K1	4e-23	WRKY transcription factor 17 OS=Arabidopsis thaliana GN=WRKY17 PE=2 SV=2	4.82	3.15	1.54
TR32749|c0_g1	Q9M1K1	5e-26	WRKY transcription factor 17 OS=Arabidopsis thaliana GN=WRKY17 PE=2 SV=2	16.31	0.41	2.74
TR36908|c0_g1	Q9LXR7	7e-13	WRKY transcription factor 17 OS=Arabidopsis thaliana GN=WRKY17 PE=2 SV=2	3.29	3.48	2.77
TR41187|c0_g1	Q9LXR7	5e-13	WRKY transcription factor 17 OS=Arabidopsis thaliana GN=WRKY17 PE=2 SV=2	4.08	2.56	4.28
TR10267|c0_g1	A2YXQ1	5e-11	WRKY transcription factor 17 OS=Arabidopsis thaliana GN=WRKY17 PE=2 SV=2	3.03	2.94	6.54
TR25437|c0_g1	A2YXQ1	1e-29	WRKY transcription factor 17 OS=Arabidopsis thaliana GN=WRKY17 PE=2 SV=2	1.22	3.78	3.18
TR25437|c0_g2	A2YXQ1	1e-24	WRKY transcription factor 17 OS=Arabidopsis thaliana GN=WRKY17 PE=2 SV=2	2.21	4.04	7.04
TR25437|c0_g3	A2YXQ1	9e-24	WRKY transcription factor 17 OS=Arabidopsis thaliana GN=WRKY17 PE=2 SV=2	0	0.87	0.76
TR27394|c5_g2	A2YXQ1	8e-65	WRKY transcription factor 17 OS=Arabidopsis thaliana GN=WRKY17 PE=2 SV=2	11.85	10.12	9.2
TR27394|c6_g1	A2YXQ1	2e-44	WRKY transcription factor 17 OS=Arabidopsis thaliana GN=WRKY17 PE=2 SV=2	1.59	5.8	2.31
TR27394|c6_g3	A2YXQ1	8e-33	WRKY transcription factor 18 OS=Arabidopsis thaliana GN=WRKY18 PE=1 SV=2	3.15	5.49	8.25
TR27394|c6_g4	A2YXQ1	3e-42	WRKY transcription factor 18 OS=Arabidopsis thaliana GN=WRKY18 PE=1 SV=2	1.28	2.5	3.25
TR27627|c0_g1	A2WM14	4e-14	WRKY transcription factor 18 OS=Arabidopsis thaliana GN=WRKY18 PE=1 SV=2	6.83	7.49	4.07
TR6866|c0_g1	Q94DH3	6e-25	WRKY transcription factor 18 OS=Arabidopsis thaliana GN=WRKY18 PE=1 SV=2	4.96	1.9	1.09
TR6866|c0_g2	Q94DH3	3e-25	WRKY transcription factor 18 OS=Arabidopsis thaliana GN=WRKY18 PE=1 SV=2	0	1.26	0
TR6866|c0_g3	Q94DH3	6e-25	WRKY transcription factor 18 OS=Arabidopsis thaliana GN=WRKY18 PE=1 SV=2	2.48	1.26	2.18
TR12749|c1_g1	Q94DH3	3e-16	WRKY transcription factor 18 OS=Arabidopsis thaliana GN=WRKY18 PE=1 SV=2	16.16	4.82	7.17
TR26705|c0_g3	Q94DH3	9e-26	WRKY transcription factor 18 OS=Arabidopsis thaliana GN=WRKY18 PE=1 SV=2	0	1.43	1.29
TR18440|c0_g1	O80536	1e-48	WRKY transcription factor 18 OS=Arabidopsis thaliana GN=WRKY18 PE=1 SV=2	6.58	5.51	5.19
TR42608|c0_g2	O80536	2e-55	WRKY transcription factor 19 OS=Arabidopsis thaliana GN=WRKY19 PE=2 SV=1	4.03	5.12	6.87
TR44141|c0_g2	Q9CA64	8e-20	WRKY transcription factor 19 OS=Arabidopsis thaliana GN=WRKY19 PE=2 SV=1	6.56	5.92	3.42
TR5236|c0_g3	Q9SKZ1	6e-146	WRKY transcription factor 19 OS=Arabidopsis thaliana GN=WRKY19 PE=2 SV=1	28.11	25.34	25.4
TR9344|c0_g1	Q9SKZ1	7e-140	WRKY transcription factor 19 OS=Arabidopsis thaliana GN=WRKY19 PE=2 SV=1	50.04	50.04	54.53
TR9386|c0_g1	Q9SKZ1	2e-139	WRKY transcription factor 19 OS=Arabidopsis thaliana GN=WRKY19 PE=2 SV=1	75.31	57.17	68.59
TR28468|c0_g1	Q9SKZ1	1e-06	WRKY transcription factor 19 OS=Arabidopsis thaliana GN=WRKY19 PE=2 SV=1	9.63	8.87	8.21
TR39556|c0_g2	Q9SKZ1	2e-146	WRKY transcription factor 19 OS=Arabidopsis thaliana GN=WRKY19 PE=2 SV=1	30.4	26.13	21.28
TR39556|c0_g3	Q9SKZ1	8e-63	WRKY transcription factor 19 OS=Arabidopsis thaliana GN=WRKY19 PE=2 SV=1	3.93	6.48	4.1
TR2966|c2_g1	Q9FG68	4e-10	WRKY transcription factor 19 OS=Arabidopsis thaliana GN=WRKY19 PE=2 SV=1	3.31	3.23	2.11
TR2966|c2_g2	Q9FG68	1e-09	WRKY transcription factor 19 OS=Arabidopsis thaliana GN=WRKY19 PE=2 SV=1	14.07	8.08	9.55
TR34596|c0_g1	Q9FG68	3e-14	WRKY transcription factor 2 OS=Arabidopsis thaliana GN=WRKY2 PE=2 SV=1	8.55	4.68	0.44
TR34596|c1_g1	Q9FG68	4e-35	WRKY transcription factor 2 OS=Arabidopsis thaliana GN=WRKY2 PE=2 SV=1	5.67	3.65	0.61
TR34596|c1_g2	Q9FG68	2e-34	WRKY transcription factor 2 OS=Arabidopsis thaliana GN=WRKY2 PE=2 SV=1	0	0	2.86
TR2966|c3_g2	Q9SJL7	9e-46	WRKY transcription factor 2 OS=Arabidopsis thaliana GN=WRKY2 PE=2 SV=1	33.16	28.32	18.17
TR9741|c0_g1	Q9SJL7	3e-36	WRKY transcription factor 2 OS=Arabidopsis thaliana GN=WRKY2 PE=2 SV=1	4.3	1.43	2.58
TR9741|c0_g2	Q9SJL7	3e-37	WRKY transcription factor 2 OS=Arabidopsis thaliana GN=WRKY2 PE=2 SV=1	9.34	2.16	3.84
TR9741|c1_g1	Q9SJL7	3e-37	WRKY transcription factor 2 OS=Arabidopsis thaliana GN=WRKY2 PE=2 SV=1	2.15	0	0
TR9741|c1_g2	Q9SJL7	5e-36	WRKY transcription factor 2 OS=Arabidopsis thaliana GN=WRKY2 PE=2 SV=1	5.88	6.82	0.75
TR9741|c1_g3	Q9SJL7	3e-28	WRKY transcription factor 2 OS=Arabidopsis thaliana GN=WRKY2 PE=2 SV=1	1.89	1.28	1.15
TR9741|c1_g4	Q9SJL7	5e-36	WRKY transcription factor 20 OS=Arabidopsis thaliana GN=WRKY20 PE=2 SV=1	1.18	2.56	2.98
TR11220|c0_g1	Q9SJL7	9e-46	WRKY transcription factor 20 OS=Arabidopsis thaliana GN=WRKY20 PE=2 SV=1	20.25	10.05	7.18
TR11220|c0_g2	Q9SJL7	6e-48	WRKY transcription factor 20 OS=Arabidopsis thaliana GN=WRKY20 PE=2 SV=1	4.11	2.28	6.6
TR11220|c0_g3	Q9SJL7	9e-48	WRKY transcription factor 20 OS=Arabidopsis thaliana GN=WRKY20 PE=2 SV=1	6.16	12.92	3.3
TR14882|c0_g1	Q9M2Y9	1e-68	WRKY transcription factor 20 OS=Arabidopsis thaliana GN=WRKY20 PE=2 SV=1	2.48	0.99	2.11
TR23147|c0_g1	Q9M2Y9	1e-82	WRKY transcription factor 21 OS=Arabidopsis thaliana GN=WRKY21 PE=2 SV=1	11.5	7.37	3.68
TR34596|c0_g2	Q9M2Y9	7e-14	WRKY transcription factor 21 OS=Arabidopsis thaliana GN=WRKY21 PE=2 SV=1	10.81	3.58	2.05
TR6710|c0_g1	Q69IL4	1e-57	WRKY transcription factor 21 OS=Arabidopsis thaliana GN=WRKY21 PE=2 SV=1	27.56	17.62	16.29
TR6784|c3_g2	Q69IL4	8e-57	WRKY transcription factor 21 OS=Arabidopsis thaliana GN=WRKY21 PE=2 SV=1	23.81	13.48	10.74
TR25635|c0_g1	Q69IL4	1e-06	WRKY transcription factor 21 OS=Arabidopsis thaliana GN=WRKY21 PE=2 SV=1	13.75	4.17	5.83
TR25635|c0_g2	Q69IL4	3e-125	WRKY transcription factor 21 OS=Arabidopsis thaliana GN=WRKY21 PE=2 SV=1	16.33	16.9	13.88
TR25635|c1_g1	Q69IL4	4e-125	WRKY transcription factor 21 OS=Arabidopsis thaliana GN=WRKY21 PE=2 SV=1	25.22	24.46	23.1
TR15395|c0_g1	Q6S4P4	4e-125	WRKY transcription factor 22 OS=Arabidopsis thaliana GN=WRKY22 PE=2 SV=1	20.95	17.48	16
TR41570|c0_g1	Q6S4P4	2e-126	WRKY transcription factor 22 OS=Arabidopsis thaliana GN=WRKY22 PE=2 SV=1	22.86	12.48	12.26
TR41465|c0_g4	Q9FMF4	5e-25	WRKY transcription factor 22 OS=Arabidopsis thaliana GN=WRKY22 PE=2 SV=1	60.36	64.59	72.08
TR16535|c0_g1	Q9LPW3	5e-26	WRKY transcription factor 23 OS=Arabidopsis thaliana GN=WRKY23 PE=2 SV=1	11.38	3	1.36
TR2674|c0_g1	Q9FUA4	1e-22	WRKY transcription factor 23 OS=Arabidopsis thaliana GN=WRKY23 PE=2 SV=1	1.05	5.55	5.78
TR11086|c0_g1	Q9FUA4	3e-09	WRKY transcription factor 27 OS=Arabidopsis thaliana GN=WRKY27 PE=2 SV=1	6.67	8.21	9.04
TR35522|c0_g1	Q9FUA4	4e-22	WRKY transcription factor 28 OS=Arabidopsis thaliana GN=WRKY28 PE=2 SV=1	4.47	5.89	1.33
TR44627|c0_g1	Q9FUA4	4e-10	WRKY transcription factor 28 OS=Arabidopsis thaliana GN=WRKY28 PE=2 SV=1	8.77	3.72	2.27
TR23501|c0_g1	Q54VY3	2e-08	WRKY transcription factor 3 OS=Arabidopsis thaliana GN=WRKY3 PE=2 SV=1	8.33	12.74	12.85
TR32370|c0_g2	Q54VY3	1e-45	WRKY transcription factor 3 OS=Arabidopsis thaliana GN=WRKY3 PE=2 SV=1	3.33	5.35	5.88
TR10536|c0_g1	Q9C9L2	2e-31	WRKY transcription factor 3 OS=Arabidopsis thaliana GN=WRKY3 PE=2 SV=1	6.1	4.08	11.02
TR18075|c0_g1	Q9C9L2	9e-31	WRKY transcription factor 3 OS=Arabidopsis thaliana GN=WRKY3 PE=2 SV=1	7.99	5.36	14.46
TR19619|c0_g1	Q9C9L2	1e-39	WRKY transcription factor 30 OS=Arabidopsis thaliana GN=WRKY30 PE=2 SV=1	3.31	1.59	2.96
TR34396|c1_g1	Q9C9L2	5e-41	WRKY transcription factor 30 OS=Arabidopsis thaliana GN=WRKY30 PE=2 SV=1	6.27	4.78	7.83
TR8076|c0_g1	Q9LSD5	6e-15	WRKY transcription factor 30 OS=Arabidopsis thaliana GN=WRKY30 PE=2 SV=1	6.27	3.22	3.9
TR15234|c0_g1	Q9LSD5	7e-15	WRKY transcription factor 30 OS=Arabidopsis thaliana GN=WRKY30 PE=2 SV=1	3.11	3.25	3.84
TR15780|c0_g1	Q9LSD5	2e-20	WRKY transcription factor 31 OS=Arabidopsis thaliana GN=WRKY31 PE=2 SV=1	4.22	6.07	5.08
TR15780|c1_g1	Q9LSD5	1e-18	WRKY transcription factor 31 OS=Arabidopsis thaliana GN=WRKY31 PE=2 SV=1	13.57	22.2	20.63
TR24526|c0_g1	Q9LSD5	2e-06	WRKY transcription factor 31 OS=Arabidopsis thaliana GN=WRKY31 PE=2 SV=1	3.69	4.59	3.93
TR24526|c0_g2	Q9LSD5	9e-08	WRKY transcription factor 31 OS=Arabidopsis thaliana GN=WRKY31 PE=2 SV=1	9.76	6.41	7.48
TR27394|c1_g1	Q9LSD5	2e-14	WRKY transcription factor 31 OS=Arabidopsis thaliana GN=WRKY31 PE=2 SV=1	5.4	7.35	4.38
TR27394|c2_g1	Q9LSD5	2e-14	WRKY transcription factor 31 OS=Arabidopsis thaliana GN=WRKY31 PE=2 SV=1	14.92	5.71	6.1
TR27394|c5_g1	Q9LSD5	9e-45	WRKY transcription factor 31 OS=Arabidopsis thaliana GN=WRKY31 PE=2 SV=1	10.99	10.64	10.48
TR27394|c6_g2	Q9LSD5	4e-46	WRKY transcription factor 31 OS=Arabidopsis thaliana GN=WRKY31 PE=2 SV=1	5.85	7.04	7.07
TR10783|c0_g1	Q9FTA2	2e-36	WRKY transcription factor 31 OS=Arabidopsis thaliana GN=WRKY31 PE=2 SV=1	2.41	3.08	4.24
TR10783|c0_g2	Q9FTA2	3e-20	WRKY transcription factor 32 OS=Arabidopsis thaliana GN=WRKY32 PE=2 SV=1	4.72	6.55	5.67
TR10783|c0_g3	Q9FTA2	3e-36	WRKY transcription factor 33 OS=Arabidopsis thaliana GN=WRKY33 PE=1 SV=2	12.39	16.01	16.72
TR10783|c0_g4	Q9FTA2	2e-19	WRKY transcription factor 33 OS=Arabidopsis thaliana GN=WRKY33 PE=1 SV=2	4.15	6.85	9.49
TR10783|c0_g5	Q9FTA2	1e-19	WRKY transcription factor 33 OS=Arabidopsis thaliana GN=WRKY33 PE=1 SV=2	0	11.03	2.86
TR25299|c0_g1	Q9FTA2	1e-17	WRKY transcription factor 33 OS=Arabidopsis thaliana GN=WRKY33 PE=1 SV=2	8.8	13.45	11.58
TR27394|c7_g1	Q9FTA2	2e-22	WRKY transcription factor 33 OS=Arabidopsis thaliana GN=WRKY33 PE=1 SV=2	4.84	8.62	7.65
TR27394|c7_g2	Q9FTA2	1e-23	WRKY transcription factor 33 OS=Arabidopsis thaliana GN=WRKY33 PE=1 SV=2	1.78	3.33	2.83
TR27394|c7_g3	Q9FTA2	1e-23	WRKY transcription factor 33 OS=Arabidopsis thaliana GN=WRKY33 PE=1 SV=2	14.92	5.71	5.08
TR27394|c7_g4	Q9FTA2	1e-23	WRKY transcription factor 33 OS=Arabidopsis thaliana GN=WRKY33 PE=1 SV=2	0	6.85	5.08
TR27394|c7_g5	Q9FTA2	1e-23	WRKY transcription factor 33 OS=Arabidopsis thaliana GN=WRKY33 PE=1 SV=2	3.32	2.28	3.05
TR34396|c0_g1	Q9FTA2	4e-22	WRKY transcription factor 33 OS=Arabidopsis thaliana GN=WRKY33 PE=1 SV=2	2.33	2.6	3.8
TR32168|c0_g1	Q8LPR5	9e-32	WRKY transcription factor 38 OS=Arabidopsis thaliana GN=WRKY38 PE=1 SV=1	2.5	4.08	1.14
TR32168|c0_g2	Q8LPR5	1e-27	WRKY transcription factor 38 OS=Arabidopsis thaliana GN=WRKY38 PE=1 SV=1	1.02	3.22	0.98
TR40183|c0_g1	Q8LPR5	1e-27	WRKY transcription factor 4 OS=Arabidopsis thaliana GN=WRKY4 PE=1 SV=2	2.23	1.35	1.53
TR3008|c0_g1	Q9FMX2	9e-07	WRKY transcription factor 4 OS=Arabidopsis thaliana GN=WRKY4 PE=1 SV=2	17.76	27.41	14.96
TR16767|c0_g1	Q9FMX2	9e-07	WRKY transcription factor 4 OS=Arabidopsis thaliana GN=WRKY4 PE=1 SV=2	20.25	28.91	25.09
TR19619|c1_g1	Q9FMX2	3e-60	WRKY transcription factor 4 OS=Arabidopsis thaliana GN=WRKY4 PE=1 SV=2	9.39	9.81	11.8
TR19619|c1_g2	Q9FMX2	3e-44	WRKY transcription factor 4 OS=Arabidopsis thaliana GN=WRKY4 PE=1 SV=2	4.75	6.34	7.07
TR19619|c1_g3	Q9FMX2	6e-59	WRKY transcription factor 4 OS=Arabidopsis thaliana GN=WRKY4 PE=1 SV=2	16.01	19.54	18.85
TR34396|c2_g1	Q9FMX2	1e-07	WRKY transcription factor 4 OS=Arabidopsis thaliana GN=WRKY4 PE=1 SV=2	14.43	9.16	12.69
TR34396|c2_g3	Q9FMX2	6e-48	WRKY transcription factor 4 OS=Arabidopsis thaliana GN=WRKY4 PE=1 SV=2	7	12.69	11.69
TR34396|c2_g4	Q9FMX2	4e-60	WRKY transcription factor 4 OS=Arabidopsis thaliana GN=WRKY4 PE=1 SV=2	10.93	18.56	17.21
TR34396|c2_g5	Q9FMX2	1e-34	WRKY transcription factor 4 OS=Arabidopsis thaliana GN=WRKY4 PE=1 SV=2	0	0.6	0.52
TR736|c2_g1	Q9C518	9e-41	WRKY transcription factor 4 OS=Arabidopsis thaliana GN=WRKY4 PE=1 SV=2	7.83	8.99	7.66
TR736|c3_g1	Q9C518	1e-59	WRKY transcription factor 4 OS=Arabidopsis thaliana GN=WRKY4 PE=1 SV=2	21.5	21.44	20.61
TR28089|c0_g2	Q9C518	1e-22	WRKY transcription factor 40 OS=Arabidopsis thaliana GN=WRKY40 PE=1 SV=1	10.12	9.17	13.12
TR36839|c1_g1	Q9C518	4e-15	WRKY transcription factor 40 OS=Arabidopsis thaliana GN=WRKY40 PE=1 SV=1	12.34	15.5	11.88
TR28089|c0_g1	O64647	1e-06	WRKY transcription factor 40 OS=Arabidopsis thaliana GN=WRKY40 PE=1 SV=1	5.77	6.07	6.2
TR28089|c0_g3	O64647	4e-26	WRKY transcription factor 40 OS=Arabidopsis thaliana GN=WRKY40 PE=1 SV=1	0	0	0
TR40353|c0_g1	O64647	8e-29	WRKY transcription factor 40 OS=Arabidopsis thaliana GN=WRKY40 PE=1 SV=1	1.93	0	1.17
TR40353|c0_g2	O64647	1e-26	WRKY transcription factor 40 OS=Arabidopsis thaliana GN=WRKY40 PE=1 SV=1	5	6.28	5.6
TR40353|c0_g3	O64647	8e-29	WRKY transcription factor 40 OS=Arabidopsis thaliana GN=WRKY40 PE=1 SV=1	0	1.3	2.33
TR29175|c1_g1	O94481	2e-12	WRKY transcription factor 40 OS=Arabidopsis thaliana GN=WRKY40 PE=1 SV=1	20.55	18.31	30.69
TR29175|c1_g2	O94481	2e-16	WRKY transcription factor 41 OS=Arabidopsis thaliana GN=WRKY41 PE=2 SV=2	9.36	13.79	12.7
TR33396|c0_g1	O94481	1e-11	WRKY transcription factor 41 OS=Arabidopsis thaliana GN=WRKY41 PE=2 SV=2	10.49	15.16	11.95
TR33396|c0_g2	O94481	2e-17	WRKY transcription factor 41 OS=Arabidopsis thaliana GN=WRKY41 PE=2 SV=2	2.78	4.87	5.37
TR4133|c0_g1	Q39237	2e-41	WRKY transcription factor 41 OS=Arabidopsis thaliana GN=WRKY41 PE=2 SV=2	9.62	30.87	20.15
TR28385|c0_g1	Q39237	4e-43	WRKY transcription factor 41 OS=Arabidopsis thaliana GN=WRKY41 PE=2 SV=2	10.32	24.11	21.25
TR11526|c3_g4	P43273	1e-29	WRKY transcription factor 41 OS=Arabidopsis thaliana GN=WRKY41 PE=2 SV=2	10.46	8.39	9.02
TR19047|c0_g1	P43273	2e-24	WRKY transcription factor 41 OS=Arabidopsis thaliana GN=WRKY41 PE=2 SV=2	5.79	4.18	0.29
TR29114|c0_g3	P43273	1e-29	WRKY transcription factor 41 OS=Arabidopsis thaliana GN=WRKY41 PE=2 SV=2	10.46	13.05	10.66
TR30173|c0_g1	Q39162	2e-125	WRKY transcription factor 41 OS=Arabidopsis thaliana GN=WRKY41 PE=2 SV=2	52.75	111.28	105.22
TR30173|c0_g8	Q39162	2e-145	WRKY transcription factor 41 OS=Arabidopsis thaliana GN=WRKY41 PE=2 SV=2	81.55	158.3	164.82
TR31366|c0_g1	Q39162	4e-111	WRKY transcription factor 41 OS=Arabidopsis thaliana GN=WRKY41 PE=2 SV=2	19.68	48.79	32.03
TR35386|c0_g1	Q39162	1e-110	WRKY transcription factor 41 OS=Arabidopsis thaliana GN=WRKY41 PE=2 SV=2	6.36	20.29	14.28
TR11526|c3_g2	Q39140	5e-11	WRKY transcription factor 41 OS=Arabidopsis thaliana GN=WRKY41 PE=2 SV=2	14.87	27.44	31.05
TR19270|c0_g1	Q39140	5e-46	WRKY transcription factor 41 OS=Arabidopsis thaliana GN=WRKY41 PE=2 SV=2	3.62	5.23	6.1
TR41306|c1_g2	Q39140	3e-42	WRKY transcription factor 41 OS=Arabidopsis thaliana GN=WRKY41 PE=2 SV=2	3.93	15.82	17.78
TR41306|c1_g4	Q39140	6e-43	WRKY transcription factor 41 OS=Arabidopsis thaliana GN=WRKY41 PE=2 SV=2	13.74	9.23	15.41
TR30173|c0_g2	Q93ZE2	4e-27	WRKY transcription factor 42 OS=Arabidopsis thaliana GN=WRKY42 PE=2 SV=1	10.22	16.45	14.14
TR30173|c0_g4	Q93ZE2	4e-27	WRKY transcription factor 42 OS=Arabidopsis thaliana GN=WRKY42 PE=2 SV=1	17.47	29.68	39.12
TR7935|c0_g1	Q5JNS0	5e-21	WRKY transcription factor 42 OS=Arabidopsis thaliana GN=WRKY42 PE=2 SV=1	3.34	3.83	3.29
TR7935|c1_g4	Q5JNS0	4e-58	WRKY transcription factor 46 OS=Arabidopsis thaliana GN=WRKY46 PE=2 SV=1	2.69	4.92	6.17
TR42698|c0_g3	Q5JNS0	7e-14	WRKY transcription factor 46 OS=Arabidopsis thaliana GN=WRKY46 PE=2 SV=1	1.38	0	1.73
TR13012|c0_g1	O22768	5e-88	WRKY transcription factor 46 OS=Arabidopsis thaliana GN=WRKY46 PE=2 SV=1	13.08	29.39	18.77
TR19517|c0_g1	O22768	1e-87	WRKY transcription factor 46 OS=Arabidopsis thaliana GN=WRKY46 PE=2 SV=1	18.44	38.61	23.29
TR27931|c1_g1	Q9MA75	1e-66	WRKY transcription factor 46 OS=Arabidopsis thaliana GN=WRKY46 PE=2 SV=1	14.09	15.17	12.33
TR27931|c2_g1	Q9MA75	3e-66	WRKY transcription factor 46 OS=Arabidopsis thaliana GN=WRKY46 PE=2 SV=1	26.15	28.58	23.27
TR25338|c0_g1	Q9SGQ0	3e-168	WRKY transcription factor 47 OS=Arabidopsis thaliana GN=WRKY47 PE=2 SV=2	4.81	8.69	6.74
TR34297|c0_g1	Q9SGQ0	1e-167	WRKY transcription factor 47 OS=Arabidopsis thaliana GN=WRKY47 PE=2 SV=2	13.14	18.07	14.72
TR635|c0_g1	Q9SYG2	3e-11	WRKY transcription factor 48 OS=Arabidopsis thaliana GN=WRKY48 PE=2 SV=1	42.69	62.82	33.47
TR635|c1_g1	Q9SYG2	3e-11	WRKY transcription factor 48 OS=Arabidopsis thaliana GN=WRKY48 PE=2 SV=1	16.03	20.88	11.03
TR17409|c2_g1	Q9SYG2	4e-27	WRKY transcription factor 48 OS=Arabidopsis thaliana GN=WRKY48 PE=2 SV=1	14.84	14.35	13.69
TR21512|c1_g1	Q9SYG2	1e-35	WRKY transcription factor 48 OS=Arabidopsis thaliana GN=WRKY48 PE=2 SV=1	63.48	59.5	53.56
TR25997|c1_g1	Q9SYG2	4e-35	WRKY transcription factor 48 OS=Arabidopsis thaliana GN=WRKY48 PE=2 SV=1	23.14	25.47	23.64
TR30520|c0_g1	Q9SYG2	4e-13	WRKY transcription factor 48 OS=Arabidopsis thaliana GN=WRKY48 PE=2 SV=1	4.85	8.3	6.02
TR34019|c1_g2	Q9SYG2	9e-20	WRKY transcription factor 48 OS=Arabidopsis thaliana GN=WRKY48 PE=2 SV=1	12.23	10.72	10.21
TR4100|c0_g1	Q9LJG8	2e-12	WRKY transcription factor 48 OS=Arabidopsis thaliana GN=WRKY48 PE=2 SV=1	6.8	9.6	7.56
TR17409|c1_g1	Q9LJG8	4e-39	WRKY transcription factor 48 OS=Arabidopsis thaliana GN=WRKY48 PE=2 SV=1	5.32	3.13	2.04
TR17409|c1_g2	Q9LJG8	7e-44	WRKY transcription factor 48 OS=Arabidopsis thaliana GN=WRKY48 PE=2 SV=1	5.09	5.2	3.95
TR17409|c3_g1	Q9LJG8	1e-27	WRKY transcription factor 48 OS=Arabidopsis thaliana GN=WRKY48 PE=2 SV=1	3.33	3.28	2.82
TR17409|c4_g1	Q9LJG8	2e-50	WRKY transcription factor 48 OS=Arabidopsis thaliana GN=WRKY48 PE=2 SV=1	18.66	15.61	16.39
TR24659|c0_g1	Q9LJG8	3e-31	WRKY transcription factor 48 OS=Arabidopsis thaliana GN=WRKY48 PE=2 SV=1	6.08	8.89	6.12
TR34019|c0_g1	Q9LJG8	1e-12	WRKY transcription factor 48 OS=Arabidopsis thaliana GN=WRKY48 PE=2 SV=1	1.8	3.67	6.57
TR34019|c0_g2	Q9LJG8	3e-12	WRKY transcription factor 48 OS=Arabidopsis thaliana GN=WRKY48 PE=2 SV=1	12.6	4.9	5.48
TR34019|c1_g1	Q9LJG8	5e-45	WRKY transcription factor 48 OS=Arabidopsis thaliana GN=WRKY48 PE=2 SV=1	6.32	5.13	3.54
TR34019|c1_g3	Q9LJG8	1e-38	WRKY transcription factor 49 OS=Arabidopsis thaliana GN=WRKY49 PE=2 SV=1	33.97	27.26	29.17
TR36558|c1_g2	Q9LJG8	5e-28	WRKY transcription factor 49 OS=Arabidopsis thaliana GN=WRKY49 PE=2 SV=1	17.37	22.05	18.99
TR41375|c2_g1	Q9LJG8	7e-24	WRKY transcription factor 49 OS=Arabidopsis thaliana GN=WRKY49 PE=2 SV=1	6.73	5.48	3.2
TR41375|c3_g1	Q9LJG8	7e-24	WRKY transcription factor 49 OS=Arabidopsis thaliana GN=WRKY49 PE=2 SV=1	7.78	3.5	4.38
TR41375|c3_g2	Q9LJG8	2e-06	WRKY transcription factor 49 OS=Arabidopsis thaliana GN=WRKY49 PE=2 SV=1	13.11	0	3.09
TR41967|c3_g1	Q9LJG8	3e-30	WRKY transcription factor 49 OS=Arabidopsis thaliana GN=WRKY49 PE=2 SV=1	23.34	26.51	26.49
TR42552|c0_g1	Q9LJG8	7e-17	WRKY transcription factor 50 OS=Arabidopsis thaliana GN=WRKY50 PE=2 SV=1	0	3.25	0
TR42552|c0_g2	Q9LJG8	3e-31	WRKY transcription factor 51 OS=Arabidopsis thaliana GN=WRKY51 PE=1 SV=1	4.67	8.56	6.14
TR392|c1_g1	Q9FX53	5e-163	WRKY transcription factor 51 OS=Arabidopsis thaliana GN=WRKY51 PE=1 SV=1	16.37	20.06	17.62
TR28719|c0_g1	Q9FX53	2e-07	WRKY transcription factor 51 OS=Arabidopsis thaliana GN=WRKY51 PE=1 SV=1	2.02	7.05	5.6
TR31334|c0_g1	Q9FX53	4e-164	WRKY transcription factor 51 OS=Arabidopsis thaliana GN=WRKY51 PE=1 SV=1	10.42	13.39	13.12
TR32602|c0_g1	Q9FX53	2e-07	WRKY transcription factor 51 OS=Arabidopsis thaliana GN=WRKY51 PE=1 SV=1	5.55	5.8	5.6
TR5225|c0_g1	Q39117	1e-48	WRKY transcription factor 51 OS=Arabidopsis thaliana GN=WRKY51 PE=1 SV=1	6.15	8.11	7.11
TR31759|c1_g2	Q39117	4e-51	WRKY transcription factor 51 OS=Arabidopsis thaliana GN=WRKY51 PE=1 SV=1	20.92	26.62	25.1
TR17700|c2_g1	Q9SDW0	6e-08	WRKY transcription factor 51 OS=Arabidopsis thaliana GN=WRKY51 PE=1 SV=1	3.53	4.74	4.56
TR17700|c3_g7	Q9SDW0	7e-08	WRKY transcription factor 53 OS=Arabidopsis thaliana GN=WRKY53 PE=1 SV=1	18.99	23.19	24.43
TR34326|c0_g1	Q9SDW0	2e-10	WRKY transcription factor 53 OS=Arabidopsis thaliana GN=WRKY53 PE=1 SV=1	4.74	5.22	5.89
TR12485|c0_g1	O80450	1e-31	WRKY transcription factor 53 OS=Arabidopsis thaliana GN=WRKY53 PE=1 SV=1	3.23	3.59	4.8
TR14763|c0_g1	O80450	1e-32	WRKY transcription factor 53 OS=Arabidopsis thaliana GN=WRKY53 PE=1 SV=1	1.62	2.73	6.61
TR20738|c0_g1	O80450	2e-72	WRKY transcription factor 53 OS=Arabidopsis thaliana GN=WRKY53 PE=1 SV=1	5.59	4.17	5.01
TR32439|c0_g1	O80450	2e-35	WRKY transcription factor 53 OS=Arabidopsis thaliana GN=WRKY53 PE=1 SV=1	10.05	2.09	3.21
TR36710|c0_g1	O80450	2e-72	WRKY transcription factor 53 OS=Arabidopsis thaliana GN=WRKY53 PE=1 SV=1	6.47	3.19	4.61
TR38385|c0_g1	O80450	3e-19	WRKY transcription factor 53 OS=Arabidopsis thaliana GN=WRKY53 PE=1 SV=1	6.43	1.47	1.85
TR15771|c1_g2	Q9C882	2e-101	WRKY transcription factor 53 OS=Arabidopsis thaliana GN=WRKY53 PE=1 SV=1	9.27	8.45	9.21
TR15771|c1_g3	Q9C882	2e-98	WRKY transcription factor 53 OS=Arabidopsis thaliana GN=WRKY53 PE=1 SV=1	11.5	12.97	15.26
TR15771|c1_g5	Q9C882	1e-79	WRKY transcription factor 54 OS=Arabidopsis thaliana GN=WRKY54 PE=2 SV=2	9.95	10.03	11.8
TR20328|c0_g1	Q9C882	2e-60	WRKY transcription factor 55 OS=Arabidopsis thaliana GN=WRKY55 PE=2 SV=1	12.91	14.63	19.91
TR20328|c0_g2	Q9C882	3e-44	WRKY transcription factor 55 OS=Arabidopsis thaliana GN=WRKY55 PE=2 SV=1	13.31	24.99	17.75
TR31759|c1_g1	Q9C882	4e-11	WRKY transcription factor 56 OS=Arabidopsis thaliana GN=WRKY56 PE=2 SV=1	0	0.95	0.84
TR31759|c1_g3	Q9C882	2e-56	WRKY transcription factor 56 OS=Arabidopsis thaliana GN=WRKY56 PE=2 SV=1	27.18	30.96	33.72
TR15771|c1_g1	Q8H181	2e-21	WRKY transcription factor 57 OS=Arabidopsis thaliana GN=WRKY57 PE=2 SV=1	8.26	11.13	11.25
TR25580|c3_g12	Q8H181	5e-21	WRKY transcription factor 57 OS=Arabidopsis thaliana GN=WRKY57 PE=2 SV=1	12.55	11.99	11.48
TR27814|c0_g1	Q9LZS0	1e-14	WRKY transcription factor 57 OS=Arabidopsis thaliana GN=WRKY57 PE=2 SV=1	1.96	5.27	7.11
TR18458|c1_g1	Q54XG7	2e-15	WRKY transcription factor 57 OS=Arabidopsis thaliana GN=WRKY57 PE=2 SV=1	33.71	27.31	28.58
TR9808|c1_g5	Q66HG1	5e-16	WRKY transcription factor 57 OS=Arabidopsis thaliana GN=WRKY57 PE=2 SV=1	11.01	11.7	9.61
TR36825|c0_g3	Q66HG1	4e-16	WRKY transcription factor 58 OS=Arabidopsis thaliana GN=WRKY58 PE=2 SV=2	17.82	20.85	23.82
TR4896|c0_g1	O14270	2e-13	WRKY transcription factor 6 OS=Arabidopsis thaliana GN=WRKY6 PE=1 SV=1	25.34	35.02	27.8
TR29585|c0_g1	O14270	2e-13	WRKY transcription factor 6 OS=Arabidopsis thaliana GN=WRKY6 PE=1 SV=1	63.85	79.22	66.97
TR7160|c0_g2	Q01538	1e-09	WRKY transcription factor 60 OS=Arabidopsis thaliana GN=WRKY60 PE=1 SV=1	5.95	11.2	5.28
TR9378|c0_g2	Q01538	4e-11	WRKY transcription factor 60 OS=Arabidopsis thaliana GN=WRKY60 PE=1 SV=1	4.36	10.39	11.15
TR33485|c0_g1	P28349	4e-06	WRKY transcription factor 60 OS=Arabidopsis thaliana GN=WRKY60 PE=1 SV=1	3.49	4.38	4
TR33357|c0_g2	Q8J257	4e-07	WRKY transcription factor 64 OS=Arabidopsis thaliana GN=WRKY64 PE=2 SV=1	84.53	67.78	71.62
TR42780|c0_g3	Q8BJI4	8e-06	WRKY transcription factor 64 OS=Arabidopsis thaliana GN=WRKY64 PE=2 SV=1	0	5.01	1.77
TR18738|c1_g1	Q54LU5	1e-07	WRKY transcription factor 65 OS=Arabidopsis thaliana GN=WRKY65 PE=2 SV=1	2.94	0.73	3.17
TR39346|c1_g2	Q54G94	7e-06	WRKY transcription factor 65 OS=Arabidopsis thaliana GN=WRKY65 PE=2 SV=1	4.74	7.73	4.51
TR28985|c0_g1	Q54IJ9	2e-14	WRKY transcription factor 65 OS=Arabidopsis thaliana GN=WRKY65 PE=2 SV=1	6.36	13.67	9.6
TR40917|c0_g1	Q54IJ9	5e-12	WRKY transcription factor 65 OS=Arabidopsis thaliana GN=WRKY65 PE=2 SV=1	5.86	9.36	8.29
TR17974|c0_g1	Q9FJV5	7e-42	WRKY transcription factor 65 OS=Arabidopsis thaliana GN=WRKY65 PE=2 SV=1	5.62	4.93	5.3
TR17974|c0_g2	Q9FJV5	4e-42	WRKY transcription factor 65 OS=Arabidopsis thaliana GN=WRKY65 PE=2 SV=1	0	0.89	1.56
TR24409|c0_g1	Q9FJV5	4e-07	WRKY transcription factor 65 OS=Arabidopsis thaliana GN=WRKY65 PE=2 SV=1	4.75	4.06	3.67
TR18316|c0_g1	Q04088	6e-17	WRKY transcription factor 65 OS=Arabidopsis thaliana GN=WRKY65 PE=2 SV=1	2.75	4.01	3.02
TR40236|c0_g1	Q04088	6e-20	WRKY transcription factor 67 OS=Arabidopsis thaliana GN=WRKY67 PE=2 SV=1	3.58	5.87	3.55
TR13536|c0_g1	Q0J235	1e-11	WRKY transcription factor 67 OS=Arabidopsis thaliana GN=WRKY67 PE=2 SV=1	2.87	3.36	2.87
TR3405|c1_g1	Q700D9	9e-27	WRKY transcription factor 67 OS=Arabidopsis thaliana GN=WRKY67 PE=2 SV=1	4.26	4.22	1.77
TR9338|c1_g1	Q700D9	6e-24	WRKY transcription factor 67 OS=Arabidopsis thaliana GN=WRKY67 PE=2 SV=1	10.58	6.59	3.31
TR27557|c1_g1	Q700D9	3e-24	WRKY transcription factor 69 OS=Arabidopsis thaliana GN=WRKY69 PE=2 SV=1	14.48	8.05	2.96
TR40248|c0_g1	Q700D9	1e-27	WRKY transcription factor 69 OS=Arabidopsis thaliana GN=WRKY69 PE=2 SV=1	2.63	3.87	1.45
TR6724|c0_g1	Q9LTS4	6e-37	WRKY transcription factor 69 OS=Arabidopsis thaliana GN=WRKY69 PE=2 SV=1	15.58	10.3	9.04
TR17152|c0_g1	Q9LTS4	3e-35	WRKY transcription factor 69 OS=Arabidopsis thaliana GN=WRKY69 PE=2 SV=1	22.41	16.64	14.89
TR28525|c0_g1	O74995	4e-24	WRKY transcription factor 69 OS=Arabidopsis thaliana GN=WRKY69 PE=2 SV=1	3.98	4.87	3.6
TR7858|c0_g1	Q9BQ70	1e-65	WRKY transcription factor 69 OS=Arabidopsis thaliana GN=WRKY69 PE=2 SV=1	4.94	5.44	6.9
TR15429|c0_g1	Q9BQ70	1e-65	WRKY transcription factor 7 OS=Arabidopsis thaliana GN=WRKY7 PE=2 SV=1	5.99	6.98	7.95
TR11204|c1_g1	Q9ZPY8	2e-70	WRKY transcription factor 7 OS=Arabidopsis thaliana GN=WRKY7 PE=2 SV=1	26.29	27.59	28.78
TR14411|c1_g1	Q9ZPY8	1e-70	WRKY transcription factor 70 OS=Arabidopsis thaliana GN=WRKY70 PE=2 SV=1	26.15	25.49	23.42
TR31013|c0_g1	Q9ZVX2	1e-23	WRKY transcription factor 70 OS=Arabidopsis thaliana GN=WRKY70 PE=2 SV=1	5.64	5.88	5.58
TR31013|c0_g2	Q9ZVX2	1e-23	WRKY transcription factor 70 OS=Arabidopsis thaliana GN=WRKY70 PE=2 SV=1	1.85	1.48	2.85
TR35931|c0_g2	Q9ZVX2	5e-23	WRKY transcription factor 70 OS=Arabidopsis thaliana GN=WRKY70 PE=2 SV=1	8.93	8.3	8.42
TR40108|c0_g1	O80931	6e-134	WRKY transcription factor 70 OS=Arabidopsis thaliana GN=WRKY70 PE=2 SV=1	9.19	19.62	15.41
TR40108|c1_g1	O80931	5e-134	WRKY transcription factor 70 OS=Arabidopsis thaliana GN=WRKY70 PE=2 SV=1	9.86	15.53	10.95
TR8061|c0_g1	P78962	4e-19	WRKY transcription factor 70 OS=Arabidopsis thaliana GN=WRKY70 PE=2 SV=1	0	3.05	5.53
TR16823|c0_g1	Q8GZ13	2e-49	WRKY transcription factor 70 OS=Arabidopsis thaliana GN=WRKY70 PE=2 SV=1	4.97	2.6	1.24
TR16823|c0_g2	Q8GZ13	3e-49	WRKY transcription factor 71 OS=Arabidopsis thaliana GN=WRKY71 PE=2 SV=1	3.22	1.95	2.31
TR32459|c0_g2	Q8GZ13	1e-47	WRKY transcription factor 71 OS=Arabidopsis thaliana GN=WRKY71 PE=2 SV=1	3.61	3.18	2.5
TR43538|c0_g1	Q24266	2e-07	WRKY transcription factor 71 OS=Arabidopsis thaliana GN=WRKY71 PE=2 SV=1	7.27	4.85	3.59
TR1205|c0_g1	Q6R4S3	1e-44	WRKY transcription factor 71 OS=Arabidopsis thaliana GN=WRKY71 PE=2 SV=1	49.95	73.45	65.54
TR1205|c1_g1	Q6R4S3	5e-45	WRKY transcription factor 71 OS=Arabidopsis thaliana GN=WRKY71 PE=2 SV=1	21.46	37.25	27.5
TR4557|c0_g1	O22059	8e-16	WRKY transcription factor 75 OS=Arabidopsis thaliana GN=WRKY75 PE=2 SV=1	6.51	8.23	7.16
TR26715|c0_g1	O22059	7e-16	WRKY transcription factor 75 OS=Arabidopsis thaliana GN=WRKY75 PE=2 SV=1	4.12	5.31	4.21
TR26715|c0_g2	O22059	1e-14	WRKY transcription factor 75 OS=Arabidopsis thaliana GN=WRKY75 PE=2 SV=1	10.66	5.65	5.27
TR14568|c0_g1	A2A884	1e-05	WRKY transcription factor 75 OS=Arabidopsis thaliana GN=WRKY75 PE=2 SV=1	7.76	6.72	9.48
TR7846|c3_g1	O24646	6e-46	WRKY transcription factor 75 OS=Arabidopsis thaliana GN=WRKY75 PE=2 SV=1	10.12	3.08	1.72
TR7846|c3_g2	O24646	2e-41	WRKY transcription factor 75 OS=Arabidopsis thaliana GN=WRKY75 PE=2 SV=1	31.31	4.72	3.68
TR7846|c3_g3	O24646	6e-70	WRKY transcription factor 75 OS=Arabidopsis thaliana GN=WRKY75 PE=2 SV=1	18.84	0.75	1.13
TR44162|c0_g1	O24646	6e-69	WRKY transcription factor 8 OS=Arabidopsis thaliana GN=WRKY8 PE=1 SV=1	52.31	7.57	6.96
